# Supplementary material for: Phosphoinositide 3-Kinase p110 Delta Differentially Restrains and Directs Naïve Versus Effector CD8+ T Cell Transcriptional Programs
Source: Front Immunol. 2021 Jun 18;12:691997. doi: 10.3389/fimmu.2021.691997 (PMC8250422; doi:10.3389/fimmu.2021.691997)
Supplement: Supplementary Data Sheet 1 — CD8 naive and TCR activated 24 h ± inhibitor RNAseq data. [file DataSheet_1.zip]

Archive with 29 entries (26 files):
- Data sheet1/
- Data sheet1/.DS_Store
- __MACOSX/
- __MACOSX/Data sheet1/
- __MACOSX/Data sheet1/._.DS_Store
- Data sheet1/DATA SHEET 1 .xlsx
- __MACOSX/Data sheet1/._DATA SHEET 1 .xlsx
- Data sheet1/DATA SHEET 2 .xlsx
- __MACOSX/Data sheet1/._DATA SHEET 2 .xlsx
- Data sheet1/DATA SHEET 3 .xlsx
- __MACOSX/Data sheet1/._DATA SHEET 3 .xlsx
- Data sheet1/DATA SHEET 4 .xlsx
- __MACOSX/Data sheet1/._DATA SHEET 4 .xlsx
- Data sheet1/Supplementary Figures and Table 7 and 8.docx
- __MACOSX/Data sheet1/._Supplementary Figures and Table 7 and 8.docx
- Data sheet1/Table 1 .xlsx
- __MACOSX/Data sheet1/._Table 1 .xlsx
- Data sheet1/Table 2.xlsx
- __MACOSX/Data sheet1/._Table 2.xlsx
- Data sheet1/Table 3 .xlsx
- __MACOSX/Data sheet1/._Table 3 .xlsx
- Data sheet1/Table 4 .xlsx
- __MACOSX/Data sheet1/._Table 4 .xlsx
- Data sheet1/Table 5 .xlsx
- __MACOSX/Data sheet1/._Table 5 .xlsx
- Data sheet1/Table 6.xlsx
- __MACOSX/Data sheet1/._Table 6.xlsx
- Data sheet1/Table 9 .xlsx
- __MACOSX/Data sheet1/._Table 9 .xlsx
