# Supplementary material for: Phosphoinositide 3-Kinase p110 Delta Differentially Restrains and Directs Naïve Versus Effector CD8+ T Cell Transcriptional Programs
Source: Front Immunol. 2021 Jun 18;12:691997. doi: 10.3389/fimmu.2021.691997 (PMC8250422; doi:10.3389/fimmu.2021.691997)
Supplement: Supplementary Data Sheet 1 — CD8 naive and TCR activated 24 h ± inhibitor RNAseq data. [file DataSheet_1.zip › Data sheet1/DATA SHEET 1 .xlsx]

## Sheet: FPKM
				FPKM
				CD8 Naïve			TCR activated 24 h			TCR activated 24 h+PI3Kdi
Gene names	EntrezID	Description	RefseqIDs	BR1	BR2	BR3	BR1	BR2	BR3	BR1	BR2	BR3
Ccl22	20299	chemokine (C-C motif) ligand 22	NM_009137//NP_033163	0.042539	0.041252	0.0450821	8.05578	3.36915	2.30089	1.36519	0.686764	0.429904
Ccl3	20302	chemokine (C-C motif) ligand 3	NM_011337//NP_035467	0.0975165		0.103346	292.988	312.41	371.128	64.7086	50.5757	28.5799
Ccl4	20303	chemokine (C-C motif) ligand 4	NM_013652//NP_038680//XM_011248832//XP_011247134	0.81707	1.13193	0.371107	197.879	275.369	344.557	122.517	126.611	79.9789
Ccl9	20308	chemokine (C-C motif) ligand 9	NM_011338//NP_035468				1.28247	1.8689	1.5916	0.0241744	0.0258421
Ccr8	12776	chemokine (C-C motif) receptor 8	NM_007720//NP_031746			0.070626	2.48765	2.25359	1.30379	0.314519	0.134486	0.134698
Cd40lg	21947	CD40 ligand	NM_011616//NP_035746	9.49109	10.459	10.1891	31.142	24.5158	19.1501	4.42117	4.22868	5.6056
Cd74	16149	CD74 antigen (invariant polypeptide of major histocompatibility complex, class II antigen-associated)	NM_001042605//NM_010545//NP_001036070//NP_034675	4.95439	19.5348	10.4435	17.2499	8.96322	22.0548	2.00421	3.57078	3.79649
Cxcl10	15945	chemokine (C-X-C motif) ligand 10	NM_021274//NP_067249	0.490242	0.475411	0.222664	3.88956	6.73101	17.651	0.661061	1.13066	5.30833
Cxcr5	12145	chemokine (C-X-C motif) receptor 5	NM_007551//NP_031577	1.64976	2.02838	1.9045	3.32593	3.4606	2.78009	1.39038	1.7241	0.952726
Fasl	14103	Fas ligand (TNF superfamily, member 6)	NM_001205243//NM_010177//NP_001192172//NP_034307				1.37813	0.957098	0.687625	0.0375991	0.0803858	0.0402562
Gzmc	14940	granzyme C	NM_010371//NP_034501//XM_006518568//XM_011244963//XP_006518631//XP_011243265	0.329927	0.159973	0.0874129	2.02759	1.68822	2.46799	0.389276	0.166452	0.333428
H2-Aa	14960	histocompatibility 2, class II antigen A, alpha	NM_010378//NP_034508	2.23403	8.59589	3.74232	2.6901	1.85981	4.72731	0.544185	0.654441	0.509812
H2-Ab1	14961	histocompatibility 2, class II antigen A, beta 1	NM_207105//NP_996988	1.35608	5.13496	2.25837	8.52492	3.27554	3.41849	1.09715	1.04252	0.456822
Ifng	15978	interferon gamma	NM_008337//NP_032363	0.127652	0.0618951	0.0676418	1949.79	2290.03	2298.57	30.9061	27.4996	38.831
Il2	16183	interleukin 2	NM_008366//NP_032392				4.15202	9.34862	18.8374	2.45976	3.20464	3.04509
Il22	50929	interleukin 22	NM_016971//NP_058667//XM_006513865//XP_006513928				2.83914	1.95515	2.69154	0.267587
Il24	93672	interleukin 24	NM_053095//NP_444325				8.17038	4.30014	1.42996	0.586425	0.20896	0.139526
Il3	16187	interleukin 3	NM_010556//NP_034686				26.2713	26.1629	9.08508	0.256949	0.183117
Lif	16878	leukemia inhibitory factor	NM_001039537//NM_008501//NP_001034626//NP_032527//XM_006514542//XM_006514543//XM_006514544//XP_006514605//XP_006514606//XP_006514607	0.0762753	0.0554758	0.0606265	141.581	120.738	97.1725	67.3529	58.5307	43.5721
Lta	16992	lymphotoxin A	NM_010735//NP_034865//XM_006523731//XP_006523794	8.24413	8.64294	12.5151	290.245	235.313	306.424	20.8213	28.8899	45.3735
Oasl1	231655	2'-5' oligoadenylate synthetase-like 1	NM_145209//NP_660210//XM_006530294//XM_006530295//XP_006530357//XP_006530358	6.41984	5.9794	6.2655	0.13209	0.258217	0.333928	0.0342357		0.0733103
Osm	18413	oncostatin M	NM_001013365//NP_001013383	9.6954	10.6557	9.67565	46.7474	35.5185	35.5654	15.9008	16.6716	17.841
Serpinb9	20723	serine (or cysteine) peptidase inhibitor, clade B, member 9	NM_009256//NP_033282//XM_006516625//XM_006516626//XM_006516628//XM_006516629//XM_017315468//XP_006516688//XP_006516689//XP_006516691//XP_006516692//XP_017170957	11.2257	8.55495	10.0222	86.1001	135.398	95.4957	9.33308	8.55819	6.62357
Tnf	21926	tumor necrosis factor	NM_001278601//NM_013693//NP_001265530//NP_038721	9.09411	7.80318	7.41756	60.1692	48.4726	65.7536	19.5499	25.9911	28.438
Tnfrsf9	21942	tumor necrosis factor receptor superfamily, member 9	NM_001077508//NM_001077509//NM_011612//NP_001070976//NP_001070977//NP_035742//XM_011250228//XP_011248530	1.49151	1.54729	1.47039	214.587	174.154	89.4562	31.791	25.5844	11.9535
Tnfsf11	21943	tumor necrosis factor (ligand) superfamily, member 11	NM_011613//NP_035743	0.172345	0.267409	0.255707	5.42915	6.22684	7.45757	1.5617	1.91289	1.8114
Tnfsf14	50930	tumor necrosis factor (ligand) superfamily, member 14	NM_019418//NP_062291	5.76955	4.30694	5.58661	11.2994	11.1922	14.2349	3.29106	4.02068	4.15285
Xcl1	16963	chemokine (C motif) ligand 1	NM_008510//NP_032536			0.325273	178.283	266.715	265.267	3.04193	2.01301	1.86109
Aff4	93736	AF4/FMR2 family, member 4	NM_033565//NP_291043//XM_006534560//XM_011249331//XP_006534623//XP_011247633	15.0211	11.8326	13.7585	8.31462	9.98842	9.41962	10.3585	10.9048	9.66588
Ahctf1	226747	AT hook containing transcription factor 1	NM_026375//NP_080651//XM_006496800//XP_006496863//XR_001784117	20.2126	17.9007	17.9448	33.0564	41.8357	44.6652	30.615	33.3695	36.9045
Ahr	11622	aryl-hydrocarbon receptor	NM_001314027//NM_013464//NP_001300956//NP_038492	0.196311	0.149578	0.208047	1.95329	3.31927	2.6465	6.69724	7.37148	5.58338
Ar	11835	androgen receptor	NM_013476//NP_038504	2.95411	2.49108	3.32128	0.420978	0.457196	0.532124	0.581927	0.673911	1.06438
Arap1	69710	ArfGAP with RhoGAP domain, ankyrin repeat and PH domain 1	NM_001040111//NM_001040112//NM_027180//NM_198096//NP_001035200//NP_001035201//NP_081456//NP_932764//XM_006508186//XM_006508187//XM_006508188//XM_006508189//XM_006508190//XM_006508191//XM_006508192//XM_006508193//XM_006508195//XM_006508196//XM_011241897//XP_006508249//XP_006508250//XP_006508251//XP_006508252//XP_006508253//XP_006508254//XP_006508255//XP_006508256//XP_006508258//XP_006508259//XP_01…	20.9872	19.7174	23.3469	9.02961	9.58109	8.46951	13.2639	11.9646	11.3463
Arid3a	13496	AT rich interactive domain 3A (BRIGHT-like)	NM_001288625//NM_001288626//NM_007880//NP_001275554//NP_001275555//NP_031906//XM_006513201//XM_006513202//XP_006513264//XP_006513265	1.72128	1.48685	1.8855	3.00259	3.24376	2.96303	3.42694	3.2109	2.5143
Arnt	11863	aryl hydrocarbon receptor nuclear translocator	NM_001037737//NM_009709//NP_001032826//NP_033839//XM_006500930//XM_006500931//XM_006500933//XM_011239998//XP_006500993//XP_006500994//XP_006500996//XP_011238300//XR_001783643//XR_001783644	23.0109	22.1438	25.7881	14.7857	13.3535	13.8801	11.9669	12.6501	12.7413
Arntl	11865	aryl hydrocarbon receptor nuclear translocator-like	NM_001243048//NM_007489//NP_001229977//NP_031515//XM_006507245//XM_006507246//XM_006507247//XM_006507248//XM_006507249//XM_006507250//XM_006507251//XM_006507252//XM_006507253//XM_011241656//XM_017321949//XM_017321950//XP_006507308//XP_006507309//XP_006507310//XP_006507311//XP_006507312//XP_006507313//XP_006507314//XP_006507315//XP_006507316//XP_011239958//XP_017177438//XP_017177439//XR_001785467	10.5702	10.8927	10.6406	2.82198	2.35752	2.59144	4.17596	4.30365	3.64111
Atf1	11908	activating transcription factor 1	NM_007497//NP_031523//XM_006520351//XM_006520352//XP_006520414//XP_006520415	28.9761	31.7242	26.8523	40.4454	47.8336	49.2586	40.4641	40.0514	41.7525
Atf2	11909	activating transcription factor 2	NM_001025093//NM_001284369//NM_001284370//NM_001284371//NM_001284372//NM_001284373//NM_001284374//NM_001284376//NM_009715//NP_001020264//NP_001271298//NP_001271299//NP_001271300//NP_001271301//NP_001271302//NP_001271303//NP_001271305//NP_033845	17.7461	16.7375	17.6996	15.3369	15.8886	16.4627	14.1658	13.8705	15.2033
Atf3	11910	activating transcription factor 3	NM_007498//NP_031524				27.5447	17.833	20.5941	8.53759	7.15963	5.67368
Atf4	11911	activating transcription factor 4	NM_001287180//NM_009716//NP_001274109//NP_033846	95.9291	120.788	103.179	372.654	228.164	254.05	184.932	152.898	154.944
Atf5	107503	activating transcription factor 5	NM_030693//NP_109618//NR_033136	3.47889	3.26119	4.05555	6.22915	3.85265	4.35949	5.03507	3.8613	3.633
Atf6	226641	activating transcription factor 6	NM_001081304//NP_001074773//XM_006496792//XM_011238796//XP_006496855//XP_011237098	3.33422	3.1833	2.63649	14.6802	11.4644	11.547	16.9052	14.8633	14.2817
Atf6b	12915	activating transcription factor 6 beta	NM_017406//NP_059102	37.5446	39.3912	45.3396	48.0996	40.0771	39.3178	37.7667	38.2213	34.9581
Atf7	223922	activating transcription factor 7	NM_001310066//NM_001310067//NM_001310070//NM_146065//NP_001296995//NP_001296996//NP_001296999	8.98867	6.07292	11.5285	5.35754	5.30869	5.4984	4.71359	4.8481	4.85574
AW146154	101835	expressed sequence AW146154	NM_001033530//NP_001028702	2.86832	2.3216	2.53715	0.760822	0.90444	1.29959	1.08723	1.20781	1.41514
Bach1	12013	BTB and CNC homology 1, basic leucine zipper transcription factor 1	NM_007520//NP_031546//XM_006522879//XP_006522942	9.10043	9.52653	8.50164	1.17338	1.41607	2.33071	3.69914	3.45009	3.17642
Bach2	12014	BTB and CNC homology, basic leucine zipper transcription factor 2	NM_001109661//NM_007521//NP_001103131//XM_006537566//XM_006537567//XM_011249908//XM_011249909//XM_011249910//XP_006537629//XP_006537630//XP_011248210//XP_011248211//XP_011248212	13.2524	10.3445	14.1408	13.9569	17.0483	13.4662	24.9239	27.1283	22.2575
Batf	53314	basic leucine zipper transcription factor, ATF-like	NM_016767//NP_058047	31.4458	30.5771	34.1386	115.373	109.053	107.096	108.19	103.873	93.0994
Batf3	381319	basic leucine zipper transcription factor, ATF-like 3	NM_030060//NP_084336				89.1521	55.5578	64.9991	21.7537	13.1011	22.635
Bcl11b	58208	B cell leukemia/lymphoma 11B	NM_001079883//NM_001286343//NM_021399//NP_001073352//NP_001273272//NP_067374//XM_006516110//XM_006516111//XM_006516113//XM_006516114//XM_006516115//XM_006516116//XM_011244152//XM_011244153//XM_017315143//XM_017315144//XM_017315145//XP_006516173//XP_006516174//XP_006516176//XP_006516177//XP_006516178//XP_006516179//XP_011242454//XP_011242455//XP_017170632//XP_017170633//XP_017170634	45.0191	46.2218	51.5026	11.1455	9.66524	12.0627	13.3263	15.5015	16.086
Bcl3	12051	B cell leukemia/lymphoma 3	NM_033601//NP_291079//XM_006539487//XP_006539550	8.31255	9.40458	17.1741	49.0786	30.0005	27.2979	31.1473	32.1523	31.4392
Bcl6	12053	B cell leukemia/lymphoma 6	NM_009744//NP_033874//XM_017316855//XP_017172344	6.58986	6.48146	9.46917	1.38784	0.772174	0.998581	0.509127	0.496924	0.639909
Bmyc	107771	brain expressed myelocytomatosis oncogene	NM_023326//NP_075815	4.21373	3.81976	3.98025	5.83801	5.21715	5.90349	6.65777	7.67164	6.6654
Carf	241066	calcium response factor	NM_001285463//NM_001285473//NM_139150//NP_001272392//NP_001272402//NP_631889//NR_104344//XM_006495974//XM_006495975//XM_006495977//XM_011238510//XM_017320594//XM_017320597//XM_017320598//XM_017320599//XM_017320602//XM_017320604//XM_017320606//XM_017320609//XM_017320611//XM_017320612//XP_006496037//XP_006496038//XP_006496040//XP_011236812//XP_017176083//XP_017176086//XP_017176087//XP_017176088//XP…	1.92299	1.89351	2.22607	0.727253	0.579203	0.85117	0.586425	1.1045	0.747461
Cbfa2t2	12396	core-binding factor, runt domain, alpha subunit 2, translocated to, 2 (human)	NM_001285446//NM_009823//NM_172860//NP_001272375//NP_033953//NP_766448//XM_006498640//XM_006498641//XM_006498642//XM_011239268//XP_006498703//XP_006498704//XP_006498705//XP_011237570	6.50009	6.41402	5.80099	4.11839	5.16429	5.3078	4.98731	5.3825	5.36537
Cebpb	12608	CCAAT/enhancer binding protein (C/EBP), beta	NM_001287738//NM_001287739//NM_009883//NP_001274667//NP_001274668//NP_034013	1.48544	2.03657	1.35711	3.68419	2.23356	2.77056	4.158	3.928	3.00241
Cebpg	12611	CCAAT/enhancer binding protein (C/EBP), gamma	NM_009884//NP_034014	9.61747	8.6433	7.22326	9.77061	10.7019	9.78592	10.1915	9.50585	8.89163
Ciao1	26371	cytosolic iron-sulfur protein assembly 1	NM_025296//NP_079572	16.059	16.715	16.1429	11.9979	13.6221	12.9743	11.6583	11.6031	10.9884
Cited2	17684	Cbp/p300-interacting transactivator, with Glu/Asp-rich carboxy-terminal domain, 2	NM_010828//NP_034958	12.481	19.8056	14.4711	5.02269	5.01379	5.94354	7.90318	7.10612	7.55226
Clock	12753	circadian locomotor output cycles kaput	NM_001289826//NM_001305222//NM_007715//NP_001276755//NP_001292151//NP_031741//XM_011249402//XM_017320648//XM_017320649//XM_017320650//XM_017320651//XP_011247704//XP_017176137//XP_017176138//XP_017176139//XP_017176140//XR_001784601//XR_001784602	5.74849	4.71542	5.45892	2.41052	3.15371	2.98767	4.54115	4.17875	4.03958
Creb1	12912	cAMP responsive element binding protein 1	NM_001037726//NM_009952//NM_133828//NP_001032815//NP_034082//NP_598589//XM_006495650//XM_006495651//XM_006495652//XM_006495653//XM_006495654//XM_006495655//XM_011238424//XM_011238425//XM_017314080//XM_017314099//XP_006495713//XP_006495714//XP_006495715//XP_006495716//XP_006495717//XP_006495718//XP_011236726//XP_011236727//XP_017169569//XP_017169588	22.4042	17.2108	19.4487	9.39525	9.01224	8.72786	8.5229	7.80931	8.30237
Creb3	12913	cAMP responsive element binding protein 3	NM_013497//NP_038525	24.6405	27.5785	24.9266	9.62091	9.96713	9.24686	7.67616	10.3185	10.8762
Creb3l1	26427	cAMP responsive element binding protein 3-like 1	NM_011957//NP_036087	0.440993	0.625029	1.04257	0.308849	0.301878	0.195196	0.224138	0.102686	0.239977
Creb3l2	208647	cAMP responsive element binding protein 3-like 2	NM_178661//NP_848776//XM_006505824//XP_006505887	2.73975	1.68868	3.07578	4.52377	2.27282	1.38945	3.8791	3.49073	1.33748
Crebl2	232430	cAMP responsive element binding protein-like 2	NM_177687//NP_808355//XM_011241325//XM_011241326//XM_011241327//XM_011241328//XM_011241329//XP_011239627//XP_011239628//XP_011239629//XP_011239630//XP_011239631//XR_001785123	12.6675	13.551	9.465	1.05099	0.811	1.18863	1.46236	1.96172	2.57881
Crebzf	233490	CREB/ATF bZIP transcription factor	NM_145151//NP_660133//NR_073436//NR_073437//NR_073438//XM_006507606//XP_006507669	17.9532	14.6571	18.4314	7.91005	7.20406	7.23408	7.28786	7.57028	7.83442
Crem	12916	cAMP responsive element modulator	NM_001110850//NM_001110851//NM_001110852//NM_001110853//NM_001110854//NM_001110855//NM_001110856//NM_001110857//NM_001110858//NM_001110859//NM_001271503//NM_001271504//NM_001271505//NM_001271506//NM_001311066//NM_001311067//NM_013498//NP_001104320//NP_001104321//NP_001104322//NP_001104323//NP_001104324//NP_001104325//NP_001104326//NP_001104327//NP_001104328//NP_001104329//NP_001258432//NP_0012584…	1.60659	1.84298	1.37042	13.8781	14.1925	6.67414	14.0921	11.486	7.9598
Csrnp1	215418	cysteine-serine-rich nuclear protein 1	NM_153287//NP_695019//XM_006512035//XM_006512037//XM_006512038//XM_006512040//XM_006512041//XM_011242954//XP_006512098//XP_006512100//XP_006512101//XP_006512103//XP_006512104//XP_011241256	23.4846	23.2653	22.5721	41.9624	42.4861	49.452	41.4913	40.7493	44.6659
Csrnp2	207785	cysteine-serine-rich nuclear protein 2	NM_153407//NP_700456//XM_006520683//XP_006520746	3.26749	2.89704	3.20559	1.90393	1.61173	2.01983	1.62141	1.80862	1.90582
Ctbp1	13016	C-terminal binding protein 1	NM_001198859//NM_001198860//NM_001198861//NM_001310535//NM_013502//NP_001185788//NP_001185789//NP_001185790//NP_001297464//NP_038530	98.7031	107.516	90.6567	74.9154	93.1397	91.5154	92.8441	91.9205	98.5585
Ctcf	13018	CCCTC-binding factor	NM_181322//NP_851839//XM_006530644//XM_006530645//XM_006530646//XM_006530647//XM_006530648//XM_017312557//XP_006530707//XP_006530708//XP_006530709//XP_006530710//XP_006530711//XP_017168046	70.368	72.6946	72.6955	53.8293	57.6176	58.394	53.5817	53.3945	56.3093
Ctnnb1	12387	catenin (cadherin associated protein), beta 1	NM_001165902//NM_007614//NP_001159374//NP_031640	82.8217	69.2224	70.9396	63.3056	79.9101	80.9006	88.4723	88.1604	89.954
Dbp	13170	D site albumin promoter binding protein	NM_016974//NP_058670//XM_006540596//XM_006540597//XP_006540659//XP_006540660	10.0544	10.8188	10.169	2.71697	1.59339	1.6379	1.56007	1.76034	2.83027
Ddit3	13198	DNA-damage inducible transcript 3	NM_001290183//NM_007837//NP_001277112//NP_031863//XM_006513197//XM_017313791//XP_006513260//XP_017169280	18.2203	21.1857	15.0914	5.39535	2.83357	6.2091	3.42294	4.46229	5.81012
Deaf1	54006	deformed epidermal autoregulatory factor 1 (Drosophila)	NM_001282072//NM_001282073//NM_001282076//NM_016874//NP_001269001//NP_001269002//NP_001269005//NP_058570//XM_006536204//XM_006536205//XM_006536206//XM_006536207//XM_006536208//XM_006536209//XM_006536210//XM_006536211//XM_006536212//XM_006536213//XM_017322368//XM_017322369//XM_017322370//XP_006536267//XP_006536268//XP_006536269//XP_006536270//XP_006536271//XP_006536272//XP_006536273//XP_006536274/…	16.0672	15.5811	16.8784	13.2169	10.1091	9.43996	11.4144	12.8275	9.97052
E2f1	13555	E2F transcription factor 1	NM_001291105//NM_007891//NP_001278034//NP_031917	1.00212	0.880697	0.929277	35.526	40.1028	34.9586	41.2357	39.8461	33.1677
E2f2	242705	E2F transcription factor 2	NM_001305399//NM_177733//NM_183301//NP_001292328//NP_808401	2.09749	2.47553	2.42966	17.6903	14.455	14.6703	19.5221	16.7508	17.1387
E2f3	13557	E2F transcription factor 3	NM_001289920//NM_010093//NP_001276849//NP_034223//XM_011244275//XM_011244276//XM_011244277//XP_011242577//XP_011242578//XP_011242579	2.46365	1.75886	1.89012	14.394	16.4902	13.5152	15.8216	15.1287	14.1139
E2f4	104394	E2F transcription factor 4	NM_148952//NP_683754	58.0588	60.2382	89.2632	183.496	145.644	145.242	122.411	119.466	122.272
E2f5	13559	E2F transcription factor 5	NM_007892//NP_031918//XM_006530051//XP_006530114//XR_001783649	7.97249	8.24387	8.49579	6.69714	8.74106	10.645	5.52963	6.44442	5.51978
E2f6	50496	E2F transcription factor 6	NM_033270//NP_150373//NR_027677//XM_006515147//XM_006515148//XM_006515149//XM_011243882//XP_006515210//XP_006515211//XP_006515212//XP_011242184	11.2656	9.72752	9.09332	14.8372	20.7373	21.0278	30.0656	30.0219	27.605
E2f7	52679	E2F transcription factor 7	NM_178609//NP_848724//XM_006513882//XM_006513883//XP_006513945//XP_006513946		0.0136427	0.0149094	2.11341	1.85288	1.57045	2.8019	2.54095	2.27481
E2f8	108961	E2F transcription factor 8	NM_001013368//NP_001013386//XM_006540553//XM_006540554//XP_006540616//XP_006540617	0.0417437	0.0202404	0.0221197	26.908	24.6105	22.9151	20.9422	16.9745	17.0223
Egr1	13653	early growth response 1	NM_007913//NP_031939	31.5726	20.9871	26.6033	33.6314	22.0265	24.8196	39.5776	37.4495	29.8548
Egr2	13654	early growth response 2	NM_010118//NP_034248//XM_006513208//XM_006513209//XM_006513210//XM_006513211//XM_006513212//XM_006513213//XM_011243367//XM_011243368//XP_006513271//XP_006513272//XP_006513273//XP_006513274//XP_006513275//XP_006513276//XP_011241669//XP_011241670	6.00195	2.89759	3.52458	13.1526	13.6419	11.9606	27.4925	26.0596	17.3567
Elf1	13709	E74-like factor 1	NM_001286411//NM_001286412//NM_007920//NP_001273340//NP_001273341//NP_031946//XM_011244946//XM_011244947//XM_011244948//XP_011243248//XP_011243249//XP_011243250	109.903	111.857	110.549	28.0259	30.7423	28.1931	29.6419	28.8296	34.3214
Elf2	69257	E74-like factor 2	NM_001291059//NM_001291062//NM_001291063//NM_023502//NP_001277988//NP_001277991//NP_001277992//NP_075991//XM_006502031//XM_006502034//XM_006502035//XM_011240222//XM_017319713//XM_017319714//XP_006502094//XP_006502097//XP_006502098//XP_011238524//XP_017175202//XP_017175203	48.6526	47.3482	50.89	17.1941	17.2672	18.3213	18.6683	19.2009	22.4024
Elf4	56501	E74-like factor 4 (ets domain transcription factor)	NM_019680//NP_062654//XM_006541526//XM_006541527//XP_006541589//XP_006541590	78.3029	69.0471	88.6113	17.154	14.8909	18.1046	18.033	19.1175	21.8374
Elk1	13712	ELK1, member of ETS oncogene family	NM_007922//NP_031948	8.33783	6.80115	8.83629	7.9075	7.80633	5.74727	7.66517	7.47096	4.60814
Elk3	13713	ELK3, member of ETS oncogene family	NM_001282967//NM_001322265//NM_001322268//NM_013508//NM_205536//NP_001269896//NP_001309194//NP_001309197//NP_038536	24.2359	24.2437	24.7785	6.07964	5.69955	4.1879	3.98448	4.13083	3.75119
Elk4	13714	ELK4, member of ETS oncogene family	NM_007923//NP_031949//XM_006529126//XM_006529127//XM_006529128//XM_006529129//XM_006529130//XM_006529131//XM_017315041//XP_006529189//XP_006529190//XP_006529191//XP_006529192//XP_006529193//XP_006529194//XP_017170530	37.1235	28.4706	36.8075	9.97353	9.44964	9.90185	13.9451	14.9918	14.2095
Eomes	13813	eomesodermin	NM_001164789//NM_010136//NP_001158261//NP_034266//XM_006511940//XP_006512003	14.7233	12.9506	15.8233	12.442	14.837	23.841	4.0322	5.69136	8.23613
Ep300	328572	E1A binding protein p300	NM_177821//NP_808489//XM_006521089//XM_006521090//XM_006521091//XP_006521152//XP_006521153//XP_006521154	33.249	25.6596	37.663	16.7552	12.6002	14.045	16.2821	16.0548	17.5039
Epas1	13819	endothelial PAS domain protein 1	NM_010137//NP_034267	2.21672	2.09382	3.09672	0.0786318	0.115286	0.0662614	0.163042	0.319531	0.189111
Erf	13875	Ets2 repressor factor	NM_010155//NP_034285	14.3168	10.2795	16.6643	15.9381	12.8189	15.3626	15.9217	16.6872	15.8245
Esrra	26379	estrogen related receptor, alpha	NM_007953//NP_031979//XM_006527110//XM_006527111//XM_017318208//XM_017318209//XP_006527173//XP_006527174//XP_017173697//XP_017173698	12.9542	11.2961	11.9079	12.7953	13.485	12.8518	11.3194	11.3028	11.0081
Ets1	23871	E26 avian leukemia oncogene 1, 5' domain	NM_001038642//NM_011808//NP_001033731//NP_035938//XM_006510269//XP_006510332	269.207	285.276	267.859	38.6738	41.1746	46.449	103.672	112.083	106.505
Ets2	23872	E26 avian leukemia oncogene 2, 3' domain	NM_011809//NP_035939	17.0498	15.2104	16.3241	8.48144	10.7192	10.97	9.57014	10.121	9.12985
Etv3	27049	ets variant 3	NM_001083318//NM_001286844//NM_012051//NP_001076787//NP_001273773//NP_036181//XM_006501545//XM_017319603//XP_006501608//XP_017175092	31.4236	26.3023	28.1092	5.26626	4.76069	5.93237	7.73702	8.10444	8.28379
Etv4	18612	ets variant 4	NM_001316365//NM_001316366//NM_008815//NP_001303294//NP_001303295//NP_032841//XM_006532458//XM_006532459//XM_006532460//XM_006532461//XM_006532462//XP_006532521//XP_006532522//XP_006532523//XP_006532524//XP_006532525	0.0659572		0.0349502	1.92163	2.49457	1.66992	2.4903	1.93002	1.29981
Etv5	104156	ets variant 5	NM_023794//NP_076283//XM_006521657//XP_006521720	1.26986	1.30963	1.60211	5.68897	5.48883	2.96918	4.5662	3.94563	3.93148
Etv6	14011	ets variant 6	NM_001303102//NM_007961//NP_001290031//NP_031987//XM_011241206//XM_011241207//XM_011241208//XP_011239508//XP_011239509//XP_011239510	9.34765	7.97059	10.438	38.266	35.2329	37.2908	43.7484	42.8164	45.756
Fli1	14247	Friend leukemia integration 1	NM_008026//NP_032052//XM_006510008//XM_006510009//XM_017313133//XP_006510071//XP_006510072//XP_017168622	41.9005	43.4402	55.6721	18.972	15.4125	17.4042	18.7268	20.8245	23.3037
Fos	14281	FBJ osteosarcoma oncogene	NM_010234//NP_034364	52.536	170.25	36.9619	2.9811	2.91382	4.53027	4.86167	8.01831	5.4655
Fosb	14282	FBJ osteosarcoma oncogene B	NM_008036//NP_032062//XM_006539543//XM_006539544//XP_006539606//XP_006539607	1.18332	7.12253	1.01622	0.94733	2.72338	4.22627	0.462182	1.74982	1.29897
Fosl1	14283	fos-like antigen 1	NM_010235//NP_034365				8.7623	5.87053	6.34384	10.1505	11.3522	6.57548
Fosl2	14284	fos-like antigen 2	NM_008037//NP_032063	4.32296	3.84814	4.20542	17.502	9.55325	10.691	16.942	13.8416	7.74173
Foxj1	15223	forkhead box J1	NM_008240//NP_032266//XM_006532269//XP_006532332			0.0633387	1.36035	0.718009	0.412682	0.225653	0.211067	0.2114
Foxj2	60611	forkhead box J2	NM_021899//NP_068699	17.473	14.5004	20.9931	3.84767	3.18645	3.13035	3.77146	3.84556	4.1933
Foxj3	230700	forkhead box J3	NM_001290696//NM_172699//NP_001277625//NP_766287//XM_006503017//XM_011240497//XM_017320150//XP_006503080//XP_011238799//XP_017175639	19.3485	18.2611	20.5566	15.0089	17.8662	16.9794	16.278	17.2377	17.2649
Foxk1	17425	forkhead box K1	NM_010812//NM_199068//NP_951031//XM_006504654//XP_006504717	40.6297	33.8822	47.3678	15.5049	14.888	14.8239	16.6313	17.9665	18.5804
Foxk2	68837	forkhead box K2	NM_001080932//NP_001074401//XM_006534082//XM_011249218//XM_011249219//XM_011249220//XM_011249221//XP_006534145//XP_011247520//XP_011247521//XP_011247522//XP_011247523//XR_879734//XR_879735//XR_879736	14.7738	12.1296	13.0448	34.7213	40.8723	36.0305	30.5346	28.1304	27.7724
Foxm1	14235	forkhead box M1	NM_008021//NP_032047	1.55312	1.06114	1.77689	29.3895	20.2293	15.9645	19.3911	15.0836	17.5866
Foxn2	14236	forkhead box N2	NM_180974//NP_851305//XM_006523651//XM_006523652//XM_006523653//XM_006523654//XM_006523655//XP_006523714//XP_006523715//XP_006523716//XP_006523717//XP_006523718	20.7294	18.7356	17.8575	11.1749	14.3343	12.7825	13.4306	14.036	13.1852
Foxn3	71375	forkhead box N3	NM_183186//NP_899009//XM_006516232//XM_006516233//XM_006516234//XM_006516236//XM_006516239//XM_006516240//XM_017315205//XP_006516295//XP_006516296//XP_006516297//XP_006516299//XP_006516302//XP_006516303//XP_017170694	20.3881	16.3092	20.0435	8.5156	9.18989	9.20194	7.63093	9.34821	9.27349
Foxo1	56458	forkhead box O1	NM_019739//NP_062713	78.9668	77.4255	82.4377	18.4066	16.2748	15.3778	14.4857	14.2249	14.5979
Foxo3	56484	forkhead box O3	NM_019740//NP_062714//XM_006512806//XP_006512869	16.7996	14.326	19.9234	6.50654	6.66819	5.67729	6.77078	6.45758	7.00673
Foxo4	54601	forkhead box O4	NM_018789//NP_061259//XM_006528139//XP_006528202	12.8153	11.7188	11.6708	5.41241	6.26592	6.25259	8.80787	8.92382	8.88863
Foxp1	108655	forkhead box P1	NM_001197321//NM_001197322//NM_053202//NP_001184250//NP_001184251//NP_444432//XM_006505308//XM_006505310//XM_006505311//XM_006505312//XM_006505313//XM_006505314//XM_006505315//XM_006505316//XM_006505317//XM_006505318//XM_006505319//XM_006505320//XM_006505321//XM_006505322//XM_006505323//XM_006505324//XM_017321301//XM_017321302//XM_017321303//XM_017321304//XM_017321305//XM_017321306//XP_006505371/…	47.7936	43.393	54.7091	33.3172	38.5012	39.9813	30.4606	36.7061	38.7093
Foxp4	74123	forkhead box P4	NM_001110824//NM_001110825//NM_028767//NP_001104294//NP_001104295//NP_083043//XM_017317686//XM_017317687//XM_017317688//XP_017173175//XP_017173176//XP_017173177	19.5801	19.0063	27.769	33.1965	25.6172	27.5996	22.9441	23.6	22.8247
Gabpa	14390	GA repeat binding protein, alpha	NM_008065//NP_032091//XM_006522905//XM_006522906//XM_006522907//XM_017316875//XM_017316876//XP_006522968//XP_006522969//XP_006522970//XP_017172364//XP_017172365//XR_876129	19.7771	20.797	21.3361	23.0422	26.7434	25.9786	20.3741	20.4856	20.9083
Gata1	14460	GATA binding protein 1	NM_008089//NP_032115//XM_011247448//XP_011245750	0.810029	1.5297	1.53618	0.310524	0.379394	0.539699	0.804833	0.645266	1.37874
Gata3	14462	GATA binding protein 3	NM_008091//NP_032117//XM_006497354//XM_006497355//XP_006497417//XP_006497418	11.1424	13.6402	17.3445	0.567225	0.234564	0.275763	0.135708	0.338496	0.363245
Gmeb1	56809	glucocorticoid modulatory element binding protein 1	NM_001122992//NM_020273//NP_001116464//NP_064669//XM_006539078//XM_006539079//XM_006539080//XM_017320332//XP_006539141//XP_006539142//XP_006539143//XP_017175821	8.24112	7.11769	8.62214	8.56894	8.74015	8.2582	7.14902	6.14211	6.02165
Gpbp1	73274	GC-rich promoter binding protein 1	NM_001122963//NM_028487//NP_001116435//NP_082763//XM_006517772//XM_006517773//XM_006517775//XM_017315613//XM_017315614//XP_006517835//XP_006517836//XP_006517838//XP_017171102//XP_017171103	63.1567	62.0912	57.4254	38.6309	47.5961	47.6071	40.1507	40.3895	40.3027
Gpbp1l1	77110	GC-rich promoter binding protein 1-like 1	NM_029868//NP_084144//XM_006503485//XM_017320452//XP_006503548//XP_017175941	43.6308	43.9243	43.3159	18.3172	15.5855	14.8645	15.56	16.0149	17.0357
Grhl1	195733	grainyhead-like 1 (Drosophila)	NM_001161406//NM_145890//NP_001154878//NP_665897//XM_006515016//XM_006515017//XM_017315004//XP_006515079//XP_006515080//XP_017170493	0.109119	0.0211636	0.1619	1.05309	0.835108	1.00462	0.988782	1.18912	0.771939
Gtf2i	14886	general transcription factor II I	NM_001080746//NM_001080747//NM_001080748//NM_001080749//NM_010365//NP_001074215//NP_001074216//NP_001074217//NP_001074218//NP_034495//XM_006504384//XM_006504385//XM_006504386//XM_006504389//XM_006504391//XM_017320673//XM_017320674//XM_017320675//XM_017320676//XM_017320677//XM_017320678//XM_017320679//XM_017320680//XM_017320681//XM_017320682//XP_006504447//XP_006504448//XP_006504449//XP_006504452/…	98.2702	93.9883	97.0664	53.7705	56.8841	48.3914	69.107	72.5823	65.5442
Gtf2ird1	57080	general transcription factor II I repeat domain-containing 1	NM_001081462//NM_001081463//NM_001081464//NM_001081465//NM_001081466//NM_001081467//NM_001081468//NM_001081469//NM_001081470//NM_001244936//NM_020331//NP_001074931//NP_001074932//NP_001074933//NP_001074934//NP_001074935//NP_001074936//NP_001074937//NP_001074938//NP_001074939//NP_001231865//NP_065064//XM_006504462//XM_006504466//XM_011240885//XM_011240886//XM_011240887//XM_011240888//XM_011240889/…	9.14847	7.79166	8.78487	7.73534	7.94305	7.2142	7.26866	7.46507	6.97838
Gtf3a	66596	general transcription factor III A	NM_025652//NP_079928	42.1395	47.4259	44.47	60.7912	61.796	62.5659	60.5599	53.958	60.341
Gzf1	74533	GDNF-inducible zinc finger protein 1	NM_028986//NP_083262//XM_006500304//XM_006500305//XM_011239819//XP_006500367//XP_006500368//XP_011238121	6.31582	6.03441	6.21953	6.71711	7.24528	6.1964	6.45394	6.65478	6.34518
Hdac1	433759	histone deacetylase 1	NM_008228//NP_032254	73.7939	78.4219	79.3654	86.5802	89.9826	87.8032	76.8856	73.7892	76.157
Hes6	55927	hairy and enhancer of split 6	NM_019479//NP_062352//XM_006529759//XP_006529822	31.9116	35.9827	30.517	21.1207	22.4414	19.6575	24.3478	22.3592	23.5608
Hic1	15248	hypermethylated in cancer 1	NM_001098203//NM_010430//NP_001091673//NP_034560//XM_006532275//XM_017314294//XP_006532338//XP_017169783	0.188651	0.149681	0.218104	6.1052	6.04372	6.86841	9.69664	6.38546	4.26368
Hif1a	15251	hypoxia inducible factor 1, alpha subunit	NM_001313919//NM_001313920//NM_010431//NP_001300848//NP_001300849//NP_034561//XM_006515478//XM_017314961//XP_006515541//XP_017170450	33.3492	31.6812	33.5938	150.15	137.027	87.0377	296.655	305.904	211.196
Hinfp	102423	histone H4 transcription factor	NM_172162//NP_751894//XM_006509897//XM_006509899//XM_006509900//XM_011242376//XM_011242377//XM_011242378//XM_011242379//XP_006509960//XP_006509962//XP_006509963//XP_011240678//XP_011240679//XP_011240680//XP_011240681	11.2255	8.89374	10.3026	9.08474	7.14947	8.40138	7.13316	7.62524	8.82363
Hivep2	15273	human immunodeficiency virus type I enhancer binding protein 2	NM_010437//NP_034567//XM_006512556//XM_006512558//XM_006512559//XM_006512561//XM_011243129//XM_011243130//XM_011243131//XM_011243132//XM_011243133//XM_017313807//XM_017313808//XM_017313809//XP_006512619//XP_006512621//XP_006512622//XP_006512624//XP_011241431//XP_011241432//XP_011241433//XP_011241434//XP_011241435//XP_017169296//XP_017169297//XP_017169298	16.925	14.2103	19.316	8.4515	8.90646	7.77843	16.3479	18.733	12.9361
Hmg20b	15353	high mobility group 20B	NM_001163165//NM_001163166//NM_010440//NP_001156637//NP_001156638//NP_034570//XM_006513248//XM_006513249//XP_006513311//XP_006513312	18.4353	16.7968	18.061	15.6429	13.389	13.7342	13.5001	13.8223	12.2485
Hmgb1	15289	high mobility group box 1	NM_001313894//NM_010439//NP_001300823//NP_034569	57.6618	66.7515	70.4397	162.323	153.199	140.739	141.31	130.497	134.276
Hmgb2	97165	high mobility group box 2	NM_008252//NP_032278//XM_006509524//XP_006509587	13.1354	16.5955	14.4362	164.38	141.137	133.217	137.384	103.259	115.25
Hnrnpab	15384	heterogeneous nuclear ribonucleoprotein A/B	NM_001048061//NM_010448//NP_001041526//NP_034578	123.079	125.784	122.417	567.813	608.793	617.922	470.93	445.812	470.101
Hoxb4	15412	homeobox B4	NM_010459//NP_034589	0.840633	0.640515	0.668167	0.84736	0.721367	1.00198	0.481755	0.393815	0.364095
Hsf1	15499	heat shock factor 1	NM_001331152//NM_001331153//NM_001331154//NM_001331214//NM_008296//NP_001318081//NP_001318082//NP_001318083//NP_001318143//NP_032322//NR_138588//NR_138589//XM_006520471//XM_006520472//XM_006520473//XM_006520474//XM_006520475//XM_006520476//XP_006520534//XP_006520535//XP_006520536//XP_006520537//XP_006520538//XP_006520539	44.8561	43.8693	55.953	50.2238	40.8689	36.6845	37.007	35.9005	34.9154
Hsf2	15500	heat shock factor 2	NM_008297//NP_032323//XM_006512564//XM_006512565//XP_006512627//XP_006512628	6.34396	4.5001	5.29143	9.73343	14.6104	11.6949	9.23166	9.06836	9.1717
Hsf4	26386	heat shock transcription factor 4	NM_001256042//NM_001256044//NM_011939//NP_001242971//NP_001242973//NP_036069//NR_045689//XM_006531038//XM_006531039//XM_006531040//XM_006531041//XM_006531042//XM_017312837//XP_006531101//XP_006531102//XP_006531103//XP_006531104//XP_006531105//XP_017168326	0.0439464	0.127851	0.372589	0.560156	0.430189	0.151725	0.497775	0.532115	0.133238
Id2	15902	inhibitor of DNA binding 2	NM_010496//NP_034626	12.1735	15.0354	12.3236	13.0685	10.7793	19.5856	37.1015	40.3943	53.3115
Id3	15903	inhibitor of DNA binding 3	NM_008321//NP_032347	119.316	99.7144	87.0409	35.3274	42.0835	39.91	54.1751	47.3903	49.5073
Ikzf3	22780	IKAROS family zinc finger 3	NM_011771//NP_035901//XM_006533204//XM_006533205//XM_006533206//XP_006533267//XP_006533268//XP_006533269	46.5086	41.9112	50.8231	34.4536	33.6593	37.0165	94.01	97.8966	76.6966
Ikzf4	22781	IKAROS family zinc finger 4	NM_011772//NP_035902//XM_006513612//XM_006513613//XM_006513614//XM_006513615//XM_006513616//XM_011243440//XM_011243441//XM_011243442//XM_017313932//XM_017313933//XP_006513675//XP_006513676//XP_006513677//XP_006513678//XP_006513679//XP_011241742//XP_011241743//XP_011241744//XP_017169421//XP_017169422	0.64557	0.834719	1.18589	7.876	4.28957	4.90342	4.65143	4.88546	4.5452
Ikzf5	67143	IKAROS family zinc finger 5	NM_175115//NP_780324//XM_006508122//XP_006508185	9.10769	8.0153	8.85248	6.0074	6.62141	5.93745	6.6091	5.6839	5.65738
Irf1	16362	interferon regulatory factor 1	NM_001159393//NM_001159396//NM_008390//NP_001152865//NP_001152868//NP_032416	92.9042	90.894	107.327	34.4227	33.3601	39.3683	50.1875	60.0118	61.6588
Irf2	16363	interferon regulatory factor 2	NM_008391//NP_032417//XM_006509288//XM_006509289//XM_011242175//XM_017312580//XP_006509351//XP_006509352//XP_011240477//XP_017168069//XR_001778407	58.771	54.8576	77.4037	18.0714	15.7592	17.6673	23.3899	26.3491	28.3339
Irf3	54131	interferon regulatory factor 3	NM_016849//NP_058545//NR_045611//XM_006540995//XM_006540996//XP_006541058//XP_006541059	58.456	57.5749	69.261	41.0456	36.2357	38.4359	36.2421	38.3871	37.0961
Irf4	16364	interferon regulatory factor 4	NM_013674//NP_038702//XM_006516560//XP_006516623	1.54635	1.18051	1.67367	295.476	301.499	270.195	410.679	459.211	404.889
Irf5	27056	interferon regulatory factor 5	NM_001252382//NM_001311083//NM_012057//NP_001239311//NP_001298012//NP_036187//XM_006505095//XM_006505097//XM_006505098//XM_006505099//XM_006505100//XP_006505158//XP_006505160//XP_006505161//XP_006505162//XP_006505163	0.354272	0.312322	0.238924	2.49242	2.32152	2.40918	0.638399	0.584948	0.911352
Irf7	54123	interferon regulatory factor 7	NM_001252600//NM_001252601//NM_016850//NP_001239529//NP_001239530//NP_058546//XM_006536214//XP_006536277	67.1752	67.5541	69.2148	1.35827	1.14322	2.95685	1.36906	1.12899	1.63333
Irf8	15900	interferon regulatory factor 8	NM_001301811//NM_008320//NP_001288740//NP_032346	1.17178	1.82342	1.64616	378.064	427.49	377.054	211.334	240.486	173.64
Irf9	16391	interferon regulatory factor 9	NM_001159417//NM_001159418//NM_008394//NP_001152889//NP_001152890//NP_032420	56.2309	53.8071	57.1019	13.2816	11.7321	11.7419	9.63063	11.1915	11.1512
Jun	16476	jun proto-oncogene	NM_010591//NP_034721	24.5594	74.3089	22.5948	16.44	13.8963	19.7512	9.87961	12.3173	18.444
Junb	16477	jun B proto-oncogene	NM_008416//NP_032442	112.166	220.427	138.572	170.203	104.772	139.299	99.5902	92.5615	105.57
Jund	16478	jun D proto-oncogene	NM_001286944//NM_010592//NP_001273873//NP_034722	48.1555	82.9101	69.1049	61.6097	49.9762	65.2457	49.8506	49.5893	55.2401
Kdm1a	99982	lysine (K)-specific demethylase 1A	NM_133872//NP_598633//XM_006539329//XM_006539330//XM_006539331//XP_006539392//XP_006539393//XP_006539394	41.7513	41.8014	32.4408	33.9182	43.385	40.0798	37.3834	40.6068	38.7083
Kdm3a	104263	lysine (K)-specific demethylase 3A	NM_001038695//NM_173001//NP_001033784//NP_766589//XM_006505264//XM_006505265//XP_006505327//XP_006505328	34.0357	33.4916	35.1915	19.1484	12.1572	11.2736	16.7501	16.2319	15.53
Kdm5a	214899	lysine (K)-specific demethylase 5A	NM_145997//NP_666109//XM_011241281//XP_011239583//XR_001785118//XR_377436	22.952	21.127	19.1884	7.81389	9.08754	8.81809	9.44011	9.20551	10.2634
Klf11	194655	Kruppel-like factor 11	NM_178357//NP_848134	1.10275	1.76356	0.963649	1.2506	1.01578	0.645675	1.31482	1.34696	0.879834
Klf16	118445	Kruppel-like factor 16	NM_078477//NP_510962	13.7983	14.2823	13.8228	25.0196	32.4946	32.7954	25.2808	27.6111	27.3904
Klf2	16598	Kruppel-like factor 2 (lung)	NM_008452//NP_032478	192.934	260.982	222.902	0.386231	0.377514	1.46461	9.32984	14.2967	19.5068
Klf4	16600	Kruppel-like factor 4 (gut)	NM_010637//NP_034767	0.101233	1.44801	0.187748	0.299545	0.563047	0.582509	0.286662	0.280901	0.0767302
Klf7	93691	Kruppel-like factor 7 (ubiquitous)	NM_033563//NP_291041//XM_006496351//XM_006496352//XM_006496353//XM_006496354//XP_006496414//XP_006496415//XP_006496416//XP_006496417	12.8589	11.1278	13.8721	6.40496	4.8749	5.64065	2.23157	1.97824	3.03031
L3mbtl3	237339	l(3)mbt-like 3 (Drosophila)	NM_172787//NP_766375//XM_006512731//XM_006512732//XM_006512733//XM_006512734//XM_006512735//XM_011243171//XM_011243172//XM_017313935//XP_006512794//XP_006512795//XP_006512796//XP_006512797//XP_006512798//XP_011241473//XP_011241474//XP_017169424	26.5376	26.4575	26.7119	5.63419	7.33601	5.84814	13.1321	14.7217	11.07
Lcor	212391	ligand dependent nuclear receptor corepressor	NM_172154//NP_742166//XM_006526848//XM_006526849//XM_006526850//XM_011247214//XM_011247215//XM_011247216//XM_011247217//XM_011247218//XP_006526911//XP_006526912//XP_006526913//XP_011245516//XP_011245517//XP_011245518//XP_011245519//XP_011245520//XR_001782571//XR_877669//XR_877670	3.08945	2.13083	3.01152	1.27855	1.14677	1.38795	1.16958	1.58367	1.4025
Lef1	16842	lymphoid enhancer binding factor 1	NM_001276402//NM_001276403//NM_010703//NP_001263331//NP_001263332//NP_034833//XM_006501068//XM_006501069//XM_006501070//XP_006501131//XP_006501132//XP_006501133	147.586	147.256	219.012	37.8531	30.1068	29.3722	29.1518	30.3719	35.458
Maf	17132	avian musculoaponeurotic fibrosarcoma oncogene homolog	NM_001025577//NP_001020748	0.423054	0.307691	0.538014	1.27106	0.564716	1.0711	6.10964	4.05527	4.53195
Maff	17133	v-maf musculoaponeurotic fibrosarcoma oncogene family, protein F (avian)	NM_001304830//NM_001304831//NM_001304832//NM_010755//NP_001291759//NP_001291760//NP_001291761//NP_034885//XM_006520546//XM_006520550//XM_011245484//XP_006520609//XP_006520613//XP_011243786	0.427989	0.456545	0.453576	3.46801	3.54209	3.15228	3.15106	3.58436	2.8547
Mafg	17134	v-maf musculoaponeurotic fibrosarcoma oncogene family, protein G (avian)	NM_010756//NP_034886//XM_017314307//XM_017314308//XM_017314309//XM_017314310//XM_017314311//XP_017169796//XP_017169797//XP_017169798//XP_017169799//XP_017169800	2.96662	2.60289	3.19388	16.6774	16.0496	17.0162	14.5344	14.6819	14.1815
Mafk	17135	v-maf musculoaponeurotic fibrosarcoma oncogene family, protein K (avian)	NM_010757//NP_034887//XM_006504653//XP_006504716	18.5437	16.6869	17.0801	23.5619	28.0536	27.7742	21.8536	23.9115	24.1421
Max	17187	Max protein	NM_001146176//NM_008558//NP_001139648//NP_032584//XM_006515523//XM_006515524//XM_017314968//XP_006515586//XP_006515587//XP_017170457//XR_001780418//XR_381483//XR_872708	67.2402	60.4366	74.9656	106.101	103.228	119.434	128.279	133.6	160.371
Mecp2	17257	methyl CpG binding protein 2	NM_001081979//NM_010788//NP_001075448//NP_034918	11.3911	10.712	11.4681	4.0624	3.87729	3.40029	3.95684	4.58544	4.1531
Mef2a	17258	myocyte enhancer factor 2A	NM_001033713//NM_001291191//NM_001291192//NM_001291195//NM_001291196//NP_001028885//NP_001278120//NP_001278121//NP_001278124//NP_001278125//XM_006540684//XM_006540685//XM_006540686//XM_011250814//XM_017322011//XP_006540747//XP_006540748//XP_006540749//XP_011249116//XP_017177500	24.6876	23.2128	29.4303	9.88397	12.5711	11.1054	10.652	11.9277	10.9984
Mef2d	17261	myocyte enhancer factor 2D	NM_001310587//NM_001310593//NM_133665//NP_001297516//NP_001297522//NP_598426//XM_006501089//XM_006501090//XM_011240032//XM_011240033//XM_011240034//XM_017319472//XM_017319473//XP_006501152//XP_006501153//XP_011238334//XP_011238335//XP_011238336//XP_017174961//XP_017174962	88.9744	68.1147	111.857	47.0069	34.0692	36.8476	35.7817	38.9456	35.6825
Mga	29808	MAX gene associated	NM_001164274//NM_013720//NP_001157746//NP_038748//XM_006499687//XM_006499688//XM_006499689//XM_006499690//XM_006499691//XM_006499697//XM_006499698//XM_011239589//XM_011239590//XM_011239591//XM_011239592//XM_017318962//XM_017318963//XM_017318964//XP_006499750//XP_006499751//XP_006499752//XP_006499753//XP_006499754//XP_006499760//XP_006499761//XP_011237891//XP_011237892//XP_011237893//XP_011237894/…	17.9503	13.2994	15.6653	11.3434	11.673	10.5325	12.1464	12.8225	12.5856
Mkl1	223701	MKL (megakaryoblastic leukemia)/myocardin-like 1	NM_001082536//NM_153049//NP_001076005//NP_694629//XM_006520812//XP_006520875	48.2469	45.3297	64.2282	10.841	9.15474	9.82097	10.3408	10.6666	14.0589
Mnt	17428	max binding protein	NM_010813//NP_034943//XM_006532402//XM_006532403//XP_006532465//XP_006532466	14.4299	13.4069	19.7967	11.4095	9.29834	6.41832	12.1934	13.2889	9.40514
Mtf1	17764	metal response element binding transcription factor 1	NM_008636//NP_032662	6.35001	4.71877	6.64404	6.02036	6.44149	6.85469	5.53642	5.5007	6.56023
Mtf2	17765	metal response element binding transcription factor 2	NM_001253877//NM_001253878//NM_001253879//NM_001253880//NM_013827//NP_001240806//NP_001240807//NP_001240808//NP_001240809//NP_038855//NR_045608//XM_006534808//XM_011249412//XM_011249416//XM_011249417//XM_017320704//XM_017320705//XP_006534871//XP_011247714//XP_011247718//XP_011247719//XP_017176193//XP_017176194//XR_389261//XR_389262	14.7006	13.1274	11.3802	13.9743	14.9435	17.1213	15.8503	14.5954	15.9284
Myb	17863	myeloblastosis oncogene	NM_001198914//NM_010848//NM_033597//NP_001185843//NP_034978	5.52749	4.41084	6.29026	8.17088	4.06584	4.57725	5.67949	4.58948	4.86468
Myc	17869	myelocytomatosis oncogene	NM_001177352//NM_001177353//NM_001177354//NM_010849//NP_001170823//NP_001170824//NP_001170825//NP_034979	61.913	62.4378	87.4632	398.091	292.83	358.844	285.532	309.312	313.791
Mycn	18109	v-myc avian myelocytomatosis viral related oncogene, neuroblastoma derived	NM_008709//NP_032735		0.0287779		0.918623	0.528171	0.580579	0.112044	0.119774	0.0299906
Mypop	232934	Myb-related transcription factor, partner of profilin	NM_145579//NP_663554//XM_006539819//XP_006539882	0.602136	0.58392	0.638134	1.80589	1.85969	1.10058	1.23702	1.53679	1.10967
Nfat5	54446	nuclear factor of activated T cells 5	NM_001286260//NM_018823//NM_133957//NP_001273189//NP_061293//NP_598718//XM_006531191//XM_006531192//XM_006531193//XM_006531194//XM_006531195//XM_006531196//XM_006531197//XM_017312904//XM_017312905//XP_006531254//XP_006531255//XP_006531256//XP_006531257//XP_006531258//XP_006531259//XP_006531260//XP_017168393//XP_017168394	13.1749	7.48574	12.511	16.2735	14.4273	15.5908	7.14563	8.62159	9.25487
Nfatc1	18018	nuclear factor of activated T cells, cytoplasmic, calcineurin dependent 1	NM_001164109//NM_001164110//NM_001164111//NM_001164112//NM_016791//NM_198429//NP_001157581//NP_001157582//NP_001157583//NP_001157584//NP_058071//NP_940821	35.7984	31.6298	45.1989	27.7142	23.6208	24.4635	35.9621	34.6363	28.2911
Nfatc2	18019	nuclear factor of activated T cells, cytoplasmic, calcineurin dependent 2	NM_001037177//NM_001037178//NM_001136073//NM_001291168//NM_001291169//NM_001291170//NM_001291171//NM_001291172//NM_001291173//NM_001291174//NM_001291175//NM_001291176//NM_001291177//NM_001291178//NM_001291179//NM_010899//NP_001032254//NP_001032255//NP_001129545//NP_001278097//NP_001278098//NP_001278099//NP_001278100//NP_001278101//NP_001278102//NP_001278103//NP_001278104//NP_001278105//NP_0012781…	15.8173	12.0276	19.8437	12.9726	9.00893	10.9813	11.0103	10.0286	13.0381
Nfatc3	18021	nuclear factor of activated T cells, cytoplasmic, calcineurin dependent 3	NM_010901//NP_035031//XM_006530753//XM_006530754//XP_006530816//XP_006530817	78.5496	70.6702	78.7385	32.574	33.5715	35.0415	34.9195	36.7339	38.0475
Nfe2l1	18023	nuclear factor, erythroid derived 2,-like 1	NM_001130450//NM_001130451//NM_001130452//NM_001130453//NM_001130454//NM_008686//NP_001123922//NP_001123923//NP_001123924//NP_001123925//NP_001123926//NP_032712//XM_011248790//XP_011247092	27.716	26.3402	28.769	47.2257	35.8489	35.3757	27.8645	26.6244	28.506
Nfe2l2	18024	nuclear factor, erythroid derived 2, like 2	NM_010902//NP_035032//NR_132727	35.0088	31.6198	35.8782	27.1297	25.9343	26.5004	38.6409	37.0562	37.3038
Nfic	18029	nuclear factor I/C	NM_008688//NM_026756//NP_032714//NP_081032//XM_006513335//XP_006513398	7.72216	6.40858	10.0255	3.20893	2.88602	1.56331	4.63215	5.08753	3.43826
Nfil3	18030	nuclear factor, interleukin 3, regulated	NM_017373//NP_059069//XM_006516877//XM_011244379//XM_017315418//XP_006516940//XP_011242681//XP_017170907	1.31491	1.08761	1.10662	26.9361	14.2826	12.2394	18.1427	13.3848	12.8978
Nfkb1	18033	nuclear factor of kappa light polypeptide gene enhancer in B cells 1, p105	NM_008689//NP_032715//XM_006501106//XM_006501107//XP_006501169//XP_006501170	72.9224	73.5645	78.868	229.733	269.531	262.701	79.674	93.1362	114.552
Nfkb2	18034	nuclear factor of kappa light polypeptide gene enhancer in B cells 2, p49/p100	NM_001177369//NM_001177370//NM_019408//NP_001170840//NP_001170841//NP_062281//XM_006526743//XP_006526806	24.1972	23.8283	28.7687	92.7666	91.3601	94.1787	40.8645	42.4793	44.7457
Nfx1	74164	nuclear transcription factor, X-box binding 1	NM_001290448//NM_001290449//NM_023739//NP_001277377//NP_001277378//NP_076228//XM_006538319//XM_011250123//XM_011250124//XP_006538382//XP_011248425//XP_011248426	34.7821	34.2381	34.0122	52.6047	53.5542	57.1138	60.6026	62.4287	65.5347
Nfxl1	100978	nuclear transcription factor, X-box binding-like 1	NM_133921//NP_598682//XM_011240686//XP_011238988//XR_376794	3.3796	3.37913	2.82527	3.82232	6.0524	5.02475	4.85438	4.80801	4.41252
Nfya	18044	nuclear transcription factor-Y alpha	NM_001110832//NM_010913//NP_001104302//NP_035043//XM_006523791//XM_006523793//XM_006523794//XM_006523795//XM_006523796//XM_017317292//XP_006523854//XP_006523856//XP_006523857//XP_006523858//XP_006523859//XP_017172781	26.2814	22.3458	23.6945	25.9692	26.3253	29.1942	30.7836	27.3563	30.4835
Nfyb	18045	nuclear transcription factor-Y beta	NM_010914//NP_035044//XM_011243379//XM_011243380//XM_011243381//XP_011241681//XP_011241682//XP_011241683	16.8445	20.9895	15.2602	19.6786	24.07	19.0031	22.1968	18.9764	17.0233
Nfyc	18046	nuclear transcription factor-Y gamma	NM_001048168//NM_001277095//NM_008692//NP_001041633//NP_001264024//NP_032718//XM_006502846//XM_006502849//XM_006502851//XM_017320023//XM_017320024//XM_017320025//XP_006502909//XP_006502912//XP_006502914//XP_017175512//XP_017175513//XP_017175514//XR_001784106	23.456	24.3634	27.0575	27.7657	29.2825	32.0686	21.9654	22.0599	27.4498
Nolc1	70769	nucleolar and coiled-body phosphoprotein 1	NM_001039351//NM_001039352//NM_001039353//NM_053086//NP_001034440//NP_001034441//NP_001034442//NP_444316	40.6478	40.3013	48.8246	320.594	312.585	307.414	254.338	251.9	248.252
Notch1	18128	notch 1	NM_008714//NP_032740	40.5852	30.697	45.5497	22.7737	15.8874	19.3965	21.6257	24.1334	24.9344
Npas2	18143	neuronal PAS domain protein 2	NM_008719//NP_032745//XM_011238452//XP_011236754		0.0536177		0.134238	0.213214	0.14847	1.79182	2.00841	1.02442
Nr1d1	217166	nuclear receptor subfamily 1, group D, member 1	NM_145434//NP_663409	2.25806	2.24662	2.36198	2.80345	3.60137	3.00363	1.993	2.63351	2.69694
Nr1d2	353187	nuclear receptor subfamily 1, group D, member 2	NM_011584//NP_035714	8.46754	10.1918	8.44589	3.40116	3.93018	4.47111	4.3724	5.34415	5.30223
Nr1h2	22260	nuclear receptor subfamily 1, group H, member 2	NM_001285517//NM_001285518//NM_001285519//NM_009473//NP_001272446//NP_001272447//NP_001272448//NP_033499//XM_006540804//XM_017322126//XP_006540867//XP_017177615	60.9868	54.1181	73.4502	45.2709	33.0035	34.4605	38.6736	41.8563	39.1856
Nr2c1	22025	nuclear receptor subfamily 2, group C, member 1	NM_011629//NP_035759//XM_006513592//XP_006513655//XR_001779514//XR_001779515	5.51566	4.93885	5.54673	4.76516	4.78302	4.56378	3.62918	4.00142	4.39425
Nr2c2	22026	nuclear receptor subfamily 2, group C, member 2	NM_011630//NP_035760//XM_006505902//XM_006505903//XM_006505904//XM_006505905//XM_006505906//XM_017321517//XM_017321518//XP_006505965//XP_006505966//XP_006505967//XP_006505968//XP_006505969//XP_017177006//XP_017177007	26.6903	23.0887	23.5181	10.4013	10.9313	11.5069	12.2053	11.3845	12.792
Nr2f6	13864	nuclear receptor subfamily 2, group F, member 6	NM_010150//NP_034280//XM_006509553//XM_011242264//XM_011242265//XP_006509616//XP_011240566//XP_011240567	0.764129	1.34729	0.588953	2.87768	4.20365	2.31837	4.58987	4.66118	3.01875
Nr3c1	14815	nuclear receptor subfamily 3, group C, member 1	NM_008173//NP_032199//XM_006525658//XM_006525659//XM_006525660//XM_006525661//XM_006525662//XM_006525663//XM_006525664//XM_006525665//XM_006525666//XM_017317835//XM_017317836//XM_017317837//XM_017317838//XP_006525721//XP_006525722//XP_006525723//XP_006525724//XP_006525725//XP_006525726//XP_006525727//XP_006525728//XP_006525729//XP_017173324//XP_017173325//XP_017173326//XP_017173327	23.3707	21.2354	21.0914	5.36381	6.26097	6.35972	7.66346	7.67628	7.50385
Nr4a1	15370	nuclear receptor subfamily 4, group A, member 1	NM_010444//NP_034574//XM_006520455//XM_006520456//XM_006520458//XM_006520459//XM_017316436//XP_006520518//XP_006520519//XP_006520521//XP_006520522//XP_017171925	12.2278	8.78023	10.4528	38.5541	34.306	80.1358	19.5595	22.4472	22.8913
Nr4a2	18227	nuclear receptor subfamily 4, group A, member 2	NM_001139509//NM_013613//NP_001132981//NP_038641//XM_011239033//XM_011239034//XP_011237335//XP_011237336//XR_001781242	0.0460341	0.290169	0.146358	10.3103	6.16538	11.9464	2.19432	2.27602	1.69807
Nr4a3	18124	nuclear receptor subfamily 4, group A, member 3	NM_001307989//NM_015743//NP_001294918//NP_056558//XM_006537656//XM_006537657//XM_006537658//XP_006537719//XP_006537720//XP_006537721	3.59838	1.74476	3.98684	34.1018	37.0438	50.7759	5.75095	9.81978	6.44664
Nr6a1	14536	nuclear receptor subfamily 6, group A, member 1	NM_001159548//NM_001159549//NM_010264//NP_001153020//NP_001153021//NP_034394//XM_011239025//XP_011237327	0.329744	0.343455	0.401229	0.744982	0.684696	0.843289	0.853049	0.665438	0.604775
Nrf1	18181	nuclear respiratory factor 1	NM_001164226//NM_001164227//NM_001164228//NM_001164229//NM_001164230//NM_010938//NP_001157698//NP_001157699//NP_001157700//NP_001157701//NP_001157702//NP_035068//XM_006505005//XM_006505006//XM_006505008//XM_011241044//XM_011241046//XM_011241048//XM_017321440//XM_017321441//XM_017321442//XM_017321443//XM_017321444//XM_017321445//XP_006505068//XP_006505069//XP_006505071//XP_011239346//XP_011239348/…	13.6136	13.5933	14.458	13.9964	12.564	14.8372	10.4542	9.67662	11.4116
Pa2g4	18813	proliferation-associated 2G4	NM_011119//NP_035249	79.6355	82.602	82.2143	536.17	539.77	567.162	489.492	479.791	506.125
Pbx2	18515	pre B cell leukemia homeobox 2	NM_017463//NP_059491	29.209	22.2709	27.1077	12.7709	13.4372	11.9329	13.3439	15.7353	14.6205
Pbx3	18516	pre B cell leukemia homeobox 3	NM_001290576//NM_016768//NP_001277505//NP_058048//XM_006497782//XM_006497784//XP_006497845//XP_006497847	0.321931	0.156096	0.375295	2.43275	2.17731	1.4449	2.94756	2.3713	1.91955
Pbx4	80720	pre B cell leukemia homeobox 4	NM_001024954//NM_030555//NP_001020125//XM_006509800//XM_006509802//XM_006509803//XP_006509863//XP_006509865//XP_006509866//XR_001778490	1.20104	1.1647	1.33345	2.18698	1.01791	1.31637	1.67351	0.923333	1.56058
Pcgf3	69587	polycomb group ring finger 3	NM_172716//NP_766304//XM_006535208//XP_006535271	6.97906	5.60656	7.54946	9.83194	9.38955	9.21984	5.9639	5.89613	6.09322
Pcgf5	76073	polycomb group ring finger 5	NM_029508//NP_083784//XM_006527431//XM_006527433//XM_011247391//XM_011247392//XM_011247395//XP_006527494//XP_006527496//XP_011245693//XP_011245694//XP_011245697	17.2557	18.5655	12.7145	55.5446	63.4228	47.2959	40.4785	41.2619	38.2313
Pcgf6	71041	polycomb group ring finger 6	NM_027654//NP_081930//NR_133574//XM_006527337//XM_006527338//XM_011247340//XP_006527400//XP_006527401//XP_011245642//XR_001782614//XR_001782615//XR_001782616//XR_386508	12.3011	12.2494	11.2075	19.29	24.4098	27.2143	28.9064	28.4552	29.4278
Phf1	21652	PHD finger protein 1	NM_001302397//NM_009343//NP_001289326//NP_033369//NR_126158	62.2901	58.7755	81.4756	5.77518	2.06037	2.66448	2.90388	3.20021	3.20525
Phf19	74016	PHD finger protein 19	NM_028716//NP_082992//XM_006498379//XM_006498380//XM_006498381//XM_006498382//XM_006498383//XM_006498384//XP_006498442//XP_006498443//XP_006498444//XP_006498445//XP_006498446//XP_006498447	0.740948	0.658654	1.22149	10.044	8.24217	9.54558	9.34457	8.78469	9.81774
Phf5a	68479	PHD finger protein 5A	NM_026737//NP_081013	24.4016	24.1167	20.2127	71.6717	86.8189	86.7749	71.7018	68.2994	71.8085
Pou2f1	18986	POU domain, class 2, transcription factor 1	NM_011137//NM_198932//NM_198933//NM_198934//NP_035267//NP_945150//NP_945151//NP_945152//XM_006496704//XM_011238767//XM_011238769//XM_017319360//XP_006496767//XP_011237069//XP_011237071//XP_017174849//XR_373598	5.68848	3.22216	4.9398	3.39928	3.28599	3.79007	3.92314	3.64883	4.19446
Pou2f2	18987	POU domain, class 2, transcription factor 2	NM_001163554//NM_001163555//NM_001163556//NM_011138//NP_001157026//NP_001157027//NP_001157028//NP_035268//XM_006539647//XM_006539648//XM_006539649//XM_006539650//XM_006539651//XM_006539652//XM_006539653//XM_006539654//XM_006539655//XM_006539656//XM_006539658//XM_006539659//XM_006539660//XM_006539661//XM_006539662//XM_011250457//XP_006539710//XP_006539711//XP_006539712//XP_006539713//XP_006539714/…	7.15225	5.34867	9.17184	5.63403	5.68644	8.28264	4.19031	5.13545	5.14354
Ppard	19015	peroxisome proliferator activator receptor delta	NM_011145//NP_035275	9.83923	8.1022	13.4973	11.5301	7.54165	8.18253	8.08967	8.0197	8.22588
Preb	50907	prolactin regulatory element binding	NM_001294302//NM_016703//NP_001281231//NP_057912//XM_006504015//XM_006504017//XP_006504078//XP_006504080//XR_376814	23.6057	21.8838	24.1538	24.2663	22.9813	22.8674	23.1697	23.5778	21.1456
Pura	19290	purine rich element binding protein A	NM_008989//NP_033015//XM_006525724//XM_011246860//XP_006525787//XP_011245162	19.5843	18.4319	25.3447	11.8725	11.1335	14.3425	13.7621	13.4977	13.4703
Purb	19291	purine rich element binding protein B	NM_011221//NP_035351	27.7602	20.7609	21.3113	24.7615	32.5397	31.0585	28.6046	29.1843	26.8426
Rai1	19377	retinoic acid induced 1	NM_001037764//NM_009021//NP_001032853//NP_033047//XR_001779930//XR_879537//XR_879538//XR_879539	26.4866	22.7098	32.7684	16.0517	12.7122	12.4714	15.14	16.112	14.478
Rara	19401	retinoic acid receptor, alpha	NM_001176528//NM_001177302//NM_001177303//NM_009024//NP_001169999//NP_001170773//NP_001170774//NP_033050//XM_006532592//XM_006532593//XM_006532596//XM_006532597//XM_017314353//XP_006532655//XP_006532656//XP_006532659//XP_006532660//XP_017169842	22.3226	21.4121	30.2581	6.91038	4.89571	7.51156	7.58676	8.33594	10.8557
Rarg	19411	retinoic acid receptor, gamma	NM_001042727//NM_011244//NP_001036192//NP_035374//XM_006520650//XM_011245525//XP_006520713//XP_011243827	23.1594	19.503	28.2828	1.55137	1.98622	1.76763	1.69899	2.10678	2.3769
Rbpj	19664	recombination signal binding protein for immunoglobulin kappa J region	NM_001080927//NM_001080928//NM_001277116//NM_009035//NP_001074396//NP_001074397//NP_001264045//NP_033061//XM_006503796//XM_006503797//XM_006503799//XM_017320742//XM_017320743//XP_006503859//XP_006503860//XP_006503862//XP_017176231//XP_017176232	9.1116	9.42672	9.71246	70.5495	67.4841	49.8538	32.2644	28.9044	26.8352
Rcor1	217864	REST corepressor 1	NM_198023//NP_932140//XM_006515760//XP_006515823	36.3964	31.8645	37.4625	15.5637	17.0006	17.0345	21.2647	21.0182	18.9633
Rcor2	104383	REST corepressor 2	NM_001320554//NM_054048//NP_001307483//NP_473389//XM_006526551//XP_006526614	2.44808	2.04017	2.18905	9.6468	10.9949	4.79826	9.09861	8.83857	5.29603
Rcor3	214742	REST corepressor 3	NM_001290278//NM_001290279//NM_001290280//NM_001290282//NM_144814//NP_001277207//NP_001277208//NP_001277209//NP_001277211//NP_659063//XM_006497241//XM_006497244//XM_011238931//XM_017319732//XP_006497304//XP_006497307//XP_011237233//XP_017175221//XR_001783754//XR_373892//XR_373893//XR_373894	6.42789	6.09282	7.27315	3.47618	3.3117	3.3928	3.10209	3.46239	2.7352
Rel	19696	reticuloendotheliosis oncogene	NM_009044//NP_033070	9.21237	8.06632	7.64619	13.5719	18.6514	23.6741	8.16093	7.76127	7.59272
Rela	19697	v-rel reticuloendotheliosis viral oncogene homolog A (avian)	NM_009045//NP_033071//XM_006531694//XM_006531695//XP_006531757//XP_006531758	52.5815	50.6598	68.8652	42.9796	36.189	41.5962	40.8276	40.3443	44.2877
Relb	19698	avian reticuloendotheliosis viral (v-rel) oncogene related B	NM_001290457//NM_009046//NP_001277386//NP_033072//XM_006539675//XM_011250459//XM_011250460//XM_011250461//XP_006539738//XP_011248761//XP_011248762//XP_011248763	17.7188	17.4883	21.0789	20.9462	21.4083	25.066	18.4436	22.0126	19.0746
Rest	19712	RE1-silencing transcription factor	NM_011263//NP_035393//XM_006534842//XP_006534905	7.90967	8.23077	8.2103	5.06399	4.78899	6.1516	6.78416	6.74197	7.1541
Rfx1	19724	regulatory factor X, 1 (influences HLA class II expression)	NM_009055//NP_033081//XM_006530778//XM_006530779//XM_006530780//XM_011248329//XP_006530841//XP_006530842//XP_006530843//XP_011246631	22.3617	19.8766	29.452	9.95269	7.24675	7.94775	8.06995	7.4342	7.35261
Rfx2	19725	regulatory factor X, 2 (influences HLA class II expression)	NM_009056//NM_027787//NP_033082//NP_082063	4.756	4.47843	6.52565	0.920412	0.879192	0.634592	0.802421	1.11279	0.69659
Rfx3	19726	regulatory factor X, 3 (influences HLA class II expression)	NM_001166414//NM_011265//NP_001159886//NP_035395//XM_006526778//XM_006526780//XM_006526782//XM_006526784//XM_006526785//XM_011247167//XM_011247168//XM_011247169//XM_017318086//XM_017318087//XP_006526841//XP_006526843//XP_006526845//XP_006526847//XP_006526848//XP_011245469//XP_011245470//XP_011245471//XP_017173575//XP_017173576//XR_001782562//XR_877668	4.78344	2.98318	3.34756	1.18639	1.12292	0.892178	1.12878	1.42301	1.09186
Rfx5	53970	regulatory factor X, 5 (influences HLA class II expression)	NM_017395//NP_059091//XM_006501694//XM_006501695//XM_006501697//XM_006501698//XM_006501699//XM_006501700//XM_011240164//XM_017319651//XM_017319652//XP_006501757//XP_006501758//XP_006501760//XP_006501761//XP_006501762//XP_006501763//XP_011238466//XP_017175140//XP_017175141	9.78378	10.1833	12.3177	5.39149	4.09146	4.23289	4.66956	4.65768	4.36764
Rfx7	319758	regulatory factor X, 7	NM_001033536//NP_001028708//XM_006511223//XM_011242754//XP_006511286//XP_011241056	33.1553	26.2596	35.4333	23.2513	24.8175	26.6195	25.0145	27.5467	26.9964
Rora	19883	RAR-related orphan receptor alpha	NM_001289916//NM_001289917//NM_013646//NP_001276845//NP_001276846//NP_038674//XM_006510877//XM_006510878//XM_006510880//XM_011242682//XM_017313219//XP_006510940//XP_006510941//XP_006510943//XP_011240984//XP_017168708//XR_001778824	1.45266	1.59049	2.48308	0.810615	0.500413	0.485353	0.442316	0.189132	0.426216
Rorc	19885	RAR-related orphan receptor gamma	NM_001293734//NM_011281//NP_001280663//NP_035411//NR_121656//XM_006501162//XM_006501163//XM_006501164//XP_006501225//XP_006501226//XP_006501227	1.47736	1.31327	1.46782	3.55882	1.80772	1.0272	4.0382	2.04969	1.15088
Rreb1	68750	ras responsive element binding protein 1	NM_001013392//NM_001039188//NM_001177868//NM_001177869//NM_026830//NP_001034277//NP_001171339//NP_001171340//NP_081106//NR_033218//NR_033615//XM_006516749//XM_006516750//XM_006516751//XM_006516752//XM_006516753//XM_006516754//XM_006516756//XM_006516757//XM_006516758//XM_006516759//XM_011244341//XP_006516812//XP_006516813//XP_006516814//XP_006516815//XP_006516816//XP_006516817//XP_006516819//XP_00…	6.70167	5.19913	7.38401	2.18832	1.77657	2.0111	2.56233	2.5679	2.40619
Runx1	12394	runt related transcription factor 1	NM_001111021//NM_001111022//NM_001111023//NM_009821//NP_001104491//NP_001104492//NP_001104493//NP_033951	6.0217	6.56946	8.02144	1.30399	1.46063	1.16703	1.20389	1.26584	0.845222
Runx2	12393	runt related transcription factor 2	NM_001145920//NM_001146038//NM_001271627//NM_001271630//NM_001271631//NM_001271633//NM_009820//NP_001139392//NP_001139510//NP_001258556//NP_001258559//NP_001258560//NP_033950//NR_073392//NR_073425//XM_006523540//XM_006523541//XM_006523542//XM_006523543//XM_006523544//XM_006523545//XM_006523546//XM_006523547//XM_006523548//XP_006523603//XP_006523604//XP_006523605//XP_006523606//XP_006523607//XP_00…	1.21206	0.981289	1.21381	1.44774	1.30622	1.77879	0.230913	0.448805	0.438275
Runx3	12399	runt related transcription factor 3	NM_019732//NP_062706//XM_006538506//XP_006538569	61.3968	49.1713	78.79	59.3239	40.0486	50.7886	42.5349	43.2117	51.5635
Rxra	20181	retinoid X receptor alpha	NM_001290481//NM_001290482//NM_011305//NP_001277410//NP_001277411//NP_035435//XM_006497805//XP_006497868	5.80674	5.38994	6.01438	4.72746	8.05705	11.8502	4.26608	4.23569	5.5136
Rxrb	20182	retinoid X receptor beta	NM_001205214//NM_001205215//NM_001205216//NM_011306//NP_001192143//NP_001192144//NP_001192145//NP_035436	37.5449	36.0042	38.1082	32.4091	26.6499	29.1789	30.0009	28.6725	31.8679
Satb1	20230	special AT-rich sequence binding protein 1	NM_001163630//NM_001163631//NM_001163632//NM_009122//NP_001157102//NP_001157103//NP_001157104//NP_033148//XM_006523923//XM_006523924//XM_006523925//XM_006523926//XM_006523927//XM_006523928//XM_006523929//XM_017317363//XM_017317364//XM_017317365//XM_017317366//XP_006523986//XP_006523987//XP_006523988//XP_006523989//XP_006523990//XP_006523991//XP_006523992//XP_017172852//XP_017172853//XP_017172854/…	115.319	112.611	123.187	121.98	111.935	86.2024	162.713	159.68	131.12
Scand1	19018	SCAN domain-containing 1	NM_020255//NP_064651	17.1308	31.8489	32.0129	9.59804	6.22421	9.09909	8.32415	9.71663	10.3466
Sin3a	20466	transcriptional regulator, SIN3A (yeast)	NM_001110350//NM_001110351//NM_011378//NP_001103820//NP_001103821//NP_035508//XM_006510890//XM_006510891//XM_006510892//XM_006510893//XM_011242683//XM_011242684//XM_011242685//XM_011242686//XM_017313231//XP_006510953//XP_006510954//XP_006510955//XP_006510956//XP_011240985//XP_011240986//XP_011240987//XP_011240988//XP_017168720	36.1607	34.739	41.1878	27.9194	27.0277	27.5629	29.1394	31.194	31.6441
Smad1	17125	SMAD family member 1	NM_008539//NP_032565//XM_006530746//XP_006530809	9.63608	9.05024	10.1585	5.38826	5.60426	6.72356	7.4722	8.57463	7.28458
Smad2	17126	SMAD family member 2	NM_001252481//NM_001311070//NM_010754//NP_001239410//NP_001297999//NP_034884//XM_006525699//XM_017317842//XP_006525762//XP_017173331	8.50267	8.13103	8.59125	7.00475	8.34647	7.74859	9.34611	10.1184	9.66594
Smad3	17127	SMAD family member 3	NM_016769//NP_058049//XM_006510819//XM_006510821//XP_006510882//XP_006510884	22.2033	19.6089	21.7663	5.27769	5.64346	5.13832	6.25735	5.89489	4.37459
Smad4	17128	SMAD family member 4	NM_008540//NP_032566//XM_006525701//XM_006525702//XM_011246855//XP_006525764//XP_006525765//XP_011245157	44.2029	41.4793	45.0861	14.4436	13.974	15.683	15.3661	16.589	18.2929
Smad5	17129	SMAD family member 5	NM_001164041//NM_001164042//NM_008541//NP_001157513//NP_001157514//NP_032567//XM_006517117//XM_006517118//XM_006517119//XP_006517180//XP_006517181//XP_006517182	11.0054	7.351	8.4659	3.83201	3.73597	4.81903	6.02003	6.0128	5.28441
Smad7	17131	SMAD family member 7	NM_001042660//NM_008543//NP_001036125//XM_006525703//XP_006525766	25.795	25.452	29.966	2.02159	1.6209	2.23591	2.37422	2.78306	3.57634
Snai1	20613	snail family zinc finger 1	NM_011427//NP_035557		0.0942086	0.0514777	0.751811	0.475487	0.559003	0.871133	0.882216	0.63816
Snai3	30927	snail family zinc finger 3	NM_013914//NP_038942//XM_006531074//XP_006531137	17.2596	13.3994	17.5208	2.03047	2.02779	3.1245	3.24914	4.45167	4.06671
Snapc5	330959	small nuclear RNA activating complex, polypeptide 5	NM_183316//NP_899139	28.8513	25.1315	26.8212	20.1847	22.612	29.9409	29.144	26.5579	31.5105
Sox4	20677	SRY (sex determining region Y)-box 4	NM_009238//NP_033264	5.08717	6.2994	6.27603	1.73389	1.57868	1.23094	0.763365	0.789703	0.527298
Sp1	20683	trans-acting transcription factor 1	NM_013672//NP_038700//XM_017316523//XP_017172012	35.9964	32.2127	35.5585	25.8201	26.3072	21.5011	26.4247	23.3756	22.3469
Sp3	20687	trans-acting transcription factor 3	NM_001018042//NM_001098425//NM_011450//NP_001018052//NP_001091895	58.3527	58.9831	59.6839	22.7304	25.19	26.4892	26.4066	28.5969	28.5013
Sp4	20688	trans-acting transcription factor 4	NM_001166385//NM_009239//NP_001159857//NP_033265//XM_017315007//XP_017170496	22.9779	20.1593	23.0357	8.26601	7.42597	8.49701	5.4569	5.68516	7.35377
Srebf1	20787	sterol regulatory element binding transcription factor 1	NM_001313979//NM_011480//NP_001300908//NP_035610//XM_006532714//XM_006532715//XM_006532716//XM_006532717//XM_011248845//XP_006532777//XP_006532778//XP_006532779//XP_006532780//XP_011247147	37.2198	37.7273	42.4266	46.156	32.1653	31.5118	30.8018	28.1893	29.0668
Srebf2	20788	sterol regulatory element binding factor 2	NM_033218//NP_150087//XM_006520685//XP_006520748	57.4667	57.2648	70.2635	101.879	76.0573	77.7938	72.478	61.9653	61.3474
Srf	20807	serum response factor	NM_020493//NP_065239//XM_006523957//XM_011246336//XP_006524020//XP_011244638	34.7264	34.6797	42.1882	34.033	29.1445	35.5021	24.3218	22.5432	23.9102
Ss18l1	269397	synovial sarcoma translocation gene on chromosome 18-like 1	NM_178750//NP_848865//XM_006500631//XM_006500632//XP_006500694//XP_006500695	3.33261	1.88094	2.89649	0.995343	0.878729	1.09579	1.01527	1.17427	1.01574
Stat1	20846	signal transducer and activator of transcription 1	NM_001205313//NM_001205314//NM_009283//NP_001192242//NP_001192243//NP_033309//XM_006495811//XM_017319463//XM_017319464//XP_006495874//XP_017174952//XP_017174953	111.803	131.101	123.136	28.3649	31.2959	37.1946	41.9384	48.721	56.5601
Stat2	20847	signal transducer and activator of transcription 2	NM_019963//NP_064347//XM_006513433//XM_006513435//XM_006513436//XP_006513496//XP_006513498//XP_006513499	18.6722	15.744	21.405	8.38035	4.19702	5.56886	6.15626	5.7318	7.10516
Stat3	20848	signal transducer and activator of transcription 3	NM_011486//NM_213659//NM_213660//NP_035616//NP_998824//NP_998825//XM_011248846//XM_017314401//XP_011247148//XP_017169890	69.1746	68.1807	80.8612	87.397	79.099	71.4479	60.4649	57.6198	62.3261
Stat4	20849	signal transducer and activator of transcription 4	NM_001308266//NM_011487//NP_001295195//NP_035617//XM_006495814//XM_006495815//XM_006495816//XP_006495877//XP_006495878//XP_006495879	78.3044	71.4745	78.5488	31.411	43.0519	36.8193	20.3685	21.6171	21.7296
Stat5a	20850	signal transducer and activator of transcription 5A	NM_001164062//NM_011488//NP_001157534//NP_035618//XM_006532721//XM_006532722//XM_017314402//XP_006532784//XP_006532785//XP_017169891	24.867	28.1882	30.5954	111.577	100.155	115.542	35.1427	36.7873	52.4844
Stat5b	20851	signal transducer and activator of transcription 5B	NM_001113563//NM_011489//NP_001107035//NP_035619//XM_006532723//XM_017314403//XP_006532786//XP_017169892	46.404	46.8946	46.7628	45.1357	49.1309	42.4065	30.5592	30.8104	32.5185
Stat6	20852	signal transducer and activator of transcription 6	NM_009284//NP_033310//XR_001779497	100.443	102.018	111.34	59.2638	59.4757	54.4762	54.6187	55.3835	49.3733
Strn3	94186	striatin, calmodulin binding protein 3	NM_001172098//NM_052973//NP_001165569//NP_443205//XM_006516410//XM_006516411//XM_006516412//XP_006516473//XP_006516474//XP_006516475	15.0783	13.3662	13.1563	12.3469	15.6574	15.3512	12.6259	11.4434	11.5175
Taf10	24075	TATA-box binding protein associated factor 10	NM_020024//NP_064408//XM_006507814//XP_006507877	92.6085	111.716	112.921	148.803	142.366	148.622	129.007	124.763	137.096
Taf12	66464	TATA-box binding protein associated factor 12	NM_025579//NP_079855//XM_006539107//XM_006539109//XM_006539110//XM_017320350//XP_006539170//XP_006539172//XP_006539173//XP_017175839	30.2792	35.5565	34.2649	42.0526	43.0825	41.0149	45.8045	40.794	43.7397
Taf4b	72504	TATA-box binding protein associated factor 4b	NM_001100449//NP_001093919//XM_006526281//XM_006526282//XP_006526344//XP_006526345//XR_877141	7.97461	8.69095	7.89639	10.9248	13.9004	15.29	10.7896	12.7265	13.2002
Taf5	226182	TATA-box binding protein associated factor 5	NM_177342//NP_796316	4.68187	5.73261	4.81141	12.874	13.4462	14.613	13.3917	13.9815	15.0549
Taf6	21343	TATA-box binding protein associated factor 6	NM_009315//NP_033341//XM_011240936//XM_011240937//XM_011240938//XM_011240939//XM_011240940//XM_017320785//XM_017320786//XP_011239238//XP_011239239//XP_011239240//XP_011239241//XP_011239242//XP_017176274//XP_017176275	21.7435	22.4386	23.8007	31.4141	26.4657	20.2848	29.774	28.5319	25.8945
Taf7	24074	TATA-box binding protein associated factor 7	NM_175770//NP_786964	7.55915	6.67434	7.3682	3.50485	4.94139	4.43021	4.03003	5.29677	5.02218
Tbp	21374	TATA box binding protein	NM_013684//NP_038712	19.615	19.7922	24.1119	33.1278	29.2538	28.6381	28.3445	26.8394	30.728
Tbpl1	237336	TATA box binding protein-like 1	NM_011603//NP_035733//XM_006512730//XP_006512793//XR_001779519//XR_001779520	16.2115	15.1494	14.2841	16.8823	18.9812	17.7624	15.4286	13.8973	13.9192
Tbx21	57765	T-box 21	NM_019507//NP_062380	1.50937	0.878222	1.56761	80.7759	83.063	95.4322	71.3775	66.2193	73.6455
Tcerg1	56070	transcription elongation regulator 1 (CA150)	NM_001039474//NM_001289526//NP_001034563//NP_001276455//NR_110344//XM_006526110//XM_006526111//XM_006526112//XM_006526113//XM_006526115//XP_006526173//XP_006526174//XP_006526175//XP_006526176//XP_006526178//XR_001782383//XR_001782384//XR_001782385//XR_001782386//XR_386004	29.8612	25.6028	33.4241	68.676	71.6975	71.4652	65.4599	65.709	70.6333
Tcf12	21406	transcription factor 12	NM_001253862//NM_001253863//NM_001253864//NM_001253865//NM_011544//NP_001240791//NP_001240792//NP_001240793//NP_001240794//NP_035674//XM_006510994//XM_006510995//XM_006510996//XM_006510997//XM_006510998//XM_006510999//XM_006511000//XM_006511002//XM_017313270//XP_006511057//XP_006511058//XP_006511059//XP_006511060//XP_006511061//XP_006511062//XP_006511063//XP_006511065//XP_017168759	56.0927	56.6542	56.4294	23.7263	29.4491	29.7278	28.0895	30.8106	27.9517
Tcf20	21411	transcription factor 20	NM_001114140//NM_013836//NP_001107612//NP_038864//XM_006520732//XM_006520733//XM_011245551//XM_011245552//XM_011245553//XM_011245554//XP_006520795//XP_006520796//XP_011243853//XP_011243854//XP_011243855//XP_011243856	29.505	29.3951	33.2906	18.2649	20.0913	20.2405	21.2511	20.7394	22.4775
Tcf25	66855	transcription factor 25 (basic helix-loop-helix)	NM_001037877//NM_001037878//NM_001286362//NM_001286363//NM_025804//NP_001032966//NP_001032967//NP_001273291//NP_001273292//NP_080080//XM_006531296//XM_006531297//XM_006531298//XM_011248487//XM_017312938//XM_017312939//XP_006531359//XP_006531360//XP_006531361//XP_011246789//XP_017168427//XP_017168428	85.493	79.4204	93.3709	84.6209	75.9734	75.6688	77.3989	73.0115	77.7947
Tcf3	21423	transcription factor 3	NM_001164147//NM_001164148//NM_001164149//NM_001164150//NM_001164151//NM_001164152//NM_001164153//NM_011548//NP_001157619//NP_001157620//NP_001157621//NP_001157622//NP_001157623//NP_001157624//NP_001157625//NP_035678//XM_017313871//XM_017313872//XM_017313873//XM_017313874//XP_017169360//XP_017169361//XP_017169362//XP_017169363//XR_001779500	39.5507	39.5126	44.1018	53.6873	48.9386	56.3391	49.0176	49.4625	54.2377
Tcf4	21413	transcription factor 4	NM_001083967//NM_013685//NP_001077436//NP_038713//XM_006525746//XM_006525747//XM_006525748//XM_006525749//XM_006525750//XM_006525751//XM_006525752//XM_006525753//XM_006525757//XM_006525759//XM_006525760//XM_006525761//XM_006525762//XM_006525763//XM_006525764//XM_006525766//XM_017317854//XM_017317855//XM_017317856//XM_017317857//XM_017317858//XM_017317859//XM_017317860//XM_017317861//XM_017317862/…	3.14932	2.54828	3.46515	1.00447	0.606932	0.738719	1.06031	0.991777	0.86157
Tcf7	21414	transcription factor 7, T cell specific	NM_001313981//NM_009331//NP_001300910//NP_033357	838.124	911.844	1087.85	103.736	120.142	154.577	146.928	168.908	180.967
Tchp	77832	trichoplein, keratin filament binding	NM_029992//NP_084268//XM_006530508//XM_006530509//XM_006530510//XM_006530511//XP_006530571//XP_006530572//XP_006530573//XP_006530574	9.25641	7.56729	9.55313	7.69257	5.33989	5.63595	5.40994	6.16326	5.35716
Tef	21685	thyrotroph embryonic factor	NM_017376//NM_153484//NP_059072//NP_705617//XM_006520744//XM_011245557//XM_011245558//XM_011245559//XM_011245560//XP_006520807//XP_011243859//XP_011243860//XP_011243861//XP_011243862	8.81324	8.99907	8.62588	2.40721	2.22986	2.54558	2.39779	2.21447	2.65456
Tfam	21780	transcription factor A, mitochondrial	NM_009360//NP_033386//XM_017313918//XP_017169407	15.6908	17.5042	12.6487	18.8686	25.4769	25.9547	26.7259	25.4745	25.7134
Tfap4	83383	transcription factor AP4	NM_031182//NP_112459//XM_006522762//XM_006522763//XM_006522764//XM_006522765//XM_006522766//XM_011246047//XM_017317166//XP_006522825//XP_006522826//XP_006522827//XP_006522828//XP_006522829//XP_011244349//XP_017172655	14.219	14.9203	16.4601	29.2774	23.9445	22.0281	24.3307	25.6045	23.1024
Tfcp2	21422	transcription factor CP2	NM_001289603//NM_033476//NP_001276532//NP_258437//XM_006520738//XM_017316537//XM_017316538//XM_017316539//XM_017316540//XM_017316541//XM_017316542//XP_006520801//XP_017172026//XP_017172027//XP_017172028//XP_017172029//XP_017172030//XP_017172031	5.59926	5.68731	4.39934	2.94445	2.77061	2.30533	3.30323	3.19017	2.78056
Tfdp1	21781	transcription factor Dp 1	NM_001291765//NM_001291766//NM_001291768//NM_009361//NP_001278694//NP_001278695//NP_001278697//NP_033387//XM_006508751//XM_006508754//XM_006508755//XM_006508758//XM_011242048//XM_017312657//XM_017312658//XM_017312659//XP_006508814//XP_006508817//XP_006508818//XP_006508821//XP_011240350//XP_017168146//XP_017168147//XP_017168148	19.5767	21.2696	19.5464	265.004	294.108	270.093	245.44	235.028	237.78
Tfdp2	211586	transcription factor Dp 2	NM_001184706//NM_001184708//NM_001184709//NM_001184710//NM_001184711//NM_178667//NP_001171635//NP_001171637//NP_001171638//NP_001171639//NP_001171640//NP_848782//XM_006510961//XM_006510962//XM_006510963//XM_006510964//XM_006510965//XM_006510966//XM_006510967//XM_006510968//XM_006510970//XM_006510971//XM_006510972//XM_006510973//XM_006510974//XM_006510975//XM_006510976//XM_006510977//XM_006510978/…	4.36331	3.53748	3.35332	3.04596	3.76635	2.80643	4.71779	4.42301	4.77623
Tfe3	209446	transcription factor E3	NM_001105196//NM_001105197//NM_001271489//NM_001271490//NM_001271491//NM_172472//NP_001098666//NP_001098667//NP_001258418//NP_001258419//NP_001258420//NP_766060//XM_006527578//XM_017318453//XM_017318454//XP_006527641//XP_017173942//XP_017173943	10.0474	9.85754	13.9148	14.2893	12.5848	13.4855	11.2606	11.4202	11.4382
Tfeb	21425	transcription factor EB	NM_001161722//NM_001161723//NM_011549//NP_001155194//NP_001155195//NP_035679//XM_006524003//XM_006524004//XM_006524006//XM_006524007//XP_006524066//XP_006524067//XP_006524069//XP_006524070	7.27597	7.7165	9.24159	2.18333	2.54632	2.13255	4.01266	3.10712	2.50614
Thra	21833	thyroid hormone receptor alpha	NM_001313983//NM_178060//NP_001300912//NP_835161//XR_001779972	13.1026	13.6043	16.5032	4.09095	4.51753	2.40789	5.53631	6.09128	4.88764
Thrb	21834	thyroid hormone receptor beta	NM_001113417//NM_009380//NP_001106888//NP_033406//XM_006517966//XM_006517967//XM_006517968//XM_006517970//XM_006517971//XM_006517972//XM_011244737//XM_011244738//XM_011244739//XM_011244740//XM_011244741//XM_011244742//XM_011244743//XM_011244745//XM_017315946//XM_017315947//XM_017315948//XP_006518029//XP_006518030//XP_006518031//XP_006518033//XP_006518034//XP_006518035//XP_011243039//XP_011243040/…	0.364329	0.387498	0.448386	0.0428006	0.031376	0.0811513	0.0332799	0.0237172	0.0118773
Trerf1	224829	transcriptional regulating factor 1	NM_001097623//NM_172622//NP_001091092//NP_766210	5.98469	4.89938	6.39638	2.36165	1.88591	3.12175	3.82467	3.35292	5.07158
Trim28	21849	tripartite motif-containing 28	NM_011588//NP_035718	92.0084	93.2805	93.379	231.231	255.364	256.101	245.604	241.112	258.134
Trp53	22059	transformation related protein 53	NM_001127233//NM_011640//NP_001120705//NP_035770//XM_006533157//XP_006533220	152.468	145.295	177.186	127.363	117.662	115.663	125.113	119.887	125.327
Trps1	83925	trichorhinophalangeal syndrome I (human)	NM_001310481//NM_001310485//NM_032000//NP_001297410//NP_001297414//NP_114389//XM_006521560//XM_006521563//XM_011245776//XM_011245777//XM_011245778//XM_011245780//XP_006521623//XP_006521626//XP_011244078//XP_011244079//XP_011244080//XP_011244082	1.70659	1.25952	1.56053	2.3444	3.11804	2.60707	1.88884	2.03438	1.4576
Tsc22d1	21807	TSC22 domain family, member 1	NM_001177751//NM_001310646//NM_001310647//NM_009366//NM_207652//NP_001171222//NP_001297575//NP_001297576//NP_033392//NP_997535//XM_006518799//XM_006518800//XM_006518801//XM_006518803//XM_017315942//XM_017315943//XM_017315944//XM_017315945//XP_006518862//XP_006518863//XP_006518864//XP_006518866//XP_017171431//XP_017171432//XP_017171433//XP_017171434//XR_001781104//XR_001781105//XR_383154//XR_38315…	1.82144	1.56364	1.43984	1.48163	1.55448	1.2199	1.73336	1.68723	1.62953
Tsc22d2	72033	TSC22 domain family, member 2	NM_001081229//NM_028067//NP_001074698//XM_006502129//XM_017319740//XM_017319741//XP_006502192//XP_017175229//XP_017175230	5.14809	4.12926	4.87328	2.78048	2.81867	3.92629	3.10502	3.31041	4.17981
Tsc22d3	14605	TSC22 domain family, member 3	NM_001077364//NM_010286//NP_001070832//NP_034416//NR_122039//XM_006528499//XM_006528500//XM_006528501//XM_006528503//XM_006528504//XM_006528505//XP_006528562//XP_006528563//XP_006528564//XP_006528566//XP_006528567//XP_006528568	42.854	53.3581	36.1293	2.31167	1.15731	1.85298	4.67631	7.21718	12.204
Tsc22d4	78829	TSC22 domain family, member 4	NM_023910//NM_029805//NP_076399//NP_084081	83.8562	79.0369	100.518	37.798	31.7411	31.9447	41.6833	38.3646	35.7768
Ubp1	22221	upstream binding protein 1	NM_001083319//NM_013699//NP_001076788//NP_038727//XM_006512050//XM_006512051//XM_006512052//XM_006512054//XM_006512055//XM_006512058//XP_006512113//XP_006512114//XP_006512115//XP_006512117//XP_006512118//XP_006512121//XR_001778852//XR_001778853//XR_001778854//XR_001778855//XR_001778856//XR_001778857//XR_001778858//XR_001778859//XR_379863//XR_379864	40.379	32.3693	49.427	34.9787	22.7454	26.4915	23.6537	25.5276	26.639
Usf1	22278	upstream transcription factor 1	NM_001305676//NM_001305677//NM_001305678//NM_009480//NP_001292605//NP_001292606//NP_001292607//NP_033506	35.7903	38.1127	40.4856	14.675	11.9343	15.4336	13.9763	11.6962	14.8357
Usf2	22282	upstream transcription factor 2	NM_011680//NP_035810//XM_006539733//XM_006539734//XM_006539735//XP_006539796//XP_006539797//XP_006539798	44.5859	49.5064	58.288	30.909	23.5229	20.9641	24.3792	24.8399	24.879
Vdr	22337	vitamin D receptor	NM_009504//NP_033530	0.0176936	0.0171583	0.0187514	0.273857	0.25193	0.244349	0.417528	0.428478	0.339746
Xbp1	22433	X-box binding protein 1	NM_001271730//NM_013842//NP_001258659//NP_038870	20.6291	21.2501	20.4563	72.5944	50.9604	44.4274	103.621	105.285	83.1757
Yy1	22632	YY1 transcription factor	NM_009537//NP_033563//XM_006515820//XP_006515883	46.2759	44.2008	45.9158	35.7337	44.8981	39.4077	35.5448	37.9969	38.8608
Zbtb17	22642	zinc finger and BTB domain containing 17	NM_009541//NP_033567//XM_006538727//XP_006538790	12.2945	13.5633	14.3922	15.6505	14.3738	15.5768	12.6056	13.6801	13.4281
Zbtb24	268294	zinc finger and BTB domain containing 24	NM_001277229//NM_001277230//NM_153398//NP_001264158//NP_001264159//NP_700447//NR_102360//XM_006512748//XP_006512811	15.2933	17.1529	16.0634	4.63303	4.57689	4.6662	5.54815	5.0797	5.52772
Zbtb38	245007	zinc finger and BTB domain containing 38	NM_175537//NP_780746//XM_006511189//XM_006511190//XM_006511191//XM_006511192//XM_006511193//XM_006511194//XM_006511195//XP_006511252//XP_006511253//XP_006511254//XP_006511255//XP_006511256//XP_006511257//XP_006511258	7.85257	6.53758	9.18017	3.29181	1.99419	1.14859	3.14614	2.47013	2.18856
Zbtb4	75580	zinc finger and BTB domain containing 4	NM_029348//NP_083624//XM_006534389//XM_006534390//XM_006534391//XM_006534392//XM_006534393//XM_006534394//XM_011249293//XP_006534452//XP_006534453//XP_006534454//XP_006534455//XP_006534456//XP_006534457//XP_011247595	17.8613	15.354	21.4022	1.10265	0.762324	0.759212	1.80305	1.95724	1.75135
Zbtb7a	16969	zinc finger and BTB domain containing 7a	NM_010731//NP_034861//XM_006513279//XM_006513280//XM_006513281//XM_006513282//XP_006513342//XP_006513343//XP_006513344//XP_006513345	25.3066	22.4275	29.7066	18.4193	14.2268	16.4016	14.9006	15.726	17.3882
Zbtb7b	22724	zinc finger and BTB domain containing 7B	NM_009565//NP_033591//XM_006501313//XM_006501314//XM_006501316//XM_006501317//XM_006501318//XM_006501319//XP_006501376//XP_006501377//XP_006501379//XP_006501380//XP_006501381//XP_006501382		0.182213	0.0885026	0.627264	0.613107	0.384424	1.16268	1.13756	0.548576
Zc3h6	78751	zinc finger CCCH type containing 6	NM_178404//NP_848491//XM_011239850//XM_011239851//XP_011238152//XP_011238153	4.60724	6.79296	5.63002	0.71338	0.711225	0.847624	0.488131	0.616678	0.902719
Zc3h8	57432	zinc finger CCCH type containing 8	NM_020594//NP_065619//XM_006499947//XP_006500010	5.0146	4.29079	4.63707	11.772	12.9938	13.2393	9.09539	9.97087	9.68847
Zeb1	21417	zinc finger E-box binding homeobox 1	NM_011546//NP_035676//XM_006525769//XM_006525772//XM_006525775//XM_017317864//XP_006525832//XP_006525835//XP_006525838//XP_017173353	15.8826	15.2992	17.1837	12.6362	12.4455	11.4067	11.2093	10.2957	10.5399
Zfat	380993	zinc finger and AT hook domain containing	NM_001145888//NM_198644//NP_001139360//NP_941046//XM_006521124//XM_006521125//XM_006521127//XM_011245683//XP_006521187//XP_006521188//XP_006521190//XP_011243985//XR_001781547//XR_001781548//XR_001781549//XR_384021//XR_384022	3.62086	3.19362	3.72769	2.5902	2.7619	1.5279	2.50635	2.22691	1.51599
Zfp109	56869	zinc finger protein 109	NM_020262//NP_064658	2.46791	2.31166	2.52629	2.06818	2.57056	2.35603	2.99126	3.73526	2.60747
Zfp110	65020	zinc finger protein 110	NM_022981//NP_075357//XM_006540275//XP_006540338	22.2714	25.0919	20.4742	11.1662	15.0287	12.6404	15.6948	15.0034	13.5792
Zfp113	56314	zinc finger protein 113	NM_019747//NP_062721	4.08409	3.55639	3.89921	1.61527	1.18676	1.49362	1.94436	1.93432	1.9494
Zfp148	22661	zinc finger protein 148	NM_011749//NP_035879//XM_006522098//XM_006522099//XM_006522100//XM_006522101//XM_006522102//XM_006522103//XM_006522104//XM_011245888//XM_017316980//XP_006522161//XP_006522162//XP_006522163//XP_006522164//XP_006522165//XP_006522166//XP_006522167//XP_011244190//XP_017172469	16.231	15.1458	15.2795	7.2512	8.57048	7.67096	9.25247	9.1984	8.83315
Zfp202	80902	zinc finger protein 202	NM_030713//NP_109638//XM_006510713//XM_011242629//XM_017313701//XP_006510776//XP_011240931//XP_017169190	2.28511	2.19671	1.68468	2.02621	2.42256	2.51544	2.5508	2.62652	2.71099
Zfp213	449521	zinc finger protein 213	NM_001033496//NP_001028668	7.54823	7.59925	7.17511	7.10838	8.07603	10.4108	8.29416	8.77913	9.11323
Zfp219	69890	zinc finger protein 219	NM_001253694//NM_001253695//NM_001253696//NM_027248//NP_001240623//NP_001240624//NP_001240625//NP_081524//XM_006519498//XM_006519499//XM_006519501//XM_006519502//XM_006519503//XM_006519504//XM_006519505//XM_006519506//XM_011245176//XM_011245177//XM_017316180//XP_006519561//XP_006519562//XP_006519564//XP_006519565//XP_006519566//XP_006519567//XP_006519568//XP_006519569//XP_011243478//XP_011243479/…	4.83085	3.51352	4.94735	21.2089	18.0847	11.4664	18.1079	16.6387	11.5715
Zfp235	56525	zinc finger protein 235	NM_019941//NP_064325//XM_011250655//XM_017322377//XM_017322378//XP_011248957//XP_017177866//XP_017177867	3.68229	3.11641	3.02734	1.68644	1.64838	1.79781	1.60095	2.16175	3.04476
Zfp263	74120	zinc finger protein 263	NM_148924//NP_683726//XM_006522653//XP_006522716	27.3031	24.5414	25.3846	10.2765	8.41626	11.4582	11.8428	13.2352	13.7364
Zfp280b	64453	zinc finger protein 280B	NM_177475//NP_803426//XM_006513942//XM_006513943//XP_006514005//XP_006514006	8.5352	7.09674	8.49268	25.6152	26.6124	25.4841	30.9725	28.7233	28.0178
Zfp280c	208968	zinc finger protein 280C	NM_001166648//NM_001166649//NM_001166650//NM_153532//NP_001160120//NP_001160121//NP_001160122//NP_705760//XM_006541458//XM_006541459//XM_006541461//XM_006541464//XM_006541465//XM_017318447//XP_006541521//XP_006541522//XP_006541524//XP_006541527//XP_006541528//XP_017173936	12.8626	9.86859	11.9892	13.2942	12.274	13.8515	11.361	11.7103	14.5653
Zfp280d	235469	zinc finger protein 280D	NM_001311105//NM_146224//NP_001298034//NP_666336//XM_006511118//XM_006511120//XM_006511121//XM_006511122//XM_006511123//XM_006511125//XM_017313342//XM_017313343//XP_006511181//XP_006511183//XP_006511184//XP_006511185//XP_006511186//XP_006511188//XP_017168831//XP_017168832	17.9655	19.1008	17.261	11.3227	11.3187	11.6896	11.3552	11.176	12.7111
Zfp281	226442	zinc finger protein 281	NM_001160251//NM_177643//NP_001153723//NP_808311	16.6782	13.5252	14.4869	9.58685	11.5019	12.1348	13.0959	16.3866	16.1024
Zfp287	170740	zinc finger protein 287	NM_133208//NP_573471//XM_006532380//XM_006532382//XM_017314304//XP_006532443//XP_006532445//XP_017169793//XR_001779888//XR_001779889//XR_001779890//XR_001779891//XR_001779892//XR_001779893//XR_001779894//XR_388359//XR_879522//XR_879525//XR_879527//XR_879529//XR_879531	4.3728	4.82079	4.6017	0.935939	0.614428	0.759268	0.883433	1.02179	1.25598
Zfp296	63872	zinc finger protein 296	NM_022409//NP_071854	0.654572	0.927739	0.480257	8.9852	9.67857	9.27141	7.79447	8.94184	7.48024
Zfp322a	218100	zinc finger protein 322A	NM_001111107//NM_001286155//NM_001286156//NM_172586//NP_001104577//NP_001273084//NP_001273085//NP_766174	7.96729	7.48291	7.14714	3.84111	4.71745	6.10064	6.58773	5.74452	7.89333
Zfp341	228807	zinc finger protein 341	NM_199304//NP_955008//XM_011239488//XP_011237790//XR_374456	3.91881	3.68439	4.98877	5.06902	5.14599	3.18992	3.72154	4.07472	2.89785
Zfp358	140482	zinc finger protein 358	NM_080461//NP_536709//XM_011242037//XP_011240339	9.32627	10.0158	13.5188	5.5438	3.46384	3.68114	5.71112	4.97741	5.53051
Zfp367	238673	zinc finger protein 367	NM_175494//NP_780703//XM_017315509//XP_017170998	2.69302	2.59014	2.76044	13.3848	17.2472	14.5561	18.7313	18.2639	16.575
Zfp369	170936	zinc finger protein 369	NM_178364//NP_848141//XM_006517112//XM_006517113//XM_006517114//XM_006517116//XM_011244490//XM_011244491//XP_006517175//XP_006517176//XP_006517177//XP_006517179//XP_011242792//XP_011242793	9.82779	6.37968	7.74035	3.91158	4.01447	4.10996	5.2212	5.87943	5.99724
Zfp397	69256	zinc finger protein 397	NM_027007//NP_081283//XM_011246996//XM_011246997//XP_011245298//XP_011245299	13.0456	9.98186	10.0455	8.39987	7.92287	9.551	9.83518	9.77685	9.91998
Zfp438	240186	zinc finger protein 438	NM_178722//NP_848837//XM_006525905//XM_011246916//XM_011246917//XM_017317895//XP_006525968//XP_011245218//XP_011245219//XP_017173384	2.90483	2.53758	2.67142	2.03271	1.73047	1.21563	1.60888	1.69564	1.38291
Zfp444	72667	zinc finger protein 444	NM_001146024//NM_028316//NP_001139496//NP_082592//XM_006540380//XM_006540381//XM_006540382//XM_006540383//XP_006540443//XP_006540444//XP_006540445//XP_006540446	5.94105	6.36505	6.89946	6.65605	5.92015	5.67033	6.79987	6.4972	6.86696
Zfp445	235682	zinc finger protein 445	NM_173364//NP_775540//XM_006512117//XM_006512118//XM_006512119//XM_006512120//XM_006512121//XM_006512122//XM_006512123//XM_011242971//XP_006512180//XP_006512181//XP_006512182//XP_006512183//XP_006512184//XP_006512185//XP_006512186//XP_011241273	30.7704	22.8021	21.3442	16.1834	17.6681	19.9118	21.3486	21.7788	21.4861
Zfp446	269870	zinc finger protein 446	NM_001168561//NM_001168562//NM_175558//NP_001162033//NP_001162034//NP_780767//XM_006540024//XM_006540025//XP_006540087//XP_006540088	3.77822	3.5727	3.68842	4.11074	2.99952	2.50782	2.7524	2.64172	2.21811
Zfp472	224691	zinc finger protein 472	NM_153063//NP_694703	13.944	13.9377	8.83861	6.51274	9.24061	8.53573	9.21016	8.68136	10.1609
Zfp507	668501	zinc finger protein 507	NM_177739//NP_808407//XM_006540297//XM_006540298//XP_006540360//XP_006540361	10.2948	11.0442	11.2763	9.68744	9.684	8.37545	10.6955	10.376	10.3458
Zfp513	101023	zinc finger protein 513	NM_001177901//NM_175311//NP_001171372//NP_780520//XM_006503657//XP_006503720	12.2278	11.2242	14.1788	6.03381	3.46105	5.01296	4.64024	5.05453	4.87383
Zfp61	22719	zinc finger protein 61	NM_009561//NP_033587//XM_011250486//XM_017322140//XP_011248788//XP_017177629	4.56254	4.13803	4.3483	3.55629	2.97945	2.49315	3.22221	3.2789	3.58262
Zfp628	232816	zinc finger protein 628	NM_170759//NP_739565//XM_006539779//XM_006539780//XP_006539842//XP_006539843	10.5588	9.22182	13.3679	7.40406	5.83626	6.59147	6.62374	7.63214	6.84881
Zfp639	67778	zinc finger protein 639	NM_001161818//NM_144519//NP_001155290//NP_653102//XM_006535527//XM_006535528//XM_006535529//XM_006535530//XP_006535590//XP_006535591//XP_006535592//XP_006535593	20.0351	21.0602	21.9855	29.0291	28.1744	27.5308	22.5806	24.4401	21.9476
Zfp68	24135	zinc finger protein 68	NM_001044747//NM_001163797//NM_013844//NP_001038212//NP_001157269//NP_038872	15.0461	15.8384	13.357	6.10812	6.53541	7.10237	7.73124	7.21302	6.56613
Zfp740	68744	zinc finger protein 740	NM_001289690//NM_001289691//NM_001289694//NM_001289695//NM_153194//NP_001276619//NP_001276620//NP_001276623//NP_001276624//XM_006521331//XM_006521332//XM_006521333//XM_006521336//XM_011245719//XM_011245721//XM_017316740//XM_017316741//XP_006521394//XP_006521395//XP_006521396//XP_006521399//XP_011244021//XP_011244023//XP_017172229//XP_017172230	48.7598	43.2243	41.0076	13.1641	13.9866	16.3786	22.5256	22.4562	24.5969
Zfp746	69228	zinc finger protein 746	NM_001163475//NP_001156947//XM_006506556//XM_006506557//XM_006506559//XM_006506560//XM_011241454//XM_011241455//XM_011241456//XM_011241457//XM_017321730//XM_017321731//XP_006506619//XP_006506620//XP_006506622//XP_006506623//XP_011239756//XP_011239757//XP_011239758//XP_011239759//XP_017177219//XP_017177220	21.1005	21.4444	26.9909	10.4316	9.5014	10.4418	11.0937	11.8164	12.8373
Zfp821	75871	zinc finger protein 821	NM_001167946//NM_001286391//NM_001286393//NM_029468//NP_001161418//NP_001273320//NP_001273322//NP_083744//XM_006531468//XM_011248533//XM_011248534//XM_011248535//XM_011248536//XM_011248537//XM_017312997//XM_017312998//XM_017312999//XP_006531531//XP_011246835//XP_011246836//XP_011246837//XP_011246838//XP_011246839//XP_017168486//XP_017168487//XP_017168488	1.24409	2.04169	1.72415	1.30695	1.30584	1.2849	2.37872	2.12438	1.45072
Zfp866	330788	zinc finger protein 866	NM_177899//NP_808567	9.3825	7.72477	8.03122	4.08863	3.53249	3.92223	4.92011	4.30202	4.17373
Zfp868	234362	zinc finger protein 868	NM_001045553//NM_172754//NP_001039018//NP_766342//XM_011242291//XM_011242292//XM_011242293//XM_011242294//XM_017312713//XP_011240593//XP_011240594//XP_011240595//XP_011240596//XP_017168202	10.8593	11.0267	8.79877	3.28651	4.09573	3.63494	4.65659	4.24937	4.04326
Zfp869	66869	zinc finger protein 869	NM_001039965//NM_001039967//NM_181274//NP_001035054//NP_001035056//NP_851791//XM_006509721//XM_011242318//XM_011242319//XM_011242320//XM_017312940//XP_006509784//XP_011240620//XP_011240621//XP_011240622//XP_017168429	28.6658	31.9716	27.4094	12.0147	11.9007	13.5107	14.1851	13.9835	12.8904
Zfp93	22755	zinc finger protein 93	NM_009567//NP_033593//XM_017322141//XM_017322142//XM_017322143//XP_017177630//XP_017177631//XP_017177632	0.855978	0.744945	0.860631	0.439621	0.605485	0.454655	0.932265	0.664385	0.687613
Zfp930	234358	zinc finger protein 930	NM_001013379//NP_001013397	6.83983	5.9347	5.09591	7.21061	9.90821	10.446	8.17941	9.54799	8.4716
Zfp94	22756	zinc finger protein 94	NM_001199321//NM_009568//NP_001186250//NP_033594//XM_011250487//XM_011250488//XM_011250489//XM_011250490//XM_011250491//XM_011250492//XM_017322144//XP_011248789//XP_011248790//XP_011248791//XP_011248792//XP_011248793//XP_011248794//XP_017177633	2.86721	3.4826	2.39406	1.29204	1.18556	1.43319	1.58555	1.89949	1.84395
Zglp1	100009600	zinc finger, GATA-like protein 1	NM_001103168//NP_001096638	0.762753	0.295871	0.404176	2.56947	1.2218	2.45784	1.15195	0.769634	1.31044
Zgpat	229007	zinc finger, CCCH-type with G patch domain	NM_001048148//NM_144894//NP_001041613//NP_659143	48.5668	42.7239	49.7795	16.1732	13.3236	15.7473	14.3638	14.0235	14.2317
Zhx1	22770	zinc fingers and homeoboxes 1	NM_001042438//NM_009572//NP_001035903//NP_033598	17.7223	17.5445	16.3538	12.448	14.811	13.5912	15.8632	16.689	16.9245
Zhx2	387609	zinc fingers and homeoboxes 2	NM_199449//NP_955520//XM_011245688//XM_011245689//XP_011243990//XP_011243991	16.7321	18.2755	19.9723	4.73049	6.81804	6.89155	5.38642	6.2023	5.94507
Zhx3	320799	zinc fingers and homeoboxes 3	NM_177263//NP_796237	3.62835	2.70147	4.08218	2.69286	2.64738	3.08719	3.70076	3.33142	3.30191
Zkscan1	74570	zinc finger with KRAB and SCAN domains 1	NM_029869//NM_133906//NP_084145//NP_598667//XM_006504628//XM_011240958//XP_006504691//XP_011239260	4.81196	4.56691	5.06011	5.53577	5.12037	5.01189	5.02617	5.0718	5.46619
Zkscan14	67235	zinc finger with KRAB and SCAN domains 14	NM_023322//NP_075811//XM_011241012//XP_011239314	8.78879	10.2954	8.53116	2.15977	1.41889	2.10344	2.93656	3.92393	3.3406
Zkscan17	268417	zinc finger with KRAB and SCAN domains 17	NM_001130529//NM_001291014//NM_172941//NP_001124001//NP_001277943//NP_766529//XM_006533384//XM_006533385//XM_006533386//XP_006533447//XP_006533448//XP_006533449	14.4624	14.9636	13.8386	13.5302	15.6233	14.7217	19.2585	19.8402	18.9124
Zkscan3	72739	zinc finger with KRAB and SCAN domains 3	NM_001145778//NM_023685//NP_001139250//NP_076174//XM_006516789//XM_006516790//XM_006516791//XM_006516792//XP_006516852//XP_006516853//XP_006516854//XP_006516855	27.3571	27.3908	19.2656	7.19726	6.29709	8.96119	10.5358	11.3224	10.2331
Zkscan5	22757	zinc finger with KRAB and SCAN domains 5	NM_001167944//NM_016683//NP_001161416//NP_057892//XM_006504820//XM_006504822//XM_006504823//XM_011241010//XM_017320816//XM_017320817//XP_006504883//XP_006504885//XP_006504886//XP_011239312//XP_017176305//XP_017176306	3.44916	3.58092	3.76287	3.04794	3.24998	3.01208	3.14078	2.92753	3.01416
Zkscan6	52712	zinc finger with KRAB and SCAN domains 6	NM_001302374//NM_001302375//NM_026107//NP_001289303//NP_001289304//NP_080383//XM_006533717//XM_017314660//XP_006533780//XP_017170149	14.6245	15.4153	12.4842	6.52036	6.93904	7.08646	7.51806	8.64451	8.117
Znfx1	98999	zinc finger, NFX1-type containing 1	NM_001033196//NM_001291162//NP_001028368//NP_001278091//XM_006500456//XP_006500519	18.1542	17.139	20.7448	5.61972	5.66395	6.25545	5.36253	5.77557	6.50775
Zscan12	22758	zinc finger and SCAN domain containing 12	NM_016684//NP_057893//XM_006516660//XP_006516723	2.54585	2.97612	2.58717	5.19141	4.5932	4.51517	5.79363	6.82672	6.36167
Zscan2	22691	zinc finger and SCAN domain containing 2	NM_009553//NP_033579//XM_006540805//XM_006540806//XM_006540807//XM_006540808//XM_006540809//XM_006540810//XM_006540811//XM_006540812//XP_006540868//XP_006540869//XP_006540870//XP_006540871//XP_006540872//XP_006540873//XP_006540874//XP_006540875	13.6822	14.6735	16.7144	0.582962	0.629785	0.775659	0.795239	1.29215	0.885496
Zscan20	269585	zinc finger and SCAN domains 20	NM_177758//NP_808426//XM_006503131//XM_006503133//XM_006503134//XM_011240542//XM_011240543//XM_011240544//XM_011240545//XM_011240546//XM_011240547//XP_006503194//XP_006503196//XP_006503197//XP_011238844//XP_011238845//XP_011238846//XP_011238847//XP_011238848//XP_011238849	4.56033	4.63097	4.69618	1.8018	1.91427	1.98044	1.78678	2.17051	2.11595
Zscan21	22697	zinc finger and SCAN domain containing 21	NM_001044703//NM_001044704//NM_001044705//NM_011757//NP_001038168//NP_001038169//NP_001038170//NP_035887//XM_011240942//XP_011239244	8.55239	7.6805	8.56994	8.08953	10.4241	9.72747	10.8054	10.0062	9.82022
Zscan22	232878	zinc finger and SCAN domain containing 22	NM_001001447//NM_001290436//NM_001290438//NM_001290440//NM_001290441//NM_001290442//NP_001001447//NP_001277365//NP_001277367//NP_001277369//NP_001277370//NP_001277371	7.52738	7.29965	8.97457	6.47854	7.56215	7.44455	9.40876	8.98974	9.44964
Zscan29	99334	zinc finger SCAN domains 29	NM_001290819//NM_001290820//NM_178889//NP_001277748//NP_001277749//XM_006500482//XP_006500545	11.058	9.04626	10.7376	3.30176	3.0485	4.64863	4.4342	4.51491	6.68719
Zxdb	668166	zinc finger, X-linked, duplicated B	NM_001081473//NP_001074942	1.26045	1.11603	0.871175	0.361737	0.463302	0.504544	0.426756	0.511493	0.498453
Zxdc	80292	ZXD family zinc finger C	NM_030260//NM_173002//NP_084536//NP_766590//XR_377502	6.54339	6.85349	6.63923	2.47635	2.77758	3.11733	3.30387	3.64427	3.79646
100043387	NA	NA	NA	1.09308	2.02784	1.86355	1.25481	1.39566	1.42203	1.88408	1.67838	1.05665
0610007C21Rik	NA	NA	NA	32.5468	41.2795	30.4146	17.4437	11.9849	13.6539	13.6202	13.3465	16.8511
0610007L01Rik	NA	NA	NA	23.1815	22.6357	24.7585	44.9294	40.0641	45.4703	33.4932	31.6795	35.1514
0610007P08Rik	NA	NA	NA	9.48317	8.54116	8.46965	6.30142	7.23678	6.77695	5.95545	6.17337	6.00276
0610007P14Rik	58520	RIKEN cDNA 0610007P14 gene	NM_021446//NP_067421//XM_006516117//XP_006516180	23.9241	24.5872	26.5256	111.217	84.8134	74.293	71.6735	63.892	61.1675
0610007P22Rik	NA	NA	NA	28.0256	25.6748	28.1955	26.8682	23.5035	25.5644	21.2725	21.1762	21.7969
0610009B22Rik	66050	RIKEN cDNA 0610009B22 gene	NM_025319//NP_079595//XM_006533917//XM_006533918//XM_006533919//XP_006533980//XP_006533981//XP_006533982	5.23277	3.75886	2.8755	10.3224	9.05464	13.6054	10.1529	8.60442	9.10763
0610009D07Rik	NA	NA	NA	56.3979	66.8752	55.7459	92.1996	105.968	103.672	98.2587	100.301	101.296
0610009L18Rik	66838	RIKEN cDNA 0610009L18 gene	NR_038126	2.11575	2.65519	1.97844	0.339933		0.716137	0.117474	0.251157	0.377329
0610009O20Rik	66839	RIKEN cDNA 0610009O20 gene	NM_024179//NP_077141	20.4452	18.7701	19.46	25.8501	20.6753	18.1815	23.0491	21.9231	19.9173
0610010F05Rik	71675	RIKEN cDNA 0610010F05 gene	NM_027860//NP_082136//XM_006514807//XM_006514808//XM_006514810//XM_006514811//XM_011243749//XM_011243750//XM_017314768//XM_017314769//XM_017314770//XP_006514870//XP_006514871//XP_006514873//XP_006514874//XP_011242051//XP_011242052//XP_017170257//XP_017170258//XP_017170259//XR_380982	3.42391	3.46469	2.80034	12.5878	15.4335	11.7782	10.8724	10.0452	8.08645
0610010K14Rik	104457	RIKEN cDNA 0610010K14 gene	NM_001177601//NM_001177603//NM_001177606//NM_001177607//NM_026757//NM_145758//NP_001171072//NP_001171074//NP_001171077//NP_001171078//NP_081033//NP_665701//XM_017314213//XP_017169702	43.7927	57.3602	60.6291	61.9195	47.1561	52.3402	41.8937	40.7822	45.8776
0610011F06Rik	NA	NA	NA	29.0674	37.8603	32.0132	23.4375	23.3312	24.7061	24.3883	29.6172	29.6638
0610011L14Rik	NA	NA	NA	8.02569	8.53204	7.82323	9.18261	12.7756	14.0025	12.7204	11.909	14.335
0610012G03Rik	106264	RIKEN cDNA 0610012G03 gene	NM_025320//NR_027897	10.2648	10.6144	9.21335	11.3959	12.6767	14.5252	11.5674	12.524	11.8556
0610030E20Rik	68364	RIKEN cDNA 0610030E20 gene	NM_026696//NP_080972//XM_006506534//XP_006506597	20.2154	16.5407	18.006	9.77776	9.08367	8.41809	11.4865	11.9099	10.1814
0610031J06Rik	NA	NA	NA	52.3779	51.8626	58.2182	26.2852	17.797	17.4201	23.8919	22.6068	23.149
0610037L13Rik	74098	RIKEN cDNA 0610037L13 gene	NM_028754//NP_083030//XM_006503437//XM_006503438//XM_006503439//XM_006503440//XP_006503500//XP_006503501//XP_006503502//XP_006503503	17.4838	22.1569	17.0025	16.8226	16.443	17.3772	17.3001	18.1427	18.7235
0610037P05Rik	NA	NA	NA	25.8961	31.2594	25.2624	14.1562	15.6687	16.2103	14.7274	16.0714	15.8777
0910001L09Rik	NA	NA	NA	29.1638	34.3296	29.1385	8.31757	6.87911	8.18846	10.6132	8.95216	12.2509
1110001A16Rik	NA	NA	NA	4.88807	4.74019	4.69464	6.25832	6.34363	5.50815	5.19062	5.0863	5.3516
1110001J03Rik	NA	NA	NA	19.7399	23.886	17.5876	17.018	17.5666	19.5007	23.0847	23.267	22.9506
1110002B05Rik	NA	NA	NA	34.3647	40.6698	21.1447	18.6284	33.4484	29.596	27.4221	27.3748	25.533
1110002L01Rik	100043040	RIKEN cDNA 1110002L01 gene	NR_030694	8.35746	7.94615	7.69429	8.35298	8.33066	7.9792	6.74282	5.88887	6.27563
1110002N22Rik	NA	NA	NA	4.42954	6.03696	4.50404	9.37374	13.1573	11.0908	10.3397	11.2945	10.2235
1110003E01Rik	NA	NA	NA	30.0907	33.0519	31.8896	4.37531	3.51994	3.87133	6.10625	5.03549	5.64116
1110004E09Rik	68001	RIKEN cDNA 1110004E09 gene	NM_026502//NP_080778	8.74379	13.297	13.1978	38.7185	43.8573	42.6137	41.204	37.8974	38.091
1110004F10Rik	56372	RIKEN cDNA 1110004F10 gene	NM_019772//NP_062746//XM_011241867//XP_011240169	52.0557	65.7959	50.7357	82.1635	98.6235	99.1701	88.7663	84.1738	87.6431
1110005A03Rik	NA	NA	NA	65.3971	72.4065	62.0774	18.2268	18.5413	19.0286	21.4861	25.2876	20.6066
1110006O24Rik	66123	RIKEN cDNA 1110006O24 gene	NM_021417//NR_027810	1.0031	1.65368	2.23244	1.09593	0.714131	0.577199	0.473416	1.01215	1.41924
1110007C09Rik	NA	NA	NA	23.9546	26.6679	28.6362	14.4815	8.6122	11.0271	11.7577	11.1185	11.7171
1110008F13Rik	67388	RIKEN cDNA 1110008F13 gene	NM_026124//NP_080400	45.269	50.1607	41.4439	78.3559	95.8486	97.608	90.515	76.4005	84.603
1110008J03Rik	NA	NA	NA	2.35831	2.6457	4.01847	4.29426	5.0615	4.52336	3.4045	3.17278	4.15915
1110008L16Rik	66132	RIKEN cDNA 1110008L16 gene	NM_025373//NP_079649//XR_001780473	4.27577	4.05054	3.79799	10.7111	12.5588	10.5525	11.5479	11.1225	11.9393
1110008P14Rik	73737	RIKEN cDNA 1110008P14 gene	NM_198001//NP_932118	21.1063	21.8323	22.8652	21.992	22.0174	25.9091	25.0137	25.6744	23.9373
1110012L19Rik	68618	RIKEN cDNA 1110012L19 gene	NM_026787//NP_081063	12.2445	15.62	11.1227	6.70208	8.75604	9.31033	10.0441	10.2222	8.91251
1110014N23Rik	NA	NA	NA	18.9155	19.3938	20.2014	13.1695	10.6313	12.6702	13.0453	12.9112	12.7836
1110018G07Rik	NA	NA	NA	17.4835	18.3984	17.011	16.0599	14.9151	10.9333	20.7188	19.9448	15.3762
1110018J18Rik	NA	NA	NA	26.6304	27.9768	24.5267	6.56656	7.19421	5.4727	7.55595	6.55773	7.76953
1110019D14Rik	76311	RIKEN cDNA 1110019D14 gene	NR_045995	0.719982	0.648328	0.545018	0.374577	0.274592	0.177552	0.097085	0.155674	0.103946
1110020G09Rik	NA	NA	NA	3.90249	4.02471	3.89509	9.07998	11.0617	9.8139	10.4855	11.1672	10.8092
1110021J02Rik	NA	NA	NA	4.9121	4.49885	5.24914	2.14916	1.91851	2.43393	2.20237	2.47821	2.24769
1110028C15Rik	NA	NA	NA	4.36981	3.17036	4.20225	0.36838	0.604911	0.372512	0.595788	0.996159	0.785098
1110031I02Rik	NA	NA	NA	2.78899	3.24553	3.08709	13.6555	8.16281	7.70317	9.82816	8.31738	9.77109
1110032A03Rik	68721	RIKEN cDNA 1110032A03 gene	NM_001311073//NM_023483//NP_001298002//NP_075972//XM_006510578//XM_006510579//XM_017313556//XP_006510641//XP_006510642//XP_017169045	1.55632	3.01848	3.02384	1.1808	0.807905	1.3433	1.42822	1.17777	1.35439
1110032F04Rik	68725	RIKEN cDNA 1110032F04 gene	NM_001167996//NP_001161468	0.328712	0.550597	0.158347	7.59074	10.7169	9.73241	4.99257	7.05568	5.9192
1110034A24Rik	NA	NA	NA	5.10862	5.52025	5.44497	12.6512	14.1322	15.9577	14.0529	13.1077	14.987
1110034B05Rik	NA	NA	NA	5.44929	5.28443	6.11478	6.46918	8.7954	8.97645	7.71543	8.46331	7.5048
1110034G24Rik	73747	RIKEN cDNA 1110034G24 gene	NM_028637//NP_082913//XM_011239798//XM_011239799//XM_011239800//XM_011239801//XM_011239802//XM_011239803//XP_011238100//XP_011238101//XP_011238102//XP_011238103//XP_011238104//XP_011238105	15.7637	17.4707	13.5425	1.57349	2.37688	1.86838	2.86714	2.74787	3.22854
1110037F02Rik	66185	RIKEN cDNA 1110037F02 gene	NM_001081183//NP_001074652//XM_006538160//XP_006538223	24.9467	23.3205	24.9922	23.6099	28.4247	25.9805	28.7903	27.6081	27.761
1110038B12Rik	68763	RIKEN cDNA 1110038B12 gene	NR_015536//NR_027943	21.1887	26.8896	16.3564	202.083	183.205	201.7	131.483	154.542	153.861
1110038D17Rik	NA	NA	NA	31.4771	36.1214	35.6034	6.04984	6.73786	6.36752	7.39661	7.42605	7.51801
1110038F14Rik	117171	RIKEN cDNA 1110038F14 gene	NM_054099//NP_473440//XM_006520348//XM_006520349//XP_006520411//XP_006520412	26.9033	30.4718	31.056	25.33	24.0042	25.5978	23.328	24.011	24.7625
1110049F12Rik	NA	NA	NA	21.4384	23.2185	18.1548	40.9983	60.6222	63.1211	44.3014	43.4153	40.4464
1110051M20Rik	228356	RIKEN cDNA 1110051M20 gene	NM_001311144//NM_175123//NP_001298073//NP_780332//XM_011239456//XP_011237758	2.25781	2.94451	3.38291	6.66308	5.57736	5.51031	5.80558	6.08824	5.82245
1110054M08Rik	NA	NA	NA	8.29918	9.88517	7.36131	1.47835	1.76609	1.86867	1.44752	2.73067	2.73497
1110054O05Rik	NA	NA	NA	14.0374	13.9612	14.4958	15.8992	16.7554	19.0493	14.9232	14.4299	15.3968
1110057K04Rik	NA	NA	NA	21.4717	22.2765	18.7023	14.6105	18.3959	15.9078	17.7899	17.3525	15.2326
1110058L19Rik	NA	NA	NA	11.3189	13.3286	6.48743	3.68049	7.09206	7.97522	6.54123	4.89474	6.18642
1110059E24Rik	66206	RIKEN cDNA 1110059E24 gene	NM_025423//NP_079699	10.5199	11.4572	6.63212	18.3208	28.9013	23.5303	23.6278	25.4211	26.6606
1110059G10Rik	66202	RIKEN cDNA 1110059G10 gene	NM_025419//NP_079695	3.87368	4.04545	3.93522	4.17373	4.83425	4.51071	4.8247	4.39431	3.79896
1110065P20Rik	68920	RIKEN cDNA 1110065P20 gene	NM_001142727//NP_001136199//XM_006503375//XM_011240609//XP_006503438//XP_011238911	7.58249	7.45113	4.17861	13.4388	17.9039	22.339	16.6046	15.0978	17.5737
1110067D22Rik	NA	NA	NA	0.593416	0.616567	0.314446	1.27351	1.67855	1.14633	2.46056	2.48062	1.86339
1190002F15Rik	NA	NA	NA	0.888412	0.615382	0.672518	3.23543	1.35532	1.46059	1.67716	0.768366	1.28263
1190002H23Rik	NA	NA	NA	37.929	49.8594	37.7847	22.5613	16.5766	13.095	11.8543	8.33462	9.62547
1190002N15Rik	68861	RIKEN cDNA 1190002N15 gene	NM_001033145//NP_001028317	9.32258	9.02163	8.86712	10.7962	9.07723	7.99043	9.35192	8.73759	10.2099
1190005F20Rik	NA	NA	NA	28.9941	27.5282	28.9506	20.1602	16.361	16.1347	17.3811	15.1091	16.8565
1190005I06Rik	68918	RIKEN cDNA 1190005I06 gene	NM_197988//NP_932105	0.104956	0.407125		1.72004	1.68122	1.32866	1.08976	1.27084	0.742492
1190007I07Rik	544717	RIKEN cDNA 1190007I07 gene	NM_001135567//NM_001135568//NM_001135569//NP_001129039//NP_001129040//NP_001129041	9.0633	10.487	10.0417	22.0358	19.7971	20.9792	19.1513	17.147	17.6944
1200011I18Rik	NA	NA	NA	14.1123	13.9871	14.1618	12.192	13.4395	12.4004	12.7868	13.0269	11.8327
1200011M11Rik	NA	NA	NA	13.8004	12.1768	12.4962	17.1157	17.9639	17.5334	16.0966	14.1662	16.8715
1200014J11Rik	NA	NA	NA	12.0019	12.5662	12.1998	11.5969	13.5608	13.6147	14.6267	13.8173	13.963
1200016B10Rik	NA	NA	NA	10.6064	10.9169	10.6395	9.79047	12.2236	10.9735	8.46511	7.9047	7.59877
1300001I01Rik	NA	NA	NA	21.2037	20.9081	23.3786	93.5627	104.822	104.209	87.0337	91.1949	92.2903
1300002E11Rik	100043489	RIKEN cDNA 1300002E11 gene	NR_037957//NR_037958	7.64737	7.26505	8.10456	1.24015	1.57581	1.8811	2.00205	1.96345	1.86822
1300010F03Rik	NA	NA	NA	4.47559	3.2188	4.14175	10.4113	8.75656	6.7895	9.21718	8.71864	7.98574
1300018I17Rik	NA	NA	NA	9.75797	9.05951	10.5176	4.34113	3.05902	3.63692	4.02964	4.7272	4.31441
1300018J18Rik	NA	NA	NA	17.4641	22.4439	18.439	5.23075	5.66463	4.88369	5.85431	5.66529	6.86184
1500001M20Rik	NA	NA	NA	11.7605	11.9173	13.5839	55.9432	52.5051	54.2896	52.573	49.1332	49.9451
1500002O20Rik	NA	NA	NA	36.0684	35.0777	40.2731	28.5963	24.5722	26.5338	19.7755	21.488	22.2544
1500003O03Rik	NA	NA	NA	46.7752	47.3473	44.7246	33.4474	39.6433	35.716	38.1524	35.4204	37.247
1500010J02Rik	NA	NA	NA	5.25049	6.00599	6.70077	20.3164	15.3993	12.8508	18.6023	16.8823	15.5823
1500011B03Rik	66236	RIKEN cDNA 1500011B03 gene	NR_027817//NR_027818	9.74604	10.4393	7.93432	4.11399	4.96729	5.86294	4.76694	4.55939	4.87996
1500011H22Rik	NA	NA	NA	10.4233	12.3879	9.63445	20.1214	16.9473	19.2107	19.5292	17.4761	19.6421
1500011K16Rik	67885	RIKEN cDNA 1500011K16 gene	NM_175125//NR_015476	8.26425	11.6068	6.74491	8.38907	14.0325	14.1022	11.3872	10.2558	10.2719
1500012F01Rik	NA	NA	NA	44.4691	62.2562	39.3836	142.845	124.665	142.958	96.2659	111.333	110.665
1500015A07Rik	68982	RIKEN cDNA 1500015A07 gene	NR_029432	2.85173	2.40474	2.05861	1.35463	0.882702	1.95009	1.28737	1.62639	1.54542
1500031L02Rik	NA	NA	NA	10.6884	11.3313	11.5194	4.12343	5.76343	6.2024	6.6689	8.22572	7.64367
1500032L24Rik	NA	NA	NA	58.0748	71.6425	71.8743	68.1013	69.0253	77.1399	63.2697	59.396	67.741
1600002H07Rik	72016	RIKEN cDNA 1600002H07 gene	NM_028056//NP_082332//XM_011246632//XM_011246633//XM_017317653//XP_011244934//XP_011244935//XP_017173142	4.74523	4.25306	4.60984	6.44773	6.97402	6.78483	7.46508	6.92815	7.33869
1600002K03Rik	69770	RIKEN cDNA 1600002K03 gene	NM_027207//NP_081483	13.2539	17.0989	9.65677	14.8683	21.1672	19.4748	14.4093	13.3734	16.0256
1600012F09Rik	NA	NA	NA	3.18376	2.60911	2.82759	4.87874	4.74868	4.23163	4.16915	3.68757	4.32783
1600012H06Rik	67912	RIKEN cDNA 1600012H06 gene	NM_001083880//NM_001083881//NM_001083882//NM_026451//NP_001077349//NP_001077350//NP_001077351//NP_080727	10.4823	10.0025	8.97606	4.73366	3.78106	4.63234	3.74665	3.18717	4.49167
1600014C10Rik	72244	RIKEN cDNA 1600014C10 gene	NM_001085385//NM_028166//NP_001078854//NP_082442	32.5123	34.5386	29.8413	3.96441	4.13326	4.26585	10.4754	10.4545	13.856
1600016N20Rik	NA	NA	NA	1.50538	1.60583	2.67226	0.925143	0.502368	0.303178	0.817041	1.0253	1.06495
1600020E01Rik	72012	RIKEN cDNA 1600020E01 gene	NR_037960//NR_037961	18.4394	19.527	16.1849	8.75457	7.1476	8.07164	7.90167	6.96287	6.97384
1600027N09Rik	NA	NA	NA	25.3993	22.5	26.3013	30.5389	27.5492	30.0485	22.9375	27.4544	25.7341
1700001L05Rik	69291	RIKEN cDNA 1700001L05 gene	NM_001033147//NR_027980	0.256665	0.12445	0.149605	1.48388	1.793	1.46212	2.93144	2.65455	1.84166
1700001O22Rik	73598	RIKEN cDNA 1700001O22 gene	NM_198000//NP_932117//NR_028486//NR_028487//XM_006498375//XM_006498376//XM_011239195//XM_011239196//XM_011239197//XM_011239198//XM_011239199//XM_011239200//XM_011239201//XP_006498438//XP_006498439//XP_011237497//XP_011237498//XP_011237499//XP_011237500//XP_011237501//XP_011237502//XP_011237503//XR_374120//XR_866021	0.193685	0.187825	0.153948	1.45481	1.12035	0.557246	1.23404	2.14975	1.37018
1700007L15Rik	100502742	RIKEN cDNA 1700007L15 gene	NR_045709	2.26886	3.80038	2.73238	1.97179	2.01907	1.42422	1.55752	1.0406	2.91828
1700008J07Rik	629159	RIKEN cDNA 1700008J07 gene	NR_024331	0.950305	0.767962	1.27568	0.894048	0.732924	0.838458	0.837199	0.799065	0.832337
1700010I14Rik	66931	RIKEN cDNA 1700010I14 gene	NM_025851//NP_080127//XM_006523342//XM_006523343//XP_006523405//XP_006523406//XR_876377	2.13311	2.94374	2.08674	0.971048	1.09515	0.896964	1.54881	1.69705	1.61681
1700011J10Rik	NA	NA	NA	2.2836	4.10337	2.63367	0.550354	0.836784	0.541068	0.760767	0.745478	0.610898
1700012B15Rik	NA	NA	NA	17.0159	19.0772	16.7396	9.02074	11.3728	12.7244	10.572	12.3156	11.2466
1700012D14Rik	75479	RIKEN cDNA 1700012D14 gene	NR_015573	1.5922	1.42526	3.89397	0.669058	0.980936	0.704752	0.924854	0.370746	0.866437
1700017B05Rik	74211	RIKEN cDNA 1700017B05 gene	NM_028820//NP_083096//XM_006511516//XP_006511579	23.7328	19.9563	26.5913	16.6322	16.8682	16.6211	20.4856	20.0398	21.176
1700019E19Rik	NA	NA	NA				1.38719	1.27114	1.42466	0.898847	0.576512	0.28871
1700019G17Rik	NA	NA	NA	3.52523	3.98834	2.46575	1.4764	1.08754	0.973667	1.90776	1.73109	1.68632
1700020I14Rik	66602	RIKEN cDNA 1700020I14 gene	NR_015473//NR_027832	23.3253	20.4975	18.6057	13.3578	17.4821	14.7095	17.6041	17.7647	16.2848
1700020O03Rik	NA	NA	NA	14.9398	16.2988	14.9579	5.35129	6.01772	6.08547	6.49422	6.42652	6.31744
1700021C14Rik	NA	NA	NA	9.93006	9.94028	13.0698	5.97863	3.84829	4.23935	2.72121	5.49465	3.23724
1700021F05Rik	67851	RIKEN cDNA 1700021F05 gene	NM_026411//NP_080687//XM_006512833//XM_006512834//XM_011243202//XM_017314069//XP_006512896//XP_006512897//XP_011241504//XP_017169558	6.43414	7.32099	9.0008	28.0402	24.888	16.0927	15.1426	19.0437	14.3053
1700021K19Rik	NA	NA	NA	6.05577	4.92177	6.73869	6.86562	5.65851	5.37622	6.17881	6.12495	6.86318
1700025G04Rik	69399	RIKEN cDNA 1700025G04 gene	NM_197990//NP_932107//XM_011248069//XP_011246371	1.19261	1.39397	1.06302	2.18602	2.00314	1.31796	2.2067	1.7931	2.00346
1700026J04Rik	NA	NA	NA	0.546825	0.530282	0.40907			0.0370179
1700028E10Rik	625175	RIKEN cDNA 1700028E10 gene	NR_045699//NR_045700	0.510186	0.384806	0.570724	0.23225	0.126116	0.130475	0.160522	0.171596	0.229155
1700029F09Rik	NA	NA	NA	12.1799	11.9296	8.32571	39.755	70.1282	69.3143	48.2862	51.1256	51.2062
1700029G01Rik	NA	NA	NA	0.198552	0.352999	0.210422	1.38592	0.618422	0.685499	0.905835	0.601029	0.702305
1700029I01Rik	NA	NA	NA	0.438675	0.343595	0.321854	0.337948	0.285277	0.213587	0.207034	0.255365	0.119358
1700029J07Rik	69479	RIKEN cDNA 1700029J07 gene	NM_001033148//NP_001028320//XM_006509484//XP_006509547//XR_378912	0.927831	0.381717	0.744924	0.639959	0.275227	0.0970706	0.398084	0.198588	0.170487
1700030K09Rik	72254	RIKEN cDNA 1700030K09 gene	NM_028170//NP_082446//XM_006509750//XM_011242328//XP_006509813//XP_011240630//XR_870463	1.8093	2.52411	1.74927	4.65285	5.11279	4.96805	5.81254	6.37366	4.68352
1700034H14Rik	NA	NA	NA	19.157	21.0771	16.7633	27.3091	30.2379	25.4175	29.3079	27.3691	26.761
1700037C18Rik	73261	RIKEN cDNA 1700037C18 gene	NM_028484//NP_082760//XM_006522617//XM_006522618//XM_006522619//XM_006522620//XM_006522621//XP_006522680//XP_006522681//XP_006522682//XP_006522683//XP_006522684	1.82588	3.60938	2.23273	2.81325	2.99974	4.20256	3.0492	2.69267	2.90982
1700037H04Rik	67326	RIKEN cDNA 1700037H04 gene	NM_001311138//NM_026091//NP_001298067//NP_080367//XM_011239745//XP_011238047	15.7056	12.7021	16.184	36.6806	29.6102	29.0763	32.3446	30.4418	30.9917
1700040I03Rik	NA	NA	NA	8.20313	7.20557	5.85869	12.7182	13.2246	12.7924	13.6344	12.7156	12.7957
1700048O20Rik	69430	RIKEN cDNA 1700048O20 gene	NR_033553	1.04218	0.646817	0.751051	2.39112	1.6694	1.63115	2.24288	1.38809	1.51667
1700049G17Rik	NA	NA	NA	0.896139	0.941446	0.807256	0.244768	0.212661	0.223449	0.281957	0.346619	0.271694
1700052K11Rik	73431	RIKEN cDNA 1700052K11 gene	NM_028539//NR_027956	2.5541	3.40564	2.8083	1.2499	1.13645	1.06551	1.59718	1.38521	1.3874
1700052N19Rik	NA	NA	NA	11.6398	12.7557	12.1218	14.3955	15.4776	14.9828	12.257	12.3898	12.7153
1700054N08Rik	NA	NA	NA	4.09256	5.0867	3.63471	2.4928	2.69302	3.38313	3.69976	3.98407	3.6117
1700056E22Rik	73363	RIKEN cDNA 1700056E22 gene	NM_028516//NP_082792	1.27467	3.55382	2.95504		0.212688	0.183367	0.150396	0.482315
1700066B19Rik	73449	RIKEN cDNA 1700066B19 gene	NM_001033168//NP_001028340//XM_006526290//XP_006526353	0.30766	0.537034	0.684711	0.952374	0.903501	1.06219	3.16538	3.29062	3.17143
1700066M21Rik	73467	RIKEN cDNA 1700066M21 gene	NM_028546//NP_082822//XR_001778329//XR_373264	3.07435	2.80743	2.98663	2.51915	2.94107	2.85993	2.24897	2.11976	2.48558
1700081L11Rik	NA	NA	NA	40.77	37.8011	45.5041	13.035	12.6164	13.6285	13.9891	15.3209	14.3983
1700086O06Rik	73516	RIKEN cDNA 1700086O06 gene	NR_015475//NR_027903//NR_027904	0.239372	0.386884	0.422805	1.05336	1.02959	1.01008	0.564863	0.845362	1.33052
1700094D03Rik	73545	RIKEN cDNA 1700094D03 gene	NM_028567//NP_082843	7.28839	5.98238	7.64503	2.58182	1.81519	1.83213	1.78446	2.25895	2.23737
1700096K18Rik	73571	RIKEN cDNA 1700096K18 gene	NR_027388	1.06333	2.37166	1.634	0.580866	0.331191	0.673041	0.401472	0.53646	0.483575
1700097N02Rik	67522	RIKEN cDNA 1700097N02 gene	NR_045287	2.64391	3.9785	3.76817	0.830054	0.40566	0.314761	0.774497	1.1039	1.19778
1700102P08Rik	112418	RIKEN cDNA 1700102P08 gene	NM_053216//NP_444446//XM_006511628//XM_011242852//XP_006511691//XP_011241154	2.38551	1.49687	1.41278	0.383276	0.249751	0.484469	0.264906	0.920337	0.63816
1700106N22Rik	NA	NA	NA	1.55254	1.97281	2.15598	2.29087	2.0486	1.41705	1.61705	1.94468	1.4067
1700109H08Rik	77036	RIKEN cDNA 1700109H08 gene	NM_029843//NP_084119	4.09433	3.13458	2.16955	1.56956	1.82178	1.73596	1.22042	3.58768	2.50444
1700113A16Rik	76642	RIKEN cDNA 1700113A16 gene	NR_045997	2.35111	2.43198	2.82389	1.64111	1.3251	1.08229	1.92333	1.58155	1.42564
1700113I22Rik	NA	NA	NA	1.4237	1.17609	1.39705	0.91215	0.375395	0.788879	0.696806	0.638465	1.17236
1700123M08Rik	100503636	RIKEN cDNA 1700123M08 gene	NR_040577	0.939488	1.19139	1.45519	1.64492	1.47918	0.665349	1.22786	1.60425	0.803387
1700123O20Rik	58248	RIKEN cDNA 1700123O20 gene	NM_021437//NP_067412	20.6359	20.9608	19.9247	18.4167	20.6141	19.3836	18.0156	15.884	18.1347
1810006J02Rik	69030	RIKEN cDNA 1810006J02 gene	NR_040439	2.14629	2.43563	1.88743		0.121914	0.105107	0.0862083	0.276466	0.138451
1810006K21Rik	NA	NA	NA	80.3613	102.247	84.5252	135.466	115.202	112.3	117.345	111.265	108.692
1810008A18Rik	NA	NA	NA	18.9422	17.5384	20.6799	30.4766	31.5394	33.5571	24.9177	26.1245	28.6026
1810009A15Rik	66276	RIKEN cDNA 1810009A15 gene	NM_025463//NP_079739//NR_104416	44.2186	50.1693	57.7479	112.109	101.441	102.209	87.0235	92.0157	87.6033
1810012P15Rik	NA	NA	NA	3.21691	2.48384	2.60135	3.27586	2.99842	2.59675	3.10841	3.16901	3.26645
1810013D10Rik	NA	NA	NA	19.0576	21.9267	19.0844	19.1891	23.5708	22.2109	18.446	17.7629	19.6679
1810013L24Rik	69053	RIKEN cDNA 1810013L24 gene	NM_001081400//NP_001074869	16.2056	13.4781	13.5472	9.79612	9.13751	10.2498	9.38856	9.84543	10.8738
1810014B01Rik	66263	RIKEN cDNA 1810014B01 gene	NR_015572	3.70924	4.01206	3.17503	5.58519	5.54377	6.51252	7.4961	5.03825	5.6229
1810014F10Rik	NA	NA	NA	2.13336	1.72402	2.2609	1.72651	1.89849	2.45514	2.46118	2.03302	2.63511
1810020D17Rik	NA	NA	NA	10.6973	12.3815	9.96546	2.59194	2.9173	4.36836	5.78151	4.35236	5.57979
1810022K09Rik	69126	RIKEN cDNA 1810022K09 gene	NM_001099674//NP_001093144//XM_006530087//XM_017319707//XP_006530150//XP_017175196	38.8072	46.762	45.4028	103.198	108.049	100.818	106.083	106.616	83.0977
1810024B03Rik	329509	RIKEN cDNA 1810024B03 gene	NM_198630//NP_941032//XM_006499777//XM_006499778//XP_006499840//XP_006499841	0.79107	1.29823	1.41877	0.941842	0.379065	0.490209	0.459505	0.368403	0.67647
1810026B05Rik	69170	RIKEN cDNA 1810026B05 gene	NR_037569	14.6646	15.5429	10.4297	1.65018	2.21279	2.06862	1.83807	2.38807	2.57349
1810026J23Rik	69773	RIKEN cDNA 1810026J23 gene	NM_178619//NP_848734	18.8585	17.416	17.771	16.2405	17.323	19.5215	15.3233	16.3803	19.9182
1810027O10Rik	NA	NA	NA	29.4925	41.6004	26.8988	44.7526	54.2408	47.9287	59.3881	54.828	50.2177
1810029B16Rik	NA	NA	NA	6.79747	7.27848	7.80417	30.1703	38.6261	38.5433	30.8779	32.7222	30.0545
1810030N24Rik	NA	NA	NA	8.8922	10.235	7.39813	6.43135	4.955	4.5907	4.94191	6.03752	4.70325
1810030O07Rik	69155	RIKEN cDNA 1810030O07 gene	NM_175141//NP_780350//XM_006527698//XM_011247495//XP_006527761//XP_011245797	31.8396	30.063	28.2197	18.4621	18.6318	20.1307	20.752	20.1284	18.8282
1810031K17Rik	NA	NA	NA	46.5942	53.7522	54.2701	26.6674	24.1876	28.5272	23.9025	26.829	29.2029
1810032O08Rik	66293	RIKEN cDNA 1810032O08 gene	NM_025472//NR_027819//NR_027820//NR_027821	8.94984	8.19275	7.0319	16.5778	15.4827	17.8026	12.5989	14.1297	13.5282
1810034E14Rik	66503	RIKEN cDNA 1810034E14 gene	NR_045798	10.6879	12.313	13.0938	0.311385	0.266313	0.295198	0.24212	0.258823	0.734486
1810035L17Rik	NA	NA	NA	19.4893	30.6675	20.2648	68.1308	105.862	101.353	80.6999	83.4842	73.9535
1810037I17Rik	67704	RIKEN cDNA 1810037I17 gene	NM_024461//NP_077781	31.8098	36.7413	40.2363	82.7158	64.8337	64.7674	56.3256	49.9371	50.973
1810043G02Rik	67884	RIKEN cDNA 1810043G02 gene	NM_026431//NP_080707//XM_006514008//XM_006514009//XP_006514071//XP_006514072	3.40675	3.83228	4.38064	2.27457	2.26366	1.88189	3.60153	3.02499	2.89204
1810043H04Rik	NA	NA	NA	17.4661	21.6258	12.0647	15.4761	20.4004	28.5356	23.1104	22.0296	24.2708
1810044D09Rik	69798	RIKEN cDNA 1810044D09 gene	NR_038153	1.26812	3.38182	1.67991	3.89664	1.83382	2.91878	3.2917	2.71906	4.16511
1810046J19Rik	NA	NA	NA	53.7403	67.2768	60.3548	54.4901	55.0111	60.8927	65.6796	63.1059	54.7291
1810048J11Rik	NA	NA	NA	2.92814	2.72124	2.77071	3.45937	3.98621	3.91137	3.20809	3.4294	2.76546
1810049H13Rik	NA	NA	NA	3.99457	5.81057	4.63655	4.50279	2.87768	2.29854	2.87276	4.0306	3.36413
1810055G02Rik	72056	RIKEN cDNA 1810055G02 gene	NM_028077//NP_082353//XM_006531840//XM_006531841//XP_006531903//XP_006531904	1.18709	1.62753	1.47496	25.3054	21.3465	15.9697	12.0551	12.1432	9.51476
1810058I24Rik	67705	RIKEN cDNA 1810058I24 gene	NR_015608//NR_027875	27.1586	32.3617	30.7261	33.292	31.8562	36.4301	28.7069	29.7917	33.1873
1810062O18Rik	75602	RIKEN cDNA 1810062O18 gene	NR_033571	3.38516	4.47647	4.02239		0.273861	0.236106	0.580959	0.310518	0.414677
1810063B05Rik	NA	NA	NA	10.9045	14.8827	9.95132	6.15904	8.98513	9.06332	8.76794	9.57655	6.93863
1810063B07Rik	NA	NA	NA	8.49291	8.9169	7.08712	4.26195	3.89796	3.57864	3.5664	2.93523	2.83848
1810074P20Rik	NA	NA	NA	10.485	10.6848	9.49213	8.60767	7.00589	6.36046	6.94457	6.76018	6.55531
2010002M12Rik	NA	NA	NA	0.709712	0.732643	0.509514						0.0231369
2010002N04Rik	NA	NA	NA	0.543068	0.677106	0.369986	4.69716	5.83387	5.93731	4.39376	3.56179	3.44979
2010003O02Rik	NA	NA	NA	27.0226	25.5154	18.3384	3.23721	6.75018	11.1845	7.38354	8.84961	10.5404
2010011I20Rik	NA	NA	NA	4.08163	5.09792	5.1183	1.92616	1.92072	1.42639	2.4407	2.76001	2.56999
2010012O05Rik	NA	NA	NA	3.25712	3.29591	3.1892	4.48042	6.08061	5.3374	5.98175	4.6797	5.97513
2010015L04Rik	NA	NA	NA	0.626862	1.21579	0.61189	0.420537	0.601888	0.398675	0.482702	0.44942	0.433457
2010016I18Rik	69206	RIKEN cDNA 2010016I18 gene	NM_001033146//NR_033207	38.4201	21.1463	43.5992	1.62068	0.528035	1.195	1.26017	1.74625	3.79783
2010106G01Rik	NA	NA	NA	22.1285	21.8318	19.2325	11.4858	12.8024	11.7694	13.4238	13.7266	12.5412
2010107E04Rik	70257	RIKEN cDNA 2010107E04 gene	NM_027360//NP_081636//XM_006516214//XP_006516277	114.818	149.824	98.6434	107.996	183.506	183.874	176.911	196.143	192.612
2010107H07Rik	NA	NA	NA	27.1449	34.8511	18.2331	12.183	17.5219	20.2395	19.1265	20.8317	22.7964
2010109K11Rik	NA	NA	NA	7.34225	6.22112	6.28784	5.04735	4.90043	4.63026	3.71021	3.8165	3.80377
2010111I01Rik	72061	RIKEN cDNA 2010111I01 gene	NM_001289924//NM_001289926//NM_028079//NP_001276853//NP_001276855//NR_110520//NR_110521	3.18339	2.87418	2.97817	3.57794	4.47405	6.54385	5.13928	5.22799	6.98903
2010204K13Rik	68355	RIKEN cDNA 2010204K13 gene	NR_027924//NR_027925	1.1401	1.89532	1.46717	11.5664	9.78344	11.34	10.454	11.5038	9.54677
2010300C02Rik	72097	RIKEN cDNA 2010300C02 gene	NM_028096//NP_082372//XM_006496291//XM_006496292//XM_006496295//XM_006496296//XM_006496297//XP_006496354//XP_006496355//XP_006496358//XP_006496359//XP_006496360//XR_001778040	0.317974	0.325485	0.262098	0.0643335	0.0786019	0.162638	0.183417	0.0178246	0.0892634
2010305A19Rik	NA	NA	NA	2.89294	3.40287	2.49814	7.4383	10.0356	10.6352	8.6724	9.35175	9.17699
2010315B03Rik	630836	RIKEN cDNA 2010315B03 gene	NM_001243117//NM_001243118//NM_001243119//NP_001230046//NP_001230047//NP_001230048//XM_011249866//XP_011248168	6.86892	7.22975	5.47447	2.1863	3.05634	2.24938	2.7674	3.04283	2.22928
2010317E24Rik	NA	NA	NA				6.67461	5.42565	5.73819	5.70829	4.18429	4.71474
2010320M18Rik	72093	RIKEN cDNA 2010320M18 gene	NR_029440	4.6533	5.01392	3.83561	5.27223	5.15324	6.90222	4.19707	5.32132	5.0162
2010321M09Rik	NA	NA	NA	21.0126	20.8659	19.9274	30.5658	34.4065	35.8998	30.8502	31.258	31.9382
2200002D01Rik	72275	RIKEN cDNA 2200002D01 gene	NM_028179//NP_082455	3.49482	2.65233	2.09343	0.415027	1.3522	0.874337	0.717127	1.07324	1.84273
2210009G21Rik	NA	NA	NA	3.2192	3.86625	3.09674	3.06621	3.45978	2.87832	2.64127	3.04836	3.07818
2210010C17Rik	NA	NA	NA	0.73176	0.630775	0.732423	0.0740259	0.0361776	0.0935703	0.422102	0.2051	0.123254
2210012G02Rik	NA	NA	NA	7.55202	7.93384	8.05582	3.93222	4.46941	4.28875	3.73892	4.32058	4.46457
2210013O21Rik	70123	RIKEN cDNA 2210013O21 gene	NM_027327//NP_081603	17.0996	20.1605	14.3067	3.76918	3.28367	5.5929	1.44414	2.90591	3.09239
2210015D19Rik	NA	NA	NA	3.30761	3.81657	3.86032	4.87927	4.17301	5.44475	3.67535	5.0273	4.61209
2210016F16Rik	70153	RIKEN cDNA 2210016F16 gene	NM_027335//NP_081611	13.9771	18.4518	14.8127	20.331	26.31	24.1908	25.2009	24.8735	21.7951
2210016L21Rik	72357	RIKEN cDNA 2210016L21 gene	NM_028211//NP_082487//XM_017321112//XP_017176601	25.1541	28.3548	31.4823	24.602	21.4499	22.2988	27.434	26.971	26.2468
2210018M11Rik	NA	NA	NA	23.0116	20.1751	30.0418	22.1217	15.7301	16.985	14.9093	13.6914	13.8487
2210021J22Rik	NA	NA	NA	17.7836	18.9419	17.0702	18.4473	22.8954	21.8919	20.2258	22.6507	19.6664
2210404J11Rik	NA	NA	NA	5.02422	4.5082	3.85573	2.81294	2.13276	2.49225	1.8806	2.65132	1.83842
2210404O07Rik	NA	NA	NA	5.62713	5.84666	6.95746	1.3418	1.07306	0.462563	0.758783	1.62226	1.35401
2210404O09Rik	NA	NA	NA	3.7808	4.03642	3.16135	1.89481	2.80894	2.11565	2.29184	2.62493	2.10326
2210408I21Rik	72371	RIKEN cDNA 2210408I21 gene	NM_001081353//NM_001145676//NM_028215//NP_001074822//NP_001139148//XM_006517397//XM_017315609//XP_006517460//XP_017171098	0.164144	0.159178	0.173957	0.523058	0.68167	0.598188	0.593922	0.524477	0.73266
2210411K11Rik	NA	NA	NA	1.0262	1.84814	1.16523	6.54013	5.15316	5.98925	6.84962	6.6565	7.55591
2210417K05Rik	NA	NA	NA	3.0428	2.81662	2.19866	1.00739	0.369245	0.477511	1.0444	0.279113	0.41933
2300009A05Rik	69478	RIKEN cDNA 2300009A05 gene	NM_027090//NP_081366	10.0484	15.1164	16.9294	8.21031	9.40073	14.5292	7.66079	9.87912	10.4155
2310001A20Rik	NA	NA	NA	19.6289	23.4697	18.1555	22.6112	20.2226	21.9418	20.6861	23.6394	22.2901
2310001H17Rik	76432	RIKEN cDNA 2310001H17 gene	NR_040265//NR_040266//NR_040268	9.21652	14.6695	10.5107	2.28022	2.49621	3.45869	3.97152	3.639	3.03728
2310003C23Rik	NA	NA	NA	35.0627	34.325	36.85	26.6151	27.8303	29.281	28.2219	29.4966	28.6172
2310003F16Rik	NA	NA	NA	81.2471	103.156	98.1346	150.15	152.209	151.922	141.942	134.231	142.177
2310003H01Rik	NA	NA	NA	7.78873	8.09428	8.10008	13.078	14.9853	13.4034	14.4288	15.008	14.5412
2310003L22Rik	NA	NA	NA	3.91958	5.03154	3.64587	5.16034	7.8042	6.62013	5.85566	5.29222	5.44305
2310004I24Rik	NA	NA	NA	16.2647	14.0202	11.0536	22.471	21.5503	24.3037	21.3959	19.798	20.6119
2310004N24Rik	NA	NA	NA	21.779	22.6938	22.1759	13.7635	14.0609	14.6452	17.897	16.7186	15.7092
2310008H04Rik	NA	NA	NA	6.40212	6.6208	6.38428	16.6907	15.6623	11.1196	11.4393	10.6552	9.93189
2310008H09Rik	NA	NA	NA	9.23853	7.88075	7.72501	25.1588	32.0061	31.9434	26.446	27.9241	26.6501
2310009A05Rik	66364	RIKEN cDNA 2310009A05 gene	NM_001308425//NP_001295354	14.0923	22.6248	16.7602	9.12384	9.61464	8.10895	11.9716	10.4276	11.3935
2310009B15Rik	69549	RIKEN cDNA 2310009B15 gene	NM_001081226//NP_001074695	5.53163	9.4202	7.57813	7.49302	6.60352	8.22918	6.11279	7.35129	7.77192
2310010J17Rik	78329	RIKEN cDNA 2310010J17 gene	NR_046006//NR_046007	4.00942	5.13787	4.85613	4.30224	5.86171	7.90999	12.9755	13.4371	7.8145
2310011J03Rik	66374	RIKEN cDNA 2310011J03 gene	NM_025521//NP_079797	25.0292	29.6758	26.1319	30.5249	32.0261	34.5226	25.8607	27.5978	31.5834
2310014L17Rik	NA	NA	NA	0.118923	0.0922598	0.0504129	1.29928	1.31229	1.50546	0.359206	0.671975	0.504775
2310015A10Rik	69548	RIKEN cDNA 2310015A10 gene	NR_033514	3.56172	1.95827	2.79728	0.159244	0.1415	0.128092	0.585336	0.369012	0.449939
2310016M24Rik	NA	NA	NA	40.3837	45.9817	35.9096	20.8575	25.9813	28.9395	27.3568	28.2763	24.2289
2310021P13Rik	NA	NA	NA	24.4066	21.417	27.9898	12.3348	9.31321	13.1388	12.0696	13.0302	14.9096
2310022A10Rik	66367	RIKEN cDNA 2310022A10 gene	NM_001122767//NM_175107//NP_001116239//NP_780316//XM_006540290//XM_017312231//XP_006540353//XP_017167720//XR_391092	13.0857	13.2403	15.4624	26.3088	26.0434	27.8322	27.8917	26.1211	29.9489
2310022B05Rik	69551	RIKEN cDNA 2310022B05 gene	NM_175149//NP_780358	5.1017	5.17327	5.53014	5.47203	5.47291	4.02137	6.28877	5.59434	4.89687
2310028H24Rik	NA	NA	NA	4.60256	3.86112	4.02605	1.56309	1.75536	2.31208	1.58604	1.80603	1.69813
2310030N02Rik	NA	NA	NA	3.56328	4.83767	2.94551	9.34329	10.8447	10.7439	12.1755	11.0739	9.29081
2310033P09Rik	67862	RIKEN cDNA 2310033P09 gene	NM_024210//NP_077172	20.9201	21.8524	27.3681	14.9209	13.9765	18.4317	15.2348	15.5341	20.5147
2310035C23Rik	227446	RIKEN cDNA 2310035C23 gene	NM_029349//NM_173187//NP_083625//NP_775279//XM_006529501//XM_006529502//XM_006529503//XM_006529504//XM_006529505//XM_006529506//XM_006529507//XM_006529509//XM_006529510//XP_006529564//XP_006529565//XP_006529566//XP_006529567//XP_006529568//XP_006529569//XP_006529570//XP_006529572//XP_006529573//XR_001784195//XR_001784196//XR_001784197//XR_001784198//XR_387169	15.419	15.9613	14.4832	6.07201	6.02374	6.87155	5.21903	6.01044	5.29982
2310035K24Rik	NA	NA	NA	7.58545	9.59927	9.9774	4.65311	5.17047	5.2006	5.83968	5.26544	6.3611
2310036O22Rik	68544	RIKEN cDNA 2310036O22 gene	NM_026760//NP_081036//XR_387774	92.8429	111.14	125.486	122.351	99.6068	109.331	87.7165	83.8332	91.6461
2310037I24Rik	NA	NA	NA	20.6287	18.4467	19.4629	24.1001	28.3649	32.816	22.3664	23.2094	25.9026
2310039H08Rik	67101	RIKEN cDNA 2310039H08 gene	NM_025966//NP_080242	7.97289	13.3372	12.9912	11.705	8.78021	12.2722	12.5114	12.57	11.3812
2310040G24Rik	381792	RIKEN cDNA 2310040G24 gene	NR_040292//NR_040293	0.0994039	0.0963966		1.08603	0.53076	0.571986	0.93828	1.00301	1.10505
2310042D19Rik	NA	NA	NA	0.661701	0.680572	0.637509			0.023076	0.113561	0.0404649	0.0202643
2310044G17Rik	NA	NA	NA	13.0842	12.7562	12.2373	11.2128	12.2656	11.3989	15.1699	14.7534	14.1058
2310044H10Rik	NA	NA	NA	67.6523	79.9429	81.9957	73.0888	57.3953	63.5182	66.0526	59.1274	64.383
2310045N01Rik	NA	NA	NA	63.2996	49.6804	62.4574	20.925	15.4252	16.9927	22.5422	24.4859	23.3567
2310046O06Rik	NA	NA	NA	10.4146	12.1537	10.8502	4.82138	6.12633	6.03628	6.09344	6.13213	7.31409
2310047B19Rik	NA	NA	NA	4.96616	6.15142	4.3785	2.92565	3.78807	3.16978	4.21489	5.26362	4.76581
2310047M10Rik	NA	NA	NA	7.05398	7.5039	7.11324	4.00909	3.84251	3.83757	5.24593	4.5294	4.70935
2310057M21Rik	68277	RIKEN cDNA 2310057M21 gene	NM_026655//NP_080931//XM_011241888//XP_011240190//XR_869743	7.44632	6.98484	7.67022	8.64864	10.59	13.0544	6.8644	6.91663	8.1583
2310061C15Rik	NA	NA	NA	4.76138	5.65493	5.49961	12.6154	11.8546	10.0356	10.15	8.20516	9.51568
2310061I04Rik	69662	RIKEN cDNA 2310061I04 gene	NM_001033630//NP_001028802//XM_006524875//XM_006524876//XM_006524877//XP_006524938//XP_006524939//XP_006524940	20.8127	21.87	32.3941	41.6878	31.4033	30.4582	29.028	31.7828	33.277
2310061J03Rik	NA	NA	NA	3.53804	4.98049	4.89862	0.259776	0.152348	0.591052	0.538642	0.863701	1.78779
2310067B10Rik	NA	NA	NA	15.4199	15.8357	19.888	13.6601	8.46665	7.22252	9.60629	9.45991	8.57097
2310079F23Rik	NA	NA	NA	3.60352	2.82324	2.56755	3.44766	3.4242	3.70189	4.4391	3.41007	4.07384
2400001E08Rik	NA	NA	NA	46.6385	51.5897	56.173	65.5858	62.7761	63.6153	60.4542	55.121	59.6061
2400003C14Rik	NA	NA	NA	60.887	59.9382	58.3219	30.9369	36.181	36.6442	36.2341	34.3526	37.6313
2410001C21Rik	NA	NA	NA	52.6535	52.7695	49.0548	32.1882	41.6396	41.3902	41.0432	40.4633	45.6883
2410002F23Rik	668661	RIKEN cDNA 2410002F23 gene	NM_025880//NP_080156//XM_006541090//XM_006541091//XM_006541093//XM_006541094//XM_006541095//XM_006541097//XM_011250892//XM_011250893//XM_011250894//XM_017312236//XM_017312237//XP_006541153//XP_006541154//XP_006541156//XP_006541157//XP_006541158//XP_006541160//XP_011249194//XP_011249195//XP_011249196//XP_017167725//XP_017167726	48.2751	47.1915	53.262	77.288	59.9437	66.6052	57.2341	63.6925	65.8747
2410002I01Rik	NA	NA	NA	13.1123	10.2961	14.9244	8.48035	5.35328	6.09343	6.75096	6.43347	6.33154
2410002O22Rik	NA	NA	NA	9.06986	8.47086	7.68629	14.7739	19.1499	17.9774	14.9105	14.2663	14.9332
2410003K15Rik	NA	NA	NA	10.3045	10.9444	11.6485	20.6398	21.3966	22.475	23.6213	20.2997	20.4309
2410004A20Rik	NA	NA	NA	1.2794	0.398794	0.532669	0.291208	0.121987	0.262924	0.258778	0.27663	0.507954
2410004B18Rik	66421	RIKEN cDNA 2410004B18 gene	NM_025555//NP_079831//XM_006501885//XP_006501948	15.0916	15.9376	14.7377	14.0279	21.1646	22.5509	13.9467	13.7129	13.9741
2410004N09Rik	NA	NA	NA	29.3563	36.5773	28.6601	50.2154	46.8654	58.1497	37.282	46.1372	47.4685
2410006H16Rik	69221	RIKEN cDNA 2410006H16 gene	NR_030738	84.8923	122.352	92.2697	144.843	128.488	153.084	93.8534	108.59	113.828
2410015M20Rik	224904	RIKEN cDNA 2410015M20 gene	NM_153152//NP_694792	53.9777	69.463	54.0686	68.2815	76.8197	67.5209	65.6858	77.6301	74.5557
2410016O06Rik	71952	RIKEN cDNA 2410016O06 gene	NM_023633//NP_076122	11.2634	10.6042	10.7188	20.5396	24.664	24.4508	24.4249	24.6519	28.2749
2410017P09Rik	NA	NA	NA	1.63176	1.47069	1.77	4.387	3.65589	5.08131	3.51533	3.79658	3.80256
2410018M08Rik	NA	NA	NA	0.154633	0.179946	0.163877	1.80206	2.58704	3.09644	2.01423	2.34042	2.25034
2410022L05Rik	NA	NA	NA	0.0960574	0.0931513	0.1018	1.74912	2.99187	1.87928	4.17078	3.68311	3.88307
2410042D21Rik	NA	NA	NA	5.58479	5.10487	4.61599	9.09892	12.1038	12.639	7.69289	7.98092	7.88547
2410066E13Rik	NA	NA	NA	17.8404	14.6357	15.0874	0.123052	0.280641	0.207387	0.127573	0.681869	0.819532
2410075B13Rik	NA	NA	NA	5.74434	5.6634	5.88484	3.39947	3.29435	3.08503	4.57868	4.47593	4.22497
2410089E03Rik	73692	RIKEN cDNA 2410089E03 gene	NM_001162906//NP_001156378//XM_006519997//XM_006519998//XM_006519999//XM_006520000//XM_006520001//XM_006520002//XM_011245335//XM_011245336//XP_006520060//XP_006520061//XP_006520062//XP_006520063//XP_006520064//XP_006520065//XP_011243637//XP_011243638	5.37184	4.06755	4.98331	2.15732	1.55855	1.64291	1.68786	1.73747	1.82945
2410091C18Rik	NA	NA	NA	7.1251	7.6232	5.92032	14.4665	15.42	13.1659	11.9668	12.2186	12.9139
2410127L17Rik	NA	NA	NA	4.19405	3.60336	3.08016	9.37874	12.572	10.4577	8.50792	8.42665	8.62583
2410131K14Rik	76792	RIKEN cDNA 2410131K14 gene	NM_001081236//NP_001074705	8.39628	7.2469	7.2776	6.88261	6.29077	7.6704	5.80099	5.85182	6.12347
2500003M10Rik	NA	NA	NA	75.2112	78.6878	66.5319	57.762	72.7582	71.4287	63.4227	60.8793	63.5169
2500004C02Rik	72326	RIKEN cDNA 2500004C02 gene	NR_040318	1.94828	1.14147	1.67761	1.14559	1.04749	0.79409	1.11106	1.02388	1.18957
2510002D24Rik	72307	RIKEN cDNA 2510002D24 gene	NM_001033164//NP_001028336	20.3851	18.2524	22.399	16.1116	17.3061	18.7103	14.9329	14.0071	16.6833
2510003E04Rik	NA	NA	NA	13.8058	13.4788	14.2018	7.77437	8.54184	7.56748	8.06002	7.201	8.44065
2510006D16Rik	NA	NA	NA	102.144	113.288	111.576	51.0609	54.3227	53.4743	60.1035	63.5348	66.1926
2510009E07Rik	72190	RIKEN cDNA 2510009E07 gene	NM_001001881//NP_001001881	2.52119	2.71979	2.52962	0.149406	0.132759	0.0686738	0.168978	0.135476	0.150766
2510012J08Rik	NA	NA	NA	28.4792	25.451	32.1899	37.2327	35.9897	36.5502	32.1406	30.5339	30.8678
2510039O18Rik	77034	RIKEN cDNA 2510039O18 gene	NM_029841//NP_084117//XM_006539279//XP_006539342	41.354	41.033	47.3838	31.1018	24.4253	24.4126	21.9934	20.152	25.0871
2610001J05Rik	66520	RIKEN cDNA 2610001J05 gene	NM_183258//NR_024619	14.8265	16.3254	12.1809	11.1259	15.9699	17.2103	11.575	13.3651	12.6521
2610002D18Rik	NA	NA	NA				25.4049	24.1297	26.3879	21.0707	20.688	21.3336
2610002I17Rik	NA	NA	NA	4.14303	4.59682	3.71827	7.81594	9.0678	8.11838	7.53942	6.85437	7.80819
2610002J02Rik	NA	NA	NA	23.4309	29.6075	26.9279	19.9013	16.7894	18.1518	15.8933	14.1752	16.0939
2610002M06Rik	67028	RIKEN cDNA 2610002M06 gene	NM_025921//NP_080197	7.58378	7.43109	6.96088	4.38297	6.09157	5.05445	4.9175	4.45824	4.79849
2610005L07Rik	381598	cadherin 11 pseudogene	NM_001024708//NM_001033456//NR_028428	3.01696	3.26111	3.849	2.62433	1.89817	2.03455	1.50548	1.51239	1.94202
2610008E11Rik	72128	RIKEN cDNA 2610008E11 gene	NM_001004362//NP_001004362//XM_011243581//XM_017314114//XM_017314115//XP_011241883//XP_017169603//XP_017169604	8.37964	9.16839	7.27823	1.02829	0.842975	0.98532	1.51314	1.58076	1.23346
2610015P09Rik	NA	NA	NA	2.85483	3.07607	2.51004	2.6762	1.88187	1.67922	1.61681	2.21912	1.83793
2610018G03Rik	NA	NA	NA	49.3074	52.0677	42.065	25.3525	42.6125	37.8444	40.3336	42.1458	38.3253
2610019E17Rik	NA	NA	NA	6.2675	4.30517	3.3211	15.93	9.2958	16.2289	13.3109	10.8036	12.9319
2610019F03Rik	NA	NA	NA	98.6825	104.554	100.008	2.70534	3.28448	4.24751	4.2514	4.63937	5.37371
2610020C07Rik	69918	RIKEN cDNA 2610020C07 gene	NR_038154//NR_038155//NR_038156	0.285855	0.207906	0.151472	0.683177	0.190788	0.328971	0.337276	0.396597	0.397222
2610020H08Rik	434234	RIKEN cDNA 2610020H08 gene	NM_001004187//NM_028129//NP_001004187//NP_082405//XM_006507990//XM_006507991//XM_006507992//XM_006507994//XM_006507998//XM_006507999//XM_006508000//XM_006508001//XM_011241845//XM_011241848//XM_011241852//XM_017322339//XM_017322340//XM_017322341//XM_017322342//XM_017322343//XM_017322344//XP_006508053//XP_006508054//XP_006508055//XP_006508057//XP_006508061//XP_006508062//XP_006508063//XP_006508064/…	11.8116	9.60887	9.77081	4.54055	4.40888	3.73813	3.99508	4.13826	3.28267
2610021K21Rik	NA	NA	NA	0.260641	0.108324	0.197302	1.32211	0.364486	0.557057	0.702916	0.413274	0.489184
2610027L16Rik	NA	NA	NA	10.3844	10.8704	9.57628	39.2474	46.8685	48.9147	40.3665	36.4095	39.721
2610029G23Rik	NA	NA	NA	13.4721	12.8648	13.3735	41.0553	38.0084	38.2187	29.8752	27.6028	28.33
2610029I01Rik	NA	NA	NA	8.8834	10.8272	7.97402	9.5906	12.7005	10.2792	9.89717	7.98393	8.19274
2610035D17Rik	72386	RIKEN cDNA 2610035D17 gene	NR_015556	16.6749	22.5173	17.3183	1.51817	2.00328	1.48723	5.46949	6.26744	4.21296
2610039C10Rik	NA	NA	NA	21.9262	21.8375	19.9713	26.0595	26.2097	25.7108	26.178	23.2003	24.3748
2610044O15Rik	NA	NA	NA	7.11765	7.00382	5.82376	2.716	4.00534	4.6979	5.13759	4.43585	5.44777
2610101N10Rik	NA	NA	NA	18.2139	18.5513	19.1234	33.9818	39.8082	34.324	34.422	34.1137	30.9067
2610301B20Rik	67157	RIKEN cDNA 2610301B20 gene	NM_026005//NP_080281//XM_006538200//XP_006538263	5.67419	4.90289	4.58715	4.50377	6.63555	5.86029	5.32157	6.1291	5.25654
2610301G19Rik	NA	NA	NA	37.6663	37.152	41.3729	33.233	27.9483	28.8425	29.1534	30.2412	32.3697
2610306M01Rik	67170	RIKEN cDNA 2610306M01 gene	NR_028298	2.60767	3.39579	3.31628	1.96716	2.12167	1.11465	2.03944	1.20283	1.6565
2610318N02Rik	70458	RIKEN cDNA 2610318N02 gene	NM_183287//NP_899110//XM_006522537//XM_006522538//XM_006522539//XM_006522540//XM_006522541//XP_006522600//XP_006522601//XP_006522602//XP_006522603//XP_006522604	2.79917	1.82933	2.51509	17.341	10.8304	11.765	9.41985	9.14868	12.6684
2610507B11Rik	72503	RIKEN cDNA 2610507B11 gene	NM_001002004//NP_001002004//XM_006534312//XM_006534313//XM_017314790//XP_006534375//XP_006534376//XP_017170279//XR_001780057//XR_001780058//XR_001780059	55.1159	52.3042	53.3541	78.2061	74.341	64.2867	74.3873	73.4825	72.3744
2610507I01Rik	72203	RIKEN cDNA 2610507I01 gene	NR_037964	4.64085	4.06326	5.50849	1.0865	1.01478	1.22076	1.60202	1.65902	2.01004
2610524H06Rik	330173	RIKEN cDNA 2610524H06 gene	NM_181075//NP_851420	8.88587	9.32854	7.77558	6.53151	5.58609	6.37961	8.61827	8.96604	9.3921
2610528E23Rik	NA	NA	NA	6.11831	7.33676	7.46018	39.9514	45.197	45.0482	35.8926	33.2573	36.3016
2700007P21Rik	NA	NA	NA	8.63808	7.38477	7.03451	12.1487	8.75922	8.63295	9.3122	8.92245	8.3392
2700023E23Rik	NA	NA	NA	4.3873	4.03824	4.57078	15.9777	9.72762	12.3231	9.96696	11.705	9.61922
2700029M09Rik	NA	NA	NA	21.555	24.8183	19.3239	42.9256	58.3571	50.2869	55.3212	52.4353	45.0154
2700038G22Rik	67194	RIKEN cDNA 2700038G22 gene	NR_045040//NR_045042	4.38611	2.61748	4.23117	24.5232	10.7589	12.6839	10.191	9.53223	11.5363
2700049A03Rik	76967	RIKEN cDNA 2700049A03 gene	NM_001163378//NM_029818//NP_001156850//NP_084094//XM_006516364//XM_006516365//XM_006516366//XM_011244208//XP_006516427//XP_006516428//XP_006516429//XP_011242510//XR_001780505	3.40876	3.65564	3.82505	5.1847	4.68702	4.23059	5.08499	4.54556	4.89046
2700050L05Rik	NA	NA	NA	9.43853	8.59317	8.8251	6.89833	8.6691	10.0649	8.36419	8.18396	8.85319
2700060E02Rik	68045	RIKEN cDNA 2700060E02 gene	NM_026528//NP_080804	58.2632	65.9503	58.8807	97.0341	102.245	108.973	94.1464	97.9128	106.574
2700062C07Rik	68046	RIKEN cDNA 2700062C07 gene	NM_026529//NP_080805	11.0481	11.5101	12.1041	19.3699	20.1285	17.3536	18.1792	17.8515	18.4077
2700078E11Rik	NA	NA	NA	14.6093	14.7608	13.6073	9.46096	12.8233	13.9341	15.2215	14.9827	15.0601
2700081O15Rik	108899	RIKEN cDNA 2700081O15 gene	NM_175381//NP_780590//XM_011247115//XM_011247116//XP_011245417//XP_011245418	4.29276	3.39919	3.40386	6.80448	6.65091	7.10826	5.18884	6.2012	5.47751
2700089E24Rik	NA	NA	NA	18.5223	21.3279	20.8992	10.8509	12.7382	11.5595	10.3508	10.8789	10.4304
2700094K13Rik	72657	RIKEN cDNA 2700094K13 gene	NM_001033166//NM_001037279//NP_001028338//NP_001032356	37.1008	41.6997	30.0602	82.9485	101.876	102.89	91.8865	86.3192	91.5003
2700097O09Rik	72658	RIKEN cDNA 2700097O09 gene	NM_028314//NP_082590//NR_030764//XM_006516271//XM_011244186//XP_006516334//XP_011242488//XR_381546	4.4133	4.4686	2.6137	7.03168	7.79708	7.31968	8.57653	8.90623	5.44398
2700099C18Rik	77022	NDC80 homolog, kinetochore complex component pseudogene	NR_024720	0.60422	0.703128	0.704376	5.72119	2.95734	4.1026	4.61965	4.20673	3.66379
2810001G20Rik	66456	RIKEN cDNA 2810001G20 gene	NR_033780	9.66182	8.95494	8.24592	1.79047	0.608715	1.08239	1.04919	1.12156	1.81461
2810002D19Rik	66457	RIKEN cDNA 2810002D19 gene	NR_027831	3.58679	2.67172	2.53415	2.65035	1.75786	1.37593	1.472	1.36374	0.577875
2810002N01Rik	NA	NA	NA	18.05	24.722	22.2186	26.3729	26.2193	27.6253	30.7963	27.0376	27.519
2810004N23Rik	66523	RIKEN cDNA 2810004N23 gene	NM_025615//NP_079891	23.8584	23.6231	26.1118	55.8782	63.0998	56.0687	60.3517	56.0218	52.1103
2810006K23Rik	72650	RIKEN cDNA 2810006K23 gene	NM_001134717//NM_028310//NP_001128189//NP_082586	3.75534	4.18798	3.61029	3.27253	3.9864	2.7474	3.6966	3.08551	2.95482
2810008D09Rik	NA	NA	NA	17.7188	12.7003	19.4584	15.3138	7.42696	10.0479	9.57436	10.8826	11.0295
2810008M24Rik	NA	NA	NA	30.7904	32.0633	26.0173	21.2977	25.0467	24.5426	25.5133	27.1065	25.4367
2810013P06Rik	100503178	RIKEN cDNA 2810013P06 gene	NR_045268	9.64875	11.9355	7.97112	2.21348	1.55503	3.01646	2.33066	2.06982	2.18825
2810021B07Rik	NA	NA	NA	9.80275	9.11475	8.34158	5.19747	6.9275	5.14295	5.68779	6.10926	4.74942
2810021J22Rik	69944	RIKEN cDNA 2810021J22 gene	NM_172403//NP_765991//XM_017314749//XP_017170238	6.17312	5.68094	6.92602	1.60581	1.47147	1.44984	1.47158	1.70021	1.496
2810046L04Rik	NA	NA	NA	11.4104	9.80307	14.53	14.7876	10.5984	11.1207	10.2655	10.8297	11.9459
2810403A07Rik	74200	RIKEN cDNA 2810403A07 gene	NM_028814//NP_083090//XM_017319752//XP_017175241//XR_001783760//XR_375589//XR_375591//XR_375592//XR_867238	36.7851	32.1847	37.2691	22.1715	16.7562	24.2412	19.7128	18.4548	25.2596
2810403D21Rik	69964	RIKEN cDNA 2810403D21 gene	NR_015493	1.22648	1.78406	1.21856	1.11665	0.886801	2.02898	0.578839	1.0055	1.54936
2810405K02Rik	NA	NA	NA	1.37393	2.28405	1.45606	2.59114	4.27933	3.9529	5.0948	5.44627	2.57865
2810407C02Rik	NA	NA	NA	66.5072	67.5483	55.71	34.1011	46.1617	41.3053	52.2421	49.8429	46.981
2810408A11Rik	70419	RIKEN cDNA 2810408A11 gene	NM_001316696//NM_001316697//NM_001316698//NM_027419//NP_001303625//NP_001303626//NP_001303627//NP_081695//XM_006534171//XM_006534172//XM_006534174//XM_011249246//XP_006534234//XP_006534235//XP_006534237//XP_011247548//XR_388526	1.51867	2.09752	1.65823	1.04748	0.614306	0.529617	0.912216	0.650097	1.25573
2810408I11Rik	69941	RIKEN cDNA 2810408I11 gene	NR_038009	1.51267	2.20036	1.48859	4.91862	5.86529	4.60076	7.34306	6.86842	4.91374
2810408M09Rik	NA	NA	NA	11.9186	13.5577	11.1451	7.96016	9.83574	11.8179	10.0044	10.861	10.0445
2810410L24Rik	100042332	RIKEN cDNA 2810410L24 gene	NR_030682	1.48931	1.35672	1.67401	0.205447	0.160648	0.727129	0.298194	0.591992	0.501705
2810417H13Rik	68026	RIKEN cDNA 2810417H13 gene	NM_026515//NP_080791	0.096822	0.12519	0.136814	114.774	143.949	116.106	111.223	89.4891	88.7494
2810422J05Rik	NA	NA	NA	40.1029	49.1496	46.3274	51.7395	49.1623	48.8493	43.5941	41.4235	47.2511
2810422O20Rik	NA	NA	NA	6.34058	8.96694	7.16762	8.32246	9.07504	10.8846	10.0746	10.1831	9.5584
2810428I15Rik	66462	RIKEN cDNA 2810428I15 gene	NM_025577//NP_079853//XM_006509716//XP_006509779	23.686	31.8388	24.1079	23.2731	22.5391	28.8779	29.7729	32.655	29.6254
2810432D09Rik	NA	NA	NA	17.3542	17.0073	14.2074	15.7166	24.6771	25.678	22.8811	22.6065	22.6421
2810453I06Rik	NA	NA	NA	10.8402	11.1212	9.21162	8.60571	9.79379	11.7526	10.6065	9.50404	10.4542
2810468N07Rik	72834	RIKEN cDNA 2810468N07 gene	NR_045176	0.342645	0.276899	0.121043	2.13174	2.08363	1.84019	1.2398	1.95917	1.50055
2810474O19Rik	67246	RIKEN cDNA 2810474O19 gene	NM_001289661//NM_001289662//NM_026054//NP_001276590//NP_001276591//NP_080330//XM_006507081//XM_006507083//XM_006507084//XM_006507086//XM_011241622//XP_006507144//XP_006507146//XP_006507147//XP_006507149//XP_011239924	20.4506	16.2808	20.5183	3.71463	3.73227	4.57871	11.9959	15.5594	16.6595
2900002K06Rik	NA	NA	NA	1.00883	0.533624	1.06914	0.751495	0.734534	0.42218	0.605972	0.647776	0.926852
2900005J15Rik	67261	RIKEN cDNA 2900005J15 gene	NM_026059//NR_027851	1.02313	0.918684	0.923661	0.517508	0.168609	0.218047	0.250377	0.802949	0.65103
2900006K08Rik	NA	NA	NA	1.30156	1.39863	0.857445	0.672571	0.72	0.526279	0.896507	0.887364	0.533257
2900008C10Rik	NA	NA	NA	4.5883	5.32839	6.60353	2.57866	1.31064	1.30379	2.03179	1.54323	1.54566
2900010M23Rik	NA	NA	NA	37.949	54.0168	26.9269	59.7595	103.922	105.715	101.311	101.891	100.076
2900026A02Rik	243219	RIKEN cDNA 2900026A02 gene	NM_172884//NP_766472//XM_006534936//XM_006534937//XM_006534939//XM_017320881//XP_006534999//XP_006535000//XP_006535002//XP_017176370	0.277115	0.191951	0.335637	0.0841002	0.0939453	0.121491	0.124558	0.10652	0.06668
2900053A13Rik	NA	NA	NA	9.16966	11.7102	11.4287	9.87715	8.67732	8.84349	8.41149	10.1646	9.98483
2900056M20Rik	NA	NA	NA	3.33216	2.84499	3.72329	1.76421	1.35373	0.958688	1.41878	1.1512	1.42753
2900064A13Rik	NA	NA	NA	36.8662	43.0682	28.3316	57.1847	63.3125	57.9749	56.4368	49.1633	47.1346
2900076A07Rik	100504421	RIKEN cDNA 2900076A07 gene	NR_045299	5.68313	4.37397	4.39767	0.903437	0.80277	1.45341	1.27723	2.00249	1.64098
2900092E17Rik	NA	NA	NA	30.6079	31.7453	37.2369	46.3954	38.9879	36.2291	37.5943	40.6832	33.2485
2900097C17Rik	347740	RIKEN cDNA 2900097C17 gene	NR_024329	21.1357	21.2712	17.0195	22.0247	26.8816	27.6594	28.6903	29.6894	29.467
3000002C10Rik	378954	glyceraldehyde-3-phosphate dehydrogenase pseudogene	NR_033215	2.89345	2.74745	2.74701	3.62223	2.9504	3.7461	3.58463	2.85873	2.49771
3010026O09Rik	68067	RIKEN cDNA 3010026O09 gene	NM_026543//NP_080819//XM_006534037//XP_006534100	2.23005	3.47324	2.86469	6.76785	5.53263	4.74397	6.31487	3.68209	5.25866
3110001D03Rik	NA	NA	NA	67.0082	73.3622	64.3424	51.7789	62.1947	62.1341	53.2786	54.3701	53.7009
3110001I22Rik	NA	NA	NA	5.30802	3.66349	3.95295	3.26534	4.21297	4.51269	4.24293	4.58389	4.78442
3110002H16Rik	76482	RIKEN cDNA 3110002H16 gene	NM_029623//NP_083899//XM_006526341//XM_006526342//XP_006526404//XP_006526405//XR_386019	36.764	33.3358	42.0681	17.6584	16.7125	14.5334	12.979	12.5235	14.2985
3110003A17Rik	NA	NA	NA	84.5516	83.6538	77.8134	57.1507	63.4783	64.6874	64.8166	65.6413	69.301
3110009E18Rik	73103	RIKEN cDNA 3110009E18 gene	NM_001172074//NM_028439//NP_001165545//NP_082715//XM_006529893//XM_017312451//XM_017312452//XM_017312453//XP_006529956//XP_017167940//XP_017167941//XP_017167942	2.54671	4.11611	3.07382	3.5424	4.02904	2.19813	3.20514	2.21279	3.50314
3110040N11Rik	67290	RIKEN cDNA 3110040N11 gene	NM_026077//NP_080353//XM_006541114//XM_011250896//XM_011250897//XP_006541177//XP_011249198//XP_011249199	18.1583	21.7061	16.8622	12.4402	13.5193	12.9314	15.6973	16.5988	13.627
3110043O21Rik	73205	RIKEN cDNA 3110043O21 gene	NM_001081343//NP_001074812//XM_006538292//XM_006538293//XP_006538355//XP_006538356	2.5053	2.85	2.55296	3.77236	2.80829	3.52081	1.11417	1.11811	1.77719
3110052M02Rik	NA	NA	NA	5.02767	4.61896	3.70173	3.09982	2.11933	1.98957	1.54858	1.44181	1.51539
3110056K07Rik	73204	RIKEN cDNA 3110056K07 gene	NR_045055//NR_045056	7.32541	4.51632	5.03846	1.45756	1.16563	1.39575	3.06802	2.20276	2.45137
3110056O03Rik	NA	NA	NA	11.6537	10.3116	11.4398	14.5217	12.0673	12.2063	12.977	12.4633	13.4327
3110057O12Rik	NA	NA	NA	4.79169	4.34694	4.06252	4.7848	3.74145	2.84616	6.12781	4.61657	3.84279
3110062M04Rik	78412	RIKEN cDNA 3110062M04 gene	NM_001135611//NM_199145//NP_001129083//NP_954596//XM_006506771//XP_006506834	2.21291	1.9454	2.41095	1.95826	1.6748	1.66605	2.16686	1.81551	2.09008
3110070M22Rik	67304	RIKEN cDNA 3110070M22 gene	NM_026084//NR_027974	0.0682961	0.26492		0.994887	0.364663	0.943168	0.515721	0.826948	0.82825
3110082I17Rik	73212	RIKEN cDNA 3110082I17 gene	NM_028469//NP_082745//XM_006504738//XP_006504801	1.951	2.76126	2.51469	47.5278	53.0246	58.9838	33.0485	33.0938	36.5031
3200002M19Rik	NA	NA	NA	18.0302	23.2818	20.1299	83.6583	74.3053	78.5604	66.346	58.0809	65.8703
3230401D17Rik	NA	NA	NA	9.37083	10.4743	11.3423	8.4868	8.90972	8.62739	9.86936	10.0028	9.1712
3300005D01Rik	78512	RIKEN cDNA 3300005D01 gene	NR_045079//NR_045080//NR_045081	0.661529	0.641515	1.27469	0.0547537	0.053518	0.0692098	0.170297	0.0606816	0.0607772
3830403N18Rik	70691	RIKEN cDNA 3830403N18 gene	NM_027510//NP_081786//XM_011247676//XM_011247677//XP_011245978//XP_011245979	0.528692	3.36916	0.800428	0.343821	2.35243	1.04303	0.499036	1.98143	0.534303
3830406C13Rik	218734	RIKEN cDNA 3830406C13 gene	NM_001284383//NM_001284384//NM_001284385//NM_001284386//NM_001284387//NM_146051//NM_178141//NP_001271312//NP_001271313//NP_001271314//NP_001271315//NP_001271316//NP_666163//NP_835277//XM_006517987//XM_006517988//XM_006517989//XM_006517990//XM_006517991//XM_006517992//XM_006517993//XM_006517994//XM_006517995//XM_006517997//XP_006518050//XP_006518051//XP_006518052//XP_006518053//XP_006518054//XP_00…	7.96195	8.41476	6.85582	5.63495	5.95061	5.44045	5.6365	6.02533	5.94053
3830408C21Rik	100040322	RIKEN cDNA 3830408C21 gene	NR_015471	1.01473	0.472333	1.20444	0.33259	0.0722408	0.0934224	0.191561	0.163821	0.164079
4632411B12Rik	NA	NA	NA	23.3774	21.7089	24.5824	17.5687	15.8637	18.8419	15.8439	15.0198	17.6982
4632415K11Rik	NA	NA	NA	4.04046	4.61479	5.297	3.40616	3.27601	2.99659	3.64431	3.59372	3.23642
4632415L05Rik	70808	RRS1 ribosome biogenesis regulator homolog pseudogene	NR_027985	5.1496	5.39331	5.27885	3.17111	2.68294	2.58603	2.75737	3.21211	3.38749
4632428N05Rik	NA	NA	NA	103.332	106.033	115.878	8.95922	9.35119	11.5076	15.2906	16.9229	14.8289
4632434I11Rik	NA	NA	NA	0.91579	0.649818	0.946867	8.50053	8.7261	10.2821	7.92736	7.55018	7.26862
4732418C07Rik	NA	NA	NA	13.3294	12.04	12.6263	14.3378	13.9345	13.6904	13.7993	12.1842	13.1268
4732471D19Rik	NA	NA	NA	5.15944	5.61124	6.38772	8.91195	8.51057	8.58277	7.81329	8.19011	7.3421
4831426I19Rik	NA	NA	NA	3.94103	3.44367	3.97002	6.90999	6.34507	7.0516	5.38934	5.4801	6.3613
4831440E17Rik	320965	RIKEN cDNA 4831440E17 gene	NR_030700	0.691811	0.591014	0.837908		0.117266	0.0758245	0.139929	0.132962	0.0832324
4833417C18Rik	73906	RIKEN cDNA 4833417C18 gene	NR_045187	0.759283	0.906231	0.804676	0.850821	1.19545	3.09193	1.8193	1.65013	2.06592
4833418N02Rik	74597	RIKEN cDNA 4833418N02 gene	NR_015506	1.05738	0.683597	1.06724	0.137529	0.179233	0.173839	0.332691	0.355642	0.25443
4833419F23Rik	73915	RIKEN cDNA 4833419F23 gene	NR_040328	0.612107	0.423992	0.556029	1.7515	0.700351	1.30823	1.89839	0.705862	1.06046
4833420G17Rik	67392	RIKEN cDNA 4833420G17 gene	NM_001113550//NM_026127//NP_001107022//NP_080403//XM_006517743//XM_006517744//XM_006517745//XM_006517746//XM_006517747//XM_006517748//XM_006517749//XM_006517750//XM_017315575//XP_006517806//XP_006517807//XP_006517808//XP_006517809//XP_006517810//XP_006517811//XP_006517812//XP_006517813//XP_017171064//XR_001780802//XR_382741//XR_873788	40.3166	32.5946	36.8606	13.5343	11.2737	14.0211	12.7389	13.5025	15.2251
4833439L19Rik	97820	RIKEN cDNA 4833439L19 gene	NM_001252645//NM_001252646//NM_001252647//NM_001252648//NM_133797//NP_001239574//NP_001239575//NP_001239576//NP_001239577//NP_598558//XM_006517478//XM_006517479//XP_006517541//XP_006517542	23.4514	21.6523	22.9604	32.2894	32.74	31.2656	26.079	25.4362	25.6219
4833442J19Rik	NA	NA	NA	5.69808	7.78018	5.12084	2.24115	1.50094	2.25579	4.0446	5.05955	5.85068
4921507P07Rik	70821	RIKEN cDNA 4921507P07 gene	NM_027564//NP_081840//XM_006506605//XM_006506606//XP_006506668//XP_006506669	0.693144	0.416108	0.734583	0.390666	0.352476	0.265897	0.436175	0.666093	0.400286
4921513D23Rik	NA	NA	NA	25.8943	19.4153	23.5415	10.198	9.57938	8.83724	10.5634	10.0608	10.1668
4921517L17Rik	NA	NA	NA	1.60953	1.66726	1.51192	0.766006	0.260424	0.673564	0.725095	0.442924	0.739369
4921524J17Rik	66714	RIKEN cDNA 4921524J17 gene	NM_025722//NP_079998//NR_033144	10.3844	11.007	9.87914	5.84863	6.96311	6.28109	5.06053	5.11722	5.46697
4921525O09Rik	74050	RIKEN cDNA 4921525O09 gene	NR_045061	1.15369	1.25578	0.998088	1.32905	0.75429	0.812877	1.26676	1.18785	0.809012
4921531C22Rik	66730	RIKEN cDNA 4921531C22 gene	NR_033782	1.29408	1.49023	1.7143	0.294549	0.359877	0.186158	0.229029	0.285633	0.44956
4922501C03Rik	NA	NA	NA	4.59755	4.67009	5.16537	4.92765	4.19496	3.85105	4.05126	4.24266	4.14641
4930402H24Rik	228602	RIKEN cDNA 4930402H24 gene	NM_001311147//NM_028367//NM_029432//NP_001298076//NP_083708//XM_011239473//XM_011239474//XM_017317759//XP_011237775//XP_011237776//XP_017173248//XR_001782167	3.03422	2.61046	2.88581	0.368335	0.65081	0.358141	0.660927	0.690821	0.597558
4930414L22Rik	NA	NA	NA	1.19562	1.50729	1.605	0.145141	0.354664	0.642116	0.413804	0.120641	0.322216
4930415F15Rik	73862	RIKEN cDNA 4930415F15 gene	NM_028669//NP_082945//XM_006514821//XM_006514822//XM_006514823//XM_006514824//XM_006514826//XM_017314798//XP_006514884//XP_006514885//XP_006514886//XP_006514887//XP_006514889//XP_017170287	0.102308	0.496065	0.650547	0.558881	1.00149	1.64835	0.579416	1.03231	1.96448
4930417O13Rik	73870	RIKEN cDNA 4930417O13 gene	NR_015527	6.34348	6.28827	7.32029	10.3958	9.34577	6.08356	27.144	23.2559	13.6764
4930420K17Rik	NA	NA	NA	36.4137	39.6977	49.3332	18.5288	16.0983	19.7416	13.984	12.3523	17.4939
4930422G04Rik	NA	NA	NA	1.56306	1.32497	1.34374	6.62783	5.47635	5.13229	7.57293	7.35641	5.61161
4930426L09Rik	74629	RIKEN cDNA 4930426L09 gene	NR_024323	0.985009	1.20658	1.15378	0.0472002			0.097869	0.104621	0.0523927
4930427A07Rik	104732	RIKEN cDNA 4930427A07 gene	NM_134041//NP_598802	2.47991	1.98181	1.99546	10.4948	10.9527	11.4687	11.3356	10.3567	10.5122
4930428O21Rik	654809	RIKEN cDNA 4930428O21 gene	NR_045871		0.0429353	0.0469216	1.08837	0.512204	0.815244	0.376121	0.491416	0.178978
4930430F08Rik	68281	RIKEN cDNA 4930430F08 gene	NM_175128//NP_780337//XM_006514028//XP_006514091	2.35668	3.08836	2.83508	4.72623	6.20665	4.47137	4.29867	4.56308	2.99321
4930432K21Rik	74666	RIKEN cDNA 4930432K21 gene	NM_001163752//NM_029045//NP_001157224//NP_083321//XM_006531445//XM_006531446//XP_006531508//XP_006531509	2.19314	3.17521	2.74983	3.57166	3.79343	2.16845	4.08193	4.30119	3.15293
4930441O14Rik	NA	NA	NA	0.370885	0.308284	0.336906	0.120598	0.424353	0.182925	0.0750172	0.294038	0.18741
4930444A02Rik	NA	NA	NA	4.85633	4.66791	5.12398	6.89514	5.84473	4.97331	6.36094	5.65567	4.79976
4930452B06Rik	74430	RIKEN cDNA 4930452B06 gene	NM_028934//NP_083210//XM_006518106//XM_006518107//XM_011244772//XM_011244773//XP_006518169//XP_006518170//XP_011243074//XP_011243075	0.084011	0.0814693		0.815873	0.598094	0.290047	0.475791	0.339076	0.169805
4930453N24Rik	67609	RIKEN cDNA 4930453N24 gene	NM_026273//NP_080549//XM_006522489//XP_006522552	58.3429	53.2101	48.3973	30.248	37.4975	36.1692	32.0696	33.8732	35.0379
4930455C21Rik	NA	NA	NA	8.75348	9.67563	9.70919	19.4175	16.8998	12.2507	15.6847	12.5376	10.2708
4930455F23Rik	NA	NA	NA	3.94129	3.97967	4.73671	6.84378	6.07463	4.58252	6.86513	5.94478	4.8865
4930471M23Rik	NA	NA	NA	4.37432	4.26622	5.563	3.82331	3.02521	3.39443	3.20878	3.30403	3.68816
4930473A06Rik	NA	NA	NA	2.23027	1.89864	2.81468	0.930027	0.606025	0.626972	1.14097	1.09943	1.04954
4930481A15Rik	74931	RIKEN cDNA 4930481A15 gene	NR_015545//NR_027938//NR_027940	2.34114	4.36325	3.91548	0.133219	0.0976589	0.0420977	0.310755	0.479834	0.258779
4930486L24Rik	214639	RIKEN cDNA 4930486L24 gene	NM_178098//NP_835199	2.69325	3.91765	3.74621	0.153255	0.0499319	0.193717	0.476657	0.283077	0.680456
4930503L19Rik	269033	RIKEN cDNA 4930503L19 gene	NM_172967//NP_766555//XM_006525964//XM_006525965//XM_006525966//XM_017317913//XP_006526027//XP_006526028//XP_006526029//XP_017173402//XR_001782371//XR_001782372//XR_385993//XR_385995//XR_385996	10.3906	9.75011	8.1608	10.3786	10.8027	9.48108	8.91898	8.61816	8.35987
4930509E16Rik	75115	RIKEN cDNA 4930509E16 gene	NR_045735	0.258734	0.250906	0.0685505	2.53233	2.36005	3.94531	2.56432	1.63168	2.35332
4930513N10Rik	319960	RIKEN cDNA 4930513N10 gene	NR_015574	1.07188	1.14606	1.42723	1.42631	1.07616	1.708	1.66032	1.41434	2.05541
4930515G01Rik	67642	RIKEN cDNA 4930515G01 gene	NM_175120//NR_027872	1.41637	1.3138	1.17473	0.336401	0.219206	0.354348	0.116254	0.310684	0.248939
4930523C07Rik	67647	RIKEN cDNA 4930523C07 gene	NM_001024470//NM_001162896//NP_001156368//NR_028111//XM_006496968//XM_006496969//XM_011238858//XM_011238859//XM_017322184//XP_006497031//XP_006497032//XP_011237160//XP_011237161//XP_017177673	40.1913	42.0385	42.7001	4.77574	5.99075	5.54317	6.69155	7.35508	7.61222
4930524L23Rik	NA	NA	NA	0.133747	0.108084	0.259861	0.020295			0.0841628	0.247414	0.337915
4930526I15Rik	75135	RIKEN cDNA 4930526I15 gene	NR_015516//NR_027950//NR_102721	1.08235	1.04961	1.14706	0.985432	0.623241	0.732709	0.84135	0.642422	0.772121
4930534B04Rik	NA	NA	NA	2.69241	2.03592	2.66654	7.71871	7.45893	5.62526	7.18544	6.01554	6.72146
4930539E08Rik	207819	RIKEN cDNA 4930539E08 gene	NM_172450//NP_766038//XM_006523956//XP_006524019	0.536617	0.634216	0.337664	0.366423	0.313384	0.328076	0.189943	0.355332	0.169472
4930547N16Rik	NA	NA	NA	0.14864	0.185327	0.135023	8.33245	8.93805	6.64689	6.61425	5.5493	4.95717
4930558J18Rik	75323	RIKEN cDNA 4930558J18 gene	NR_037999		0.0364071		0.991251	0.801831	0.518467	0.779614	0.568224	0.379413
4930572J05Rik	NA	NA	NA	27.4396	35.3454	31.8235	28.2821	30.9149	31.6976	30.6896	30.1947	29.6144
4930578N16Rik	NA	NA	NA	1.51317	1.20844	1.46213	0.607795	0.792103	0.614612	0.756153	0.76341	0.629681
4930579G24Rik	75939	RIKEN cDNA 4930579G24 gene	NM_029482//NP_083758	2.93441	2.42827	1.74151	9.58229	14.728	11.797	12.5195	11.0145	12.7321
4930581F22Rik	78934	RIKEN cDNA 4930581F22 gene	NR_029475	8.40298	7.2468	10.129	0.992816	0.485205	0.51674	1.18066	1.06794	0.58343
4930583H14Rik	NA	NA	NA				2.0124	0.671653	0.186126	0.559751	0.217587
4931406C07Rik	70984	RIKEN cDNA 4931406C07 gene	NM_001199484//NM_001199485//NM_133732//NP_001186413//NP_001186414//NP_598493//XM_006510596//XM_006510597//XP_006510659//XP_006510660	1.00788	1.40343	1.23246	1.01174	1.35687	1.10042	1.36603	1.6428	1.46257
4931406P16Rik	233103	RIKEN cDNA 4931406P16 gene	NM_172741//NP_766329//XM_006539893//XM_006539894//XM_006539895//XM_006539896//XM_006539897//XM_006539899//XP_006539956//XP_006539957//XP_006539958//XP_006539959//XP_006539960//XP_006539962	9.7226	8.99113	9.93837	6.89561	7.40099	8.44142	8.4135	8.08381	7.89547
4931414P19Rik	74359	RIKEN cDNA 4931414P19 gene	NM_028890//NP_083166//XM_006519618//XM_006519619//XM_006519620//XM_011245210//XP_006519681//XP_006519682//XP_006519683//XP_011243512	2.74178	2.71663	3.06361	1.89933	2.25428	1.74915	2.10977	2.40567	1.95768
4931428F04Rik	74356	RIKEN cDNA 4931428F04 gene	NM_001166394//NM_028888//NP_001159866//NP_083164//XM_006531433//XM_017312991//XP_006531496//XP_017168480	2.14657	1.9765	2.82639	0.789637	0.443794	0.548965	0.71632	0.568832	0.591641
4932415G12Rik	NA	NA	NA	3.89382	5.51046	2.90245	1.27218	1.42584	1.32933	1.96959	2.21826	2.24058
4932416H05Rik	654409	RIKEN cDNA 4932416H05 gene	NR_029452	0.473543	0.386709	0.581093	0.544597	0.155256	0.286826	0.141152	0.352075	0.327442
4932425I24Rik	NA	NA	NA				0.532705	0.297533	0.352707	0.999361	0.618491	0.45052
4932438A13Rik	229227	RIKEN cDNA 4932438A13 gene	NM_172679//NM_172680//NP_766267//XM_006535446//XM_006535447//XM_006535448//XM_006535450//XM_006535451//XM_006535452//XM_006535453//XM_006535454//XM_006535455//XM_006535456//XM_017319536//XM_017319537//XM_017319538//XP_006535509//XP_006535510//XP_006535511//XP_006535513//XP_006535514//XP_006535515//XP_006535516//XP_006535517//XP_006535518//XP_006535519//XP_017175025//XP_017175026//XP_017175027//XR…	47.7711	32.4878	45.2913	7.4454	5.87023	5.69915	9.09703	10.7426	11.7104
4933403F05Rik	NA	NA	NA	5.8818	4.62036	4.82943	8.37053	9.4742	9.00079	9.00201	9.65523	8.51709
4933403G14Rik	NA	NA	NA	0.499401	1.13703	0.667324	0.47445	0.44442	0.199905	0.512378	0.525816	0.37304
4933404O12Rik	66752	RIKEN cDNA 4933404O12 gene	NR_015555	0.989658	1.22317	1.06939	3.9575	4.48985	2.45651	5.40338	5.30621	3.78492
4933406I18Rik	71045	RIKEN cDNA 4933406I18 gene	NR_029437//NR_029438	0.933795	0.588604	0.643253	0.977703	0.664791	1.23584	0.749202	0.800886	1.93459
4933407C03Rik	NA	NA	NA	34.4344	31.2307	40.6321	35.5883	30.6868	26.4438	24.6075	24.3839	22.9258
4933407H18Rik	NA	NA	NA	8.54927	5.884	8.16882	2.30735	1.57214	2.29934	2.1142	2.34494	2.6462
4933407K13Rik	74396	RIKEN cDNA 4933407K13 gene	NR_029443	2.37321	1.74819	1.59611	1.205	0.89351	0.892881	0.6031	0.713781	0.645721
4933411K20Rik	NA	NA	NA	10.2195	11.0665	9.78352	6.04785	8.36684	6.3705	9.11571	9.36647	8.55499
4933412E12Rik	71086	RIKEN cDNA 4933412E12 gene	NR_038025//NR_038026	5.13885	4.07337	6.06171	2.23763	1.9883	1.28564	2.10895	1.84864	2.66443
4933421E11Rik	NA	NA	NA	14.3924	13.5095	14.7406	6.22173	6.10087	6.11956	4.66664	5.8976	6.10675
4933421O10Rik	100504166	RIKEN cDNA 4933421O10 gene	NR_036602	0.920455	0.659753	0.530153	0.218617	0.124648	0.184224	0.339974	0.181714	0.343778
4933424B01Rik	NA	NA	NA	32.3867	25.7165	32.1343	36.6863	34.2447	34.0546	33.5652	29.9345	30.9742
4933426M11Rik	NA	NA	NA	38.8765	36.1221	39.3792	9.12576	7.64747	7.94682	7.86747	8.64042	8.31586
4933427D14Rik	74477	RIKEN cDNA 4933427D14 gene	NM_028963//NP_083239//XM_006534367//XM_006534368//XM_006534369//XM_006534370//XM_006534372//XM_006534373//XM_006534374//XM_017314813//XP_006534430//XP_006534431//XP_006534432//XP_006534433//XP_006534435//XP_006534436//XP_006534437//XP_017170302//XR_001780069//XR_001780070//XR_001780071//XR_388544//XR_388546	6.15309	6.32909	6.55863	6.34688	5.41236	5.05505	5.254	5.00635	5.4276
4933430I17Rik	214106	RIKEN cDNA 4933430I17 gene	NM_177607//NP_808275//XM_006537736//XM_006537738//XM_006537739//XM_006537740//XM_011249971//XM_011249972//XM_011249973//XM_011249974//XM_017320099//XP_006537799//XP_006537801//XP_006537802//XP_006537803//XP_011248273//XP_011248274//XP_011248275//XP_011248276//XP_017175588//XR_001784114	0.86414	0.544698	0.686851	1.57352	1.19195	1.39227	1.54977	0.959129	1.61562
4933433P14Rik	NA	NA	NA	9.31867	9.00994	7.6486	3.5246	4.82307	4.51881	5.48116	4.68742	5.78467
4933434E20Rik	99650	RIKEN cDNA 4933434E20 gene	NM_001287086//NM_001287087//NM_025762//NM_027500//NP_001274015//NP_001274016//NP_080038//NP_081776	35.4568	39.112	30.4456	21.2033	26.5334	27.4969	25.4432	25.4503	22.6807
4933439C10Rik	74476	RIKEN cDNA 4933439C10 gene	NR_015585//NR_135273	3.6118	3.42293	4.34969	2.16734	0.876589	1.08638	1.66586	1.65654	2.15689
4933439F18Rik	NA	NA	NA	18.4716	19.9163	19.1863	17.232	18.7128	15.4748	16.9562	16.5183	14.421
5031414D18Rik	NA	NA	NA	0.05812	0.0845425	0.215581	0.264578	0.310328	0.167216	0.685748	0.381188	0.763578
5031425E22Rik	269630	RIKEN cDNA 5031425E22 gene	NR_040469	9.04728	7.24773	8.30546	1.2948	0.942451	2.29828	1.05676	1.1602	1.77361
5031434O11Rik	100039684	RIKEN cDNA 5031434O11 gene	NR_033624	4.72099	2.49718	4.77581	0.293062	0.286448	0.493915	0.405107	0.866107	0.433736
5031439G07Rik	223739	RIKEN cDNA 5031439G07 gene	NM_001033273//NP_001028445	4.83784	4.67663	4.73767	9.24136	9.71399	7.50561	7.32658	7.75477	6.4828
5033414D02Rik	NA	NA	NA	67.7167	55.2994	53.4606	9.81787	14.2318	13.1462	16.4755	15.8601	16.9934
5133401N09Rik	NA	NA	NA	39.3603	36.9829	38.0932	11.4191	11.7513	12.9672	12.0793	12.0381	17.3642
5330426P16Rik	NA	NA	NA	3.18339	2.2227	2.96886	4.83055	2.56851	1.46542	2.52405	1.79878	0.857912
5430405H02Rik	74487	RIKEN cDNA 5430405H02 gene	NR_015591//NR_027914	5.05419	3.91112	4.27425	1.11554	1.04493	1.23381	1.30109	1.13329	1.39304
5430411K18Rik	NA	NA	NA	10.4263	8.79774	9.07433	4.06102	3.53698	3.75824	4.54855	4.43638	4.64461
5430416N02Rik	100503199	RIKEN cDNA 5430416N02 gene	NR_034038	15.0138	19.5719	18.5198	30.588	19.9318	26.7673	16.3787	18.3778	20.0235
5430417L22Rik	NA	NA	NA	10.2937	9.07476	9.8101	5.77972	4.95156	6.22875	5.92047	5.58882	6.51778
5430427O19Rik	71398	RIKEN cDNA 5430427O19 gene	NM_001163539//NP_001157011//XM_011247682//XM_017318620//XP_011245984//XP_017174109	0.582556	0.662334	0.532227	0.53039	0.536296	0.624188	0.398188	0.304041	0.30452
5430437P03Rik	NA	NA	NA	50.9071	55.9836	57.7454	60.5791	51.4174	55.9123	53.9894	52.4894	52.7677
5530601H04Rik	71445	RIKEN cDNA 5530601H04 gene	NR_015467	2.53904	2.08188	2.77833	2.38685	2.0758	1.87673	2.22125	2.35365	2.14875
5730403B10Rik	NA	NA	NA	17.5895	14.8341	17.6776	9.12282	9.93701	10.6671	11.7899	11.6859	12.6031
5730408K05Rik	67531	RIKEN cDNA 5730408K05 gene	NR_027866	3.41054	6.42017	4.25227	11.3246	6.78424	8.54255	10.7939	9.91906	9.32645
5730419I09Rik	NA	NA	NA	18.8112	15.734	15.6051	10.3608	11.554	10.9532	10.8066	10.6822	12.1628
5730437N04Rik	NA	NA	NA	17.6926	28.3134	14.1258	32.5055	35.9375	43.8267	35.4971	34.2634	39.7697
5730455O13Rik	NA	NA	NA	9.86396	9.08459	8.17604	17.56	17.556	14.9031	13.5238	12.3439	10.7483
5730455P16Rik	70591	RIKEN cDNA 5730455P16 gene	NM_027472//NP_081748//XM_006534197//XM_006534198//XM_006534199//XP_006534260//XP_006534261//XP_006534262	4.00815	5.17154	4.04978	4.70071	4.20166	4.14362	4.21616	4.35278	3.72457
5730469M10Rik	NA	NA	NA	3.50856	4.56896	3.55896	6.5713	6.5122	5.2491	4.49452	5.51263	3.95103
5730480H06Rik	70592	RIKEN cDNA 5730480H06 gene	NR_045500	0.932449	0.947298	1.45876	0.727673	0.434652	0.459896	0.712498	0.672044	0.493609
5730494M16Rik	NA	NA	NA	3.4302	3.72165	3.9712	2.52523	2.34734	2.46236	2.7035	3.31265	2.906
5730494N06Rik	NA	NA	NA	15.9106	19.6969	15.1192	8.18955	7.48829	6.40028	7.12103	7.80747	5.86482
5730508B09Rik	70617	RIKEN cDNA 5730508B09 gene	NM_027482//NP_081758	15.0424	13.562	12.9876	13.5641	15.8668	16.8688	12.6109	13.2869	14.8134
5730590G19Rik	NA	NA	NA	0.139174	0.124582	0.204223	14.4256	11.3276	11.3225	12.3889	11.4828	10.9167
5830411N06Rik	244234	RIKEN cDNA 5830411N06 gene	NM_001128145//NM_001128146//NM_175533//NP_001121617//NP_001121618//NP_780742//XM_006536186//XM_006536189//XP_006536249//XP_006536252//XR_389955	28.4693	22.5798	18.0699	0.565784	0.345634	0.37993	0.384938	0.313519	0.471019
5830415F09Rik	NA	NA	NA	12.6089	12.5631	12.7863	10.3544	9.15261	9.90145	9.10125	10.1283	9.24472
5830416P10Rik	NA	NA	NA	5.89577	3.92454	5.38428	0.23857	0.0777285	0.0502595	0.192372	0.264398	0.102984
5830417I10Rik	100302730	gon-4-like pseudogene	NR_028359	3.50209	2.91749	4.06018	3.30261	2.45418	2.46146	2.7584	2.74315	2.79498
5830418K08Rik	NA	NA	NA	11.6639	10.5306	12.2726	16.9663	13.9792	13.8201	14.2158	13.7412	14.0903
5830428M24Rik	76062	RIKEN cDNA 5830428M24 gene	NR_038060//NR_038061	18.7209	13.76	11.7309	0.473459	0.396663	0.598462	1.75305	2.7735	2.10217
5830432E09Rik	67765	RIKEN cDNA 5830432E09 gene	NR_015548	3.81581	4.85048	4.59041	0.234737	0.137664	0.178028	0.58407	0.260151	0.677458
5830433M19Rik	NA	NA	NA	5.9541	6.34074	5.18741	6.45191	10.3046	7.94515	6.17178	5.89725	5.68504
5930416I19Rik	NA	NA	NA	17.7932	16.5677	21.8606	36.4138	26.4137	27.6348	27.3477	27.2086	27.5299
5930434B04Rik	NA	NA	NA	7.67276	9.16101	7.91995	5.87525	4.65727	6.02281	6.65628	6.57845	6.85774
6030429G01Rik	NA	NA	NA		0.170643	0.223783	2.27497	0.970879	0.445517	1.46164	1.20737	0.604634
6030446N20Rik	NA	NA	NA	5.28782	6.63083	5.95821	1.96446	1.89308	1.74867	2.40955	2.2998	1.78131
6030458C11Rik	77877	RIKEN cDNA 6030458C11 gene	NM_001166360//NM_029998//NP_001159832//NP_084274//XM_006520195//XM_011245382//XP_006520258//XP_011243684	10.0344	9.44419	10.3509	9.63554	10.3574	9.34519	10.9593	11.2751	11.2218
6230427J02Rik	NA	NA	NA	0.290436	0.281649	0.384749	2.90871	4.26459	5.01364	2.87851	3.07709	3.44883
6330408A02Rik	321008	RIKEN cDNA 6330408A02 gene	NM_177312//NP_796286	1.81835	2.14279	1.73191	1.50883	1.33139	1.4039	1.99879	2.02055	1.41894
6330409N04Rik	NA	NA	NA	5.60691	6.27719	5.4107	11.1227	15.5773	13.1151	8.60552	8.78522	7.64735
6330416G13Rik	NA	NA	NA	11.2692	11.6074	10.7509	5.3136	4.68375	5.08012	5.6691	5.69614	5.76946
6330418K02Rik	69004	RIKEN cDNA 6330418K02 gene	NR_045821	4.57446	3.83115	5.39884	0.662587	1.01771	1.19646	1.07946	1.99316	1.9963
6330503K22Rik	NA	NA	NA	2.87662	2.93877	2.96708	14.4397	15.7428	14.9415	15.3768	15.3355	13.7584
6330512M04Rik	NA	NA	NA	1.78881	2.08163	1.81992			0.0274482
6330545A04Rik	NA	NA	NA	1.1341	1.02124	1.54531	2.28636	3.31609	2.79678	3.44085	2.53389	2.61974
6330549D23Rik	229613	RIKEN cDNA 6330549D23 gene	NM_175469//NR_003619	0.326894	0.475507	0.375307	0.719253	0.872714	0.78375	1.02852	0.522252	0.770847
6330578E17Rik	NA	NA	NA	43.8052	46.3101	34.8603	37.3581	56.1482	54.1772	49.256	49.7757	50.0759
6430527G18Rik	NA	NA	NA	31.662	31.0857	36.9104	6.22591	6.35215	7.05037	10.7519	11.0777	10.2432
6430548M08Rik	234797	RIKEN cDNA 6430548M08 gene	NM_001163760//NM_001163761//NM_001163762//NM_172286//NP_001157232//NP_001157233//NP_001157234//NP_758490//XM_006530934//XP_006530997	0.0858158	0.071331	0.0649615	0.368333	0.458207	0.141085	0.786877	0.58139	0.210621
6430598A04Rik	NA	NA	NA	0.836174	0.810877	1.18932	0.8214	0.842026	0.405177	0.456946	0.532875	0.422524
6530401N04Rik	NA	NA	NA	1.53235	2.73888	1.75133	3.77506	4.06419	4.84091	3.65852	4.51725	4.55473
6530402F18Rik	76220	RIKEN cDNA 6530402F18 gene	NR_029460	3.44625	2.8198	3.59521	2.89252	3.41824	3.51161	3.74427	4.3829	4.08143
6530418L21Rik	NA	NA	NA	2.17531	1.37508	1.67352	0.528137	0.602254	0.815926	0.730057	0.682867	0.749081
6720401G13Rik	NA	NA	NA	1.61938	1.47935	1.52965	5.66245	2.736	4.24045	2.45896	2.37995	2.03978
6720456B07Rik	NA	NA	NA	99.9032	119.941	99.6872	81.0288	88.6539	97.3212	87.3928	91.221	95.8441
6720456H20Rik	NA	NA	NA	8.3859	8.81942	7.72939	3.6293	3.52111	2.59959	3.74871	3.84345	2.93935
6720463M24Rik	NA	NA	NA	6.31625	5.47355	4.87797	24.165	21.736	18.5976	16.4905	16.1704	15.6186
6720489N17Rik	211378	RIKEN cDNA 6720489N17 gene	NM_001324406//NM_173381//NP_001311335//NP_775557//XM_017315472//XM_017315473//XP_017170961//XP_017170962//XR_001780769	0.584064	0.453115	0.402338	1.356	3.43043	1.98287	2.81164	3.12347	1.68225
6820431F20Rik	547150	cadherin 11 pseudogene	NR_030708	1.86849	1.74782	1.84	1.85172	1.11833	0.932439	1.12376	0.951016	1.13633
8030462N17Rik	212163	RIKEN cDNA 8030462N17 gene	NM_178670//NP_848785//XM_006526426//XM_006526428//XM_011247067//XM_011247069//XM_011247070//XP_006526489//XP_006526491//XP_011245369//XP_011245371//XP_011245372	11.7653	12.0432	11.0833	9.7473	12.195	11.8798	10.3395	10.0521	9.90847
8430406I07Rik	NA	NA	NA	3.81348	4.71923	4.22243	9.40549	8.56007	8.35159	8.78402	8.41366	8.11055
8430410A17Rik	NA	NA	NA	12.7575	14.23	12.5918	11.6151	13.4969	10.9011	17.882	17.6239	12.7269
8430410K20Rik	NA	NA	NA	9.59809	10.2085	7.72587	8.96925	11.9479	12.1795	10.9726	11.2183	11.3498
8430419L09Rik	NA	NA	NA	23.9405	23.6955	19.0288	14.7811	15.1479	11.5009	16.4472	16.3075	13.4476
8430427H17Rik	NA	NA	NA	0.0944817	0.0916233	0.0625814	0.52688	0.777738	0.570846	0.267546	0.202585	0.0477422
8430429K09Rik	71523	RIKEN cDNA 8430429K09 gene	NM_027820//NR_028317//NR_045275//NR_045276	1.81933	1.76429	1.92809	3.01413	3.07881	2.67724	2.0551	2.34734	1.92906
9030025P20Rik	100041574	RIKEN cDNA 9030025P20 gene	NM_001123370//NP_001116842//XM_006523365//XM_006523366//XM_006523367//XM_006523368//XM_011246223//XM_017317188//XP_006523428//XP_006523429//XP_006523430//XP_006523431//XP_011244525//XP_017172677	0.436064	0.669547	1.0398	0.463186	0.226366	0.418197	0.240102	0.183333	0.477416
9030617O03Rik	217830	RIKEN cDNA 9030617O03 gene	NM_145448//NP_663423//XM_006515735//XM_006515736//XM_006515737//XM_006515738//XM_006515740//XP_006515798//XP_006515799//XP_006515800//XP_006515801//XP_006515803	5.91683	6.5476	5.89129	0.4996	0.403399	0.960986	0.608037	0.746276	0.651006
9030624J02Rik	71517	RIKEN cDNA 9030624J02 gene	NM_027815//NP_082091//XM_006508212//XP_006508275//XR_378273	23.0662	24.4569	23.6691	13.373	15.3711	14.1277	14.4742	15.5597	15.6277
9030625A04Rik	NA	NA	NA	0.0636941	0.0926507	0.067502	1.44976	1.61543	1.53933	1.53309	1.67099	1.60925
9130011E15Rik	71617	RIKEN cDNA 9130011E15 gene	NM_198296//NP_938038//XM_006527344//XM_011247345//XP_006527407//XP_011245647//XR_386511	5.87894	6.78454	6.79424	5.27984	5.61046	5.81664	5.29807	6.41513	6.26393
9130011J15Rik	NA	NA	NA	16.6708	22.1599	14.0765	12.1671	17.5372	18.9669	14.9169	14.7151	14.5465
9130019O22Rik	78921	RIKEN cDNA 9130019O22 gene	NM_030226//NP_084502	2.28452	2.15761	2.4211	1.24797	1.2198	1.8518	1.55634	1.74388	2.73036
9130023H24Rik	100043133	RIKEN cDNA 9130023H24 gene	NM_177001//NP_795975	2.1513	2.44087	1.84673	1.15561	1.11038	1.36168	1.48236	1.38925	1.23925
9130206I24Rik	NA	NA	NA	1.20539	0.987093	1.67489	1.46327	1.09652	0.86315	1.06193	1.27032	0.866265
9130221H12Rik	77124	RIKEN cDNA 9130221H12 gene	NM_178400//NR_046001	14.0887	12.9842	15.6192	6.14062	4.00136	4.19716	5.94183	5.94845	5.70537
9130401M01Rik	75758	RIKEN cDNA 9130401M01 gene	NM_029418//NP_083694	15.4312	18.8482	16.6034	47.0278	53.8808	56.4617	45.6981	43.918	43.2134
9230110C19Rik	234912	RIKEN cDNA 9230110C19 gene	NM_199017//NP_950182//XM_006509860//XM_006509861//XP_006509923//XP_006509924	0.145172	0.422341	0.41027	0.925208	1.24883	1.16948	1.37029	1.46482	1.61384
9230114K14Rik	414108	RIKEN cDNA 9230114K14 gene	NR_015537	0.509222	0.458544	0.385475	0.728551	0.647371	0.920903	0.446325	0.990932	0.588144
9230116N13Rik	320054	RIKEN cDNA 9230116N13 gene	NR_024328	0.624534	1.03315	0.467202	0.301028	0.326927	0.549619	0.589501	0.667237	0.594034
9330020H09Rik	100048895	RIKEN cDNA 9330020H09 gene	NR_028442	0.292151	0.479452	0.452517	0.654745	0.639968	0.672434	0.593952	0.72563	1.15829
9330133O14Rik	100689703	RIKEN cDNA 9330133O14 gene	NR_045696	4.20555	5.72024	4.31227	1.34262	1.48244	1.09997	1.31462	1.57064	1.65591
9330151L19Rik	414085	RIKEN cDNA 9330151L19 gene	NR_033222	4.59929	2.96365	4.2329	2.36921	1.34636	1.95005	1.65655	1.89295	2.17115
9330175E14Rik	320377	RIKEN cDNA 9330175E14 gene	NR_015514	3.55637	3.06019	2.86655	0.410439	0.267451	0.403514	0.945601	1.06137	1.46802
9330179D12Rik	77558	RIKEN cDNA 9330179D12 gene	NR_040273//NR_040274//NR_040275	0.928169	0.600059	0.601124	0.516422	0.458879	0.415398	0.0486725	0.156091	0.312673
9430008C03Rik	NA	NA	NA	12.4592	11.6112	12.3546	21.4266	15.3669	15.3726	11.5769	14.2135	12.2478
9430015G10Rik	230996	RIKEN cDNA 9430015G10 gene	NM_145557//NM_177205//NP_663532//NP_796179//XM_006538834//XP_006538897	16.7688	13.8181	16.1139	26.7901	17.036	15.3985	17.2497	16.8324	15.1613
9430016H08Rik	68115	RIKEN cDNA 9430016H08 gene	NM_001081181//NP_001074650	8.66315	11.3894	8.68811	15.4042	17.1779	19.2036	15.7507	15.7813	17.7452
9430020K01Rik	240185	RIKEN cDNA 9430020K01 gene	NM_001081963//NP_001075432//XM_006525903//XM_006525904//XP_006525966//XP_006525967	0.0114453	0.011099		0.677324	0.692593	0.553206	0.680605	0.496586	0.485802
9430023L20Rik	NA	NA	NA	15.7834	15.7918	14.8684	13.2866	13.8228	15.7133	16.4943	14.2195	14.9381
9430038I01Rik	77252	RIKEN cDNA 9430038I01 gene	NM_029886//NP_084162//XM_006508329//XM_006508331//XM_011241948//XM_011241949//XP_006508392//XP_006508394//XP_011240250//XP_011240251	3.35543	5.31252	3.41089	7.23217	7.55646	7.72308	6.01125	6.08045	7.19731
9430091E24Rik	434350	RIKEN cDNA 9430091E24 gene	NR_040363//NR_040364	2.1055	1.45443	1.77287	0.288856	0.282337	0.199156	0.217796	0.291026	0.291485
9530068E07Rik	213673	RIKEN cDNA 9530068E07 gene	NM_153117//NP_694757	37.3168	41.457	39.3822	62.4063	57.802	52.3969	50.6688	49.7529	48.8846
9530077C05Rik	68283	RIKEN cDNA 9530077C05 gene	NM_026739//NP_081015//XM_006510565//XM_006510568//XM_006510570//XM_006510571//XM_006510573//XM_011242589//XM_011242592//XM_017313548//XP_006510628//XP_006510631//XP_006510633//XP_006510634//XP_006510636//XP_011240891//XP_011240894//XP_017169037//XR_001779003	0.0714307	0.138539	0.113552	0.45524	0.508533	0.328819	0.404543	0.360376	0.613604
9630033F20Rik	NA	NA	NA	5.7362	5.215	5.16279	13.6708	18.4481	16.7947	10.3909	10.7035	9.91044
9830001H06Rik	NA	NA	NA	0.0058221		0.00617017	0.376353	0.487025	0.26131	0.725408	0.663833	0.223588
9830147E19Rik	NA	NA	NA	0.0153738	0.044726	0.0325858	0.559885	0.232581	0.283082	0.478877	0.325762	0.310739
9930005F22Rik	NA	NA	NA	0.308152	0.418361	0.391889	1.29057	0.658143	0.922041	0.756254	1.05717	0.622844
9930012K11Rik	268759	RIKEN cDNA 9930012K11 gene	NM_001004155//NM_001112735//NP_001004155//NP_001106206	7.60295	7.67387	7.07085	0.70634	0.345199	0.491055	0.622449	0.74367	0.666437
9930014A18Rik	320469	RIKEN cDNA 9930014A18 gene	NM_177166//NR_030696	0.300343	0.655328	0.350129	2.65245	3.1405	2.78244	3.47282	3.12145	2.80766
9930021J03Rik	240613	RIKEN cDNA 9930021J03 gene	NM_172836//NP_766424//XM_006527069//XM_006527070//XM_006527072//XM_006527073//XM_006527074//XM_017318193//XM_017318194//XM_017318195//XM_017318196//XM_017318197//XP_006527132//XP_006527133//XP_006527135//XP_006527136//XP_006527137//XP_017173682//XP_017173683//XP_017173684//XP_017173685//XP_017173686//XR_001782588//XR_001782589//XR_001782590	9.28181	8.06088	10.7014	5.64542	5.2105	4.46272	4.80187	4.55202	4.53979
9930104L06Rik	194268	RIKEN cDNA 9930104L06 gene	NM_177573//NP_808241//XM_006502884//XM_006502885//XM_006502886//XP_006502947//XP_006502948//XP_006502949	6.913	7.51645	5.79997	5.6741	6.40824	6.81056	6.10504	6.47335	5.76904
9930111J21Rik1	667214	RIKEN cDNA 9930111J21 gene 1	NM_001114679//NP_001108151	17.9283	12.7639	14.9423	0.308665	0.248458	0.596713	0.263534	0.261592	0.604625
9930111J21Rik2	245240	RIKEN cDNA 9930111J21 gene 2	NM_173434//NP_775610	0.288532	0.170991	0.169879		0.0142648	0.0368946			0.0323993
A030009H04Rik	NA	NA	NA	0.779474	0.797887	0.550716	1.89247	3.46829	2.74097	7.27576	7.64659	6.38949
A130010J15Rik	319266	RIKEN cDNA A130010J15 gene	NM_001160359//NM_001160360//NM_181048//NP_001153831//NP_001153832//NP_851391//XM_006497253//XP_006497316	2.33083	2.63054	1.93781	4.6467	5.97232	5.91977	5.55712	6.0013	5.828
A130022J15Rik	NA	NA	NA	5.67269	5.75748	5.98635	7.8565	7.4225	5.39416	5.98977	6.28171	5.02842
A130040M12Rik	319269	RIKEN cDNA A130040M12 gene	NR_002860	1.01594	1.32162	0.63025	0.293282	0.992295	0.57033	1.89452	2.27524	1.17697
A230046K03Rik	319277	RIKEN cDNA A230046K03 gene	NM_001033375//NP_001028547//XM_006513737//XM_006513738//XM_006513739//XM_017313963//XP_006513800//XP_006513801//XP_006513802//XP_017169452	16.9515	14.5767	14.2995	7.48331	9.81887	8.55098	10.663	11.9559	11.6159
A230050P20Rik	319278	RIKEN cDNA A230050P20 gene	NM_175687//NP_783618//XM_006510405//XP_006510468	26.4117	19.1762	32.0656	25.0052	15.1533	20.5973	30.2446	28.6361	26.7383
A230051G13Rik	NA	NA	NA	3.77149	3.34178	3.04338	4.13098	4.27627	4.18613	5.16823	4.52026	4.8176
A230072C01Rik	320742	RIKEN cDNA A230072C01 gene	NR_027445//NR_027446	1.19005	1.05222	1.11282	1.68896	1.4328	1.12786	2.21355	1.87181	0.848947
A230072E10Rik	331547	RIKEN cDNA A230072E10 gene	NR_015600	0.796138	0.726637	0.967812	0.085276	0.0833514	0.107791	0.0884093	0.141762	0.354964
A2ld1	NA	NA	NA	24.5608	25.6179	25.0455	17.0311	16.202	15.283	16.0395	17.0019	18.7604
A330035P11Rik	319727	RIKEN cDNA A330035P11 gene	NR_015586	0.454669	0.523585	0.722777	0.258722	0.0505766	0.065406	0.134114	0.143366	0.201029
A430005L14Rik	97159	RIKEN cDNA A430005L14 gene	NM_001163019//NM_175287//NP_001156491//NP_780496	20.0847	21.6563	21.3598	25.2554	27.6226	25.1345	23.5318	24.0923	23.5625
A430033K04Rik	243308	RIKEN cDNA A430033K04 gene	NM_183025//NP_898846	4.19271	4.7554	3.63784	1.80818	1.92011	2.34201	1.94405	2.02868	1.98232
A430078G23Rik	319493	RIKEN cDNA A430078G23 gene	NM_001033378//NP_001028550	35.9095	28.8808	34.6992	0.874676	0.831829	1.22513	2.81848	3.14391	4.22472
A430088P11Rik	106059	RIKEN cDNA A430088P11 gene	NR_045309//NR_045310	6.10897	7.74952	7.56228	0.0155796	0.106596	0.039386	0.209977	0.172663	0.190229
A430093F15Rik	403202	RIKEN cDNA A430093F15 gene	NM_207529//NR_027805	8.63263	8.72469	7.0256	5.04076	5.96426	4.52721	9.59241	9.00454	4.82226
A430107P09Rik	NA	NA	NA	0.55101	0.768113	0.802932	0.156771	0.245173	0.277427	0.35757	0.173744	0.208821
A530054K11Rik	NA	NA	NA	6.70866	6.6788	6.17963	3.10136	3.40201	3.62917	3.79098	3.97746	3.68307
A530072M11Rik	100415915	RIKEN cDNA gene A530072M11	NR_045765	0.74875	0.887453	0.484924	0.227234	0.185088	0.239357	0.314111	0.209863	0.504464
A530088E08Rik	664702	RIKEN cDNA A530088E08 gene	NR_029458	1.37338	0.749155	1.27355	0.429825	0.152772	0.0987831	0.243064	0.346443	0.173494
A630001G21Rik	319997	RIKEN cDNA A630001G21 gene	NM_177055//NP_796029//XM_011248032//XM_011248033//XM_017321191//XP_011246334//XP_011246335//XP_017176680	26.6211	18.7154	20.9591	12.2817	12.2524	14.6542	11.9066	13.531	11.7829
A630007B06Rik	NA	NA	NA	7.58072	5.99504	6.22555	3.2854	2.46445	2.99389	2.48198	2.90723	2.79873
A630019I02Rik	408254	RIKEN cDNA A630019I02 gene	NR_046182	0.901783	0.924473	0.846472	0.11729	0.0917144	0.177909	0.1216	0.0259977	0.104155
A630033H20Rik	213438	RIKEN cDNA A630033H20 gene	NM_001122595//NM_001122596//NM_175442//NP_001116067//NP_001116068//NP_780651	5.27222	4.98049	4.31098	0.351732	0.343794	0.261527	0.150152	0.206371	0.18373
A630055G03Rik	NA	NA	NA	2.80213	2.73734	3.79941	11.8744	11.203	9.95889	15.3057	14.8855	13.4514
A630066F11Rik	320642	RIKEN cDNA A630066F11 gene	NR_030698	1.04521	2.44454	1.04254	0.223909	0.492425	0.566051	0.348204	0.186113	0.186406
A630072M18Rik	320770	RIKEN cDNA A630072M18 gene	NR_030699	1.12495	0.497129	0.875292	0.816782	0.773004	0.737449	0.846793	0.862104	0.978591
A630089N07Rik	320586	RIKEN cDNA A630089N07 gene	NR_015491	2.81979	1.54253	2.87343	9.2159	6.62724	6.61501	8.39432	7.36841	5.88209
A730011L01Rik	NA	NA	NA	8.39433	8.9898	9.83994	4.5723	3.92346	4.82183	5.56709	5.42084	5.11955
A730017L22Rik	613258	RIKEN cDNA A730017L22 gene	NR_015523	6.13061	5.09583	5.74084	0.767843	0.894843	1.56784	1.65335	1.83286	2.03244
A730098P11Rik	NA	NA	NA	0.0895965	0.188253	0.0949529	0.190338	0.199331	0.223406	0.140951	0.165742	0.211277
A830007P12Rik	NA	NA	NA	36.3841	39.5548	40.7742	9.37104	8.73956	7.8623	13.9791	13.787	13.1046
A830010M20Rik	231570	RIKEN cDNA A830010M20 gene	NM_001007574//NM_001168557//NP_001007575//NP_001162029	0.798204	1.01733	0.9426	1.15238	1.14667	0.997335	0.936405	1.04703	0.645339
A830080D01Rik	382252	RIKEN cDNA A830080D01 gene	NM_001033472//NP_001028644//XM_006528899//XM_006528900//XM_011247837//XM_017318533//XM_017318534//XM_017318535//XP_006528962//XP_006528963//XP_011246139//XP_017174022//XP_017174023//XP_017174024//XR_001782753	6.33973	5.016	5.3847	6.52219	7.31188	7.48034	6.09213	6.83571	6.06006
A830082N09Rik	414093	RIKEN cDNA A830082N09 gene	NR_015526	0.0884365	0.066703	0.0416549	0.125249	0.104933	0.0678504	0.111301	0.168554	0.0595833
A830093I24Rik	NA	NA	NA	0.293631	0.181203	0.226316	0.388854	0.356323	0.1536	0.352749	0.484822	0.188839
A930001N09Rik	NA	NA	NA	13.1067	10.4749	10.6477	0.602299	0.579507	0.761318	1.28788	1.54361	2.12058
A930005H10Rik	68161	RIKEN cDNA A930005H10 gene	NR_015487//NR_027894//NR_027895	30.5411	36.1041	44.5699	1.44772	1.02469	1.38824	3.20885	2.26837	3.32479
A930005I04Rik	NA	NA	NA	0.551651	0.481465	0.292315	0.251126	0.0981834	0.0634857	0.286389	0.417471	0.250877
A930013F10Rik	68074	RIKEN cDNA A930013F10 gene	NR_027886	1.81004	0.923834	1.78364	1.09864	0.649959	0.877076	1.07906	0.3845	0.641843
A930015D03Rik	77810	RIKEN cDNA A930015D03 gene	NR_015618	1.34985	1.40252	0.817458	1.6679	1.63026	1.44249	1.27413	1.6539	0.974412
A930024E05Rik	109202	RIKEN cDNA A930024E05 gene	NM_175405//NR_045820	6.71843	4.54088	5.60976	0.704361	0.724699	0.843468	0.61494	0.780618	0.411499
A930038C07Rik	NA	NA	NA	0.263153	0.143545	0.174303	0.164717	0.292727	0.094639	0.45021	0.647222	0.349053
AA388235	433100	expressed sequence AA388235	NM_001013793//NR_033305	2.21133	1.89328	1.90016	0.217656	0.407758	0.64195	0.695763	1.00508	0.684533
AA415398	433752	expressed sequence AA415398	NM_001004178//NP_001004178	2.67324	2.00319	2.70428	0.848165	0.756934	0.512742	0.802866	0.735644	0.450269
AA465934	613254	expressed sequence AA465934	NR_028363	4.95103	6.91379	3.98774	2.344	2.81981	5.6978	3.55171	4.79587	3.40243
AA467197	433470	expressed sequence AA467197	NM_001004174//NP_001004174//XM_006499873//XP_006499936	1.44446	1.86768	2.16866	5.04128	4.17766	4.987	3.74945	3.52228	5.83917
AA474331	NA	NA	NA	4.43881	4.30452	3.24066	2.4248	2.01895	2.83796	3.07254	2.48825	3.28967
AA960436	NA	NA	NA	20.133	21.2603	22.1234	25.6065	25.8059	22.6168	24.8985	25.6907	18.4488
AA986860	212439	expressed sequence AA986860	NM_177604//NP_808272//XM_017319617//XP_017175106	0.264827	0.282496	0.308725	0.168779	0.0942682	0.121908	0.124986	0.106886	0.187346
AA987161	NA	NA	NA	6.45303	7.44756	5.06579	3.14794	3.67242	3.5023	4.0607	4.48553	4.75023
Aaas	223921	achalasia, adrenocortical insufficiency, alacrimia	NM_153416//NP_700465	24.6471	23.9014	30.0319	95.2059	84.3366	75.7204	78.6429	77.6047	72.2822
Aacs	78894	acetoacetyl-CoA synthetase	NM_030210//NP_084486	9.03188	8.21711	9.39172	20.6241	24.2638	27.5501	23.4215	21.436	23.5799
Aagab	66939	alpha- and gamma-adaptin binding protein	NM_025857//NP_080133//XM_006511371//XP_006511434//XR_379442	25.4226	27.2107	22.5462	18.8028	21.9645	21.653	20.7802	21.7354	22.8476
Aak1	269774	AP2 associated kinase 1	NM_001040106//NM_177762//NP_001035195//NP_808430//XM_006506191//XM_006506192//XM_017321597//XP_006506254//XP_006506255//XP_017177086	23.9537	19.0273	24.3855	3.9049	3.88056	3.81763	4.51073	5.02683	5.43319
Aamp	227290	angio-associated migratory protein	NM_001190444//NM_146110//NP_001177373//NP_666222//XM_006495957//XM_006495958//XP_006496020//XP_006496021	81.9905	81.9729	80.0736	74.4558	83.2849	85.394	88.9381	91.2296	90.2183
Aars	234734	alanyl-tRNA synthetase	NM_146217//NP_666329//XM_006530921//XM_006530922//XM_006530924//XM_017312748//XP_006530984//XP_006530985//XP_006530987//XP_017168237	12.7898	14.9537	16.0249	95.6657	72.6635	71.0386	68.7173	59.6467	58.0056
Aars2	224805	alanyl-tRNA synthetase 2, mitochondrial	NM_198608//NP_941010//XM_011246401//XM_017317439//XM_017317440//XP_011244703//XP_017172928//XP_017172929//XR_385317	7.6371	6.73683	9.14194	15.917	12.958	11.1186	9.59713	10.4449	10.4381
Aarsd1	69684	alanyl-tRNA synthetase domain containing 1	NM_144829//NP_659078//XM_006534121//XP_006534184	18.3204	22.9222	18.7419	61.1419	68.9166	69.3034	68.5708	64.4374	67.2256
Aasdh	231326	aminoadipate-semialdehyde dehydrogenase	NM_173765//NP_776126//XM_006534853//XM_006534854//XM_006534856//XM_006534857//XM_006534859//XM_006534860//XM_011249421//XM_011249422//XM_011249423//XM_017320841//XP_006534916//XP_006534917//XP_006534919//XP_006534920//XP_006534922//XP_006534923//XP_011247723//XP_011247724//XP_011247725//XP_017176330//XR_001784673//XR_001784674//XR_001784675//XR_389266//XR_389267//XR_389268//XR_880390//XR_880391	5.69339	5.27846	5.74644	4.34812	4.0644	3.74408	4.56694	4.44009	3.77264
Aasdhppt	67618	aminoadipate-semialdehyde dehydrogenase-phosphopantetheinyl transferase	NM_001326359//NM_026276//NP_001313288//NP_080552//NR_136940//NR_136941//XM_006509877//XM_017313535//XM_017313536//XP_006509940//XP_017169024//XP_017169025	6.73747	6.35143	5.1774	12.4883	18.6799	16.5577	13.8339	14.4632	14.9472
Aatf	56321	apoptosis antagonizing transcription factor	NM_019816//NP_062790//XM_006533789//XM_011249153//XP_006533852//XP_011247455//XR_388498//XR_388499//XR_879720	26.0217	30.2565	27.532	69.0875	76.3644	75.2606	66.3742	65.9436	63.5388
AB124611	382062	cDNA sequence AB124611	NM_001198794//NM_206536//NP_001185723//NP_996259//XM_011242566//XM_011242567//XP_011240868//XP_011240869//XR_870530//XR_870531	129.084	138.955	117.687	3.38087	3.8291	3.93432	12.9633	14.2739	13.522
Abca1	11303	ATP-binding cassette, sub-family A (ABC1), member 1	NM_013454//NP_038482//XM_006537554//XM_006537555//XM_006537556//XP_006537617//XP_006537618//XP_006537619	5.58638	4.41254	5.23601	0.806673	0.735012	1.33073	0.425244	0.303053	0.690532
Abca2	11305	ATP-binding cassette, sub-family A (ABC1), member 2	NM_007379//NP_031405//XM_006497609//XM_006497610//XM_006497611//XM_006497612//XM_006497614//XM_006497615//XM_006497616//XP_006497672//XP_006497673//XP_006497674//XP_006497675//XP_006497677//XP_006497678//XP_006497679	49.5238	40.0923	50.7019	16.0187	11.1412	9.22763	17.4553	18.0615	15.038
Abca3	27410	ATP-binding cassette, sub-family A (ABC1), member 3	NM_001039581//NM_013855//NP_001034670//NP_038883//XM_006524370//XP_006524433//XR_001782080	21.0353	18.7666	19.6866	9.31498	7.92549	7.28167	6.25411	7.17944	7.67335
Abca7	27403	ATP-binding cassette, sub-family A (ABC1), member 7	NM_013850//NP_038878//XM_006513710//XM_006513711//XM_006513712//XM_006513713//XM_006513714//XM_017313957//XM_017313958//XP_006513773//XP_006513774//XP_006513775//XP_006513776//XP_006513777//XP_017169446//XP_017169447//XR_001779531//XR_380402//XR_380403	36.7666	31.6776	42.419	6.44595	3.64928	3.85878	5.62413	7.39136	6.16327
Abcb10	56199	ATP-binding cassette, sub-family B (MDR/TAP), member 10	NM_019552//NP_062425//XM_006531201//XP_006531264	1.84276	1.64821	1.80124	4.05591	4.61714	3.52078	4.96486	3.93539	3.38109
Abcb1a	18671	ATP-binding cassette, sub-family B (MDR/TAP), member 1A	NM_011076//NP_035206//XM_006503555//XM_006503556//XP_006503618//XP_006503619	5.52594	5.8541	5.479	0.662359	0.991776	0.641286	0.26299	0.20304	0.359791
Abcb1b	18669	ATP-binding cassette, sub-family B (MDR/TAP), member 1B	NM_011075//NP_035205	10.6583	10.0607	9.62282	28.1592	28.944	27.3688	24.2556	24.5868	23.604
Abcb4	18670	ATP-binding cassette, sub-family B (MDR/TAP), member 4	NM_008830//NP_032856//XM_006503551//XM_006503552//XM_006503553//XM_006503554//XP_006503614//XP_006503615//XP_006503616//XP_006503617		0.0549993		0.223758	0.100942	0.0652696	0.285513	0.343361	0.114634
Abcb6	74104	ATP-binding cassette, sub-family B (MDR/TAP), member 6	NM_023732//NP_076221//XM_006496552//XP_006496615	3.33578	2.98014	3.14549	13.3201	6.87202	6.92214	13.5863	9.30253	10.2728
Abcb7	11306	ATP-binding cassette, sub-family B (MDR/TAP), member 7	NM_009592//NP_033722	13.2566	13.3615	11.9935	14.3957	19.7849	17.0419	16.604	16.8586	17.3718
Abcb8	74610	ATP-binding cassette, sub-family B (MDR/TAP), member 8	NM_029020//NP_083296//XM_006535812//XM_011249790//XP_006535875//XP_011248092	8.22787	8.13142	7.6645	21.1134	19.4244	18.395	21.1472	19.4861	18.4576
Abcb9	56325	ATP-binding cassette, sub-family B (MDR/TAP), member 9	NM_019875//NP_063928//XM_017321012//XP_017176501//XR_001784728	13.4713	13.1085	14.3746	9.42487	7.11475	5.79706	7.13208	5.29256	3.82973
Abcc1	17250	ATP-binding cassette, sub-family C (CFTR/MRP), member 1	NM_008576//NP_032602//XM_006521839//XM_017316888//XP_006521902//XP_017172377//XR_001781794	10.0338	9.16377	9.39555	17.6324	15.0166	14.968	11.0882	12.0103	11.9112
Abcc10	224814	ATP-binding cassette, sub-family C (CFTR/MRP), member 10	NM_145140//NM_170680//NP_660122//NP_733780//XM_006524142//XM_017317441//XM_017317442//XP_006524205//XP_017172930//XP_017172931//XR_001782068//XR_385318//XR_876485	4.95235	4.22674	4.9767	2.08858	1.45303	1.36659	1.56668	1.78368	1.7183
Abcc4	239273	ATP-binding cassette, sub-family C (CFTR/MRP), member 4	NM_001033336//NM_001163675//NM_001163676//NP_001028508//NP_001157147//NP_001157148//XM_006519010//XP_006519073//XR_874344	9.22627	8.33884	9.97174	10.9106	10.676	9.73055	12.212	12.25	10.6053
Abcc5	27416	ATP-binding cassette, sub-family C (CFTR/MRP), member 5	NM_013790//NM_176839//NP_038818//NP_789809//XM_006522208//XM_006522209//XM_006522212//XM_006522213//XM_006522214//XM_006522215//XM_017317027//XM_017317029//XP_006522271//XP_006522272//XP_006522275//XP_006522276//XP_006522277//XP_006522278//XP_017172516//XP_017172518//XR_001781830//XR_001781831//XR_001781832//XR_001781833//XR_001781834//XR_001781835//XR_001781836//XR_384568//XR_384569	16.8474	15.4334	15.0611	6.37324	5.58765	6.46761	5.82109	6.1223	6.42095
Abcd1	11666	ATP-binding cassette, sub-family D (ALD), member 1	NM_007435//NP_031461	20.545	20.0333	23.9818	4.97019	4.03155	3.36279	4.91762	4.9826	5.4025
Abcd3	19299	ATP-binding cassette, sub-family D (ALD), member 3	NM_008991//NP_033017//XM_006501152//XP_006501215	11.8764	11.8468	8.91138	22.5132	26.8659	20.1365	19.1472	18.7758	15.4154
Abcd4	19300	ATP-binding cassette, sub-family D (ALD), member 4	NM_008992//NP_033018//XM_006515613//XM_006515614//XM_006515615//XM_006515616//XM_006515617//XP_006515676//XP_006515677//XP_006515678//XP_006515679//XP_006515680//XR_001780435//XR_001780436//XR_001780437//XR_001780438	8.44461	8.5439	9.07869	6.07858	4.23222	3.68384	4.02863	4.52187	4.65223
Abce1	24015	ATP-binding cassette, sub-family E (OABP), member 1	NM_015751//NP_056566//XR_878809	58.5715	59.5425	58.7543	161.194	189.416	186.407	155.674	155.058	159.652
Abcf1	224742	ATP-binding cassette, sub-family F (GCN20), member 1	NM_013854//NP_038882//XM_006524122//XP_006524185	60.1386	56.5642	66.9478	151.858	157.245	164.875	136.661	135.305	142.266
Abcf2	27407	ATP-binding cassette, sub-family F (GCN20), member 2	NM_001190443//NM_013853//NP_001177372//NP_038881//XM_006535726//XM_006535727//XP_006535789//XP_006535790	37.1268	35.6842	40.4252	141.588	162.052	165.118	127.487	125.648	132.805
Abcf3	27406	ATP-binding cassette, sub-family F (GCN20), member 3	NM_013852//NP_038880//XR_001781829//XR_384567	20.6887	23.6528	23.192	16.7456	18.7238	21.0589	18.4224	18.7004	21.074
Abcg1	11307	ATP-binding cassette, sub-family G (WHITE), member 1	NM_009593//NP_033723	27.8333	24.3974	28.0799	1.67573	1.35511	2.27054	1.53732	1.32272	2.70313
Abcg2	26357	ATP-binding cassette, sub-family G (WHITE), member 2	NM_011920//NP_036050//XM_006506148//XM_006506149//XM_006506150//XM_006506151//XM_011241362//XP_006506211//XP_006506212//XP_006506213//XP_006506214//XP_011239664	3.83489	3.9588	3.17922	7.57428	7.89873	7.3318	4.17442	4.43119	4.68821
Abcg3	27405	ATP-binding cassette, sub-family G (WHITE), member 3	NM_030239//NP_084515//XM_017320904//XM_017320905//XM_017320906//XP_017176393//XP_017176394//XP_017176395	14.5494	13.9368	12.2977	0.439239	0.338941	0.292214	0.79092	0.896723	1.00078
Abhd1	57742	abhydrolase domain containing 1	NM_021304//NP_067279//NR_003522	2.72701	3.14035	4.27485	1.03451	0.505579	0.849964	0.858014	1.08918	0.746403
Abhd10	213012	abhydrolase domain containing 10	NM_001272070//NM_172511//NP_001258999//NP_766099//NR_073572//XM_006521975//XM_006521976//XM_011245865//XP_006522038//XP_006522039//XP_011244167	6.01237	6.95442	6.52535	8.11205	8.86368	9.42015	10.3246	9.42884	10.615
Abhd11	68758	abhydrolase domain containing 11	NM_001190437//NM_145215//NP_001177366//NP_660250//NR_033794//XM_006504492//XM_017321086//XP_006504555//XP_017176575	20.2684	22.2055	26.9583	28.1962	25.8247	28.8568	27.563	29.1442	28.8235
Abhd12	76192	abhydrolase domain containing 12	NM_024465//NP_077785//XM_006500365//XM_006500366//XM_006500367//XP_006500428//XP_006500429//XP_006500430	18.1335	21.9527	19.2591	20.4678	19.5179	19.2009	19.0387	19.0875	20.4237
Abhd13	68904	abhydrolase domain containing 13	NM_001081119//NM_026868//NP_001074588//NP_081144	10.3808	10.0812	8.96819	6.93271	8.21885	8.31809	7.70685	7.86335	8.82263
Abhd14a	68644	abhydrolase domain containing 14A	NM_001110271//NM_001110272//NM_145919//NP_001103741//NP_001103742//NP_666031//XM_006511796//XM_006511802//XM_006511803//XM_006511804//XM_006511805//XM_011242910//XM_017313549//XM_017313550//XM_017313551//XM_017313552//XM_017313553//XM_017313554//XM_017313555//XP_006511859//XP_006511865//XP_006511866//XP_006511867//XP_006511868//XP_011241212//XP_017169038//XP_017169039//XP_017169040//XP_017169041/…	4.7813	4.16778	4.38393	24.1624	21.4658	18.3622	21.4499	23.7427	20.1968
Abhd14b	76491	abhydrolase domain containing 14b	NM_029631//NP_083907//XM_006511848//XM_017313683//XP_006511911//XP_017169172	3.49936	3.79868	4.87094	1.52167	0.743664	1.14203	1.52828	2.37152	2.00577
Abhd15	67477	abhydrolase domain containing 15	NM_026185//NP_080461	11.6185	10.0024	8.39304	1.46799	1.68807	1.5554	2.61861	2.39252	2.68385
Abhd16a	193742	abhydrolase domain containing 16A	NM_178592//NP_848707//XM_017317351//XM_017317352//XP_017172840//XP_017172841//XR_001782059//XR_385303	33.5482	36.9888	35.134	15.7589	11.244	11.1221	18.5437	18.3442	15.9314
Abhd2	54608	abhydrolase domain containing 2	NM_018811//NP_061281	31.3407	26.4551	31.7519	11.8389	10.3909	11.2082	11.4223	12.6387	13.3022
Abhd4	105501	abhydrolase domain containing 4	NM_001205181//NM_134076//NP_001192110//NP_598837//XM_006518367//XP_006518430//XR_383129	2.52216	2.39151	2.49475	2.93418	3.29191	2.61233	3.88845	4.41119	4.04996
Abhd5	67469	abhydrolase domain containing 5	NM_026179//NP_080455//XM_006512244//XM_006512245//XP_006512307//XP_006512308	3.84211	4.29544	3.29376	3.07473	4.48623	3.99918	4.71226	5.48181	4.40225
Abhd6	66082	abhydrolase domain containing 6	NM_001331064//NM_001331065//NM_025341//NP_001317993//NP_001317994//NP_079617//XM_006518073//XM_006518074//XM_006518075//XP_006518136//XP_006518137//XP_006518138	5.95537	5.66414	5.01675	3.89278	4.0767	3.29501	4.93666	5.27722	5.3627
Abhd8	64296	abhydrolase domain containing 8	NM_022419//NP_071864	57.2837	63.6048	63.2995	12.2258	12.1571	10.6747	18.4997	17.5046	18.0813
Abi1	11308	abl-interactor 1	NM_001077190//NM_001077192//NM_001077193//NM_001331043//NM_001331044//NM_001331045//NM_007380//NM_145994//NP_001070658//NP_001070660//NP_001070661//NP_001317972//NP_001317973//NP_001317974//NP_031406//NP_666106//XM_006497617//XM_006497618//XM_006497619//XM_006497620//XP_006497680//XP_006497681//XP_006497682//XP_006497683	53.0956	54.3888	54.1961	21.3181	24.1631	23.8597	22.9315	24.1141	21.2858
Abi2	329165	abl-interactor 2	NM_001198570//NM_001198571//NM_198127//NP_001185499//NP_001185500//NP_937760//XM_006496075//XM_006496076//XM_006496077//XM_006496078//XM_006496079//XM_006496080//XM_006496081//XM_006496084//XM_006496085//XM_011238539//XM_017321240//XM_017321244//XM_017321245//XM_017321246//XM_017321247//XM_017321249//XM_017321250//XP_006496138//XP_006496139//XP_006496140//XP_006496141//XP_006496142//XP_006496143/…	2.99177	2.86374	2.59663	6.89185	8.4462	7.43515	7.40069	7.63798	6.11219
Abi3	66610	ABI gene family, member 3	NM_001163464//NM_025659//NP_001156936//NP_079935//XM_006533956//XM_017314707//XM_017314708//XM_017314709//XM_017314710//XP_006534019//XP_017170196//XP_017170197//XP_017170198//XP_017170199	11.0216	11.9165	14.6057	5.35298	5.23217	6.94033	11.367	9.80486	14.7878
Abl1	11350	c-abl oncogene 1, non-receptor tyrosine kinase	NM_001112703//NM_001283045//NM_001283046//NM_001283047//NM_009594//NP_001106174//NP_001269974//NP_001269975//NP_001269976//NP_033724//XM_006497621//XP_006497684	17.1375	16.9208	19.1741	12.3787	11.8319	11.8927	15.0417	14.0437	14.402
Abl2	11352	v-abl Abelson murine leukemia viral oncogene 2 (arg, Abelson-related gene)	NM_001136104//NM_009595//NP_001129576//NP_033725//XM_006496613//XM_006496614//XM_006496615//XM_006496616//XM_006496617//XM_006496620//XM_006496621//XM_006496622//XM_011238737//XM_011238738//XP_006496676//XP_006496677//XP_006496678//XP_006496679//XP_006496680//XP_006496683//XP_006496684//XP_006496685//XP_011237039//XP_011237040	8.82982	5.95484	7.16306	6.40906	8.04327	7.98533	6.62418	6.80545	7.18678
Ablim1	226251	actin-binding LIM protein 1	NM_001103177//NM_001103178//NM_001290813//NM_001290815//NM_001290816//NM_178688//NP_001096647//NP_001096648//NP_001277742//NP_001277744//NP_001277745//NP_848803//XM_006527028//XM_006527033//XM_006527034//XM_006527035//XM_006527036//XM_006527037//XM_006527038//XM_006527039//XM_006527040//XM_006527041//XM_006527044//XM_006527048//XM_017318172//XM_017318173//XM_017318174//XM_017318175//XM_017318176/…	219.699	209.778	244.688	62.5832	61.3161	40.0859	107.795	112.726	92.1432
Ablim2	231148	actin-binding LIM protein 2	NM_001177696//NM_001177697//NM_001177698//NM_001177699//NM_001177700//NM_177678//NP_001171167//NP_001171168//NP_001171169//NP_001171170//NP_001171171//NP_808346//XM_006503906//XM_006503907//XM_006503908//XM_006503909//XM_006503910//XM_006503911//XM_006503912//XM_006503913//XM_006503914//XM_006503915//XM_006503916//XM_006503917//XM_006503918//XM_006503919//XM_006503920//XM_006503921//XM_006503922/…	0.368701	0.516456	0.586115	0.0372983		0.0235729	0.0193344	0.0413364	0.0621023
Abr	109934	active BCR-related gene	NM_001291186//NM_198018//NM_198894//NM_198895//NP_001278115//NP_932135//NP_942597//NP_942598//XM_006531982//XM_006531984//XP_006532045//XP_006532047	27.6094	26.3363	30.4	1.89828	1.91453	2.47588	4.22436	4.11378	5.46237
Abt1	30946	activator of basal transcription 1	NM_013924//NP_038952	4.14927	5.49911	4.5439	7.98042	10.4312	10.8236	7.94727	7.98962	8.8234
Abtb1	80283	ankyrin repeat and BTB (POZ) domain containing 1	NM_030251//NP_084527//XM_006506791//XM_006506792//XM_006506793//XM_006506794//XM_006506795//XP_006506854//XP_006506855//XP_006506856//XP_006506857//XP_006506858	23.3163	25.2336	23.06	2.6862	2.15151	2.54655	4.75753	4.42417	5.13515
Abtb2	99382	ankyrin repeat and BTB (POZ) domain containing 2	NM_178890//NP_849221	26.5695	26.0279	24.5397	18.4043	17.9288	18.7119	13.066	14.4108	16.2953
Acaa1a	113868	acetyl-Coenzyme A acyltransferase 1A	NM_130864//NP_570934//XM_006511923//XM_006511924//XP_006511986//XP_006511987	32.4717	36.2488	28.7007	8.53803	10.1002	12.1035	14.6012	16.0065	15.9874
Acaa2	52538	acetyl-Coenzyme A acyltransferase 2 (mitochondrial 3-oxoacyl-Coenzyme A thiolase)	NM_177470//NP_803421	37.2864	45.9699	34.0726	12.5784	11.1519	11.821	15.2705	16.7903	16.7649
Acaca	107476	acetyl-Coenzyme A carboxylase alpha	NM_133360//NP_579938//XM_006531953//XM_006531954//XM_006531955//XM_006531956//XM_006531957//XM_006531958//XM_011248666//XM_011248667//XP_006532016//XP_006532017//XP_006532018//XP_006532019//XP_006532020//XP_006532021//XP_011246968//XP_011246969	5.5015	4.7147	6.0835	19.6394	23.8642	24.5105	19.8377	19.9066	19.6794
Acacb	100705	acetyl-Coenzyme A carboxylase beta	NM_133904//NP_598665//XM_006530111//XM_006530112//XM_006530113//XM_006530114//XP_006530174//XP_006530175//XP_006530176//XP_006530177	0.326856	0.264139	0.327152	0.132261	0.0888771	0.229873	0.179971	0.137419	0.183513
Acad10	71985	acyl-Coenzyme A dehydrogenase family, member 10	NM_028037//NP_082313//XM_006530458//XM_006530459//XM_006530460//XM_006530461//XM_006530462//XM_006530463//XM_011248241//XP_006530521//XP_006530522//XP_006530523//XP_006530524//XP_006530525//XP_006530526//XP_011246543	4.68058	4.55961	3.63011	0.658587	0.586924	0.587624	0.843441	1.20217	0.946049
Acad11	102632	acyl-Coenzyme A dehydrogenase family, member 11	NM_175324//NP_780533	6.90305	7.38594	7.07188	3.05865	4.03394	3.1777	4.82172	4.59712	4.46483
Acad12	338350	acyl-Coenzyme A dehydrogenase family, member 12	NM_178799//NP_848914//XM_011248231//XP_011246533	1.71916	1.38405	0.962535	0.561116	0.692782	0.559944	0.642969	1.04735	0.688407
Acad8	66948	acyl-Coenzyme A dehydrogenase family, member 8	NM_025862//NP_080138//XM_006510550//XM_017313520//XP_006510613//XP_017169009//XR_001778974//XR_001778975//XR_001778976//XR_001778977//XR_001778978//XR_870536	6.5095	6.39082	5.95793	4.35923	4.97897	4.79817	4.79869	5.12973	6.08926
Acad9	229211	acyl-Coenzyme A dehydrogenase family, member 9	NM_172678//NP_766266//XR_001783680	8.44603	8.9351	7.32352	13.6945	17.2749	17.8313	14.272	14.9983	15.778
Acadl	11363	acyl-Coenzyme A dehydrogenase, long-chain	NM_007381//NP_031407	29.1539	35.4584	28.4372	46.8215	41.9601	38.0029	40.1633	36.1549	44.2361
Acadm	11364	acyl-Coenzyme A dehydrogenase, medium chain	NM_007382//NP_031408	29.4373	30.3284	28.7633	29.6145	34.0739	29.8409	25.106	22.7511	24.6859
Acads	11409	acyl-Coenzyme A dehydrogenase, short chain	NM_007383//NP_031409	20.2974	23.9129	21.1109	15.4635	17.6896	15.1544	19.8714	16.2067	21.0214
Acadsb	66885	acyl-Coenzyme A dehydrogenase, short/branched chain	NM_025826//NP_080102	6.71897	6.13636	6.07206	3.4986	3.56297	2.78049	4.56108	4.34172	3.55791
Acadvl	11370	acyl-Coenzyme A dehydrogenase, very long chain	NM_017366//NP_059062	43.3741	46.0776	36.471	28.9269	31.5144	32.3737	34.6061	36.5612	32.9028
Acap1	216859	ArfGAP with coiled-coil, ankyrin repeat and PH domains 1	NM_153788//NP_722483//XM_017314457//XP_017169946	235.46	201.246	234.24	44.1693	39.8302	35.2202	50.7728	51.5506	39.6806
Acap2	78618	ArfGAP with coiled-coil, ankyrin repeat and PH domains 2	NM_030138//NP_084414//XM_006522743//XM_006522744//XM_006522746//XM_006522747//XM_006522748//XM_006522749//XM_017317162//XM_017317163//XM_017317164//XP_006522806//XP_006522807//XP_006522809//XP_006522810//XP_006522811//XP_006522812//XP_017172651//XP_017172652//XP_017172653//XR_384613//XR_384614	18.687	17.4774	17.5534	6.27616	8.09839	6.69064	8.50023	7.88943	7.96182
Acap3	140500	ArfGAP with coiled-coil, ankyrin repeat and PH domains 3	NM_207223//NP_997106//XM_006538541//XM_006538542//XP_006538604//XP_006538605	10.8089	9.73691	10.4895	8.0192	7.69512	8.18317	6.52629	6.94045	7.18611
Acat1	110446	acetyl-Coenzyme A acetyltransferase 1	NM_144784//NP_659033	24.0044	29.5684	24.7376	25.7019	25.4877	26.3371	27.6164	24.8432	25.4825
Acat2	110460	acetyl-Coenzyme A acetyltransferase 2	NM_009338//NP_033364	6.75382	6.83738	7.62951	26.1503	29.1927	30.4921	23.7485	17.636	22.8766
Acbd3	170760	acyl-Coenzyme A binding domain containing 3	NM_133225//NP_573488	19.3538	18.0581	19.0055	13.8824	15.1492	15.5298	13.1774	11.3095	13.7049
Acbd4	67131	acyl-Coenzyme A binding domain containing 4	NM_001081495//NM_025988//NP_080264	9.72253	9.64431	11.2476	3.75024	3.13722	2.86131	3.36262	3.59459	3.33774
Acbd5	74159	acyl-Coenzyme A binding domain containing 5	NM_001102436//NM_001102437//NM_001102438//NM_028793//NP_001095906//NP_001095907//NP_001095908//NP_083069//XM_006498385//XM_006498386//XM_006498387//XM_011239202//XM_017319291//XM_017319292//XP_006498448//XP_006498449//XP_006498450//XP_011237504//XP_017174780//XP_017174781	10.7396	10.7285	9.88126	3.35138	3.97768	4.35259	4.1236	4.30603	5.19173
Acbd6	72482	acyl-Coenzyme A binding domain containing 6	NM_001145781//NM_026683//NM_028250//NP_001139253//NP_080959//NP_082526//XM_006529883//XP_006529946//XR_387197	14.7174	16.965	17.0686	26.8351	29.2654	35.0157	25.9863	27.7389	26.179
Accs	329470	1-aminocyclopropane-1-carboxylate synthase (non-functional)	NM_001290782//NM_183220//NP_001277711//NP_899043//XM_006499760//XM_006499761//XM_006499763//XM_006499764//XM_006499765//XM_006499766//XM_006499768//XM_011239623//XM_011239625//XP_006499823//XP_006499824//XP_006499826//XP_006499827//XP_006499828//XP_006499829//XP_006499831//XP_011237925//XP_011237927//XR_374480	8.367	8.3756	7.8865	1.4393	1.23525	1.55306	2.22008	1.78965	2.76664
Acd	497652	adrenocortical dysplasia	NM_001012638//NP_001012656//XM_006531169//XM_006531170//XM_006531174//XM_006531175//XM_006531176//XM_011248435//XM_017312888//XP_006531232//XP_006531233//XP_006531237//XP_006531238//XP_006531239//XP_011246737//XP_017168377//XR_878844	29.1934	30.8266	37.8139	41.8376	31.8006	36.5208	32.8118	33.2207	36.8789
Acer2	230379	alkaline ceramidase 2	NM_001290541//NM_001290543//NM_139306//NP_001277470//NP_001277472//NP_647467//XM_006537877//XM_006537878//XM_011250012//XP_006537940//XP_006537941//XP_011248314	1.79584	1.31502	1.57306	2.0855	2.38089	1.83474	2.11024	2.0894	2.12973
Acer3	66190	alkaline ceramidase 3	NM_025408//NP_079684//XR_001777994//XR_378263	1.93639	1.78576	1.71013	5.20256	4.76416	4.12921	5.32204	4.8655	3.3575
Acin1	56215	apoptotic chromatin condensation inducer 1	NM_001085472//NM_001085473//NM_001242605//NM_001242606//NM_019567//NM_023190//NP_001078941//NP_001078942//NP_001229534//NP_001229535//NP_062513//NP_075679//XM_006519296//XM_006519297//XM_006519298//XM_006519299//XM_006519300//XM_006519301//XM_006519304//XM_006519308//XP_006519359//XP_006519360//XP_006519361//XP_006519362//XP_006519363//XP_006519364//XP_006519367//XP_006519371	94.6419	77.9411	105.395	82.5661	72.3384	73.4502	72.2482	77.0914	74.125
Acly	104112	ATP citrate lyase	NM_001199296//NM_134037//NP_001186225//NP_598798	78.0474	79.4831	79.0248	122.376	128.472	129.092	119.07	107.232	112.888
Acn9	NA	NA	NA	4.76235	5.5691	2.96886	5.99374	8.97468	8.221	9.51927	8.33864	9.62578
Aco1	11428	aconitase 1	NM_007386//NP_031412	10.3098	9.18491	9.14923	16.6295	19.0955	18.8236	15.5569	15.0643	14.4571
Aco2	11429	aconitase 2, mitochondrial	NM_080633//NP_542364	85.1927	92.4396	94.4447	186.067	151.231	145.542	140.994	133.842	141.394
Acot11	329910	acyl-CoA thioesterase 11	NM_025590//NP_079866//XM_006503181//XM_011240556//XP_006503244//XP_011238858	2.25623	1.84528	2.16065	1.12609	0.774104	0.610031	1.01352	1.08344	0.934047
Acot13	66834	acyl-CoA thioesterase 13	NM_025790//NP_080066	23.3585	28.0969	29.5155	10.6334	12.692	11.1145	15.0521	13.1444	11.9167
Acot2	171210	acyl-CoA thioesterase 2	NM_134188//NP_598949	4.83678	4.8604	4.34591	2.01037	2.9319	3.10585	3.34139	4.13775	3.79006
Acot6	217700	acyl-CoA thioesterase 6	NM_172580//NP_766168	1.09934	1.27109	1.52354	0.769918	0.714915	0.681235	1.19731	1.45056	1.28192
Acot7	70025	acyl-CoA thioesterase 7	NM_001146057//NM_001146058//NM_133348//NP_001139529//NP_001139530//NP_579926//XM_006539169//XP_006539232	7.53813	5.86413	5.92575	112.336	116.841	106.628	86.2826	82.4556	69.2328
Acot8	170789	acyl-CoA thioesterase 8	NM_133240//NP_573503//XM_006498829//XM_006498831//XM_011239318//XM_011239319//XP_006498892//XP_006498894//XP_011237620//XP_011237621//XR_001781109	14.1895	15.6425	11.562	8.77506	10.5426	8.93511	9.03431	10.3329	8.65813
Acot9	56360	acyl-CoA thioesterase 9	NM_001313718//NM_019736//NP_001300647//NP_062710	25.2315	30.6455	20.5691	25.5094	34.1897	36.5971	38.9889	43.8378	42.2472
Acox1	11430	acyl-Coenzyme A oxidase 1, palmitoyl	NM_001271898//NM_015729//NP_001258827//NP_056544//XM_006532002//XP_006532065	10.3761	9.06907	9.87014	5.78779	6.67167	5.73707	6.27403	7.27224	6.26828
Acox3	80911	acyl-Coenzyme A oxidase 3, pristanoyl	NM_030721//NP_109646//XM_006504196//XM_006504197//XM_006504198//XM_006504199//XM_006504200//XM_006504201//XM_011240801//XM_017321179//XM_017321181//XP_006504259//XP_006504260//XP_006504261//XP_006504262//XP_006504263//XP_006504264//XP_011239103//XP_017176668//XP_017176670	17.39	15.8442	18.8837	3.45733	2.9114	3.18236	3.58437	3.77269	4.15256
Acoxl	74121	acyl-Coenzyme A oxidase-like	NM_028765//NP_083041//XM_006500273//XM_011239808//XP_006500336//XP_011238110	1.53484	1.61896	1.62659	0.392252	0.359437	0.154942	0.152499	0.0543398	0.190489
Acp1	11431	acid phosphatase 1, soluble	NM_001110239//NM_021330//NP_001103709//NP_067305//XR_381176	7.74925	8.76727	6.81842	22.2112	26.5627	27.0295	26.6395	24.9055	25.3556
Acp2	11432	acid phosphatase 2, lysosomal	NM_007387//NP_031413//XM_006498585//XM_011239257//XP_006498648//XP_011237559	3.82458	3.50015	3.4391	3.6027	2.56369	2.24836	2.016	2.12166	1.77363
Acp5	11433	acid phosphatase 5, tartrate resistant	NM_001102404//NM_001102405//NM_007388//NP_001095874//NP_001095875//NP_031414//XM_006509944//XM_006509945//XM_006509946//XM_011242384//XP_006510007//XP_006510008//XP_006510009//XP_011240686	236.978	229.392	232.502	15.2779	12.8968	9.43635	21.104	22.0789	17.9704
Acp6	66659	acid phosphatase 6, lysophosphatidic	NM_019800//NP_062774//XR_375565//XR_375566	17.8118	16.8049	19.667	16.4165	11.361	10.6531	12.92	12.7047	12.1483
Acpl2	NA	NA	NA	10.0495	9.50604	10.7811	3.37209	4.13097	2.52902	5.2906	4.8334	4.34194
Acpp	56318	acid phosphatase, prostate	NM_019807//NM_207668//NP_062781//NP_997551	4.04783	3.98807	4.235	0.388552	0.414309	0.565553	1.78221	1.43539	2.32639
Acrbp	54137	proacrosin binding protein	NM_001127340//NM_016845//NP_001120812//NP_058541	6.72384	3.95387	6.40565	1.88862	0.541068	0.617394	0.675178	0.793931	0.831327
Acsbg1	94180	acyl-CoA synthetase bubblegum family member 1	NM_053178//NP_444408//XM_006511588//XP_006511651	4.46959	6.1112	5.11928	0.606612	0.592922	0.415334	0.969556	1.06445	0.673345
Acsf2	264895	acyl-CoA synthetase family member 2	NM_153807//NP_722502//XR_388466	26.3069	27.3367	35.7274	13.0269	9.18108	8.08869	12.2972	13.1201	11.7202
Acsf3	257633	acyl-CoA synthetase family member 3	NM_144932//NP_659181//XM_006531030//XM_006531031//XM_006531032//XP_006531093//XP_006531094//XP_006531095	5.6199	4.90828	3.92126	9.08922	8.85302	7.63253	10.807	10.1437	9.6658
Acsl1	14081	acyl-CoA synthetase long-chain family member 1	NM_001302163//NM_007981//NP_001289092//NP_032007//XM_006509262//XM_006509264//XM_006509265//XM_006509266//XM_017312563//XP_006509325//XP_006509327//XP_006509328//XP_006509329//XP_017168052	2.29669	2.11201	2.60185	6.39926	6.60722	5.90141	5.68128	5.9933	6.68305
Acsl3	74205	acyl-CoA synthetase long-chain family member 3	NM_001033606//NM_001136222//NM_028817//NP_001028778//NP_001129694//NP_083093	2.67195	1.91024	2.8937	11.5775	8.20943	8.30466	6.62734	5.37244	5.08525
Acsl4	50790	acyl-CoA synthetase long-chain family member 4	NM_001033600//NM_019477//NM_207625//NP_001028772//NP_062350//NP_997508//XM_011247842//XM_011247843//XP_011246144//XP_011246145	13.9631	11.9985	12.061	36.6107	44.4189	37.646	29.734	27.6924	22.6489
Acsl5	433256	acyl-CoA synthetase long-chain family member 5	NM_027976//NP_082252//XM_006527178//XP_006527241//XR_001782597//XR_001782598	56.3055	57.4234	55.0596	137.163	129.846	115.444	126.671	122.903	116.845
Acsl6	216739	acyl-CoA synthetase long-chain family member 6	NM_001033597//NM_001033598//NM_001033599//NM_144823//NP_001028769//NP_001028770//NP_001028771//NP_659072//XM_006532843//XM_006532844//XM_006532845//XM_017314444//XP_006532906//XP_006532907//XP_006532908//XP_017169933				13.1426	10.1028	4.93184	1.39567	0.783905	0.886449
Acss1	68738	acyl-CoA synthetase short-chain family member 1	NM_080575//NP_542142	32.7744	35.9402	33.3253	2.34189	1.75493	2.0228	4.67378	4.26083	6.0872
Acss2	60525	acyl-CoA synthetase short-chain family member 2	NM_019811//NP_062785//XM_006499973//XM_006499974//XM_006499975//XM_017319156//XP_006500036//XP_006500037//XP_006500038//XP_017174645	30.565	37.1295	38.1273	3.41661	3.96868	4.22478	7.18696	8.4236	8.18953
Actb	11461	actin, beta	NM_007393//NP_031419	2656.12	2725.45	3014.94	2359.09	2255.43	2247.75	1565.7	1529.23	1691.8
Actg1	11465	actin, gamma, cytoplasmic 1	NM_001313923//NM_009609//NP_001300852//NP_033739	386.98	427.615	453.739	821.973	769.107	755.745	472.774	429.83	492.208
Actl6a	56456	actin-like 6A	NM_019673//NP_062647//XM_006535503//XP_006535566	36.4258	38.7006	33.5448	55.6058	71.2724	72.178	65.4044	64.7841	67.2586
Actn1	109711	actinin, alpha 1	NM_134156//NP_598917//XM_006515384//XM_006515385//XM_006515386//XM_006515387//XM_006515388//XM_006515389//XM_006515390//XP_006515447//XP_006515448//XP_006515449//XP_006515450//XP_006515451//XP_006515452//XP_006515453	183.457	181.623	191.062	49.1296	54.5849	44.5779	36.9321	43.0557	40.3125
Actn2	11472	actinin alpha 2	NM_033268//NP_150371//XM_011244263//XP_011242565	6.14446	7.96144	8.18078	2.09196	1.42443	1.48555	0.950386	1.2504	0.939276
Actn3	11474	actinin alpha 3	NM_013456//NP_038484	0.0539671		0.0571934	0.687883	0.76841	1.02477	0.662218	0.490086	0.681747
Actn4	60595	actinin alpha 4	NM_021895//NP_068695//XM_006540254//XM_006540255//XM_006540256//XM_006540257//XP_006540317//XP_006540318//XP_006540319//XP_006540320	83.1631	86.1948	103.795	168.364	147.367	147.189	134.118	125.075	131.605
Actr10	56444	ARP10 actin-related protein 10	NM_019785//NP_062759	23.7188	28.8537	18.4972	14.0593	22.0452	21.4313	17.9576	18.8292	20.3497
Actr1a	54130	ARP1 actin-related protein 1A, centractin alpha	NM_016860//NP_058556	59.6469	61.4388	57.6746	55.994	64.0561	61.3362	50.5728	51.1984	54.5159
Actr1b	226977	ARP1 actin-related protein 1B, centractin beta	NM_146107//NP_666219//XM_011238484//XM_011238485//XM_011238486//XP_011236786//XP_011236787//XP_011236788	47.5878	43.1267	45.1261	48.3919	54.3303	59.8451	44.9184	43.2641	44.6442
Actr2	66713	ARP2 actin-related protein 2	NM_146243//NP_666355//XM_006514780//XP_006514843	155.441	166.152	121.453	97.8398	152.753	151.943	125.456	127.924	138.353
Actr3	74117	ARP3 actin-related protein 3	NM_001205385//NM_001205386//NM_023735//NP_001192314//NP_001192315//NP_076224	389.96	430.887	369.864	221.019	269.682	279.049	209.835	212.535	239.265
Actr3b	242894	ARP3 actin-related protein 3B	NM_001004365//NM_001310504//NP_001004365//NP_001297433//XM_006535713//XM_011249768//XM_017320880//XP_006535776//XP_011248070//XP_017176369		0.130989		0.778873	0.681158	0.777246	0.509994	0.681471	0.500532
Actr5	109275	ARP5 actin-related protein 5	NM_175419//NP_780628//XM_006498566//XM_017314917//XM_017314918//XP_006498629//XP_017170406//XP_017170407//XR_001780405//XR_001780406//XR_374386//XR_866206	11.0193	11.3145	12.2277	10.3572	10.1234	11.8981	11.992	11.4785	11.5621
Actr6	67019	ARP6 actin-related protein 6	NM_025914//NP_080190//XM_006513965//XM_006513966//XM_006513967//XM_011243532//XM_017314062//XM_017314063//XP_006514028//XP_006514029//XP_006514030//XP_011241834//XP_017169551//XP_017169552	13.9329	15.7048	9.63615	9.14326	10.9095	9.0584	6.06328	7.94219	7.77184
Actr8	56249	ARP8 actin-related protein 8	NM_027493//NP_081769//XM_006519309//XP_006519372	23.8633	25.3956	23.3652	16.4353	17.4866	16.3438	14.2279	13.3037	13.8018
Acvr1	11477	activin A receptor, type 1	NM_001110204//NM_001110205//NM_007394//NP_001103674//NP_001103675//NP_031420//XM_006497622//XM_017315005//XM_017315006//XP_006497685//XP_017170494//XP_017170495	0.23359	0.181219	0.123777	0.808157	0.873067	0.967763	0.551218	0.777802	0.708207
Acvr1b	11479	activin A receptor, type 1B	NM_007395//NP_031421	17.6786	15.7303	16.8918	3.53159	3.95398	4.22051	4.54895	5.40834	6.41471
Acvr2a	11480	activin receptor IIA	NM_007396//NP_031422//XM_006497623//XP_006497686	0.501744	0.32876	0.761681	0.345697	0.386166	0.390151	0.499199	0.478905	0.630409
Acvr2b	11481	activin receptor IIB	NM_001313757//NM_007397//NP_001300686//NP_031423//XM_006511926//XP_006511989//XR_379846	0.362319	0.527036	0.19199	0.371109	0.644859	0.729694	0.854987	0.913969	0.503475
Acvrl1	11482	activin A receptor, type II-like 1	NM_001277255//NM_001277257//NM_001277258//NM_001277259//NM_009612//NP_001264184//NP_001264186//NP_001264187//NP_001264188//NP_033742	6.54558	7.35739	5.94591	0.425674	0.26477	0.146744	0.641913	0.686195	0.687277
Acy1	109652	aminoacylase 1	NM_001276442//NM_025371//NP_001263371//NP_079647	8.18294	7.88317	7.93044	32.2514	32.8171	30.1102	22.6636	21.4567	22.361
Acyp1	66204	acylphosphatase 1, erythrocyte (common) type	NM_025421//NP_079697//XM_006516139//XP_006516202	32.4558	38.0454	31.1203	6.81912	5.07826	4.78862	10.8851	6.3578	9.3715
Acyp2	75572	acylphosphatase 2, muscle type	NM_029344//NP_083620//XM_017314816//XP_017170305	0.229622	0.334012	0.486698	1.0453	1.32822	1.32128	0.866965	0.810926	1.27632
Ada	11486	adenosine deaminase	NM_001272052//NM_007398//NP_001258981//NP_031424	16.4405	18.1025	16.1681	25.1053	27.7009	24.5363	26.788	24.9071	29.543
Adal	75894	adenosine deaminase-like	NM_001290811//NM_001290812//NM_029475//NP_001277740//NP_001277741//NP_083751//XM_006500351//XM_006500352//XM_006500353//XM_006500357//XM_006500358//XM_006500359//XM_006500360//XM_011239837//XP_006500414//XP_006500415//XP_006500416//XP_006500420//XP_006500421//XP_006500422//XP_006500423//XP_011238139	10.8392	9.8664	9.33775	7.62847	7.21959	8.45636	9.76042	8.95759	9.64374
Adam10	11487	a disintegrin and metallopeptidase domain 10	NM_007399//NP_031425//XM_011242657//XP_011240959	41.4149	41.448	41.9693	26.7322	25.4566	24.0336	30.5033	31.1508	27.8068
Adam15	11490	a disintegrin and metallopeptidase domain 15 (metargidin)	NM_001037722//NM_009614//NP_001032811//NP_033744//XM_006500918//XP_006500981//XR_375479//XR_375480//XR_375481//XR_375482	0.360834	0.54987	0.245832	6.59392	4.79368	1.89833	5.37651	6.60562	3.4643
Adam17	11491	a disintegrin and metallopeptidase domain 17	NM_001277266//NM_001291871//NM_009615//NP_001264195//NP_001278800//NP_033745//NR_102380//NR_120376	22.5175	19.905	19.1057	18.7198	16.9915	15.4598	15.9449	14.771	14.9532
Adam19	11492	a disintegrin and metallopeptidase domain 19 (meltrin beta)	NM_001291890//NM_001291891//NM_001311209//NM_009616//NP_001278819//NP_001278820//NP_001298138//NP_033746//XM_006532021//XP_006532084	5.59663	3.95351	5.10033	2.33908	1.79254	1.70736	4.83867	6.75464	7.2163
Adam1a	280668	a disintegrin and metallopeptidase domain 1a	NM_172126//NP_742124	0.747458	0.531553	0.686525	0.249526	0.155206	0.516119	0.164624	0.402241	0.478414
Adam6b	238405	a disintegrin and metallopeptidase domain 6B	NM_001009545//NP_001009545	3.93501	2.30274	2.55249		0.0301878	0.0390391			0.102847
Adam8	11501	a disintegrin and metallopeptidase domain 8	NM_001291066//NM_007403//NP_001277995//NP_031429//XM_006536151//XM_017321932//XM_017321933//XM_017321934//XP_006536214//XP_017177421//XP_017177422//XP_017177423	0.634789	0.393974	0.430553	1.06342	0.497114	0.759757	0.407444	0.307448	0.282271
Adam9	11502	a disintegrin and metallopeptidase domain 9 (meltrin gamma)	NM_001270996//NM_007404//NP_001257925//NP_031430//XM_006508986//XP_006509049	2.08786	1.89346	2.04877	4.94585	4.42134	4.20485	5.20057	5.89094	6.09559
Adamts10	224697	a disintegrin-like and metallopeptidase (reprolysin type) with thrombospondin type 1 motif, 10	NM_001329143//NM_001329147//NM_001329151//NM_001329152//NM_001329153//NM_001329154//NM_001329202//NM_001329203//NM_172619//NP_001316072//NP_001316076//NP_001316080//NP_001316081//NP_001316082//NP_001316083//NP_001316131//NP_001316132//NP_766207//NR_037707//NR_037708//NR_137626//NR_137627//NR_137628//NR_137629//XM_006524100//XM_006524104//XM_006524105//XM_017317411//XM_017317412//XM_017317413//XM_…	68.0282	53.4883	72.6368	7.87562	5.60917	6.51319	9.09405	10.2944	9.60282
Adamts14	237360	a disintegrin-like and metallopeptidase (reprolysin type) with thrombospondin type 1 motif, 14	NM_001081127//NP_001074596	1.1137	1.4688	1.19601	1.32492	0.515363	0.17089	0.182212	0.0299665	0.0150069
Adamts6	108154	a disintegrin-like and metallopeptidase (reprolysin type) with thrombospondin type 1 motif, 6	NM_001081020//NM_175496//NP_001074489//NR_136938//XM_006517516//XM_006517517//XM_011244611//XM_017315355//XP_006517579//XP_006517580//XP_011242913//XP_017170844	7.50889	6.05777	5.65512	1.5273	1.36488	1.30541	1.58342	2.20851	1.25938
Adamtsl4	229595	ADAMTS-like 4	NM_001301705//NM_144899//NP_001288634//NP_659148//XM_006501369//XM_006501372//XM_017319545//XP_006501432//XP_006501435//XP_017175034	0.919022	0.774973	0.804579	0.236466	0.248909	0.20693	0.924045	1.53208	0.989347
Adap1	231821	ArfGAP with dual PH domains 1	NM_172723//NP_766311//XM_006504669//XP_006504732	1.38084	0.747385	0.850809	16.6943	22.0044	22.0998	11.488	11.1788	10.4824
Adar	56417	adenosine deaminase, RNA-specific	NM_001038587//NM_001146296//NM_019655//NP_001033676//NP_001139768//NP_062629//XM_006501752//XM_006501753//XM_006501754//XP_006501815//XP_006501816//XP_006501817	50.2616	44.3123	46.8312	20.0697	19.1627	23.7537	23.095	23.8773	25.9647
Adarb1	110532	adenosine deaminase, RNA-specific, B1	NM_001024837//NM_001024838//NM_001024839//NM_001024840//NM_130895//NP_001020008//NP_570965//NR_004429//NR_021486//XM_006513062//XM_006513063//XM_006513064//XM_006513065//XP_006513125//XP_006513126//XP_006513127//XP_006513128	0.0232287	0.022526	0.0123087	4.84304	4.7234	1.52374	3.67256	3.96107	1.78412
Adat1	30947	adenosine deaminase, tRNA-specific 1	NM_013925//NP_038953//XM_006531075//XM_006531076//XP_006531138//XP_006531139	3.92628	3.97304	3.98009	6.08365	5.5123	6.56725	5.61661	5.95486	6.77755
Adat2	66757	adenosine deaminase, tRNA-specific 2	NM_025748//NP_080024//XM_011243200//XP_011241502	4.2416	4.62744	4.43899	11.1992	14.202	13.7288	10.2594	11.4486	9.16263
Adat3	100113398	adenosine deaminase, tRNA-specific 3	NM_001100606//NP_001094076	5.29602	4.23571	5.03402	6.85986	5.73329	7.85417	5.30816	5.17853	5.79364
Adck1	72113	aarF domain containing kinase 1	NM_001277296//NM_001277297//NM_028105//NP_001264225//NP_001264226//NP_082381//XM_006516245//XM_006516246//XM_006516248//XM_006516251//XM_006516252//XM_017315209//XP_006516308//XP_006516309//XP_006516311//XP_006516314//XP_006516315//XP_017170698	10.2066	12.2498	10.2813	8.49526	11.9607	11.1258	11.2875	12.1681	10.3149
Adck2	57869	aarF domain containing kinase 2	NM_178873//NP_849204//XM_006506425//XP_006506488	11.5372	13.7002	13.0574	4.4791	2.69267	3.53228	3.16427	3.69007	3.43189
Adck3	NA	NA	NA	3.53438	5.73685	3.66555	0.49903	0.487767	0.456775	0.999052	0.839121	0.687635
Adck4	NA	NA	NA	9.11089	9.41518	9.87925	8.42315	6.82435	6.47728	7.96895	7.34737	6.25688
Adck5	268822	aarF domain containing kinase 5	NM_172960//NP_766548//NR_073123	9.62029	10.2107	10.0349	10.0347	10.8531	11.638	12.1552	11.0829	11.7893
Adcy3	104111	adenylate cyclase 3	NM_001159536//NM_001159537//NM_138305//NP_001153008//NP_001153009//NP_612178//XM_006514932//XM_006514933//XM_006514934//XM_006514935//XP_006514995//XP_006514996//XP_006514997//XP_006514998	15.4402	15.2732	16.7602	11.4922	10.6821	11.265	11.8222	11.9804	11.8018
Adcy6	11512	adenylate cyclase 6	NM_007405//NP_031431//XM_006520303//XM_006520306//XM_006520307//XM_006520314//XM_006520315//XM_017316367//XP_006520366//XP_006520369//XP_006520370//XP_006520377//XP_006520378//XP_017171856//XR_001781491//XR_383971//XR_383972	11.8402	9.27487	10.5967	5.87892	5.00662	4.14963	5.86561	5.26392	4.7424
Adcy7	11513	adenylate cyclase 7	NM_001037723//NM_001037724//NM_001109756//NM_007406//NP_001032812//NP_001032813//NP_001103226//NP_031432//XM_006530580//XM_011248277//XM_011248278//XM_011248279//XM_011248280//XM_011248281//XM_011248282//XM_011248283//XP_006530643//XP_011246579//XP_011246580//XP_011246581//XP_011246582//XP_011246583//XP_011246584//XP_011246585//XR_878769//XR_878770	146.105	114.469	132.81	12.4545	11.8701	10.8686	11.7404	11.9977	12.5454
Adcy9	11515	adenylate cyclase 9	NM_001291910//NM_009624//NP_001278839//NP_033754//XM_011245805//XM_011245806//XP_011244107//XP_011244108	0.0345695	0.0670472	0.0366361	0.220317	0.353781	0.119351	0.342618	0.418576	0.174681
Add1	11518	adducin 1 (alpha)	NM_001024458//NM_001102444//NM_001331080//NM_001331081//NM_001331082//NM_001331083//NM_001331084//NM_001331085//NM_001331086//NM_001331087//NM_013457//NP_001019629//NP_001095914//NP_001318009//NP_001318010//NP_001318011//NP_001318012//NP_001318013//NP_001318014//NP_001318015//NP_001318016//NP_038485//XM_006503668//XM_006503669//XM_006503670//XM_006503671//XM_006503672//XM_006503673//XM_006503674/…	139.095	138.246	150.094	45.4425	40.3852	35.0951	48.4598	48.3647	50.1531
Add3	27360	adducin 3 (gamma)	NM_001164099//NM_001164100//NM_001164101//NM_001277100//NM_013758//NP_001157571//NP_001157572//NP_001157573//NP_001264029//NP_038786	131.751	137.417	138.883	12.2297	13.3142	11.8677	12.9441	14.4667	14.6945
Adh1	11522	alcohol dehydrogenase 1 (class I)	NM_007409//NP_031435	0.635246	1.06405	0.795628
Adh5	11532	alcohol dehydrogenase 5 (class III), chi polypeptide	NM_001288578//NM_007410//NP_001275507//NP_031436	66.4849	76.4618	62.0982	83.408	109.207	102.191	85.4291	87.1645	92.1265
Adi1	104923	acireductone dioxygenase 1	NM_134052//NP_598813	25.1121	28.4111	23.9813	26.004	30.2058	22.9187	21.7499	20.8371	21.6136
Adipor1	72674	adiponectin receptor 1	NM_001306069//NM_028320//NP_001292998//NP_082596	57.0934	64.8522	58.1671	67.9563	69.4711	68.5521	53.4597	51.2332	50.2753
Adipor2	68465	adiponectin receptor 2	NM_197985//NP_932102//XM_006506538//XM_011241448//XP_006506601//XP_011239750	33.8827	31.8209	30.8198	35.822	38.0754	37.9866	36.2024	33.4823	37.8964
Adk	11534	adenosine kinase	NM_001243041//NM_134079//NP_001229970//NP_598840//XM_006518440//XM_006518441//XP_006518503//XP_006518504	9.35349	12.094	7.94687	43.7294	59.4953	49.1887	54.91	52.0477	52.369
Adnp	11538	activity-dependent neuroprotective protein	NM_001310086//NM_001310088//NM_009628//NP_001297015//NP_001297017//NP_033758	45.8174	39.3269	43.278	30.1559	31.9222	34.1033	30.3147	32.2474	34.4578
Adnp2	240442	ADNP homeobox 2	NM_175028//NP_778193//XM_006526465//XM_006526466//XM_017317903//XP_006526528//XP_006526529//XP_017173392	9.16068	10.5604	9.20148	8.8763	9.82186	8.70066	10.4873	10.0415	9.72265
Ado	211488	2-aminoethanethiol (cysteamine) dioxygenase	NM_001005419//NP_001005419	9.53227	8.58841	8.15518	7.10074	9.62414	9.37439	10.1264	8.76137	9.16051
Adora2a	11540	adenosine A2a receptor	NM_001331095//NM_001331096//NM_009630//NP_001318024//NP_001318025//NP_033760//XM_006513092//XM_006513093//XM_006513094//XM_006513096//XP_006513155//XP_006513156//XP_006513157//XP_006513159	10.5494	8.78564	10.6646	9.99226	9.52325	15.3594	4.99317	4.4787	5.10024
Adora2b	11541	adenosine A2b receptor	NM_007413//NP_031439				2.20612	1.30124	0.576949	0.473211	0.252928	0.168884
Adpgk	72141	ADP-dependent glucokinase	NM_028121//NP_082397//XM_006511466//XP_006511529	30.3974	30.7174	29.0098	39.7107	27.6612	26.1919	27.4564	27.8405	31.0351
Adprh	11544	ADP-ribosylarginine hydrolase	NM_007414//NP_031440	44.2373	51.1578	39.7645	75.8553	62.2336	48.0533	50.5296	47.0425	45.8871
Adprhl2	100206	ADP-ribosylhydrolase like 2	NM_133883//NP_598644	23.9899	24.1925	24.4692	36.9156	39.3899	43.292	38.2719	36.9914	39.8384
Adrb2	11555	adrenergic receptor, beta 2	NM_007420//NP_031446	14.0494	15.9589	13.1376	0.556144	0.63952	1.11649	0.678327	0.906402	1.34359
Adrbk1	NA	NA	NA	264.258	262.532	275.13	120.705	119.597	129.476	101.625	101.087	111.474
Adrm1	56436	adhesion regulating molecule 1	NM_019822//NP_062796//XM_006500680//XP_006500743	41.9962	41.3008	57.1334	106.608	92.6401	103.052	85.0821	83.1728	84.9383
Adsl	11564	adenylosuccinate lyase	NM_009634//NP_033764	37.9894	41.8701	40.1444	141.609	154.439	154.867	143.434	140.502	137.069
Adss	11566	adenylosuccinate synthetase, non muscle	NM_007422//NP_031448//XR_001785476	41.1594	45.7374	35.3373	80.1124	106.447	108.383	122.818	127.941	129.729
Adssl1	11565	adenylosuccinate synthetase like 1	NM_007421//NP_031447	0.43014	0.62569	0.592612	0.861569	0.306227	0.445517	0.649619	0.390618	0.347763
Aebp1	11568	AE binding protein 1	NM_001291857//NM_009636//NP_001278786//NP_033766	0.114159	0.0553525	0.0806556	2.13069	1.93022	1.81739	2.13714	2.28457	1.26907
Aebp2	11569	AE binding protein 2	NM_001005605//NM_001309436//NM_001309437//NM_009637//NM_178803//NP_001005605//NP_001296365//NP_001296366//NP_033767//NP_848918//XM_006506905//XM_006506906//XM_006506909//XM_017321346//XP_006506968//XP_006506969//XP_006506972//XP_017176835	26.0714	23.3517	21.6326	44.5475	48.4227	51.2302	54.3067	50.8508	56.45
Aen	68048	apoptosis enhancing nuclease	NM_001162939//NM_026531//NP_001156411//NP_080807//XM_006541137//XP_006541200	13.4966	11.6405	15.6642	32.2968	29.761	38.6246	26.9446	26.9957	28.4263
Aes	14797	amino-terminal enhancer of split	NM_001276288//NM_010347//NP_001263217//NP_034477//NR_074087	394.398	439.481	503.075	133.562	111.004	95.9637	139.549	148.079	138.025
Afap1	70292	actin filament associated protein 1	NM_027373//NP_081649//XM_006504098//XM_006504100//XP_006504161//XP_006504163	3.6208	2.95804	4.1704	0.805592	0.891018	0.683323	0.604416	0.716596	0.494171
Aff1	17355	AF4/FMR2 family, member 1	NM_001080798//NM_133919//NP_001074267//NP_598680//XM_006534801//XP_006534864	21.3632	18.2372	24.6584	5.94403	4.55914	5.1237	4.88715	5.50792	6.10308
Aff3	16764	AF4/FMR2 family, member 3	NM_001290814//NM_010678//NP_001277743//XM_006495737//XM_011238443//XM_011238444//XM_011238446//XM_011238447//XP_006495800//XP_011236745//XP_011236746//XP_011236748//XP_011236749	28.4567	25.6441	32.2227	16.1636	15.3083	14.973	38.2216	44.842	51.4805
Afg3l1	114896	AFG3-like AAA ATPase 1	NM_054070//NP_473411//NR_028260//XM_011248276//XP_011246578	13.2127	15.036	12.6636	26.327	28.1262	26.5475	27.2091	26.4271	29.2414
Afg3l2	69597	AFG3-like AAA ATPase 2	NM_027130//NP_081406//XM_011246998//XP_011245300	25.0663	22.8178	22.5868	52.8684	52.303	50.9681	41.7324	43.5692	45.4709
Afmid	71562	arylformamidase	NM_027827//NP_082103//XM_006534245//XM_006534246//XM_006534247//XM_006534248//XM_006534249//XM_006534250//XM_011249268//XM_011249269//XP_006534308//XP_006534309//XP_006534310//XP_006534311//XP_006534312//XP_006534313//XP_011247570//XP_011247571	8.49004	10.6038	11.9385	2.04524	1.96968	2.129	1.83974	1.93333	2.06992
Afp	11576	alpha fetoprotein	NM_007423//NP_031449	5.76123	8.95343	5.32288	2.85804	4.37106	5.01516	3.59052	4.50897	3.65764
Aftph	216549	aftiphilin	NM_001252503//NM_001290545//NM_181411//NP_001239432//NP_001277474//NP_852076//XM_006514625//XP_006514688	32.8327	34.8232	32.319	16.0988	18.2136	19.4303	21.4143	21.8305	23.4787
Aga	11593	aspartylglucosaminidase	NM_001005847//NM_001205054//NP_001005847//NP_001191983//XM_006509249//XP_006509312//XR_378907	9.97314	10.3085	9.99976	10.3306	9.35345	6.94143	8.11721	8.67718	6.63884
Agap2	216439	ArfGAP with GTPase domain, ankyrin repeat and PH domain 2	NM_001033263//NM_001301014//NP_001028435//NP_001287943//XM_006513557//XM_006513558//XM_006513559//XM_006513561//XM_006513562//XM_006513563//XP_006513620//XP_006513621//XP_006513622//XP_006513624//XP_006513625//XP_006513626	28.9525	26.7504	35.5678	9.46317	8.16642	9.63227	10.3401	10.8327	10.8774
Agap3	213990	ArfGAP with GTPase domain, ankyrin repeat and PH domain 3	NM_001256431//NM_139153//NP_001243360//NP_631892//XM_006535673//XM_006535674//XM_006535675//XM_006535676//XM_006535677//XM_017320788//XP_006535736//XP_006535737//XP_006535738//XP_006535739//XP_006535740//XP_017176277//XR_001784661//XR_001784662	17.4577	15.3724	20.2427	19.4983	18.0779	19.3388	16.8838	17.1066	17.3599
Agbl3	76223	ATP/GTP binding protein-like 3	NM_001289656//NM_001289657//NM_001289658//NM_178630//NP_001276585//NP_001276586//NP_001276587//NP_848745//XM_006506731//XM_006506734//XM_011241501//XP_006506794//XP_006506797//XP_011239803//XR_377500//XR_377501	0.559297	0.482113	0.614687	0.282897	0.294946	0.381426	0.254186	0.313524	0.251214
Agbl5	231093	ATP/GTP binding protein-like 5	NM_001048190//NM_001048191//NM_001048192//NM_001294262//NM_174849//NP_001041657//NP_001281191//NP_777274//NR_122116//NR_122117//XM_006503866//XM_006503867//XM_006503868//XM_006503869//XM_006503870//XM_006503871//XM_006503872//XM_006503873//XM_006503874//XM_006503875//XM_006503876//XM_006503877//XP_006503929//XP_006503930//XP_006503931//XP_006503932//XP_006503933//XP_006503934//XP_006503935//XP_00…	5.15096	4.19005	5.95881	5.61735	3.87866	3.38737	5.71689	5.25455	5.03401
Ager	11596	advanced glycosylation end product-specific receptor	NM_001271422//NM_001271423//NM_001271424//NM_007425//NP_001258351//NP_001258352//NP_001258353//NP_031451//NR_073173//NR_073175//NR_073176//XM_006523501//XP_006523564	3.09277	2.01764	4.35035	2.81582	1.50124	1.29427	1.80465	1.75892	1.81852
Agfg1	15463	ArfGAP with FG repeats 1	NM_001310713//NM_010472//NP_001297642//NP_034602//XM_006496430//XM_006496431//XM_006496432//XM_006496433//XM_006496434//XM_006496435//XM_006496436//XM_006496438//XM_006496439//XM_006496440//XM_017316914//XP_006496493//XP_006496494//XP_006496495//XP_006496496//XP_006496497//XP_006496498//XP_006496499//XP_006496501//XP_006496502//XP_006496503//XP_017172403//XR_001781822//XR_001781825//XR_373537	36.935	35.8414	38.2062	59.2955	74.5446	75.4029	88.8038	86.8271	66.9354
Agfg2	231801	ArfGAP with FG repeats 2	NM_001303266//NM_001303271//NM_145566//NM_178162//NP_001290195//NP_001290200//NP_835456//XM_006504569//XM_006504570//XP_006504632//XP_006504633	11.3945	10.8802	12.1287	10.3742	10.229	9.54732	7.61839	9.73239	8.56083
Aggf1	66549	angiogenic factor with G patch and FHA domains 1	NM_025630//NP_079906	19.9282	19.0683	18.0295	28.2577	35.833	37.8813	32.0481	32.5083	35.628
Agk	69923	acylglycerol kinase	NM_023538//NP_076027//XM_006506571//XM_011241458//XM_017321733//XP_006506634//XP_011239760//XP_017177222	10.768	10.6101	11.5218	19.576	18.9802	20.9591	16.4389	15.6864	17.8805
Agl	77559	amylo-1,6-glucosidase, 4-alpha-glucanotransferase	NM_001081326//NP_001074795//XM_006502287//XM_011240280//XP_006502350//XP_011238582	3.28962	2.95725	3.32512	1.84367	1.87329	1.62117	1.85853	1.76868	1.86853
Agpat1	55979	1-acylglycerol-3-phosphate O-acyltransferase 1 (lysophosphatidic acid acyltransferase, alpha)	NM_001163379//NM_018862//NP_001156851//NP_061350//XM_006524647//XM_006524648//XP_006524710//XP_006524711	35.6981	35.6792	43.8114	58.2161	45.0349	37.6589	34.3411	31.0518	25.6063
Agpat2	67512	1-acylglycerol-3-phosphate O-acyltransferase 2 (lysophosphatidic acid acyltransferase, beta)	NM_026212//NP_080488//XM_017319222//XP_017174711	12.0573	10.7107	8.97397	13.5754	15.1529	14.2996	17.8968	21.4532	18.7895
Agpat3	28169	1-acylglycerol-3-phosphate O-acyltransferase 3	NM_053014//NP_443747//XM_006513716//XM_006513717//XM_006513718//XM_006513719//XM_006513720//XM_006513721//XM_006513722//XM_006513723//XP_006513779//XP_006513780//XP_006513781//XP_006513782//XP_006513783//XP_006513784//XP_006513785//XP_006513786	50.0445	46.6622	50.1637	65.1223	58.3299	63.8058	71.9978	70.5678	67.2378
Agpat4	68262	1-acylglycerol-3-phosphate O-acyltransferase 4 (lysophosphatidic acid acyltransferase, delta)	NM_026644//NP_080920//XM_006523345//XM_006523347//XM_006523348//XP_006523408//XP_006523410//XP_006523411	7.50213	7.19694	6.4118	19.2057	17.6596	18.3814	15.3048	14.9768	11.4541
Agpat5	52123	1-acylglycerol-3-phosphate O-acyltransferase 5 (lysophosphatidic acid acyltransferase, epsilon)	NM_026792//NP_081068	5.37194	6.30203	4.62697	24.601	24.8157	23.2469	22.2765	22.3313	20.5771
Agpat6	NA	NA	NA	21.3495	20.7794	21.2803	44.0684	46.7589	45.4978	41.9448	40.4039	42.2047
Agps	228061	alkylglycerone phosphate synthase	NM_172666//NP_766254	12.4262	11.3498	10.3289	16.9177	25.1905	21.047	21.3733	21.0309	20.7043
Agrn	11603	agrin	NM_021604//NP_067617//XM_006538491//XM_006538492//XM_006538493//XM_006538494//XM_006538495//XM_006538496//XM_011250176//XM_011250177//XM_011250178//XM_017319921//XP_006538554//XP_006538555//XP_006538556//XP_006538557//XP_006538558//XP_006538559//XP_011248478//XP_011248479//XP_011248480//XP_017175410//XR_390724//XR_881417	3.42438	2.36909	3.02056	3.78311	3.06595	1.91037	2.93665	3.22352	2.58499
Agtpbp1	67269	ATP/GTP binding protein 1	NM_001048008//NM_001284218//NM_001284219//NM_001284221//NM_023328//NP_001041473//NP_001271147//NP_001271148//NP_001271150//NP_075817//XM_006517335//XM_006517336//XM_006517337//XM_006517338//XM_006517339//XM_006517340//XM_006517342//XM_011244555//XM_011244556//XM_011244557//XP_006517398//XP_006517399//XP_006517400//XP_006517401//XP_006517402//XP_006517403//XP_006517405//XP_011242857//XP_011242858/…	8.48751	7.98458	9.39843	7.19306	6.25423	6.46311	6.94822	6.21096	6.18868
Agtrap	11610	angiotensin II, type I receptor-associated protein	NM_001301281//NM_009642//NP_001288210//NP_033772//XM_017319922//XP_017175411	6.96	5.80378	6.52501	2.78539	2.56938	2.55257	2.47262	3.62716	3.07248
Agxt2l2	NA	NA	NA	5.36341	7.5259	6.32997	7.99058	7.73792	8.2766	4.37221	5.69879	6.85753
Ahcy	269378	S-adenosylhomocysteine hydrolase	NM_016661//NP_057870	15.0984	14.7886	12.8522	78.8345	85.5271	96.1245	81.5022	75.6223	87.7215
Ahcyl1	229709	S-adenosylhomocysteine hydrolase-like 1	NM_145542//NP_663517//XM_006501408//XM_017319556//XM_017319557//XM_017319558//XP_006501471//XP_017175045//XP_017175046//XP_017175047	31.4074	29.9916	29.5961	47.045	49.8286	46.6887	51.5682	49.4738	49.6731
Ahcyl2	74340	S-adenosylhomocysteine hydrolase-like 2	NM_001171000//NM_001171001//NM_021414//NP_001164471//NP_001164472//NP_067389//XM_006505179//XM_006505180//XM_006505181//XM_006505182//XM_006505183//XM_006505185//XM_011241082//XP_006505242//XP_006505243//XP_006505244//XP_006505245//XP_006505246//XP_006505248//XP_011239384	13.977	13.5264	11.6287	10.6284	15.1499	13.9613	12.9769	14.1031	12.535
Ahdc1	230793	AT hook, DNA binding motif, containing 1	NM_146155//NP_666267//XM_006538734//XM_006538736//XM_006538737//XM_006538738//XM_006538739//XM_006538740//XM_006538741//XM_006538742//XM_011250231//XM_017320159//XP_006538797//XP_006538799//XP_006538800//XP_006538801//XP_006538802//XP_006538803//XP_006538804//XP_006538805//XP_011248533//XP_017175648	14.4578	11.5761	17.2389	2.71974	3.03219	4.44498	3.13909	3.54403	3.79726
Ahi1	52906	Abelson helper integration site 1	NM_001177776//NM_026203//NP_001171247//NP_080479//XM_006512798//XP_006512861//XR_001779555//XR_001779556//XR_380069	3.44811	3.44645	3.6863	5.10832	6.04277	4.12483	6.78061	6.33279	4.21832
Ahnak	66395	AHNAK nucleoprotein (desmoyokin)	NM_001039959//NM_001286518//NM_009643//NM_175108//NP_001035048//NP_001273447//NP_033773//NR_104460//XM_006527253//XM_006527256//XM_017318272//XP_006527316//XP_006527319//XP_017173761//XR_877684//XR_877685//XR_877686	19.6677	11.3735	15.899	7.87146	5.59381	5.30235	1.34116	2.2134	3.1028
Ahrr	11624	aryl-hydrocarbon receptor repressor	NM_001317351//NM_009644//NP_001304280//NP_033774//XM_006517048//XM_006517049//XM_006517050//XP_006517111//XP_006517112//XP_006517113				0.103757	0.115903	0.749432	0.799084	0.427105	0.987179
Ahsa1	217737	AHA1, activator of heat shock protein ATPase 1	NM_146036//NP_666148//XM_006515729//XP_006515792	95.4805	98.7043	96.7972	272.216	285.496	262.615	261.725	254.399	234.51
Ahsa2	268390	AHA1, activator of heat shock protein ATPase 2	NM_001290654//NM_001290655//NM_172391//NP_001277583//NP_001277584//NP_765979//XM_006514710//XM_011243721//XM_011243722//XM_011243723//XP_006514773//XP_011242023//XP_011242024//XP_011242025	9.81145	7.19297	7.47569	10.1784	15.9217	12.3491	12.2472	11.7333	9.26749
AI182371	98870	expressed sequence AI182371	NM_001243102//NM_001243103//NM_178885//NP_001230031//NP_001230032//NP_849216//XM_017319350//XM_017319351//XP_017174839//XP_017174840	0.980128	0.601968	0.553986	0.44618	0.0872221	0.187994	0.308383	0.494485	0.264141
AI314180	230249	expressed sequence AI314180	NM_172381//NP_759013//XM_006537847//XM_006537848//XM_006537849//XM_006537850//XM_011250007//XP_006537910//XP_006537911//XP_006537912//XP_006537913//XP_011248309	18.4077	18.1166	16.7272	39.8658	46.9707	41.2865	46.2104	44.4979	40.5308
AI314976	NA	NA	NA	28.5075	32.7133	23.4501	24.657	28.0266	24.293	22.0392	20.4777	23.9397
AI316807	NA	NA	NA	12.3029	14.4397	12.7586	6.00921	6.48444	5.10436	9.02106	8.15158	6.24338
AI413582	106672	expressed sequence AI413582	NM_001002895//NP_001002895//XM_006523413//XM_011246240//XP_006523476//XP_011244542	42.2077	52.3069	47.807	15.6355	15.7131	16.5624	17.4657	15.7419	20.7778
AI428936	NA	NA	NA	0.68276	0.220701	1.14566	0.880629	0.405061	0.85122	0.698166	0.45928	0.805006
AI429214	621080	expressed sequence AI429214	NM_001039220//NP_001034309	0.471902	0.724574	0.583466	0.179019	0.524935	0.316797	0.334074	0.35712	0.357682
AI450353	103729	expressed sequence AI450353	NR_028364	2.56793	2.24122	1.57844	2.10419	0.776974	1.35942	1.01803	1.91742	1.3495
AI462493	NA	NA	NA	34.3009	40.6351	38.12	18.6532	13.1173	15.7898	16.3634	19.2696	18.9252
AI467606	101602	expressed sequence AI467606	NM_178901//NP_849232//XM_006507162//XP_006507225	127.406	130.056	144.558	15.8344	11.1163	14.4681	15.658	15.8465	18.5912
AI480653	NA	NA	NA	6.2403	6.57982	4.96003	11.9492	14.7206	13.0237	13.4635	13.9675	14.7903
AI504432	229694	expressed sequence AI504432	NM_173787//NR_033498	20.7464	14.4456	16.7882	5.68049	5.13185	5.91692	10.6767	11.287	10.3218
AI506816	433855	expressed sequence AI506816	NR_015554//NR_038090	15.7401	12.4691	17.1804	34.7166	27.9652	35.3037	30.7346	33.3022	35.147
AI597468	NA	NA	NA	4.15981	3.42096	2.80934	4.75271	6.65968	4.95151	6.40938	5.69933	5.25494
AI597479	98404	expressed sequence AI597479	NM_133818//NP_598579	6.59626	5.9861	5.12487	9.88081	13.2076	11.8484	11.2325	11.1304	11.0804
AI646023	NA	NA	NA	9.07512	9.02789	11.5163	0.167689	0.178804	0.0385385	0.237068	0.321002	0.321507
AI662270	100043636	expressed sequence AI662270	NR_015519	55.2617	55.0755	50.9113	145.261	145.293	149.232	148.171	146.688	143.546
AI837181	107242	expressed sequence AI837181	NM_001256515//NM_134149//NP_001243444//NP_598910	43.2311	46.0816	53.3194	12.8476	11.537	13.1983	11.7665	15.3454	15.4703
AI846148	68229	expressed sequence AI846148	NM_001033139//NM_001167831//NP_001028311//NP_001161303//XM_011247331//XM_011247332//XP_011245633//XP_011245634	9.58185	9.84948	11.7117	6.28115	5.76042	4.41084	5.00455	5.3283	5.07847
AI847159	100048701	expressed sequence AI847159	NR_045264	4.82445	4.75276	3.16511	0.0697212	0.136295	0.352516	0.216849	0.154539	0.232174
AI848100	NA	NA	NA	12.5547	12.6605	11.5968	6.81603	6.41223	6.38089	4.76094	5.33583	5.39361
AI854703	243373	expressed sequence AI854703	NM_177737//NR_027236	1.57397	1.81907	1.57666	1.59007	1.8228	1.3151	2.46256	2.80648	1.91752
AI987944	233168	expressed sequence AI987944	NM_001199330//NM_183167//NP_001186259//NP_898990//XM_011250853//XP_011249155	8.41084	7.69759	8.63512	3.99635	3.99972	3.11558	4.11838	4.05771	3.82504
Aida	108909	axin interactor, dorsalization associated	NM_145626//NM_181732//NP_859421	16.2826	16.6974	16.6114	22.3859	24.6912	21.6731	20.5364	20.9381	21.5385
Aif1l	108897	allograft inflammatory factor 1-like	NM_145144//NP_660126		0.0252988		1.35386	1.97335	1.20092	3.39821	2.5797	2.61012
Aifm1	26926	apoptosis-inducing factor, mitochondrion-associated 1	NM_001290364//NM_012019//NP_001277293//NP_036149	18.6726	18.4278	17.1063	46.4257	45.3453	46.2287	43.0414	39.977	44.6001
Aifm2	71361	apoptosis-inducing factor, mitochondrion-associated 2	NM_001039194//NM_001284300//NM_153779//NM_178058//NP_001034283//NP_001271229//NP_722474//NP_835159//XM_006514121//XM_006514122//XM_006514124//XM_006514125//XM_006514126//XM_006514127//XM_011243572//XM_011243573//XP_006514184//XP_006514185//XP_006514187//XP_006514188//XP_006514189//XP_006514190//XP_011241874//XP_011241875//XR_380441	0.0222204			0.262998	0.118644	0.230147	0.398505	0.358734	0.29193
Aig1	66253	androgen-induced 1	NM_025446//NP_079722//XM_006512811//XM_006512812//XP_006512874//XP_006512875	5.48183	7.37151	4.95749	9.05026	8.91105	5.21517	12.9013	13.3488	7.90374
Aim1	11630	absent in melanoma 1	NM_172393//NP_765981//XM_006512498//XM_006512499//XP_006512561//XP_006512562	17.0572	15.3122	15.4128	10.6023	11.2135	6.36003	43.7516	40.1872	27.6841
Aim1l	230806	absent in melanoma 1-like	NM_001162970//NP_001156442//XM_006538748//XM_006538749//XM_006538750//XM_006538751//XP_006538811//XP_006538812//XP_006538813//XP_006538814	1.37539	1.41224	1.54336	0.648213	0.950374	0.949706	0.71785	0.800025	0.76858
Aim2	383619	absent in melanoma 2	NM_001013779//NP_001013801//XM_006496919//XM_006496926//XM_006496929//XM_011238831//XM_011238835//XM_011238842//XM_017321480//XM_017321482//XM_017321483//XM_017321486//XM_017321487//XM_017321488//XM_017321492//XM_017321494//XM_017321496//XM_017321498//XM_017321501//XM_017321505//XM_017321507//XM_017321510//XM_017321511//XM_017321515//XM_017321516//XP_006496982//XP_006496989//XP_006496992//XP_0112…	19.1305	15.9015	19.4374	5.8058	6.99888	9.92464	5.04459	6.25051	5.83073
Aimp1	13722	aminoacyl tRNA synthetase complex-interacting multifunctional protein 1	NM_007926//NP_031952	41.0595	52.6015	33.1814	68.3892	97.5189	105.805	81.5956	80.2272	89.9294
Aimp2	231872	aminoacyl tRNA synthetase complex-interacting multifunctional protein 2	NM_001172146//NM_146165//NP_001165617//NP_666277	25.2243	25.1546	29.8327	117.373	102.864	105.117	84.1918	74.2564	78.3811
Aip	11632	aryl-hydrocarbon receptor-interacting protein	NM_001276284//NM_016666//NP_001263213//NP_057875//XM_006531641//XM_006531642//XP_006531704//XP_006531705	75.2079	83.9695	79.3404	38.3242	41.8363	40.676	34.118	36.991	37.1649
Airn	104103	antisense Igf2r RNA	NR_002853//NR_027772//NR_027773//NR_027784	3.20405	2.3218	2.79857	0.865525	0.563994	0.810401	0.46528	0.746067	0.640493
AK010878	100233175	cDNA sequence AK010878	NM_001142938//NP_001136410	6.0331	4.50044	2.24836	2.83697	5.48688	4.80675	6.00757	5.15099	4.02008
Ak2	11637	adenylate kinase 2	NM_001033966//NM_016895//NP_001029138//NP_058591//NR_138540//XR_376293	43.18	44.4566	50.7653	186.169	170.224	171.417	157.661	145.042	158.158
Ak3	56248	adenylate kinase 3	NM_021299//NP_067274//XM_006527222//XP_006527285	29.0398	28.4871	25.4932	21.5441	29.6804	22.4626	28.2567	27.2391	25.4707
Ak4	11639	adenylate kinase 4	NM_001177602//NM_001177604//NM_001177605//NM_009647//NP_001171073//NP_001171075//NP_001171076//NP_033777//XM_006502685//XM_017319923//XP_006502748//XP_017175412	0.0298481	0.0434177		13.0849	12.0326	3.36632	9.52276	5.54161	2.62434
Ak7	78801	adenylate kinase 7	NM_030187//NP_084463//XM_006516390//XM_006516391//XP_006516453//XP_006516454	0.0498145			0.0680306	0.265981	0.630608	0.329141	0.326715	0.377573
Akap1	11640	A kinase (PRKA) anchor protein 1	NM_001042541//NM_009648//NP_001036006//NP_033778//NR_104310//XR_388330//XR_879507	3.23044	3.68666	3.34006	33.4826	30.5007	29.5375	27.2571	26.9512	26.3964
Akap10	56697	A kinase (PRKA) anchor protein 10	NM_019921//NP_064305//XM_006533814//XP_006533877//XR_001780035//XR_879723	18.0983	17.8614	15.6158	8.67631	10.2621	10.7597	10.3179	9.99945	8.8417
Akap11	219181	A kinase (PRKA) anchor protein 11	NM_001164503//NP_001157975//XM_006518898//XM_006518899//XM_006518901//XM_006518902//XM_017315981//XP_006518961//XP_006518962//XP_006518964//XP_006518965//XP_017171470	12.1497	9.92555	10.2835	10.8755	12.4284	10.2725	10.8658	10.9384	9.83116
Akap12	83397	A kinase (PRKA) anchor protein (gravin) 12	NM_031185//NP_112462	3.12	3.15716	3.21504	0.381742	0.362152	0.454146	0.44233	0.385741	0.4362
Akap13	75547	A kinase (PRKA) anchor protein 13	NM_029332//NP_083608//XM_006541250//XM_006541251//XM_006541252//XM_006541253//XM_006541254//XM_006541255//XM_006541256//XM_006541257//XM_006541258//XM_006541259//XM_006541260//XM_017312363//XP_006541313//XP_006541314//XP_006541315//XP_006541316//XP_006541317//XP_006541318//XP_006541319//XP_006541320//XP_006541321//XP_006541322//XP_006541323//XP_017167852	87.3319	69.4541	87.964	7.08497	7.07811	8.82832	10.2904	13.5721	17.1564
Akap17b	338351	A kinase (PRKA) anchor protein 17B	NM_001081956//NP_001075425//XM_006541383//XM_006541384//XM_006541385//XM_017318532//XP_006541446//XP_006541447//XP_006541448//XP_017174021	2.11595	1.60269	1.35343	0.786548	0.724228	0.461084	1.08726	0.909602	0.936342
Akap2	11641	A kinase (PRKA) anchor protein 2	NM_001035532//NM_001035533//NM_009649//NP_001030609//NP_001030610//NP_033779	6.01141	6.23196	6.82246	0.582029	0.748543	1.26488	0.434035	0.611091	0.725397
Akap7	432442	A kinase (PRKA) anchor protein 7	NM_018747//NP_061217//XM_006512785//XM_006512786//XM_006512787//XM_006512788//XM_006512789//XM_006512790//XM_006512791//XM_006512793//XM_006512794//XM_006512795//XM_017314023//XP_006512848//XP_006512849//XP_006512850//XP_006512851//XP_006512852//XP_006512853//XP_006512854//XP_006512856//XP_006512857//XP_006512858//XP_017169512//XR_001779546//XR_001779547//XR_001779549//XR_380067//XR_380068	0.542695	0.550198	0.548997	0.830984	0.680517	0.624551	0.745096	0.871168	0.87254
Akap8	56399	A kinase (PRKA) anchor protein 8	NM_019774//NP_062748//NR_131218//NR_131219//XM_006524663//XM_006524664//XM_006524665//XM_006524666//XP_006524726//XP_006524727//XP_006524728//XP_006524729//XR_001782093	86.316	71.0276	89.4876	76.5935	65.2169	70.5903	57.9569	61.4502	64.0333
Akap8l	54194	A kinase (PRKA) anchor protein 8-like	NM_017476//NP_059504//XM_011246534//XP_011244836	67.148	62.16	70.6501	14.4206	9.46292	10.312	11.3708	12.8305	12.5876
Akap9	100986	A kinase (PRKA) anchor protein (yotiao) 9	NM_194462//NP_919444//XM_006503518//XM_006503519//XM_006503520//XM_006503521//XM_006503522//XM_006503523//XM_006503524//XM_017320586//XM_017320587//XM_017320588//XP_006503581//XP_006503582//XP_006503583//XP_006503584//XP_006503585//XP_006503586//XP_006503587//XP_017176075//XP_017176076//XP_017176077	15.8658	10.8435	14.3458	7.98449	5.81074	6.28405	6.86018	7.69304	8.72136
Akirin1	68050	akirin 1	NM_023423//NP_075912	44.1425	42.2081	42.7509	26.0138	34.5386	31.9093	25.6196	24.2055	25.2948
Akirin2	433693	akirin 2	NM_001007589//NM_026019//NP_001007590//XM_011250060//XP_011248362	30.2954	30.5957	28.4969	22.1558	21.3766	22.8994	16.2439	15.42	18.2976
Akna	100182	AT-hook transcription factor	NM_001045514//NM_001305432//NP_001038979//NP_001292361//XM_006537520//XM_006537521//XM_006537522//XM_011249894//XP_006537583//XP_006537584//XP_006537585//XP_011248196	153.274	121.797	184.269	25.404	20.16	25.3748	30.2422	30.4827	35.7638
Akr1a1	58810	aldo-keto reductase family 1, member A1 (aldehyde reductase)	NM_021473//NP_067448	142.58	170.496	148.16	112.699	129.937	140.323	117.766	119.128	135.779
Akr1b10	67861	aldo-keto reductase family 1, member B10 (aldose reductase)	NM_172398//NP_765986//XM_006506527//XP_006506590	9.47895	7.40946	8.88887	2.92902	3.62977	3.37177	2.38593	3.94172	3.54153
Akr1c12	622402	aldo-keto reductase family 1, member C12	NM_013777//NP_038805	1.06389	0.910326	1.32646	0.284888	0.501226	0.936273	0.236285	0.568317	0.252983
Akr1c13	27384	aldo-keto reductase family 1, member C13	NM_013778//NP_038806//XM_006516482//XP_006516545	15.0699	16.4938	14.3804	3.24509	5.78724	7.4841	6.13842	5.55236	5.56111
Akr1e1	56043	aldo-keto reductase family 1, member E1	NM_018859//NP_061347//XM_006516485//XP_006516548	3.283	3.53257	2.5737	9.41745	9.60512	8.64323	9.42388	8.93953	7.95372
Akr7a5	110198	aldo-keto reductase family 7, member A5 (aflatoxin aldehyde reductase)	NM_025337//NP_079613//XR_390721	9.20904	9.06643	8.32289	8.98025	9.60956	8.66135	12.5313	14.1033	12.472
Akt1	11651	thymoma viral proto-oncogene 1	NM_001165894//NM_001331107//NM_009652//NP_001159366//NP_001318036//NP_033782//XM_006515415//XM_006515416//XP_006515478//XP_006515479	65.153	61.0712	73.7828	127.346	126.307	125.307	108.237	102.122	110.532
Akt1s1	67605	AKT1 substrate 1 (proline-rich)	NM_001253920//NM_001290694//NM_001290695//NM_026270//NP_001240849//NP_001277623//NP_001277624//NP_080546//XM_006541115//XM_006541117//XM_006541118//XM_006541119//XM_006541120//XM_006541121//XM_006541122//XP_006541178//XP_006541180//XP_006541181//XP_006541182//XP_006541183//XP_006541184//XP_006541185	11.9937	11.3133	13.4048	17.4044	13.2596	15.4515	13.9483	13.5062	13.7343
Akt2	11652	thymoma viral proto-oncogene 2	NM_001110208//NM_001331108//NM_001331109//NM_007434//NP_001103678//NP_001318037//NP_001318038//NP_031460//XM_006539477//XM_006539478//XM_006539480//XM_006539481//XM_006539482//XM_006539483//XM_011250418//XP_006539540//XP_006539541//XP_006539543//XP_006539544//XP_006539545//XP_006539546//XP_011248720	49.1323	49.9279	53.9337	103.965	94.0881	104.36	126.116	125.534	120.687
Akt3	23797	thymoma viral proto-oncogene 3	NM_011785//NP_035915//XM_006496818//XM_006496819//XM_006496821//XM_011238805//XM_017320418//XP_006496881//XP_006496882//XP_006496884//XP_011237107//XP_017175907	16.7255	14.6417	16.4322	7.19912	7.10903	6.5721	6.68041	7.71585	6.9552
Aktip	14339	thymoma viral proto-oncogene 1 interacting protein	NM_001302266//NM_001302267//NM_001302268//NM_001302337//NM_010241//NP_001289195//NP_001289196//NP_001289197//NP_001289266//NP_034371//XM_006530669//XM_006530673//XM_011248302//XM_011248303//XM_011248304//XM_011248305//XM_011248306//XM_011248307//XM_017312571//XM_017312572//XM_017312573//XM_017312574//XP_006530732//XP_006530736//XP_011246604//XP_011246605//XP_011246606//XP_011246607//XP_011246608/…	7.82835	8.00559	7.39129	6.18783	6.20651	5.11881	6.04573	5.60109	4.60301
Alad	17025	aminolevulinate, delta-, dehydratase	NM_001276446//NM_008525//NP_001263375//NP_032551//XM_006537639//XP_006537702	10.3859	10.459	11.8534	69.4641	62.2595	62.4545	56.2881	52.7433	54.7296
Alas1	11655	aminolevulinic acid synthase 1	NM_001291835//NM_020559//NP_001278764//NP_065584	12.0604	11.419	13.8691	26.166	23.7741	22.2793	20.3725	18.786	19.1613
Alcam	11658	activated leukocyte cell adhesion molecule	NM_001331110//NM_009655//NP_001318039//NP_033785//XM_006521714//XP_006521777	0.03107	0.03013	0.0658549	7.72256	7.27178	9.49331	3.9445	3.38583	4.89835
Aldh16a1	69748	aldehyde dehydrogenase 16 family, member A1	NM_145954//NP_666066	10.5638	10.5062	9.82777	10.6835	11.2436	11.6391	13.9088	13.4148	15.8926
Aldh18a1	56454	aldehyde dehydrogenase 18 family, member A1	NM_019698//NM_153554//NP_062672//NP_705782	24.4198	27.1759	26.5973	86.2874	66.399	58.8455	54.6354	48.3325	43.8834
Aldh1b1	72535	aldehyde dehydrogenase 1 family, member B1	NM_028270//NP_082546	6.49235	7.82123	6.77408	5.02738	6.79014	6.20066	5.2121	5.70673	5.64808
Aldh1l1	107747	aldehyde dehydrogenase 1 family, member L1	NM_027406//NP_081682//XM_006505279//XP_006505342	0.974217	1.42923	1.27072	0.250173	0.200068	0.086243	0.235787	0.226847	0.35343
Aldh2	11669	aldehyde dehydrogenase 2, mitochondrial	NM_001308450//NM_009656//NP_001295379//NP_033786	3.63025	3.62197	3.66231	9.05744	7.89006	6.8291	11.0706	10.5311	10.0538
Aldh3a2	11671	aldehyde dehydrogenase family 3, subfamily A2	NM_001331114//NM_001331115//NM_007437//NP_001318043//NP_001318044//NP_031463//NR_138545//XM_006532029//XM_006532030//XM_006532031//XM_006532032//XP_006532092//XP_006532093//XP_006532094//XP_006532095//XR_001779864//XR_388331//XR_388332	23.5961	23.6458	20.4957	8.08699	7.7512	8.29663	8.15189	7.17498	8.30525
Aldh4a1	212647	aldehyde dehydrogenase 4 family, member A1	NM_175438//NP_780647//XM_006538693//XP_006538756	13.5018	12.8483	13.4085	4.95472	5.31288	4.80946	5.20179	5.97769	5.29093
Aldh5a1	214579	aldhehyde dehydrogenase family 5, subfamily A1	NM_172532//NP_766120	0.341057	0.277821	0.20241	0.037262	0.0728421	0.0941999	0.154525	0.192715	0.248167
Aldh6a1	104776	aldehyde dehydrogenase family 6, subfamily A1	NM_001313967//NM_134042//NP_001300896//NP_598803//XM_017314928//XP_017170417	5.48461	5.58685	5.73923	0.923165	0.615225	0.663011	1.34862	1.39515	1.63024
Aldh7a1	110695	aldehyde dehydrogenase family 7, member A1	NM_001127338//NM_138600//NP_001120810//NP_613066//XR_385969	2.19145	2.38204	2.04173	9.40602	11.0796	8.31427	10.7063	11.0318	8.56679
Aldh9a1	56752	aldehyde dehydrogenase 9, subfamily A1	NM_019993//NP_064377//XM_006496950//XP_006497013	28.4168	29.9568	28.7612	51.8929	54.2306	50.8538	49.051	44.999	44.273
Aldoa	11674	aldolase A, fructose-bisphosphate	NM_001177307//NM_001177308//NM_007438//NP_001170778//NP_001170779//NP_031464//XM_006507209//XM_006507210//XM_006507211//XP_006507272//XP_006507273//XP_006507274//XR_869642	209.067	240.014	242.156	972.763	834.067	632.076	763.804	679.483	583.703
Aldoc	11676	aldolase C, fructose-bisphosphate	NM_001303423//NM_009657//NP_001290352//NP_033787	0.226316	0.131682	0.383754	2.67865	0.72504	0.416723	1.32445	0.822089	0.548923
Alg1	208211	asparagine-linked glycosylation 1 (beta-1,4-mannosyltransferase)	NM_145362//NP_663337//XM_011245860//XM_017316916//XP_011244162//XP_017172405	19.2705	23.4443	19.1693	20.8943	18.0843	16.1288	14.5929	13.6552	15.6685
Alg10b	380959	asparagine-linked glycosylation 10B (alpha-1,2-glucosyltransferase)	NM_001033441//NP_001028613	13.663	11.0247	10.6682	16.4669	22.0735	17.7934	19.2571	19.8973	15.8761
Alg11	207958	asparagine-linked glycosylation 11 (alpha-1,2-mannosyltransferase)	NM_001243161//NM_183142//NP_001230090//NP_898965//NR_040650//XM_006509045//XP_006509108	4.22126	3.77751	3.60192	5.65186	5.46906	5.07228	4.2628	4.66649	4.15627
Alg12	223774	asparagine-linked glycosylation 12 (alpha-1,6-mannosyltransferase)	NM_001142357//NM_145477//NP_001135829//NP_663452//XM_006520842//XP_006520905	11.8987	10.0141	11.5498	9.66208	7.37714	6.41494	7.92598	7.46324	7.00555
Alg13	67574	asparagine-linked glycosylation 13	NM_026247//NP_080523//NR_037145	1.72463	1.49277	1.4652	3.47778	4.43937	4.06793	3.61902	3.86868	3.38502
Alg14	66789	asparagine-linked glycosylation 14	NM_024178//NP_077140//XM_006501899//XP_006501962	4.99477	4.35109	4.75507	6.8598	6.40363	4.87131	6.15295	5.38152	5.21889
Alg2	56737	asparagine-linked glycosylation 2 (alpha-1,3-mannosyltransferase)	NM_019998//NP_064382//XM_006538124//XP_006538187	10.9694	9.80611	9.46051	12.9259	10.7716	10.9408	11.7108	9.61804	11.3661
Alg3	208624	asparagine-linked glycosylation 3 (alpha-1,3-mannosyltransferase)	NM_145939//NP_666051//XM_006521932//XM_006521933//XM_006521934//XM_017316917//XM_017316918//XP_006521995//XP_006521996//XP_006521997//XP_017172406//XP_017172407	15.1914	14.4696	18.7924	48.3348	29.4913	27.8106	28.3212	29.5113	27.0992
Alg5	66248	asparagine-linked glycosylation 5 (dolichyl-phosphate beta-glucosyltransferase)	NM_025442//NP_079718	26.1856	33.2654	27.8066	46.4418	41.9449	40.8031	34.9001	38.1531	42.2357
Alg6	320438	asparagine-linked glycosylation 6 (alpha-1,3,-glucosyltransferase)	NM_001081264//NP_001074733//XM_006503155//XM_006503156//XM_006503158//XM_006503159//XM_006503160//XM_006503161//XM_006503162//XM_006503163//XM_006503164//XM_017320256//XM_017320257//XP_006503218//XP_006503219//XP_006503221//XP_006503222//XP_006503223//XP_006503224//XP_006503225//XP_006503226//XP_006503227//XP_017175745//XP_017175746	1.68227	1.58339	1.12738	4.41469	6.03227	3.24566	4.97388	5.26708	3.60026
Alg8	381903	asparagine-linked glycosylation 8 (alpha-1,3-glucosyltransferase)	NM_199035//NP_950200//XR_001785577//XR_378251	8.93195	8.28838	9.46593	36.209	26.9293	22.1977	24.893	27.2318	24.3566
Alg9	102580	asparagine-linked glycosylation 9 (alpha 1,2 mannosyltransferase)	NM_133981//NP_598742//NR_045601//XM_006509901//XM_006509902//XM_006509903//XM_011242380//XM_017313065//XP_006509964//XP_006509965//XP_006509966//XP_011240682//XP_017168554	6.9606	7.8795	6.93589	14.9469	16.0163	13.1806	12.1456	11.1647	8.88416
Alkbh1	211064	alkB homolog 1, histone H2A dioxygenase	NM_001102565//NP_001096035	20.4064	21.7449	17.6447	28.6247	22.1718	28.9913	22.36	23.5833	24.6996
Alkbh2	231642	alkB homolog 2, alpha-ketoglutarate-dependent dioxygenase	NM_175016//NP_778181//XM_006530289//XM_006530290//XM_006530291//XM_006530292//XP_006530352//XP_006530353//XP_006530354//XP_006530355	7.95698	6.4536	6.74614	9.74709	9.33399	8.65766	10.037	8.97762	7.45659
Alkbh3	69113	alkB homolog 3, alpha-ketoglutarate-dependent dioxygenase	NM_026944//NP_081220//XM_006500123//XM_006500125//XM_006500126//XM_017319248//XP_006500186//XP_006500188//XP_006500189//XP_017174737	18.5242	22.9402	18.9021	24.6713	21.6084	22.6146	19.9661	21.596	21.9463
Alkbh4	72041	alkB homolog 4, lysine demethylase	NM_028070//NP_082346//XM_006504502//XM_006504503//XM_006504504//XM_006504505//XP_006504565//XP_006504566//XP_006504567//XP_006504568	29.4121	30.4412	33.5058	8.43476	7.76414	9.47133	7.72588	8.89415	11.5443
Alkbh5	268420	alkB homolog 5, RNA demethylase	NM_172943//NP_766531	28.795	25.0471	25.4213	34.2607	35.7973	31.961	32.7195	29.1322	29.191
Alkbh6	233065	alkB homolog 6	NM_198027//NP_932144	18.9946	21.1869	27.2145	22.8603	18.2092	19.9832	18.3908	18.5901	16.1478
Alkbh7	66400	alkB homolog 7	NM_025538//NM_027372//NP_079814//NP_081648	6.4267	6.55188	6.54895	4.801	4.91261	6.16338	5.75512	5.81959	6.57817
Alkbh8	67667	alkB homolog 8, tRNA methyltransferase	NM_026303//NP_080579//XM_006509879//XM_006509880//XM_006509881//XM_006509882//XM_006509883//XP_006509942//XP_006509943//XP_006509944//XP_006509945//XP_006509946	9.20111	8.09961	7.34037	8.71721	12.962	12.6207	12.7551	14.4229	13.6908
Alms1	236266	Alstrom syndrome 1	NM_145223//NP_660258//XM_006506049//XM_006506050//XM_006506051//XM_006506052//XM_006506053//XM_006506054//XP_006506112//XP_006506113//XP_006506114//XP_006506115//XP_006506116//XP_006506117//XR_001785126//XR_377445	0.493834	0.351687	0.457937	2.59932	2.91146	2.16672	2.96431	3.46467	3.01784
Alpk1	71481	alpha-kinase 1	NM_027808//NP_082084//XM_006502101//XM_006502102//XM_006502103//XM_006502104//XM_006502106//XM_006502107//XM_006502108//XP_006502164//XP_006502165//XP_006502166//XP_006502167//XP_006502169//XP_006502170//XP_006502171//XR_375582	0.160663	0.218124	0.204322	0.160904	0.128678	0.129427	0.106156	0.0810564	0.178605
Alpk2	225638	alpha-kinase 2	NM_001037294//NP_001032371	0.0956598	0.0927658	0.1577	1.83865	1.70256	1.63909	3.79234	3.57135	2.54577
Alpk3	116904	alpha-kinase 3	NM_054085//NP_473426//XM_017321935//XM_017321936//XP_017177424//XP_017177425//XR_001785466	0.290299	0.293246	0.448662	0.0550632	0.0430564	0.0974415	0.0685037	0.0610246	0.0488966
Alpl	11647	alkaline phosphatase, liver/bone/kidney	NM_001287172//NM_001287176//NM_007431//NP_001274101//NP_031457//XM_006538497//XM_006538498//XM_006538499//XM_006538500//XM_017319924//XP_006538560//XP_006538561//XP_006538562//XP_006538563//XP_017175413	0.0306193	0.0296929	0.0648995	8.08445	8.22897	5.46183	10.1445	9.94835	5.63184
Als2	74018	amyotrophic lateral sclerosis 2 (juvenile)	NM_001159948//NM_028717//NM_146109//NP_001153420//NP_082993//NP_666221	5.12198	4.7543	4.37045	4.25391	5.47554	5.76831	5.79746	5.95393	5.76379
Als2cl	235633	ALS2 C-terminal like	NM_001146059//NM_001146060//NM_146228//NP_001139531//NP_001139532//NP_666340//XM_006512103//XM_017313354//XM_017313355//XM_017313356//XM_017313357//XM_017313358//XM_017313359//XM_017313360//XP_006512166//XP_017168843//XP_017168844//XP_017168845//XP_017168846//XP_017168847//XP_017168848//XP_017168849//XR_001778896//XR_379870	62.9252	56.6598	71.5007	5.82706	5.15749	5.15926	8.15696	9.24047	9.41897
Als2cr4	NA	NA	NA	2.14863	1.85632	1.69746	10.2079	7.96118	7.73283	8.18616	8.27786	7.46181
Alyref	21681	Aly/REF export factor	NM_011568//NP_035698//XR_001779950	33.4149	33.5919	32.8161	143.749	136.084	147.946	123.657	104.239	121.804
Alyref2	56009	Aly/REF export factor 2	NM_019484//NP_062357	4.90187	4.92963	6.54175	1.43254	0.969378	1.53219	1.31381	1.52657	1.10086
Amacr	17117	alpha-methylacyl-CoA racemase	NM_008537//NP_032563//XM_011245338//XP_011243640	2.00449	2.20496	1.83896	1.79775	2.12991	1.27392	1.83557	2.38482	2.17693
Ambra1	228361	autophagy/beclin 1 regulator 1	NM_001080754//NM_172669//NP_001074223//NP_766257//XM_006499252//XM_006499253//XP_006499315//XP_006499316	21.8736	22.384	24.0764	16.6929	15.1628	16.307	17.1826	17.3981	18.9414
Amdhd2	245847	amidohydrolase domain containing 2	NM_172935//NP_766523	9.16242	12.664	11.6076	5.94484	5.48265	5.9388	9.64254	8.97942	8.99357
Amfr	23802	autocrine motility factor receptor	NM_011787//NP_035917//XM_017312768//XP_017168257	41.1791	44.8082	33.6963	32.686	37.1861	38.1581	33.5114	33.3927	37.1285
Amica1	270152	adhesion molecule, interacts with CXADR antigen 1	NM_001005421//NP_001005421//XM_006510382//XM_006510383//XM_006510384//XM_006510385//XM_006510386//XP_006510445//XP_006510446//XP_006510447//XP_006510448//XP_006510449	26.2017	27.7493	21.5236	10.1015	15.2844	30.6587	29.2287	37.8546	53.8464
Amigo1	229715	adhesion molecule with Ig like domain 1	NM_001004293//NM_001287093//NM_146137//NP_001004293//NP_001274022//NP_666249	0.780946	0.653374	0.778949	0.780722	0.831236	0.740137	2.08134	1.77684	1.05231
Amigo2	105827	adhesion molecule with Ig like domain 2	NM_001164563//NM_001164602//NM_178114//NP_001158035//NP_001158074//NP_835215	11.1938	11.5989	12.5488	1.30939	1.13052	1.13098	2.01362	1.693	1.623
Amigo3	320844	adhesion molecule with Ig like domain 3	NM_177275//NP_796249	0.515001	0.705064	0.417368	1.26875	1.5097	0.976177	1.1152	1.06986	1.3777
Ammecr1	56068	Alport syndrome, mental retardation, midface hypoplasia and elliptocytosis chromosomal region gene 1	NM_019496//NP_062369	2.05666	1.85026	2.12709	7.7607	11.2681	10.6937	9.61292	10.051	9.49091
Ammecr1l	225339	AMME chromosomal region gene 1-like	NM_001242430//NM_153515//NP_001229359//NP_705735//XM_006525841//XM_006525842//XM_006525843//XM_006525844//XP_006525904//XP_006525905//XP_006525906//XP_006525907//XR_385986	14.1325	13.2304	14.2301	7.8093	9.5285	10.9973	10.5007	11.2686	12.3045
Amn1	232566	antagonist of mitotic exit network 1	NM_001113424//NP_001106895//XM_006507045//XM_006507046//XM_006507047//XP_006507108//XP_006507109//XP_006507110	4.7258	4.14637	4.45184	1.84398	1.93587	1.81287	1.77012	2.19499	2.12264
Ampd1	229665	adenosine monophosphate deaminase 1	NM_001033303//NP_001028475//XM_006501400//XM_006501401//XP_006501463//XP_006501464	23.4864	22.425	22.9383	0.179691	0.0292727	0.113567	0.0620979	0.165954	0.332432
Ampd2	109674	adenosine monophosphate deaminase 2	NM_001289719//NM_001289720//NM_028779//NP_001276648//NP_001276649//NP_083055//XM_006500868//XM_006500870//XM_006500871//XM_011239985//XM_017319424//XP_006500931//XP_006500933//XP_006500934//XP_011238287//XP_017174913	17.8137	15.9239	20.7352	54.3822	57.0052	53.2918	47.3953	48.3649	44.6869
Ampd3	11717	adenosine monophosphate deaminase 3	NM_001276301//NM_009667//NP_001263230//NP_033797//XM_006507215//XM_006507217//XM_006507219//XM_006507221//XM_006507222//XM_017321937//XM_017321938//XP_006507278//XP_006507280//XP_006507282//XP_006507284//XP_006507285//XP_017177426//XP_017177427//XR_378209	5.69674	5.83537	6.85695	0.257613	0.285373	0.260503	0.730016	0.647141	0.610034
Amt	434437	aminomethyltransferase	NM_001013814//NP_001013836//XM_011242894//XP_011241196	0.523277	0.39468	0.86265	0.952839	0.67263	0.401469	0.439044	0.469332	0.470071
Amz1	231842	archaelysin family metallopeptidase 1	NM_173405//NP_775581	0.57384	0.806895	0.273666	2.48166	3.57464	2.41044	2.19369	2.89509	1.53681
Amz2	13929	archaelysin family metallopeptidase 2	NM_001252193//NM_025275//NP_001239122//NP_079551	8.92362	10.5201	10.0664	5.50739	5.93919	4.66014	7.0782	5.47309	6.59322
Anapc1	17222	anaphase promoting complex subunit 1	NM_008569//NP_032595//XM_011239332//XM_011239333//XP_011237634//XP_011237635	27.3804	26.0439	26.5135	47.9956	49.4048	47.3791	46.4667	43.3526	46.7203
Anapc10	68999	anaphase promoting complex subunit 10	NM_026904//NP_081180//XM_006531339//XM_006531340//XM_006531341//XM_006531342//XM_006531343//XM_017312955//XP_006531402//XP_006531403//XP_006531404//XP_006531405//XP_006531406//XP_017168444	3.87665	4.39926	4.83685	7.835	6.53269	7.30905	6.0208	6.4084	5.69607
Anapc11	66156	anaphase promoting complex subunit 11	NM_001038230//NM_025389//NP_001033319//NP_079665	12.2115	12.7184	12.1239	11.138	10.1217	8.57406	9.46669	8.42942	7.35117
Anapc13	69010	anaphase promoting complex subunit 13	NM_181394//NP_852059//XM_006511806//XM_006511807//XP_006511869//XP_006511870	30.3998	31.8605	30.4163	23.3798	27.7251	24.9893	24.7736	26.1015	27.4784
Anapc16	52717	anaphase promoting complex subunit 16	NM_025514//NP_079790//XM_006513888//XP_006513951	41.6782	46.7132	44.7228	26.8631	26.7726	28.2184	26.4275	26.8469	29.9354
Anapc2	99152	anaphase promoting complex subunit 2	NM_175300//NP_780509	32.2247	35.187	34.4489	30.6643	30.1085	29.0041	29.7423	25.8681	28.0507
Anapc4	52206	anaphase promoting complex subunit 4	NM_024213//NP_077175	23.4752	25.6772	21.5125	28.6552	33.0963	28.744	29.6263	29.4267	28.4517
Anapc5	59008	anaphase-promoting complex subunit 5	NM_001042491//NM_001289517//NM_001289518//NM_001289519//NM_001289520//NM_021505//NP_001035956//NP_001276446//NP_001276447//NP_001276448//NP_001276449//NP_067480//XM_006530429//XM_017321048//XP_006530492//XP_017176537//XR_387575	119.97	129.885	116.575	162.76	167.514	168.186	169.11	153.578	164.801
Anapc7	56317	anaphase promoting complex subunit 7	NM_019805//NP_062779	18.4611	17.6038	14.9334	21.1184	24.6554	25.6302	23.19	20.8042	24.6024
Angel1	68737	angel homolog 1 (Drosophila)	NM_144524//NP_653107//XM_006516199//XM_006516200//XM_011244169//XP_006516262//XP_006516263//XP_011242471	5.48271	5.6079	6.02254	5.42898	4.68321	4.62863	5.1185	6.19846	5.90489
Angel2	52477	angel homolog 2 (Drosophila)	NM_001199020//NM_021421//NP_001185949//NP_067396//NR_037578//NR_037579//XM_006497183//XM_006497184//XM_006497185//XM_006497186//XM_017321690//XP_006497246//XP_006497247//XP_006497248//XP_006497249//XP_017177179//XR_373773	26.4308	25.6089	24.2566	18.3464	23.5618	22.4755	22.4946	22.677	22.7592
Angptl2	26360	angiopoietin-like 2	NM_011923//NP_036053//XM_006498051//XP_006498114	0.872382	0.997834	1.23271	1.66999	1.45314	0.798023	3.77941	3.15988	1.35637
Angptl4	57875	angiopoietin-like 4	NM_020581//NP_065606	2.38846	2.74804	2.74577	5.04946	3.92678	2.8419	5.34962	6.20884	3.92755
Angptl6	70726	angiopoietin-like 6	NM_145154//NP_660136//XM_011242599//XM_011242600//XP_011240901//XP_011240902	1.77325	2.10174	1.77486	0.986618	0.96435	0.623552	0.883387	0.546716	0.796476
Ank	11732	progressive ankylosis	NM_020332//NP_065065	10.3569	10.2359	10.5791	4.05269	5.03977	4.793	7.27999	7.09292	7.28225
Ankfy1	11736	ankyrin repeat and FYVE domain containing 1	NM_009671//NP_033801//XM_006532039//XP_006532102	24.2218	22.5684	22.4688	13.6892	14.737	14.9198	13.9116	12.9555	14.4005
Ankhd1	108857	ankyrin repeat and KH domain containing 1	NM_175375//NP_780584	34.1809	29.126	36.9782	22.3175	19.9648	20.7238	23.0757	23.2793	24.6024
Ankib1	70797	ankyrin repeat and IBR domain containing 1	NM_001003909//NM_001289527//NM_001289528//NM_001289529//NP_001003909//NP_001276456//NP_001276457//NP_001276458//XM_017321097//XP_017176586	19.1838	17.2923	15.81	12.553	16.5739	15.8538	12.9152	13.8414	14.1224
Ankle1	234396	ankyrin repeat and LEM domain containing 1	NM_001310502//NM_172756//NP_001297431//NP_766344//XM_006509661//XM_006509662//XP_006509724//XP_006509725	0.324903		0.114775	10.6491	6.10391	6.73035	7.46249	5.50033	6.27514
Ankle2	71782	ankyrin repeat and LEM domain containing 2	NM_001253814//NM_027922//NP_001240743//NP_082198	16.392	16.6774	14.3913	19.0186	17.4813	18.3924	16.8276	15.7565	17.5282
Ankmy1	241158	ankyrin repeat and MYND domain containing 1	NM_172850//NP_766438//XM_006529590//XM_006529591//XM_017320665//XM_017320666//XP_006529653//XP_006529654//XP_017176154//XP_017176155	0.237552	0.552876	0.453156	0.021628		0.0273382	0.0224227	0.047939	0.0480145
Ankmy2	217473	ankyrin repeat and MYND domain containing 2	NM_146033//NM_178910//NP_666145//XM_006515066//XP_006515129	19.5902	20.3414	19.226	6.16517	6.53053	6.34306	7.55112	6.1017	7.00254
Ankra2	68558	ankyrin repeat, family A (RFXANK-like), 2	NM_001271388//NM_001271389//NM_001271390//NM_001271391//NM_001271392//NM_023472//NP_001258317//NP_001258318//NP_001258319//NP_001258320//NP_001258321//NP_075961//XM_017315580//XP_017171069	15.6277	15.2403	14.5559	7.17427	5.95463	7.54858	7.47943	6.52958	8.31942
Ankrd10	102334	ankyrin repeat domain 10	NM_001167967//NM_001281974//NM_001281975//NM_133971//NP_001161439//NP_001268903//NP_001268904//NP_598732//NR_030781//XM_006508685//XM_006508686//XM_006508687//XM_006508688//XM_006508691//XM_006508692//XP_006508748//XP_006508749//XP_006508750//XP_006508751//XP_006508754//XP_006508755	35.6638	29.4165	25.7108	14.2579	17.3701	19.5557	17.1828	17.8269	20.5306
Ankrd11	77087	ankyrin repeat domain 11	NM_001081379//NP_001074848//NR_037865	63.6508	52.0138	77.1799	27.7264	18.0023	20.4448	18.9298	20.8793	21.7247
Ankrd12	106585	ankyrin repeat domain 12	NM_001025572//NP_001020743//XM_006523393//XM_006523394//XM_006523395//XM_006523396//XM_006523397//XM_006523399//XM_011246238//XP_006523456//XP_006523457//XP_006523458//XP_006523459//XP_006523460//XP_006523462//XP_011244540	10.0592	7.79396	11.0057	3.44028	3.02713	2.61309	2.91967	3.09514	3.14332
Ankrd13a	68420	ankyrin repeat domain 13a	NM_026718//NP_080994//XM_006530454//XP_006530517	84.0027	82.9316	94.7739	53.1223	55.7602	57.7421	47.248	48.5473	53.9626
Ankrd13b	268445	ankyrin repeat domain 13b	NM_172945//NP_766533//XM_006533388//XM_006533389//XM_006533390//XM_006533392//XM_006533393//XM_006533394//XM_006533395//XM_006533396//XM_006533397//XM_006533398//XM_006533399//XM_011249038//XM_011249039//XM_011249040//XM_011249041//XM_011249042//XM_011249043//XP_006533451//XP_006533452//XP_006533453//XP_006533455//XP_006533456//XP_006533457//XP_006533458//XP_006533459//XP_006533460//XP_006533461/…	6.02726	5.44181	8.00284	36.0579	27.435	32.1836	33.0015	31.9694	35.1937
Ankrd13c	433667	ankyrin repeat domain 13c	NM_001013806//NP_001013828//XM_006501652//XP_006501715	20.348	20.6332	19.7495	17.3631	22.9383	22.749	20.7958	20.0923	19.6839
Ankrd13d	68423	ankyrin repeat domain 13 family, member D	NM_026720//NP_080996	8.88762	6.80427	8.38935	1.11385	1.18477	1.15947	1.08684	1.45228	1.20002
Ankrd16	320816	ankyrin repeat domain 16	NM_177268//NP_796242//XM_006497483//XM_011238978//XP_006497546//XP_011237280//XR_001783048//XR_373937//XR_373938//XR_373940//XR_373941//XR_373942	14.596	13.2023	12.694	5.27387	3.17445	4.3312	3.89223	4.09469	4.76262
Ankrd17	81702	ankyrin repeat domain 17	NM_030886//NM_198010//NP_112148//NP_932127//XM_006535287//XM_006535288//XM_006535289//XM_006535290//XM_006535291//XM_011249595//XM_017321182//XP_006535350//XP_006535351//XP_006535352//XP_006535353//XP_006535354//XP_011247897//XP_017176671	29.8785	24.5289	32.5569	29.795	31.159	31.3112	32.8258	33.4841	36.1201
Ankrd23	78321	ankyrin repeat domain 23	NM_001310521//NM_153502//NP_001297450//NP_705722	10.9998	9.55826	12.4931	5.24072	2.8419	4.21964	3.94471	3.85881	3.62582
Ankrd24	70615	ankyrin repeat domain 24	NM_027480//NP_081756//XM_006514091//XM_006514092//XM_006514093//XM_006514094//XM_006514095//XM_006514096//XM_006514097//XM_006514098//XM_006514099//XM_006514100//XM_006514101//XM_006514102//XM_006514103//XM_006514104//XM_006514105//XM_006514106//XM_006514107//XM_011243564//XM_011243565//XM_011243566//XM_011243567//XM_011243568//XM_011243569//XM_011243570//XM_017314088//XM_017314089//XP_006514154/…	0.842406	0.551421	0.982045	1.24633	0.749662	0.43626	0.556607	0.807506	0.595942
Ankrd26	232339	ankyrin repeat domain 26	NM_001081112//NP_001074581//XM_006506022//XM_006506023//XM_006506024//XM_006506025//XP_006506085//XP_006506086//XP_006506087//XP_006506088//XR_001785122	5.71302	4.34833	5.15282	8.97648	7.6441	6.3105	7.68727	8.12218	6.86559
Ankrd27	245886	ankyrin repeat domain 27 (VPS9 domain)	NM_145633//NM_178263//NP_663608//NP_839994//XM_006539985//XM_006539986//XM_017322264//XM_017322266//XP_006540048//XP_006540049//XP_017177753//XP_017177755//XR_881721	13.1119	14.133	13.4507	33.5899	37.6763	33.7412	29.348	27.3078	24.9301
Ankrd28	105522	ankyrin repeat domain 28	NM_001024604//NP_001019775//XM_006518369//XM_011244886//XP_006518432//XP_011243188//XR_383131	11.2854	11.2011	9.08713	21.1666	28.8045	28.1792	27.785	29.1518	29.6593
Ankrd29	225187	ankyrin repeat domain 29	NM_001190371//NP_001177300//XM_017317867//XM_017317868//XM_017317869//XM_017317870//XM_017317871//XM_017317872//XM_017317873//XP_017173356//XP_017173357//XP_017173358//XP_017173359//XP_017173360//XP_017173361//XP_017173362	0.0473207	0.0917781	0.0752245	0.366208	0.147388	0.326749	0.267998	0.286486	0.239114
Ankrd32	NA	NA	NA	5.64095	5.05103	4.36364	12.7646	21.2705	18.0775	14.7688	15.1228	12.65
Ankrd33b	67434	ankyrin repeat domain 33B	NM_001164441//NM_026153//NM_027496//NP_001157913//NP_080429//NP_081772//XM_006520154//XM_006520155//XM_006520157//XP_006520217//XP_006520218//XP_006520220				0.195738	0.127547	0.10309	0.0338217		0.0271589
Ankrd37	654824	ankyrin repeat domain 37	NM_001039562//NP_001034651//XM_017312930//XP_017168419	4.51661	4.0494	3.34161	8.30192	7.8112	3.72677	3.61975	3.26754	2.32533
Ankrd39	109346	ankyrin repeat domain 39	NM_001310533//NM_026241//NP_001297462//NP_080517//NR_132321//XM_006495624//XP_006495687	11.4306	8.61686	8.31979	5.89078	6.33361	8.19067	5.94436	6.87672	7.1927
Ankrd40	71452	ankyrin repeat domain 40	NM_027799//NM_146024//NP_082075//NP_666136	25.5292	27.1194	30.8306	28.5926	27.1093	29.3563	23.2662	22.8675	25.9036
Ankrd44	329154	ankyrin repeat domain 44	NM_001081433//NP_001074902//XM_006496070//XM_006496071//XM_006496073//XM_006496074//XM_011238538//XP_006496133//XP_006496134//XP_006496136//XP_006496137//XP_011236840	80.7143	69.5363	78.4524	13.4339	17.4518	15.2769	17.6699	19.4966	19.2103
Ankrd46	68839	ankyrin repeat domain 46	NM_175134//NP_780343//XM_006520174//XM_006520175//XP_006520237//XP_006520238	16.091	17.1405	15.1436	16.6581	18.2172	14.6571	18.0326	16.8004	16.4501
Ankrd49	56503	ankyrin repeat domain 49	NM_019683//NP_062657//XM_006510503//XM_006510504//XM_006510505//XP_006510566//XP_006510567//XP_006510568	10.6124	9.57135	11.108	20.3182	17.8387	20.5561	17.3959	16.7452	17.7426
Ankrd50	99696	ankyrin repeat domain 50	NM_001033198//NM_001167883//NP_001161355//XM_006535582//XM_011249725//XP_006535645//XP_011248027	4.85896	5.27436	5.21589	3.66752	4.33796	4.56367	6.43576	6.65832	6.32032
Ankrd52	237615	ankyrin repeat domain 52	NM_172790//NP_766378	20.1941	15.9579	22.6356	35.7325	37.7035	39.9262	37.9028	41.2696	40.5343
Ankrd54	223690	ankyrin repeat domain 54	NM_144849//NP_659098//XM_006520800//XM_011245584//XM_017316566//XM_017316567//XP_006520863//XP_011243886//XP_017172055//XP_017172056	17.5981	17.742	17.8242	14.9019	12.7768	13.8793	14.1329	13.1211	15.2975
Ankrd55	77318	ankyrin repeat domain 55	NM_001168403//NM_001168404//NM_001168405//NM_029898//NP_001161875//NP_001161876//NP_001161877//NP_084174//XM_006517789//XM_006517791//XM_006517792//XM_011244709//XM_017315638//XM_017315639//XM_017315640//XP_006517852//XP_006517854//XP_006517855//XP_011243011//XP_017171127//XP_017171128//XP_017171129//XR_001780829	0.839945	0.856305	0.89016	0.333344	0.325821	0.470925	0.243947	0.347702	0.696499
Ankrd6	140577	ankyrin repeat domain 6	NM_001012450//NM_001012451//NM_080471//NP_001012453//NP_001012454//NP_536719//XM_006537608//XM_011249919//XM_011249920//XM_011249921//XM_011249922//XM_011249923//XM_011249924//XP_006537671//XP_011248221//XP_011248222//XP_011248223//XP_011248224//XP_011248225//XP_011248226	0.127944	0.155091	0.152542	0.203852	0.412734	0.165647	0.407588	0.661627	0.420229
Ankrd9	74251	ankyrin repeat domain 9	NM_175207//NP_780416//XM_006516294//XM_006516295//XP_006516357//XP_006516358	1.26489	0.934572	0.925592	1.6726	1.82246	1.62897	2.16046	2.12718	1.97835
Anks1	224650	ankyrin repeat and SAM domain containing 1	NM_001286040//NM_001286041//NM_181413//NP_001272969//NP_001272970//NP_852078//XM_006524087//XM_006524088//XM_006524089//XM_006524090//XM_006524091//XP_006524150//XP_006524151//XP_006524152//XP_006524153//XP_006524154	8.22776	8.34934	8.5895	8.12456	8.86402	9.31174	9.31175	10.0643	10.0801
Anks3	72615	ankyrin repeat and sterile alpha motif domain containing 3	NM_028301//NP_082577//XM_006522608//XM_006522609//XM_006522610//XM_006522611//XM_006522612//XM_006522613//XM_006522614//XM_006522616//XM_011246021//XP_006522671//XP_006522672//XP_006522673//XP_006522674//XP_006522675//XP_006522676//XP_006522677//XP_006522679//XP_011244323//XR_001781869	19.5775	18.4437	17.6571	8.0224	6.62649	7.14119	7.32145	8.92224	8.81088
Ankzf1	52231	ankyrin repeat and zinc finger domain containing 1	NM_001267620//NM_026187//NP_001254549//NP_080463//NR_051998//NR_051999//XM_006496507//XM_006496508//XM_011238696//XP_006496570//XP_006496571//XP_011236998	16.9863	15.4716	16.4943	13.8146	7.74426	6.54822	10.2677	8.92157	8.62556
Anln	68743	anillin, actin binding protein	NM_028390//NP_082666//XM_006510581//XM_006510582//XM_011242594//XP_006510644//XP_006510645//XP_011240896	0.113688	0.12403	0.165667	10.105	8.42255	7.37589	6.2777	4.63158	6.3623
Ano10	102566	anoctamin 10	NM_001271873//NM_133979//NP_001258802//NP_598740//XM_011242928//XM_011242929//XM_017313064//XP_011241230//XP_011241231//XP_017168553	11.8269	11.8715	11.7172	5.77525	5.46026	2.86543	4.84032	5.17423	6.29075
Ano6	105722	anoctamin 6	NM_001253813//NM_175344//NP_001240742//NP_780553//XM_006520231//XM_006520232//XM_006520233//XM_006520234//XP_006520294//XP_006520295//XP_006520296//XP_006520297	22.6217	20.4592	23.388	14.5658	12.6885	12.885	13.102	13.4886	13.2508
Ano8	382014	anoctamin 8	NM_001164679//NP_001158151//XM_006509686//XM_006509688//XM_006509690//XM_017312871//XM_017312872//XM_017312873//XP_006509749//XP_006509751//XP_006509753//XP_017168360//XP_017168361//XP_017168362	7.44339	7.45682	8.99666	3.69647	3.5218	2.4542	2.86454	3.33112	2.25878
Anp32a	11737	acidic (leucine-rich) nuclear phosphoprotein 32 family, member A	NM_009672//NP_033802//XM_006510778//XM_006510779//XP_006510841//XP_006510842	146.858	160.699	170.546	191.308	180.469	150.913	167.575	158.699	158.651
Anp32b	67628	acidic (leucine-rich) nuclear phosphoprotein 32 family, member B	NM_130889//NP_570959//XM_011250089//XP_011248391	143.199	168.433	155.284	608.475	590.68	589.279	527.954	507.17	519.986
Anp32e	66471	acidic (leucine-rich) nuclear phosphoprotein 32 family, member E	NM_001253757//NM_001253758//NM_023210//NP_001240686//NP_001240687//NP_075699//XM_011240193//XP_011238495	51.1381	53.8076	49.2617	110.889	127.04	114.331	114.651	106.68	110.574
Antxr2	71914	anthrax toxin receptor 2	NM_133738//NP_598499	12.9595	13.5234	11.8841	1.47721	2.01046	1.29997	2.03552	2.01016	2.11711
Anubl1	NA	NA	NA	0.273508	0.206293	0.257652	0.913059	0.81132	1.0492	1.9219	1.22656	1.22849
Anxa11	11744	annexin A11	NM_013469//NP_038497//XM_006518451//XP_006518514	49.2143	50.564	52.3269	22.3158	24.1021	24.3948	25.9898	25.7055	26.7537
Anxa2	12306	annexin A2	NM_007585//NP_031611//XM_006510796//XP_006510859	14.8581	16.0398	13.4884	35.4271	20.5071	16.3894	22.122	26.4768	41.251
Anxa3	11745	annexin A3	NM_013470//NP_038498			0.0511231	3.20613	2.91913	1.38788	0.4098	0.194698	0.146253
Anxa4	11746	annexin A4	NM_001331120//NM_013471//NP_001318049//NP_038499//XM_006505397//XM_006505398//XM_011241156//XM_011241158//XP_006505460//XP_006505461//XP_011239458//XP_011239460	1.07692	1.23083	0.978256	8.3341	8.0091	7.30331	5.44558	4.88985	7.85163
Anxa5	11747	annexin A5	NM_009673//NP_033803	42.7443	47.6514	42.6935	15.5911	15.6371	13.2755	15.2355	14.6172	14.4143
Anxa6	11749	annexin A6	NM_001110211//NM_013472//NP_001103681//NP_038500//NR_138556//XR_001779866	364.664	375.839	354.679	110.573	114.544	105.217	101.41	104.929	120.923
Anxa7	11750	annexin A7	NM_001110794//NM_009674//NP_001104264//NP_033804//XM_006518452//XM_006518453//XP_006518515//XP_006518516	24.4235	27.1617	26.8749	34.7977	37.9662	36.8984	34.6784	34.1868	33.558
Anxa9	71790	annexin A9	NM_001085383//NM_023628//NP_001078852//NP_076117//XM_006502115//XM_011240235//XP_006502178//XP_011238537//XR_375584	0.311737	0.151153	0.0825935	1.09981	1.28305	0.896892	0.919533	0.786374	0.551329
Aoc2	237940	amine oxidase, copper containing 2 (retina-specific)	NM_178932//NP_849263//XM_017314533//XM_017314534//XM_017314535//XM_017314536//XM_017314537//XP_017170022//XP_017170023//XP_017170024//XP_017170025//XP_017170026	10.3933	6.77818	9.08225	11.4547	6.54465	9.09311	7.17127	8.49391	7.46308
Aoc3	11754	amine oxidase, copper containing 3	NM_009675//NP_033805//XM_006532041//XM_017314230//XP_006532104//XP_017169719	0.0175246	0.0169944	0.0185723	0.526525	0.343095	0.403357	0.248123	0.247558	0.425053
Ap1ar	211556	adaptor-related protein complex 1 associated regulatory protein	NM_145964//NP_666076//XM_006501240//XM_006501241//XM_006501242//XM_006501243//XM_006501244//XM_006501245//XM_006501246//XM_006501247//XP_006501303//XP_006501304//XP_006501305//XP_006501306//XP_006501307//XP_006501308//XP_006501309//XP_006501310	26.6571	24.0689	25.4837	28.3786	32.2417	36.205	28.965	28.5238	29.7089
Ap1b1	11764	adaptor protein complex AP-1, beta 1 subunit	NM_001243043//NM_001243044//NM_007454//NP_001229972//NP_001229973//NP_031480//XM_006514461//XM_006514462//XM_006514463//XP_006514524//XP_006514525//XP_006514526	45.3444	48.3304	44.2813	24.6716	29.4719	31.7123	32.1727	33.6735	31.8928
Ap1g1	11765	adaptor protein complex AP-1, gamma 1 subunit	NM_001301211//NM_009677//NP_001288140//NP_033807	25.3253	21.0193	25.1626	24.179	26.8112	26.2579	32.0116	31.5858	33.0289
Ap1g2	11766	adaptor protein complex AP-1, gamma 2 subunit	NM_001303502//NM_007455//NP_001290431//NP_031481//XM_017315803//XM_017315804//XP_017171292//XP_017171293	41.0697	41.7556	49.4504	45.5002	36.2147	31.0452	35.8551	36.1184	37.1656
Ap1m1	11767	adaptor-related protein complex AP-1, mu subunit 1	NM_007456//NP_031482//XM_006509538//XP_006509601	73.4293	82.277	93.117	79.3177	72.6406	75.9731	68.9402	71.7171	73.6139
Ap1m2	11768	adaptor protein complex AP-1, mu 2 subunit	NM_001110300//NM_009678//NP_001103770//NP_033808//XM_006509949//XM_006509950//XP_006510012//XP_006510013	1.15247	0.902678	1.22137	0.242139	0.236674	0.204046	0.334714	0.0894512	0.447961
Ap1s1	11769	adaptor protein complex AP-1, sigma 1	NM_007457//NP_031483//XM_006504348//XP_006504411	25.2168	26.8525	21.5457	58.2757	67.966	57.0687	56.317	53.567	53.4685
Ap1s2	108012	adaptor-related protein complex 1, sigma 2 subunit	NM_001290378//NM_001290379//NM_026887//NP_001277307//NP_001277308//NP_081163//XM_006528678//XM_011247769//XP_006528741//XP_011246071//XR_387077	5.25039	4.45804	4.46168	3.3704	4.88767	4.06534	3.72262	3.68646	2.39631
Ap1s3	252903	adaptor-related protein complex AP-1, sigma 3	NM_183027//NP_898848//XR_373542	7.33951	6.62392	6.16018	6.29207	9.94022	10.3578	10.7204	9.59501	9.20406
Ap2a1	11771	adaptor-related protein complex 2, alpha 1 subunit	NM_001077264//NM_007458//NP_001070732//NP_031484//XM_006540569//XM_006540570//XP_006540632//XP_006540633	25.8434	24.9965	29.9731	49.6253	41.8149	41.6895	39.7059	36.9362	40.522
Ap2a2	11772	adaptor-related protein complex 2, alpha 2 subunit	NM_007459//NP_031485//XM_006536154//XM_006536155//XP_006536217//XP_006536218	20.7915	20.549	19.0954	29.5436	32.7487	28.1893	30.9269	30.061	28.1952
Ap2b1	71770	adaptor-related protein complex 2, beta 1 subunit	NM_001035854//NM_027915//NP_001030931//NP_082191//XM_006534258//XM_017314772//XP_006534321//XP_017170261	52.1278	52.0286	50.2329	37.5789	44.6777	40.0427	41.3392	41.4174	40.3743
Ap2m1	11773	adaptor-related protein complex 2, mu 1 subunit	NM_001302970//NM_009679//NP_001289899//NP_033809	72.1693	78.2666	72.872	82.0056	79.5549	83.7013	69.6765	63.1841	70.7021
Ap2s1	232910	adaptor-related protein complex 2, sigma 1 subunit	NM_198613//NP_941015//XR_001785522	81.2858	80.7926	78.0628	90.3552	92.9551	96.5459	88.0255	86.7922	88.3924
Ap3b1	11774	adaptor-related protein complex 3, beta 1 subunit	NM_009680//NP_033810//XM_006517523//XP_006517586//XR_001780749//XR_382728	33.4215	36.4617	37.9176	25.2816	25.5637	20.1575	24.3836	24.6348	22.6982
Ap3d1	11776	adaptor-related protein complex 3, delta 1 subunit	NM_007460//NP_031486//XR_001779423//XR_001779424//XR_380349	43.796	39.9914	46.7423	24.8973	22.2193	21.6115	23.337	22.2517	20.7725
Ap3m1	55946	adaptor-related protein complex 3, mu 1 subunit	NM_018829//NP_061299//XM_006519292//XM_006519293//XP_006519355//XP_006519356	13.2692	13.6277	13.3612	14.9982	16.9997	16.5532	14.185	13.8106	15.2755
Ap3m2	64933	adaptor-related protein complex 3, mu 2 subunit	NM_001122820//NM_029505//NP_001116292//NP_083781	21.6649	21.2034	21.6884	1.73983	1.00848	1.2786	1.42623	1.36767	2.73965
Ap3s1	11777	adaptor-related protein complex 3, sigma 1 subunit	NM_001303015//NM_009681//NP_001289944//NP_033811//XM_006525526//XM_006525528//XP_006525589//XP_006525591	14.4804	17.8813	16.0638	19.8231	22.8985	22.1195	15.8315	14.7162	15.3184
Ap3s2	11778	adaptor-related protein complex 3, sigma 2 subunit	NM_009682//NP_033812	8.56126	9.16465	8.72141	9.09977	8.7999	10.7844	8.66987	7.8617	10.5167
Ap4b1	67489	adaptor-related protein complex AP-4, beta 1	NM_001163552//NM_001163553//NM_026193//NP_001157024//NP_001157025//NP_080469//XM_006501932//XM_006501933//XP_006501995//XP_006501996//XR_375568	12.019	12.1175	12.4009	7.92987	8.76393	8.89625	7.17171	6.91851	7.59827
Ap4e1	108011	adaptor-related protein complex AP-4, epsilon 1	NM_175550//NP_780759//XM_006498548//XM_006498549//XM_006498550//XM_006498551//XM_006498552//XM_006498553//XP_006498611//XP_006498612//XP_006498613//XP_006498614//XP_006498615//XP_006498616//XR_001780227//XR_001780230//XR_374385	8.38397	6.74473	6.65764	5.30024	5.1491	5.58528	5.87396	5.64768	4.77349
Ap4m1	11781	adaptor-related protein complex AP-4, mu 1	NM_021392//NP_067367//XM_006504551//XP_006504614	11.2684	7.53169	9.8962	8.82875	7.83047	8.0598	7.03436	7.70083	8.12129
Ap4s1	11782	adaptor-related protein complex AP-4, sigma 1	NM_001329698//NM_001329699//NM_021710//NP_001316627//NP_001316628//NP_068356//XM_006515432//XM_006515433//XM_006515434//XM_006515435//XM_006515436//XM_006515437//XM_017314940//XM_017314941//XM_017314942//XP_006515495//XP_006515496//XP_006515497//XP_006515498//XP_006515499//XP_006515500//XP_017170429//XP_017170430//XP_017170431	17.2349	19.4655	11.6634	9.38975	16.8774	16.3296	15.6148	17.9491	17.0681
Apaf1	11783	apoptotic peptidase activating factor 1	NM_001042558//NM_001282947//NM_009684//NP_001036023//NP_001269876//NP_033814	8.11854	7.3944	6.8358	5.14521	7.37111	5.92224	6.84249	6.97073	6.77986
Apba3	57267	amyloid beta (A4) precursor protein-binding, family A, member 3	NM_018758//NP_061228//XM_006513905//XM_006513906//XM_006513907//XP_006513968//XP_006513969//XP_006513970//XR_380418	11.2248	13.5799	12.8646	17.1105	12.7872	13.0441	13.8048	10.4407	11.6765
Apbb1	11785	amyloid beta (A4) precursor protein-binding, family B, member 1	NM_001253885//NM_001253886//NM_001253887//NM_001310600//NM_009685//NP_001240814//NP_001240815//NP_001240816//NP_001297529//NP_033815//XM_006507230//XM_006507231//XM_006507232//XM_006507234//XM_006507235//XM_006507236//XM_017321946//XM_017321947//XP_006507293//XP_006507294//XP_006507295//XP_006507297//XP_006507298//XP_006507299//XP_017177435//XP_017177436	0.65492	0.588062	0.694074	0.242927	0.194272	0.0279149	0.228957	0.146851	0.147082
Apbb1ip	54519	amyloid beta (A4) precursor protein-binding, family B, member 1 interacting protein	NM_019456//NP_062329//XM_006498186//XM_006498187//XM_011239139//XP_006498249//XP_006498250//XP_011237441	108.339	104.796	127.608	68.7865	68.6375	70.9961	45.5481	48.2312	54.5602
Apbb2	11787	amyloid beta (A4) precursor protein-binding, family B, member 2	NM_001201413//NM_001201414//NM_001201415//NM_001201416//NM_001310626//NM_009686//NP_001188342//NP_001188343//NP_001188344//NP_001188345//NP_001297555//NP_033816//XM_006503688//XM_006503690//XM_006503691//XM_006503692//XM_006503693//XM_006503694//XM_006503696//XM_006503697//XM_011240693//XM_017320620//XM_017320621//XM_017320622//XP_006503751//XP_006503753//XP_006503754//XP_006503755//XP_006503756/…	0.344267	0.172311	0.364848	0.43477	0.266834	0.217267	0.419298	0.392195	0.202018
Apbb3	225372	amyloid beta (A4) precursor protein-binding, family B, member 3	NM_146085//NP_666197//XM_006525861//XP_006525924	18.6431	18.8037	19.2033	11.089	7.6802	9.50212	8.25204	9.31138	9.43932
Apc	11789	adenomatosis polyposis coli	NM_007462//NP_031488//XM_006525529//XM_006525530//XM_006525531//XM_006525532//XM_006525533//XM_006525534//XM_006525535//XM_006525536//XM_006525538//XM_006525539//XM_017317804//XP_006525592//XP_006525593//XP_006525594//XP_006525595//XP_006525596//XP_006525597//XP_006525598//XP_006525599//XP_006525601//XP_006525602//XP_017173293	10.452	7.00325	9.62751	7.05959	6.70201	6.91515	5.89958	6.46891	6.04758
Apcdd1	494504	adenomatosis polyposis coli down-regulated 1	NM_133237//NP_573500	0.0275234	0.0533815	0.116675	0.375882	0.244932	0.79187	0.441652	0.527663	0.445048
Apeh	235606	acylpeptide hydrolase	NM_146226//NP_666338//XM_006511723//XM_006511724//XP_006511786//XP_006511787	48.5878	49.18	45.1755	31.1536	30.5365	27.6986	34.8529	33.421	34.5482
Apex1	11792	apurinic/apyrimidinic endonuclease 1	NM_009687//NP_033817	36.3087	42.8124	35.5434	142.05	160.297	162.189	154.669	145.891	157.439
Apex2	77622	apurinic/apyrimidinic endonuclease 2	NM_029943//NP_084219//XM_006528991//XM_011247877//XM_011247878//XM_011247879//XM_011247880//XP_006529054//XP_011246179//XP_011246180//XP_011246181//XP_011246182//XR_001782760//XR_878263//XR_878264//XR_878265//XR_878266//XR_878267//XR_878268//XR_878269//XR_878270//XR_878271	6.49817	5.42966	6.45353	11.3488	12.402	12.4638	10.4928	11.0105	11.1517
Aph1a	226548	aph1 homolog A, gamma secretase subunit	NM_146104//NM_146134//NP_666216//NP_666246	14.9027	17.0316	14.6429	13.4694	16.6198	15.1512	16.1422	15.0098	15.6369
Api5	11800	apoptosis inhibitor 5	NM_001305258//NM_007466//NP_001292187//NP_031492//XM_006498589//XP_006498652	49.1737	52.9732	45.1444	71.8826	99.3903	91.4359	94.0485	95.623	93.2921
Apip	56369	APAF1 interacting protein	NM_019735//NP_062709//XM_006499926//XP_006499989	5.83622	5.5788	5.21318	11.7658	12.2422	10.8424	11.726	12.1142	8.93148
Apitd1	69928	apoptosis-inducing, TAF9-like domain 1	NM_027263//NP_081539	1.40822	1.44595	1.05347	26.8491	24.6951	27.646	25.8027	24.2393	24.1101
Aplf	72103	aprataxin and PNKP like factor	NM_001170489//NM_024251//NP_001163960//NP_077213//XM_006506656//XM_006506657//XM_017321755//XP_006506719//XP_006506720//XP_017177244	2.06814	2.59812	2.49065	4.19382	4.05734	3.48897	4.01517	3.3199	3.39638
Aplp1	11803	amyloid beta (A4) precursor-like protein 1	NM_007467//NP_031493//XM_017321948//XP_017177437	0.483098	0.562179	0.477847	0.703741	0.37259	0.333579	0.790399	0.389965	0.358031
Aplp2	11804	amyloid beta (A4) precursor-like protein 2	NM_001102455//NM_001102456//NM_009691//NP_001095925//NP_001095926//NP_033821//XM_006509951//XM_006509952//XP_006510014//XP_006510015	14.0562	13.4489	14.344	16.3292	12.4345	11.5442	11.7914	13.0046	12.8565
Apoa1bp	246703	apolipoprotein A-I binding protein	NM_144897//NP_659146//XM_006501517//XP_006501580	23.4094	26.2508	31.9357	20.5381	11.2115	10.1883	17.8377	14.0864	14.8829
Apobec1	11810	apolipoprotein B mRNA editing enzyme, catalytic polypeptide 1	NM_001134391//NM_031159//NP_001127863//NP_112436//XM_006505401//XM_011241159//XP_006505464//XP_011239461	5.61204	6.82756	7.06497	0.216767	0.0908034	0.352283	0.0321045		0.0687466
Apobec2	11811	apolipoprotein B mRNA editing enzyme, catalytic polypeptide 2	NM_009694//NP_033824	1.70774	1.5334	1.20656	0.0575858		0.145579	0.179105
Apobec3	80287	apolipoprotein B mRNA editing enzyme, catalytic polypeptide 3	NM_001160415//NM_030255//NP_001153887//NP_084531//XM_006521551//XM_006521553//XM_017316806//XM_017316807//XM_017316808//XP_006521614//XP_006521616//XP_017172295//XP_017172296//XP_017172297//XR_001781583	83.2725	76.1657	85.9931	108.932	95.0703	97.5993	99.8043	92.2428	112.113
Apobr	171504	apolipoprotein B receptor	NM_138310//NP_612183//XM_006507399//XM_006507400//XM_006507401//XP_006507462//XP_006507463//XP_006507464	7.81297	7.16145	8.48422	1.09136	0.857195	0.763654	1.07085	1.27431	0.822037
Apoe	11816	apolipoprotein E	NM_001305819//NM_001305843//NM_001305844//NM_009696//NP_001292748//NP_001292772//NP_001292773//NP_033826	3.57171	2.32901	3.8505	9.64349	4.43891	5.03174	3.72012	5.65444	5.04101
Apol10b	328561	apolipoprotein L 10B	NM_177820//NP_808488//XM_006521088//XP_006521151	0.69823	0.489021	0.616644			0.133924		0.0391405
Apol7e	666348	apolipoprotein L 7e	NM_001134802//NP_001128274//XM_011245711//XP_011244013	50.1595	45.8241	51.3251	0.881862	0.861959	1.27393	3.13462	2.75748	3.32118
Apon	28194	apolipoprotein N	NM_133996//NP_598757	0.142839	0.0923453		0.563544	0.847423	0.219179	0.314596	0.336299	0.481184
Apoo	68316	apolipoprotein O	NM_001199337//NM_001199338//NM_001199339//NM_026673//NP_001186266//NP_001186267//NP_001186268//NP_080949//XM_011247666//XM_011247667//XM_011247668//XM_011247669//XP_011245968//XP_011245969//XP_011245970//XP_011245971	1.34404	1.00716	0.971177	5.00599	5.05611	5.76522	4.09428	3.69864	2.84009
Apool	68117	apolipoprotein O-like	NM_001313733//NM_001313734//NM_026565//NP_001300662//NP_001300663//NP_080841	15.8891	18.4434	11.5662	18.7039	22.2809	21.518	23.5572	22.9151	25.7085
App	11820	amyloid beta (A4) precursor protein	NM_001198823//NM_001198824//NM_001198825//NM_001198826//NM_007471//NP_001185752//NP_001185753//NP_001185754//NP_001185755//NP_031497//XM_006522873//XM_006522874//XP_006522936//XP_006522937	2.59318	2.33669	2.96709	0.271616	0.285908	0.264098	0.238273	0.138933	0.301496
Appbp2	66884	amyloid beta precursor protein (cytoplasmic tail) binding protein 2	NM_025825//NP_080101	19.3476	15.9666	17.0756	27.3559	36.0314	36.6428	29.5402	30.3498	32.9551
Appl1	72993	adaptor protein, phosphotyrosine interaction, PH domain and leucine zipper containing 1	NM_145221//NP_660256//XM_006519608//XM_006519609//XM_017316214//XP_006519671//XP_006519672//XP_017171703//XR_001781158//XR_001781159//XR_001781160	14.5643	14.1451	13.8516	12.2827	14.4874	13.5897	12.6505	13.6907	12.426
Appl2	216190	adaptor protein, phosphotyrosine interaction, PH domain and leucine zipper containing 2	NM_145220//NP_660255//XM_006513508//XM_006513509//XM_006513510//XM_006513511//XM_011243404//XM_017313895//XP_006513571//XP_006513572//XP_006513573//XP_006513574//XP_011241706//XP_017169384//XR_380384	24.354	20.8775	23.5089	4.6204	4.02726	3.3416	4.27164	3.32576	4.44133
Aprt	11821	adenine phosphoribosyl transferase	NM_009698//NP_033828	55.9549	60.7321	60.6199	227.832	226.569	247.443	171.212	172.251	185.289
Aptx	66408	aprataxin	NM_001025444//NM_001025445//NM_025545//NP_001020615//NP_001020616//NP_079821//XM_006538166//XM_006538167//XM_006538168//XM_006538169//XM_006538170//XM_006538171//XM_011250084//XP_006538229//XP_006538230//XP_006538231//XP_006538232//XP_006538233//XP_006538234//XP_011248386	3.20768	3.70934	3.41367	3.36034	3.18895	3.70695	3.02775	3.33142	3.09252
Aqp11	66333	aquaporin 11	NM_175105//NP_780314	1.04893	1.18673	1.23515	0.477501	0.414866	0.134127	0.385035	0.646796	0.235569
Aqp3	11828	aquaporin 3	NM_016689//NP_057898	5.54954	6.01727	7.03904	4.41605	3.42199	1.00576	13.6937	15.6083	16.5162
Aqp9	64008	aquaporin 9	NM_001271843//NM_022026//NP_001258772//NP_071309//NR_073483//XM_006511331//XM_006511332//XM_011242782//XM_011242783//XP_006511394//XP_006511395//XP_011241084//XP_011241085	0.961519	1.0172	0.771971	0.159167	0.0777873	0.134127	0.0550051	0.0881994	0.147231
Aqr	11834	aquarius	NM_001290788//NM_009702//NP_001277717//NP_033832	47.6482	47.3075	52.6356	51.3342	56.6019	56.8491	59.6646	58.2759	58.9414
Araf	11836	Araf proto-oncogene, serine/threonine kinase	NM_001159645//NM_009703//NP_001153117//NP_033833//XM_006527556//XM_006527557//XM_011247429//XM_011247430//XP_006527619//XP_006527620//XP_011245731//XP_011245732	40.4825	37.7114	44.4412	33.5205	26.2197	25.7729	26.4853	27.4239	26.3367
Arap2	212285	ArfGAP with RhoGAP domain, ankyrin repeat and PH domain 2	NM_178407//NP_848494//XM_006503828//XM_006503829//XM_006503830//XM_011240712//XP_006503891//XP_006503892//XP_006503893//XP_011239014	30.6499	29.266	28.8669	6.91678	9.15391	8.20103	27.3601	34.2524	32.9527
Arap3	106952	ArfGAP with RhoGAP domain, ankyrin repeat and PH domain 3	NM_001205336//NM_139206//NP_001192265//NP_631945//XM_006525486//XM_006525487//XM_006525488//XM_006525489//XM_006525490//XM_006525491//XM_006525492//XM_011246799//XP_006525549//XP_006525550//XP_006525551//XP_006525552//XP_006525553//XP_006525554//XP_006525555//XP_011245101	0.182123	0.230956	0.29694		0.0249342	0.0161225	0.105789	0.0848151	0.0424744
Arc	11838	activity regulated cytoskeletal-associated protein	NM_001276684//NM_018790//NP_001263613//NP_061260	0.680415	1.0264	0.988163	0.52771	0.291539	0.348019	0.808756	0.788265	0.560295
Arcn1	213827	archain 1	NM_145985//NP_666097	70.7724	65.4311	63.6371	78.9704	96.8522	90.4541	82.1877	77.1931	79.7033
Arf1	11840	ADP-ribosylation factor 1	NM_001130408//NM_007476//NP_001123880//NP_031502	144.843	144.652	152.368	231.703	244.483	233.035	211.771	213.934	213.972
Arf2	11841	ADP-ribosylation factor 2	NM_001304574//NM_007477//NP_001291503//NP_031503	7.388	8.5412	5.926	3.61381	4.97609	5.86829	5.90703	5.34981	4.9776
Arf3	11842	ADP-ribosylation factor 3	NM_007478//NP_031504//XM_011245445//XP_011243747	111.43	109.024	109.015	60.6895	71.2744	68.5373	79.2342	79.0506	76.2452
Arf4	11843	ADP-ribosylation factor 4	NM_007479//NP_031505	45.3853	46.2439	38.6228	57.2245	69.9666	61.3918	59.0066	56.8723	54.3692
Arf5	11844	ADP-ribosylation factor 5	NM_007480//NP_031506	111.387	140.767	128.722	82.0926	72.3775	84.2867	94.3057	83.6485	82.9458
Arf6	11845	ADP-ribosylation factor 6	NM_007481//NP_031507	72.4748	68.7004	72.1904	74.2378	77.45	72.0478	88.5814	87.5044	82.0707
Arfgap1	228998	ADP-ribosylation factor GTPase activating protein 1	NM_001177706//NM_001177707//NM_001177708//NM_001177709//NM_001177710//NM_145760//NP_001171177//NP_001171178//NP_001171179//NP_001171180//NP_001171181//NP_665703//XM_006500594//XM_011239935//XM_011239936//XM_017318014//XP_006500657//XP_011238237//XP_011238238//XP_017173503//XR_001782401	22.2131	22.6394	21.8771	20.599	20.2486	21.1203	21.9146	21.6084	21.8765
Arfgap2	77038	ADP-ribosylation factor GTPase activating protein 2	NM_001166024//NM_023854//NP_001159496//NP_076343	36.1575	39.6438	34.0322	30.3067	36.1385	42.2353	35.3025	33.1318	37.6602
Arfgap3	66251	ADP-ribosylation factor GTPase activating protein 3	NM_025445//NP_079721//XM_006521253//XM_006521254//XM_006521255//XP_006521316//XP_006521317//XP_006521318	3.85485	3.56701	3.24329	3.16137	3.11621	2.09961	3.97192	3.41455	2.79542
Arfgef1	211673	ADP-ribosylation factor guanine nucleotide-exchange factor 1(brefeldin A-inhibited)	NM_001102430//NP_001095900	33.4648	30.4261	28.6831	22.6594	29.4106	30.4549	29.2953	28.7994	32.449
Arfgef2	99371	ADP-ribosylation factor guanine nucleotide-exchange factor 2 (brefeldin A-inhibited)	NM_001085495//NP_001078964//XM_006500483//XM_006500484//XM_011239875//XP_006500546//XP_006500547//XP_011238177	12.4564	11.3389	12.5033	10.0542	11.2412	11.9207	11.6665	12.0727	12.3934
Arfip1	99889	ADP-ribosylation factor interacting protein 1	NM_001081093//NM_001293801//NP_001074562//NP_001280730//XM_006502482//XM_006502484//XP_006502545//XP_006502547	17.4517	17.8653	15.0289	11.655	16.4627	14.7616	15.6045	13.3809	13.8152
Arfip2	76932	ADP-ribosylation factor interacting protein 2	NM_029802//NP_084078//XM_006508317//XM_006508318//XM_006508319//XM_011241939//XP_006508380//XP_006508381//XP_006508382//XP_011240241	11.0256	10.9884	12.1332	21.7674	20.272	21.0755	20.1042	21.3013	19.3154
Arfrp1	76688	ADP-ribosylation factor related protein 1	NM_001165991//NM_001165992//NM_001165995//NM_029702//NP_001159463//NP_001159464//NP_001159467//NP_083978//NR_028585//XM_011239965//XP_011238267//XR_867137//XR_867138	34.2457	33.814	30.8837	28.4233	28.9438	31.6586	24.9298	24.4338	25.8219
Arglu1	234023	arginine and glutamate rich 1	NM_176849//NP_789819//XM_006508759//XM_006508760//XP_006508822//XP_006508823	62.5484	44.3357	57.0838	59.8972	54.5409	57.0165	49.6954	51.9431	52.7071
Arhgap1	228359	Rho GTPase activating protein 1	NM_001145902//NM_146124//NP_001139374//NP_666236//NR_027371//NR_027372//NR_027373//XM_006499244//XM_006499245//XM_006499246//XM_006499247//XM_006499248//XM_006499249//XM_006499250//XM_006499251//XM_011239457//XP_006499307//XP_006499308//XP_006499309//XP_006499310//XP_006499311//XP_006499312//XP_006499313//XP_006499314//XP_011237759	57.4427	56.2888	72.8803	34.9222	30.1558	29.6148	38.0199	36.4125	39.2789
Arhgap10	78514	Rho GTPase activating protein 10	NM_030113//NP_084389//XM_006531495//XM_006531498//XM_006531500//XM_011248553//XM_017313014//XM_017313015//XM_017313016//XM_017313017//XM_017313018//XM_017313019//XM_017313020//XM_017313021//XM_017313022//XP_006531558//XP_006531561//XP_006531563//XP_011246855//XP_017168503//XP_017168504//XP_017168505//XP_017168506//XP_017168507//XP_017168508//XP_017168509//XP_017168510//XP_017168511//XR_001778487	6.2381	5.82806	6.3423	10.043	9.00397	8.66734	9.23918	9.85097	7.9957
Arhgap11a	228482	Rho GTPase activating protein 11A	NM_181416//NP_852081	1.18237	0.967905	1.15541	25.4722	23.7905	20.7463	18.5814	15.1221	18.9013
Arhgap12	75415	Rho GTPase activating protein 12	NM_001039692//NM_029277//NP_001034781//NP_083553//XM_006526314//XM_006526315//XM_006526316//XM_011247018//XM_017318001//XM_017318002//XP_006526377//XP_006526378//XP_006526379//XP_011245320//XP_017173490//XP_017173491	9.04799	6.94814	7.1065	4.41857	4.78206	4.61613	6.15606	5.8547	6.06506
Arhgap15	76117	Rho GTPase activating protein 15	NM_001025377//NM_001301831//NM_001301832//NM_153820//NP_001288760//NP_001288761//NP_722542//XM_006498397//XM_006498398//XM_006498399//XM_006498400//XM_006498402//XM_006498403//XP_006498460//XP_006498461//XP_006498462//XP_006498463//XP_006498465//XP_006498466//XR_001783199	53.4296	66.177	46.0473	6.73383	9.44276	10.9177	14.6513	15.1048	20.61
Arhgap17	70497	Rho GTPase activating protein 17	NM_001122640//NM_001122641//NM_001122642//NM_001122643//NM_001316713//NM_144529//NP_001116112//NP_001116113//NP_001116114//NP_001116115//NP_001303642//NP_653112//XM_006508201//XM_017312292//XP_006508264//XP_017167781//XR_869745	15.6698	14.9248	17.29	9.10014	8.62695	7.84167	13.1474	15.0738	14.2938
Arhgap18	73910	Rho GTPase activating protein 18	NM_176837//NP_789807//XM_006512885//XP_006512948//XR_001779622	8.69235	7.83023	8.10566	2.63799	2.27511	1.78983	4.88666	4.49287	4.80138
Arhgap19	71085	Rho GTPase activating protein 19	NM_001163495//NM_027667//NP_001156967//NP_081943//XM_011247341//XM_011247342//XM_011247343//XM_011247344//XP_011245643//XP_011245644//XP_011245645//XP_011245646	1.16906	1.04648	1.00069	8.65145	7.53589	8.43457	5.26276	3.73542	6.0285
Arhgap21	71435	Rho GTPase activating protein 21	NM_001081364//NM_001128084//NP_001074833//NP_001121556//XM_006497538//XM_006497539//XM_006497540//XM_006497541//XM_006497542//XM_006497543//XM_006497544//XM_006497545//XM_011238986//XM_017319262//XM_017319263//XP_006497601//XP_006497602//XP_006497603//XP_006497604//XP_006497605//XP_006497606//XP_006497607//XP_006497608//XP_011237288//XP_017174751//XP_017174752//XR_373945//XR_373946	2.04418	1.59659	2.5177	7.58537	7.84683	7.19741	8.16655	7.74878	7.29198
Arhgap25	232201	Rho GTPase activating protein 25	NM_001037727//NM_001286610//NM_175476//NP_001032816//NP_001273539//NP_780685//NR_104483//XM_006505980//XM_017321530//XM_017321531//XP_006506043//XP_017177019//XP_017177020	39.009	39.1642	46.6455	6.26892	5.32615	5.33349	4.79945	4.62283	7.01208
Arhgap26	71302	Rho GTPase activating protein 26	NM_175164//NP_780373//XM_006526267//XM_006526268//XM_006526269//XM_017317984//XM_017317985//XM_017317986//XM_017317987//XM_017317988//XM_017317989//XM_017317990//XM_017317991//XP_006526330//XP_006526331//XP_006526332//XP_017173473//XP_017173474//XP_017173475//XP_017173476//XP_017173477//XP_017173478//XP_017173479//XP_017173480	6.05654	5.48554	6.00518	1.02115	0.963385	1.44789	1.91481	2.68656	3.28217
Arhgap27	544817	Rho GTPase activating protein 27	NM_001205236//NM_133715//NM_183288//NP_001192165//NP_598476//NP_899111//XM_006533754//XP_006533817//XR_001780030	26.0856	25.562	32.3034	7.39295	5.53229	6.36647	8.58227	7.6683	8.10938
Arhgap29	214137	Rho GTPase activating protein 29	NM_172525//NP_766113//XM_006501288//XM_006501289//XM_006501290//XP_006501351//XP_006501352//XP_006501353	1.95244	1.84934	2.06916	0.688994	1.02363	1.02766	1.52862	1.2981	1.74372
Arhgap30	226652	Rho GTPase activating protein 30	NM_001005508//NP_001005508	159.793	133.847	151.751	51.5534	46.9063	49.6342	49.9796	51.4698	55.8887
Arhgap31	12549	Rho GTPase activating protein 31	NM_020260//NP_064656	4.49937	3.86985	4.72607	3.39707	3.22274	2.51438	5.66893	6.36199	5.47469
Arhgap32	330914	Rho GTPase activating protein 32	NM_001195632//NM_177379//NP_001182561//NP_796353//XM_006510442//XM_006510445//XM_011242560//XP_006510505//XP_006510508//XP_011240862		0.0136178		0.217348	0.274926	0.105045	0.0994122	0.0921008	0.0993417
Arhgap33	233071	Rho GTPase activating protein 33	NM_001289670//NM_001289682//NM_178252//NP_001276599//NP_001276611//NP_839983//XM_006539888//XM_011250546//XM_011250547//XM_017322167//XP_006539951//XP_011248848//XP_011248849//XP_017177656//XR_001785527//XR_001785528	0.823655	1.05365	0.891468	4.22816	1.40357	1.08906	1.25716	1.36157	1.346
Arhgap39	223666	Rho GTPase activating protein 39	NM_001168288//NM_198420//NP_001161760//NP_940812//XM_006520794//XP_006520857	7.08743	6.98702	7.84932	5.30596	4.55848	5.41186	5.69115	6.28711	5.43139
Arhgap4	171207	Rho GTPase activating protein 4	NM_001162423//NM_001162424//NM_138630//NP_001155895//NP_001155896//NP_619536//XM_011247530//XM_011247531//XM_011247532//XM_011247533//XM_011247534//XM_011247535//XM_011247536//XM_011247537//XM_011247538//XP_011245832//XP_011245833//XP_011245834//XP_011245835//XP_011245836//XP_011245837//XP_011245838//XP_011245839//XP_011245840	178.155	172.135	211.792	12.9254	12.0351	9.87756	20.8888	21.9319	17.9811
Arhgap5	11855	Rho GTPase activating protein 5	NM_009706//NP_033836//XM_006515438//XM_006515439//XM_011243989//XM_011243990//XP_006515501//XP_006515502//XP_011242291//XP_011242292	7.5763	6.38377	6.11227	2.1733	3.86587	3.2931	2.74297	3.755	2.96678
Arhgap9	216445	Rho GTPase activating protein 9	NM_001285785//NM_146011//NP_001272714//NP_666123//XM_006513569//XM_006513570//XM_006513571//XP_006513632//XP_006513633//XP_006513634	206.442	202.63	208.054	43.6871	43.3826	40.8286	49.3879	53.353	48.1922
Arhgdia	192662	Rho GDP dissociation inhibitor (GDI) alpha	NM_133796//NP_598557//XM_006532549//XP_006532612	240.279	247.338	298.812	493.364	426.371	409.02	330.925	319.923	335.018
Arhgdib	11857	Rho, GDP dissociation inhibitor (GDI) beta	NM_001301301//NM_001301303//NM_001301305//NM_001301308//NM_001301309//NM_007486//NP_001288230//NP_001288232//NP_001288234//NP_001288237//NP_001288238//NP_031512//XM_006505404//XP_006505467	1240.94	1413.94	1514.27	289.102	254.968	254.448	318.631	337.574	362.17
Arhgdig	14570	Rho GDP dissociation inhibitor (GDI) gamma	NM_008113//NP_032139	0.149299	0.0723909		36.4291	33.3482	20.7899	20.7863	18.5294	13.504
Arhgef1	16801	Rho guanine nucleotide exchange factor (GEF) 1	NM_001130150//NM_001130151//NM_001130152//NM_001130153//NM_008488//NP_001123622//NP_001123623//NP_001123624//NP_001123625//NP_032514//XM_006539564//XM_006539565//XM_017322003//XP_006539627//XP_006539628//XP_017177492//XR_391047	532.97	501.601	581.379	101.553	99.833	104.186	130.656	139.193	135.041
Arhgef10	234094	Rho guanine nucleotide exchange factor (GEF) 10	NM_001037736//NM_172751//NP_001032825//NP_766339//XM_006508768//XM_006508770//XM_006508771//XM_006508772//XM_006508773//XM_017312668//XM_017312669//XM_017312670//XM_017312671//XM_017312672//XM_017312673//XP_006508831//XP_006508833//XP_006508834//XP_006508835//XP_006508836//XP_017168157//XP_017168158//XP_017168159//XP_017168160//XP_017168161//XP_017168162	0.436277	0.504964	0.492189	0.71754	0.77649	0.323923	0.929881	0.823624	0.51202
Arhgef11	213498	Rho guanine nucleotide exchange factor (GEF) 11	NM_001003912//NP_001003912//XM_006501264//XM_006501265//XM_006501266//XM_006501267//XM_006501268//XM_006501269//XM_006501270//XM_006501271//XM_006501272//XM_006501273//XM_006501274//XM_006501275//XM_011240067//XM_017319518//XP_006501327//XP_006501328//XP_006501329//XP_006501330//XP_006501331//XP_006501332//XP_006501333//XP_006501334//XP_006501335//XP_006501336//XP_006501337//XP_006501338//XP_0112…	12.5462	11.8331	15.1187	2.22944	1.68943	0.807419	2.72688	2.70678	2.34957
Arhgef12	69632	Rho guanine nucleotide exchange factor (GEF) 12	NM_027144//NP_081420//XM_006510586//XM_011242597//XM_011242598//XM_017313565//XM_017313566//XM_017313567//XP_006510649//XP_011240899//XP_011240900//XP_017169054//XP_017169055//XP_017169056	2.66763	2.11658	2.48443	2.02062	2.62899	2.77399	2.62898	2.73619	2.95588
Arhgef18	102098	rho/rac guanine nucleotide exchange factor (GEF) 18	NM_133962//NP_598723//XM_006508681//XM_006508682//XM_017312501//XP_006508744//XP_006508745//XP_017167990	81.2388	68.8154	81.2277	2.14389	2.23779	2.49246	6.37986	7.52397	9.95963
Arhgef2	16800	rho/rac guanine nucleotide exchange factor (GEF) 2	NM_001198911//NM_001198912//NM_001198913//NM_008487//NP_001185840//NP_001185841//NP_001185842//NP_032513//XM_006501058//XM_006501059//XM_006501060//XM_006501061//XM_006501064//XM_006501065//XM_006501066//XM_006501067//XM_011240027//XP_006501121//XP_006501122//XP_006501123//XP_006501124//XP_006501127//XP_006501128//XP_006501129//XP_006501130//XP_011238329	57.7547	48.1054	58.9013	31.9171	33.8825	34.9696	26.8977	27.471	28.2848
Arhgef25	52666	Rho guanine nucleotide exchange factor (GEF) 25	NM_001166413//NM_028027//NP_001159885//NP_082303//XM_006513878//XM_006513879//XM_006513880//XM_006513881//XP_006513941//XP_006513942//XP_006513943//XP_006513944//XR_871718			0.0342034	0.734599	0.631858	0.148568	0.548345	0.162826	0.195699
Arhgef3	71704	Rho guanine nucleotide exchange factor (GEF) 3	NM_001289686//NM_001289687//NM_001289688//NM_027871//NP_001276615//NP_001276616//NP_001276617//NP_082147//XM_006519574//XM_006519575//XM_006519576//XM_006519579//XM_006519580//XP_006519637//XP_006519638//XP_006519639//XP_006519642//XP_006519643	92.2737	94.6919	99.4299	12.091	16.3886	22.4303	13.2452	18.2787	23.5413
Arhgef4	226970	Rho guanine nucleotide exchange factor (GEF) 4	NM_183019//NP_898840	9.79297	10.9281	10.228	2.32592	2.45025	1.86201	1.9559	2.57774	2.26624
Arhgef40	268739	Rho guanine nucleotide exchange factor (GEF) 40	NM_001145921//NM_001145922//NM_198249//NP_001139393//NP_001139394//NP_937892//XM_006519041//XM_006519042//XM_006519044//XM_006519045//XM_006519046//XM_011245076//XM_017316026//XP_006519104//XP_006519105//XP_006519107//XP_006519108//XP_006519109//XP_011243378//XP_017171515//XR_001781123		0.0264779		0.285878	0.206532	0.0942667	0.322154	0.165302	0.0689842
Arhgef5	54324	Rho guanine nucleotide exchange factor (GEF) 5	NM_133674//NP_598435//XM_006506387//XP_006506450	0.52717	0.497404	0.588885	0.635627	0.557886	0.770652	0.806917	0.761948	0.748749
Arhgef6	73341	Rac/Cdc42 guanine nucleotide exchange factor (GEF) 6	NM_152801//NP_690014//XM_006528313//XM_006528314//XM_006528315//XM_006528316//XP_006528376//XP_006528377//XP_006528378//XP_006528379	60.4974	60.8745	61.7375	13.7086	12.5439	14.4755	12.8118	12.8279	15.8131
Arhgef7	54126	Rho guanine nucleotide exchange factor (GEF7)	NM_001113517//NM_001113518//NM_017402//NP_001106989//NP_001106990//NP_059098//XM_006508841//XM_006508843//XM_006508844//XM_006508845//XM_017312901//XP_006508904//XP_006508906//XP_006508907//XP_006508908//XP_017168390	11.7946	10.6739	12.1153	10.7573	12.433	12.8579	11.945	12.2043	12.433
Arid1a	93760	AT rich interactive domain 1A (SWI-like)	NM_001080819//NP_001074288//XM_006539325//XM_006539326//XM_006539327//XP_006539388//XP_006539389//XP_006539390	102.058	78.0338	129.252	39.6557	27.2214	32.9688	29.8516	31.3214	35.0279
Arid1b	239985	AT rich interactive domain 1B (SWI-like)	NM_001085355//NP_001078824//XM_006523221//XM_006523222//XM_006523223//XP_006523284//XP_006523285//XP_006523286	11.8091	11.1022	12.8972	7.38865	7.36113	7.17874	10.3954	10.9478	9.81702
Arid2	77044	AT rich interactive domain 2 (ARID, RFX-like)	NM_175251//NP_780460	15.9469	13.4041	16.9364	10.0754	9.90118	9.397	13.1597	12.9656	12.598
Arid3b	56380	AT rich interactive domain 3B (BRIGHT-like)	NM_019689//NP_062663//XM_006511291//XM_006511292//XM_011242774//XM_011242775//XM_011242776//XP_006511354//XP_006511355//XP_011241076//XP_011241077//XP_011241078	16.8464	12.1589	17.8535	8.80676	6.78151	6.61835	7.34648	8.24286	7.49598
Arid4a	238247	AT rich interactive domain 4A (RBP1-like)	NM_001081195//NP_001074664//XM_006515834//XM_006515835//XM_011244105//XM_011244106//XM_017315057//XP_006515897//XP_006515898//XP_011242407//XP_011242408//XP_017170546	32.5746	28.7455	37.3188	9.06475	8.76528	8.72773	17.0092	16.367	15.4364
Arid4b	94246	AT rich interactive domain 4B (RBP1-like)	NM_194262//NM_198122//NP_919238//NP_937755//XM_006516806//XM_006516807//XM_006516808//XM_017315648//XP_006516869//XP_006516870//XP_006516871//XP_017171137//XR_001780830	23.3322	24.1315	22.9485	6.43377	7.49013	7.52248	7.93273	7.30856	7.83019
Arid5a	214855	AT rich interactive domain 5A (MRF1-like)	NM_001172205//NM_001172206//NM_001290726//NM_001290727//NM_145996//NP_001165676//NP_001165677//NP_001277655//NP_001277656//NP_666108//NR_033310//XM_017319751//XP_017175240	36.9577	31.2646	39.4823	28.6269	16.3723	16.4124	27.012	23.6923	25.5192
Arid5b	71371	AT rich interactive domain 5B (MRF1-like)	NM_023598//NP_076087//XM_006514129//XM_006514130//XM_006514131//XM_006514132//XM_006514133//XP_006514192//XP_006514193//XP_006514194//XP_006514195//XP_006514196	6.83983	5.71859	9.06546	2.1226	1.35771	1.28232	7.03866	7.17829	6.56592
Arih1	23806	ariadne RBR E3 ubiquitin protein ligase 1	NM_019927//NP_064311//XM_006511140//XM_006511141//XM_011242739//XP_006511203//XP_006511204//XP_011241041	33.2096	32.1352	29.549	23.1837	29.7451	29.1531	26.6006	27.9646	27.8997
Arih2	23807	ariadne RBR E3 ubiquitin protein ligase 2	NM_011790//NP_035920//XM_006511725//XM_006511728//XM_011242881//XP_006511788//XP_006511791//XP_011241183//XR_871083	22.4653	22.0713	21.6648	20.0782	20.2716	21.0175	18.3321	19.6958	21.0764
Arl1	104303	ADP-ribosylation factor-like 1	NM_025859//NP_080135	36.8721	46.1376	38.9795	84.0508	95.7512	102.346	97.5889	94.3506	107.537
Arl10	56795	ADP-ribosylation factor-like 10	NM_019968//NP_064352//XM_006517306//XM_011244544//XP_006517369//XP_011242846	2.94038	2.13857	2.96036	3.81484	3.20541	2.70711	2.28974	1.70597	1.63437
Arl13b	68146	ADP-ribosylation factor-like 13B	NM_026577//NP_080853//XM_006522503//XM_006522504//XM_006522505//XP_006522566//XP_006522567//XP_006522568	5.07174	4.57911	4.54091	3.32387	3.38503	3.97501	4.31265	3.81607	4.15347
Arl15	218639	ADP-ribosylation factor-like 15	NM_172595//NP_766183//XM_006517628//XM_006517629//XM_006517630//XM_011244655//XP_006517691//XP_006517692//XP_006517693//XP_011242957	4.14873	5.22352	4.68825	3.44333	3.30442	2.74335	4.39199	5.13441	3.56732
Arl16	70317	ADP-ribosylation factor-like 16	NM_197995//NP_932112	7.95895	8.19824	9.04013	4.4379	5.01551	5.82871	3.66639	4.95678	4.4258
Arl2	56327	ADP-ribosylation factor-like 2	NM_019722//NP_062696	11.8793	15.3885	13.9048	28.4917	28.0064	24.0774	29.2875	30.3239	25.8921
Arl2bp	107566	ADP-ribosylation factor-like 2 binding protein	NM_024191//NM_024269//NP_077153//NP_077231	67.176	75.9948	71.8753	30.045	35.7466	40.2474	39.1331	39.1919	40.7486
Arl3	56350	ADP-ribosylation factor-like 3	NM_019718//NP_062692//XM_006527223//XP_006527286	14.3392	18.8132	20.1626	30.6327	30.7754	28.9055	26.0966	27.1404	26.899
Arl4a	11861	ADP-ribosylation factor-like 4A	NM_001039515//NM_007487//NP_001034604//NP_031513	4.83638	6.84867	4.65371	2.08189	3.07937	3.40006	3.38084	4.16537	4.78545
Arl4c	320982	ADP-ribosylation factor-like 4C	NM_177305//NP_796279	197.84	228.379	203.286	9.00177	6.72428	7.28756	6.89397	7.11475	15.2727
Arl5a	75423	ADP-ribosylation factor-like 5A	NM_182994//NP_892039//XM_011239204//XP_011237506	10.7753	11.6247	9.6337	19.3516	27.0701	24.3078	29.5917	30.1864	30.3386
Arl5b	75869	ADP-ribosylation factor-like 5B	NM_029466//NP_083742//XM_017319316//XP_017174805	4.63	3.32587	3.38478	6.12794	6.02779	7.32648	4.49168	4.93131	4.50583
Arl5c	217151	ADP-ribosylation factor-like 5C	NM_207231//NP_997114//XM_011248939//XM_011248940//XM_011248941//XP_011247241//XP_011247242//XP_011247243//XR_879609	81.2329	100.599	88.3906	2.56115	3.60131	3.52132	4.05276	4.33234	4.78804
Arl6	56297	ADP-ribosylation factor-like 6	NM_019665//NP_062639//XM_006522398//XP_006522461	0.308976	0.299629	0.109149	3.51635	5.08675	3.55579	4.27745	6.07939	4.05931
Arl6ip1	54208	ADP-ribosylation factor-like 6 interacting protein 1	NM_019419//NP_062292	107.889	115.613	83.6321	68.8583	64.7033	60.7524	51.1231	42.7805	53.7513
Arl6ip4	65105	ADP-ribosylation factor-like 6 interacting protein 4	NM_144509//NP_653092	29.8506	32.6134	32.8094	52.575	47.8504	51.2295	54.2607	51.9536	51.4426
Arl6ip5	65106	ADP-ribosylation factor-like 6 interacting protein 5	NM_022992//NP_075368	256.947	274.838	253.162	97.3782	85.5037	77.1369	77.1155	73.4952	79.7743
Arl6ip6	65103	ADP-ribosylation factor-like 6 interacting protein 6	NM_022989//NP_075365	8.69054	9.21771	8.25071	12.2806	14.8767	13.8908	11.5355	12.4227	11.3139
Arl8a	68724	ADP-ribosylation factor-like 8A	NM_026823//NP_081099	24.4874	21.7714	30.2686	20.6875	16.0314	16.2001	10.8092	11.8289	11.6646
Arl8b	67166	ADP-ribosylation factor-like 8B	NM_026011//NP_080287	25.2847	23.4481	27.2982	52.2932	54.6954	53.6247	46.0688	46.4328	48.5799
Armc1	74252	armadillo repeat containing 1	NM_028840//NP_083116//XM_006535556//XP_006535619	18.1359	19.7283	13.7326	21.5612	30.1265	29.7946	25.5042	24.7706	27.5191
Armc10	67211	armadillo repeat containing 10	NM_026034//NP_080310	40.4698	46.7756	43.4568	38.9703	38.1248	40.235	37.1166	38.0946	38.1546
Armc3	70882	armadillo repeat containing 3	NM_001081083//NM_001271563//NM_001271564//NM_001271565//NP_001074552//NP_001258492//NP_001258493//NP_001258494//XM_006497537//XP_006497600//XR_001783178	0.617333	1.12248	0.981359
Armc5	233912	armadillo repeat containing 5	NM_146205//NP_666317//XM_017322219//XP_017177708	9.38361	9.56738	12.7981	9.73246	8.35052	9.52713	9.19864	10.259	9.13797
Armc6	76813	armadillo repeat containing 6	NM_133972//NP_598733//XM_011242332//XM_011242333//XM_011242334//XP_011240634//XP_011240635//XP_011240636	4.45124	5.98203	5.16309	15.4447	21.1159	21.2972	10.6528	12.0596	13.035
Armc7	276905	armadillo repeat containing 7	NM_177778//NP_808446//XM_006533481//XM_006533482//XM_017314579//XM_017314580//XP_006533544//XP_006533545//XP_017170068//XP_017170069	47.6821	49.5945	52.856	6.42452	6.98064	10.4466	9.24721	11.7516	13.0509
Armc8	74125	armadillo repeat containing 8	NM_001166138//NM_028768//NP_001159610//NP_083044//XM_006511511//XM_006511512//XM_006511513//XM_006511515//XP_006511574//XP_006511575//XP_006511576//XP_006511578	11.281	10.6461	10.5887	7.07521	9.52008	11.2274	9.68497	10.1155	10.868
Armc9	78795	armadillo repeat containing 9	NM_001310702//NM_027456//NM_030184//NP_001297631//NP_081732//NP_084460//XM_006529952//XM_006529953//XM_006529954//XM_006529956//XM_006529957//XM_006529958//XM_006529959//XM_006529960//XM_011248111//XM_011248112//XP_006530015//XP_006530016//XP_006530017//XP_006530019//XP_006530020//XP_006530021//XP_006530022//XP_006530023//XP_011246413//XP_011246414//XR_001778466//XR_387199//XR_387200//XR_387202	1.89077	1.46401	1.73974	1.48126	1.95652	1.14702	2.11675	1.58247	1.65902
Armcx1	78248	armadillo repeat containing, X-linked 1	NM_001166377//NM_001166378//NM_001166379//NM_001166380//NM_030066//NP_001159849//NP_001159850//NP_001159851//NP_001159852//NP_084342//XM_006528624//XM_006528625//XM_006528626//XM_006528627//XP_006528687//XP_006528688//XP_006528689//XP_006528690	1.03134	1.06075	0.695544	0.455267	0.444992	0.395633	0.353996	0.693764	0.568519
Armcx2	67416	armadillo repeat containing, X-linked 2	NM_001166397//NM_001166398//NM_026139//NP_001159869//NP_001159870//NP_080415//XM_006528600//XM_006528602//XM_006528603//XP_006528663//XP_006528665//XP_006528666	10.5627	10.8759	11.2806	7.37041	6.02456	5.30351	13.9351	12.7978	11.293
Armcx3	71703	armadillo repeat containing, X-linked 3	NM_027870//NP_082146//XM_006528609//XM_017318626//XP_006528672//XP_017174115	1.32	1.14765	1.59187	4.01981	3.11897	1.80721	6.16534	6.20027	4.76103
Armcx4	100503043	armadillo repeat containing, X-linked 4	NM_001202500//NP_001189429//XM_006528468//XM_006528469//XM_006528470//XM_006528472//XM_006528473//XP_006528531//XP_006528532//XP_006528533//XP_006528535//XP_006528536	1.8894	1.30164	1.35001	4.69361	4.01707	3.2665	4.20435	3.5541	3.37826
Armcx5	494468	armadillo repeat containing, X-linked 5	NM_001009575//NP_001009575	4.1738	4.39144	4.94372	3.77522	3.73857	3.9243	3.57919	4.15641	3.584
Armcx6	278097	armadillo repeat containing, X-linked 6	NM_001007578//NP_001007579//XM_011247745//XM_011247746//XP_011246047//XP_011246048	0.227251	0.404022	0.321116	10.0002	4.88727	3.83574	18.4473	17.1594	16.4591
Arntl2	272322	aryl hydrocarbon receptor nuclear translocator-like 2	NM_001289679//NM_001289680//NM_001289681//NM_172309//NP_001276608//NP_001276609//NP_001276610//NP_758513//XM_006507048//XM_006507049//XM_006507050//XM_006507051//XM_006507052//XM_006507053//XM_006507054//XM_006507055//XM_006507056//XM_006507057//XM_006507059//XM_006507060//XM_006507061//XM_017321603//XP_006507111//XP_006507112//XP_006507113//XP_006507114//XP_006507115//XP_006507116//XP_006507117/…	1.50534	1.71741	1.59534	0.765892	0.669805	0.611433	0.752242	1.11685	0.626424
Arpc1a	56443	actin related protein 2/3 complex, subunit 1A	NM_019767//NP_062741	28.5739	28.3681	27.3516	40.2817	52.324	58.6772	46.3866	41.1183	50.8414
Arpc1b	11867	actin related protein 2/3 complex, subunit 1B	NM_023142//NP_075631	317.093	325.755	309.046	192.465	198.509	191.606	210.508	211.448	214.843
Arpc2	76709	actin related protein 2/3 complex, subunit 2	NM_029711//NP_083987//XM_006496317//XP_006496380	364.93	402.821	438.994	331.9	302.087	308.887	279.438	292.679	299.771
Arpc3	56378	actin related protein 2/3 complex, subunit 3	NM_019824//NP_062798	245.105	290.548	281.42	238.375	228.953	230.636	219.008	233.016	227.048
Arpc4	68089	actin related protein 2/3 complex, subunit 4	NM_001170485//NM_001170486//NM_026552//NP_001163956//NP_001163957//NP_080828	68.6592	76.8456	53.6741	47.9333	67.4094	71.1683	58.3398	56.9221	63.2169
Arpc5	67771	actin related protein 2/3 complex, subunit 5	NM_026369//NP_080645	199.154	220.972	193.629	111.92	131.042	129.505	99.4344	101.95	105.353
Arpc5l	74192	actin related protein 2/3 complex, subunit 5-like	NM_028809//NP_083085//XM_006498388//XM_006498389//XM_006498391//XP_006498451//XP_006498452//XP_006498454	58.5513	65.1265	55.9493	54.9086	58.9554	61.4536	63.105	59.4465	60.9491
Arpp19	59046	cAMP-regulated phosphoprotein 19	NM_001142655//NM_021548//NP_001136127//NP_067523//XM_006511327//XP_006511390	13.2182	13.4502	12.509	21.4419	26.9388	27.81	22.3176	22.3168	21.2043
Arpp21	74100	cyclic AMP-regulated phosphoprotein, 21	NM_001177615//NM_001177616//NM_001177617//NM_001177618//NM_001177619//NM_001177620//NM_001177623//NM_028755//NM_033264//NP_001171086//NP_001171087//NP_001171088//NP_001171089//NP_001171090//NP_001171091//NP_001171094//NP_083031//NP_150289//XM_006512324//XM_006512326//XM_006512329//XM_006512330//XM_006512333//XM_006512334//XM_006512338//XM_006512344//XM_006512347//XM_006512348//XM_006512350//XM_00…	0.129271	0.201968	0.190276			0.00826492	0.0135577	0.00724649	0.0072579
Arrb1	109689	arrestin, beta 1	NM_177231//NM_178220//NP_796205//NP_835738//XM_006507198//XM_006507199//XM_006507200//XM_011241644//XP_006507261//XP_006507262//XP_006507263//XP_011239946//XR_378207//XR_378208	15.7066	13.5192	16.657	12.0318	7.36462	1.73277	7.24917	4.52496	3.48117
Arrb2	216869	arrestin, beta 2	NM_001271358//NM_001271359//NM_001271360//NM_145429//NP_001258287//NP_001258288//NP_001258289//NP_663404//XM_006532917//XP_006532980	213.014	197.447	268.838	54.5936	47.0136	52.538	49.5298	47.6835	50.507
Arrdc1	215705	arrestin domain containing 1	NM_001162485//NM_178408//NP_001155957//NP_848495//NR_027876//XM_006497838//XM_006497839//XM_006497840//XM_006497841//XM_006497842//XP_006497901//XP_006497902//XP_006497903//XP_006497904//XP_006497905	63.6912	61.5113	75.7461	19.6723	16.1332	18.1618	19.3692	19.6965	22.144
Arrdc2	70807	arrestin domain containing 2	NM_027560//NP_081836//XM_017312963//XP_017168452//XR_379046	7.51991	7.61085	7.62146	6.0094	4.29574	4.42155	5.26932	5.40089	4.51336
Arrdc3	105171	arrestin domain containing 3	NM_001042591//NP_001036056//XM_006517017//XP_006517080//XR_382418	3.88016	8.4023	5.76895	2.16078	1.39125	2.21103	1.42233	1.63449	1.82742
Arrdc4	66412	arrestin domain containing 4	NM_001042592//NM_025549//NP_001036057//NP_079825	0.525923	0.226672	0.33029	0.301485	0.121339	0.291416	0.220632	0.176889	0.118112
Arsa	11883	arylsulfatase A	NM_009713//NP_033843	6.46581	6.9336	7.57735	3.37538	2.04236	2.00629	2.83285	3.13961	2.56471
Arsb	11881	arylsulfatase B	NM_009712//NP_033842	9.07693	9.23308	11.6254	2.23307	1.46084	1.26686	1.65887	1.481	1.87369
Arsg	74008	arylsulfatase G	NM_001166177//NM_028710//NP_001159649//NP_082986//XM_006534348//XM_006534349//XM_006534350//XM_017314800//XM_017314801//XM_017314802//XM_017314803//XP_006534411//XP_006534412//XP_006534413//XP_017170289//XP_017170290//XP_017170291//XP_017170292	1.42957	1.47434	1.17836	0.309895	0.323094	0.287257	0.364119	0.343445	0.389851
Arsk	77041	arylsulfatase K	NM_029847//NP_084123//XM_006517456//XM_017315636//XP_006517519//XP_017171125	4.80303	4.69858	4.44274	1.7837	1.406	1.16368	1.17317	1.48792	1.02189
Art2b	11872	ADP-ribosyltransferase 2b	NM_019915//NP_064299//XM_006507256//XM_017321951//XP_006507319//XP_017177440	26.2992	24.559	20.7394	0.644961	0.551604	1.12096	3.17613	4.37807	3.3111
Art4	109978	ADP-ribosyltransferase 4	NM_026639//NP_080915	13.5398	16.3892	19.1095	0.706103	0.402597	0.260321	0.274518	0.391274	0.555178
Arv1	68865	ARV1 homolog, fatty acid homeostasis modulator	NM_026855//NP_081131//XM_006531337//XM_006531338//XM_011248496//XP_006531400//XP_006531401//XP_011246798	12.8287	10.3244	10.3719	9.81352	9.12126	11.0347	9.54992	8.60735	9.55652
Arvcf	11877	armadillo repeat gene deleted in velo-cardio-facial syndrome	NM_001272028//NM_001272029//NM_001272030//NM_001272031//NM_001272032//NM_033474//NP_001258957//NP_001258958//NP_001258959//NP_001258960//NP_001258961//NP_258435//XM_011245807//XM_017316854//XP_011244109//XP_017172343//XR_001781781//XR_001781782	0.43336	0.371759	0.353283	0.986385	1.18661	0.78645	1.13276	1.26135	0.690627
Arxes2	76976	adipocyte-related X-chromosome expressed sequence 2	NM_029823//NP_084099//NR_003642	1.30064	0.921714	0.530153	1.4119	1.33552	1.03626	1.88875	2.22094	1.46611
As3mt	57344	arsenic (+3 oxidation state) methyltransferase	NM_020577//NP_065602//XM_006527235//XM_011247302//XP_006527298//XP_011245604	9.63526	10.4957	8.06645	10.3747	12.8813	10.5822	15.5317	18.3345	12.6276
Asah1	11886	N-acylsphingosine amidohydrolase 1	NM_019734//NP_062708//XM_017312527//XM_017312528//XM_017312529//XM_017312530//XM_017312531//XM_017312532//XM_017312533//XM_017312534//XM_017312535//XM_017312536//XP_017168016//XP_017168017//XP_017168018//XP_017168019//XP_017168020//XP_017168021//XP_017168022//XP_017168023//XP_017168024//XP_017168025	6.12608	7.40104	8.16074	10.376	7.85766	6.57746	7.17153	6.45761	7.40164
Asah2	54447	N-acylsphingosine amidohydrolase 2	NM_018830//NP_061300//XM_011247283//XM_011247284//XM_011247285//XM_011247286//XM_011247287//XM_011247289//XM_011247290//XP_011245585//XP_011245586//XP_011245587//XP_011245588//XP_011245589//XP_011245591//XP_011245592	2.28652	1.87621	1.83012	0.218367	0.327273	0.331225	0.105649	0.258142	0.258549
Asap1	13196	ArfGAP with SH3 domain, ankyrin repeat and PH domain1	NM_001276461//NM_001276462//NM_001276463//NM_001276467//NM_010026//NP_001263390//NP_001263391//NP_001263392//NP_001263396//NP_034156//XM_006520392//XM_006520393//XM_006520394//XM_006520395//XM_006520396//XM_006520397//XM_006520398//XM_006520399//XM_006520400//XM_006520401//XM_006520402//XM_006520403//XM_011245448//XM_017316425//XP_006520455//XP_006520456//XP_006520457//XP_006520458//XP_006520459/…	21.5377	19.1089	24.5537	7.39358	8.64812	9.44239	7.57003	8.46547	9.54928
Asap2	211914	ArfGAP with SH3 domain, ankyrin repeat and PH domain 2	NM_001004364//NM_001098168//NM_001135192//NP_001004364//NP_001091637//NP_001128664//XM_006515047//XM_006515048//XM_006515050//XP_006515110//XP_006515111//XP_006515113//XR_001780443	0.447659	0.447271	0.258775	1.34622	1.20719	0.655684	1.47252	1.30034	1.19272
Asap3	230837	ArfGAP with SH3 domain, ankyrin repeat and PH domain 3	NM_001008232//NP_001008233//XM_006538761//XM_006538762//XM_011250233//XP_006538824//XP_006538825//XP_011248535//XR_390738	0.0276023	0.0133836		0.0628265	0.0736903	0.0635312	0.182378	0.250662	0.237109
Asb1	65247	ankyrin repeat and SOCS box-containing 1	NM_001039126//NM_023046//NP_001034215//NP_075533//XM_006529789//XM_006529790//XP_006529852//XP_006529853	4.70703	4.51542	3.54972	2.98024	3.77106	3.34365	2.94603	2.49637	2.43619
Asb13	142688	ankyrin repeat and SOCS box-containing 13	NM_001267724//NM_178283//NP_001254653//NP_840068//XR_382012	25.4297	19.3557	26.1908	5.9586	4.83895	7.86904	6.60781	7.22793	8.88461
Asb2	65256	ankyrin repeat and SOCS box-containing 2	NM_023049//NP_075536	0.0286387		0.0303508	0.547558	0.382286	1.51608	0.540644	0.173382	0.289426
Asb3	65257	ankyrin repeat and SOCS box-containing 3	NM_023906//NP_076395//XM_006514771//XP_006514834	7.19022	8.91856	6.45554	5.11094	6.61119	6.5703	6.85453	6.96585	6.66299
Asb6	72323	ankyrin repeat and SOCS box-containing 6	NM_133346//NP_579924	21.2192	21.7086	24.2651	20.6469	20.0511	21.4407	18.1017	17.3272	20.1916
Asb7	117589	ankyrin repeat and SOCS box-containing 7	NM_080443//NM_178236//NP_536691//NR_003961//XM_006540567//XM_006540568//XM_011250779//XP_006540630//XP_006540631//XP_011249081	3.73379	4.345	4.60305	2.81668	2.98367	2.84126	2.81948	3.36766	3.11114
Asb8	78541	ankyrin repeat and SOCS box-containing 8	NM_001170710//NM_001170711//NM_030121//NP_001164181//NP_001164182//NP_084397//XM_006521542//XM_011245775//XP_006521605//XP_011244077	12.5466	13.5116	13.5834	7.88223	9.87118	10.3525	10.4383	10.0323	11.7228
Ascc1	69090	activating signal cointegrator 1 complex subunit 1	NM_001199187//NM_026937//NP_001186116//NP_081213//XM_006514039//XM_006514040//XM_006514041//XM_006514042//XM_017314074//XM_017314075//XP_006514102//XP_006514103//XP_006514104//XP_006514105//XP_017169563//XP_017169564	24.1171	26.5595	23.6446	12.49	10.5572	9.38267	14.7922	14.6304	13.6173
Ascc2	75452	activating signal cointegrator 1 complex subunit 2	NM_029291//NP_083567//XM_006514874//XP_006514937//XR_380985	20.5238	21.2507	26.7967	42.7299	34.1862	34.7484	36.8189	39.2395	37.0598
Ascc3	77987	activating signal cointegrator 1 complex subunit 3	NM_198007//NP_932124//XM_006512923//XP_006512986	16.0629	16.1265	16.9468	15.4594	17.7603	18.4383	15.5023	14.2949	14.9005
Asf1a	66403	anti-silencing function 1A histone chaperone	NM_025541//NP_079817	9.92103	10.5796	7.14662	13.4686	18.663	17.0652	17.7293	17.3492	16.4489
Asf1b	66929	anti-silencing function 1B histone chaperone	NM_024184//NP_077146	6.11872	5.84016	6.28028	66.4988	69.8857	54.9468	68.3964	60.0377	48.7875
Ash1l	192195	ash1 (absent, small, or homeotic)-like (Drosophila)	NM_138679//NP_619620//XM_006501141//XM_006501142//XM_017319499//XM_017319500//XM_017319502//XP_006501204//XP_006501205//XP_017174988//XP_017174989//XP_017174991//XR_001783666	11.9829	7.47737	11.9966	6.17377	4.29467	5.28643	5.52956	6.27658	6.1414
Ash2l	23808	ash2 (absent, small, or homeotic)-like (Drosophila)	NM_001080793//NM_001286207//NM_011791//NP_001074262//NP_001273136//NP_035921//XM_011242135//XM_011242136//XP_011240437//XP_011240438//XR_001778438	27.8831	33.6287	28.9661	38.0097	47.6927	47.2701	45.271	45.1513	50.2643
Asl	109900	argininosuccinate lyase	NM_133768//NP_598529//XM_006504341//XM_017320601//XP_006504404//XP_017176090	15.6696	17.2477	18.5287	18.2574	16.6796	19.3087	15.6467	16.5227	16.2432
Asna1	56495	arsA arsenite transporter, ATP-binding, homolog 1 (bacterial)	NM_019652//NP_062626//XM_006531210//XM_017312917//XP_006531273//XP_017168406	41.1935	46.2077	50.6933	89.6196	76.5995	74.5773	65.2303	62.0996	65.1178
Asns	27053	asparagine synthetase	NM_012055//NP_036185//XM_006505092//XM_006505093//XP_006505155//XP_006505156		0.0387687	0.0423683	27.7719	8.96536	9.98378	8.37732	5.2844	3.51501
Asnsd1	70396	asparagine synthetase domain containing 1	NM_001290984//NM_133728//NP_001277913//NP_598489	22.6678	28.719	20.4282	39.4646	51.3739	47.2191	45.2247	42.6183	40.7407
Asph	65973	aspartate-beta-hydroxylase	NM_001177849//NM_001177850//NM_001177851//NM_001177852//NM_001177853//NM_001177854//NM_001177855//NM_001177856//NM_001290367//NM_023066//NM_133723//NP_001171320//NP_001171321//NP_001171322//NP_001171323//NP_001171324//NP_001171325//NP_001171326//NP_001171327//NP_001277296//NP_075553//NP_598484//XM_006538159//XM_017320340//XM_017320341//XM_017320342//XM_017320343//XM_017320344//XM_017320345//XP_00…	0.0751958	0.0364604	0.0464865	0.690327	0.490725	0.29567	0.201104	0.082197	0.132989
Aspm	12316	asp (abnormal spindle)-like, microcephaly associated (Drosophila)	NM_009791//NP_033921//XM_006529108//XM_017312957//XP_006529171//XP_017168446	0.0624675	0.00757221	0.033101	7.74194	6.05933	4.87052	4.55493	2.86004	3.88252
Aspscr1	68938	alveolar soft part sarcoma chromosome region, candidate 1 (human)	NM_001164224//NM_026877//NM_198223//NP_001157696//NP_081153//NP_937866//XM_006534084//XM_006534085//XM_006534086//XM_006534087//XP_006534147//XP_006534148//XP_006534149//XP_006534150	33.1457	36.4952	37.8764	18.8563	19.4934	20.3757	21.1038	19.5683	21.1388
Asrgl1	66514	asparaginase like 1	NM_025610//NP_079886	11.3829	12.6483	9.80154	10.0552	9.88854	11.9302	12.6631	10.9387	13.3525
Aste1	66595	asteroid homolog 1 (Drosophila)	NM_001164828//NM_025651//NP_001158300//NP_079927//XM_006511784//XM_006511785//XM_006511787//XM_006511788//XM_006511789//XM_006511790//XM_017313515//XM_017313516//XP_006511847//XP_006511848//XP_006511850//XP_006511851//XP_006511852//XP_006511853//XP_017169004//XP_017169005//XR_379770//XR_871094	5.34683	4.28562	5.63757	4.12293	4.78245	4.92892	4.45467	5.22992	4.87976
Asxl1	228790	additional sex combs like 1	NM_001039939//NP_001035028//XM_006499330//XP_006499393//XR_374455	27.507	23.8092	27.9281	34.6599	28.4745	31.4434	27.533	26.9399	31.0652
Asxl2	75302	additional sex combs like 2 (Drosophila)	NM_001270988//NM_172421//NP_001257917//NP_766009//XM_006515239//XM_006515241//XM_006515242//XM_017315229//XM_017315230//XM_017315231//XM_017315232//XP_006515302//XP_006515304//XP_006515305//XP_017170718//XP_017170719//XP_017170720//XP_017170721	20.8087	17.8763	21.4557	11.0389	10.6587	11.7492	11.9681	12.0067	12.3497
Atad1	67979	ATPase family, AAA domain containing 1	NM_026487//NP_080763//XM_006527313//XP_006527376	40.4772	42.4395	35.0606	49.0453	52.3252	46.9606	40.3781	42.5003	41.9307
Atad2	70472	ATPase family, AAA domain containing 2	NM_027435//NM_153199//NP_081711//XR_384045	11.5767	10.0697	11.4356	49.3309	57.8925	46.162	51.988	49.7338	45.6886
Atad2b	320817	ATPase family, AAA domain containing 2B	NM_001099628//NP_001093098//XM_006515115//XM_006515116//XM_006515117//XM_017315116//XM_017315117//XP_006515178//XP_006515179//XP_006515180//XP_017170605//XP_017170606//XR_381193	13.3785	11.6367	12.3644	5.28081	5.76241	6.59845	6.30953	6.35143	6.34222
Atad3a	108888	ATPase family, AAA domain containing 3A	NM_179203//NP_849534//XM_006538467//XP_006538530//XR_001784079//XR_390720	25.1273	25.7569	24.8407	99.9177	107.752	108.779	88.5887	90.5868	90.633
Atad5	237877	ATPase family, AAA domain containing 5	NM_001029856//NP_001025027//XM_006533232//XM_006533233//XM_006533234//XM_011248989//XM_017314529//XP_006533295//XP_006533296//XP_006533297//XP_011247291//XP_017170018//XR_001780002	1.93866	1.94165	1.81879	15.847	17.0072	16.8123	17.2192	17.3595	17.2905
Atat1	73242	alpha tubulin acetyltransferase 1	NM_001142744//NM_001142745//NM_028476//NP_001136216//NP_001136217//NP_082752//XM_006524989//XM_006524991//XM_011246654//XM_017317671//XM_017317672//XM_017317673//XM_017317674//XM_017317675//XM_017317676//XP_006525052//XP_006525054//XP_011244956//XP_017173160//XP_017173161//XP_017173162//XP_017173163//XP_017173164//XP_017173165//XR_001782120//XR_001782121//XR_385372	2.4821	1.41411	3.25522	1.66663	0.855921	0.96406	1.28858	0.939183	0.815241
Atcay	16467	ataxia, cerebellar, Cayman type	NM_178662//NP_848777	0.293319	0.365715	0.310854	0.171677	0.27967	0.458118	0.45485	0.317105	0.254084
Ate1	11907	arginyltransferase 1	NM_001029895//NM_001136054//NM_001271343//NM_013799//NP_001025066//NP_001129526//NP_001258272//NP_038827//XM_006507264//XM_006507265//XM_006507267//XM_011241659//XP_006507327//XP_006507328//XP_006507330//XP_011239961	11.5863	12.8801	10.0994	6.44649	9.43054	8.22077	9.05439	9.34634	7.74272
Atf7ip	54343	activating transcription factor 7 interacting protein	NM_019426//NP_062299//XM_006506388//XM_006506389//XM_006506390//XM_006506391//XM_006506392//XM_017321681//XP_006506451//XP_006506452//XP_006506453//XP_006506454//XP_006506455//XP_017177170	58.2338	44.128	67.1617	18.236	14.7653	13.7873	20.2232	20.0901	17.9892
Atg10	66795	autophagy related 10	NM_025770//NP_080046//XM_006517326//XM_006517327//XM_011244551//XM_011244552//XP_006517389//XP_006517390//XP_011242853//XP_011242854//XR_873450	3.16004	4.03949	2.7908	2.13601	2.30084	2.03874	2.30488	2.75375	3.38713
Atg12	67526	autophagy related 12	NM_026217//NP_080493//XM_006526187//XP_006526250	22.0418	26.6812	22.2456	8.19045	9.62873	10.4241	8.60811	9.23314	9.15396
Atg13	51897	autophagy related 13	NM_145528//NP_663503//XM_006499887//XM_006499888//XM_006499889//XM_006499890//XM_006499891//XM_006499892//XM_017319122//XP_006499950//XP_006499951//XP_006499952//XP_006499953//XP_006499954//XP_006499955//XP_017174611	18.6504	18.0862	17.389	8.73554	9.22914	9.50348	10.8475	10.2904	11.2872
Atg14	100504663	autophagy related 14	NM_172599//NP_766187	4.71024	4.56774	3.92722	1.38206	1.68858	1.46436	2.17033	2.11733	2.05299
Atg16l1	77040	autophagy related 16-like 1 (S. cerevisiae)	NM_001205391//NM_001205392//NM_029846//NP_001192320//NP_001192321//NP_084122//XM_006529950//XP_006530013//XR_387198	19.744	18.4654	18.8448	15.4616	13.5604	17.1182	13.5372	14.4466	16.2077
Atg16l2	73683	autophagy related 16-like 2 (S. cerevisiae)	NM_001111111//NP_001104581//XM_006508225//XM_006508226//XM_006508227//XM_006508228//XM_006508230//XM_006508231//XM_011241916//XM_011241917//XM_011241918//XP_006508288//XP_006508289//XP_006508290//XP_006508291//XP_006508293//XP_006508294//XP_011240218//XP_011240219//XP_011240220//XR_001778004//XR_001778005//XR_001778006//XR_001778007//XR_378274//XR_378276	20.6835	17.7793	21.9578	8.78365	7.85676	7.57934	11.4586	9.66275	8.74256
Atg2a	329015	autophagy related 2A	NM_194348//NP_919329//XM_006531772//XM_006531773//XM_006531774//XM_006531775//XP_006531835//XP_006531836//XP_006531837//XP_006531838//XR_388259	18.4454	16.273	21.66	7.81049	6.6502	7.56528	8.32686	9.17103	9.32056
Atg2b	76559	autophagy related 2B	NM_029654//NP_083930//XM_006516360//XM_006516361//XP_006516423//XP_006516424	13.178	10.4731	12.4007	13.9217	13.3447	12.4288	12.3959	12.4333	10.3864
Atg3	67841	autophagy related 3	NM_026402//NP_080678//XM_006522495//XP_006522558	29.9656	34.329	33.8661	33.3102	34.7721	32.4594	37.8213	36.1441	35.3502
Atg4a	666468	autophagy related 4A, cysteine peptidase	NM_174875//NP_777364//XM_017318599//XM_017318600//XM_017318601//XM_017318602//XM_017318603//XP_017174088//XP_017174089//XP_017174090//XP_017174091//XP_017174092	6.15285	5.54303	5.32458	5.20412	5.05426	5.15355	5.46406	5.06955	4.23128
Atg4b	66615	autophagy related 4B, cysteine peptidase	NM_174874//NP_777363//XM_006529793//XP_006529856	19.1036	17.8703	19.6121	19.57	21.1406	20.0407	20.24	20.0102	21.0136
Atg4c	242557	autophagy related 4C, cysteine peptidase	NM_001145967//NM_175029//NP_001139439//NP_778194//XM_006503071//XM_006503072//XM_006503073//XP_006503134//XP_006503135//XP_006503136//XR_376316//XR_867860//XR_867862//XR_867864//XR_867865	0.70299	0.752245	0.359664	0.463477	0.496161	0.195282	0.640676	0.807172	0.71045
Atg4d	235040	autophagy related 4D, cysteine peptidase	NM_153583//NP_705811//XM_006510185//XM_017313301//XP_006510248//XP_017168790	16.2505	16.1998	15.8082	13.7188	16.0532	16.0498	10.3309	9.26923	10.5707
Atg5	11793	autophagy related 5	NM_001314013//NM_053069//NP_001300942//NP_444299//XM_011243108//XM_017313782//XM_017313783//XP_011241410//XP_017169271//XP_017169272	18.2441	21.2497	14.9263	14.7913	20.5495	19.7143	20.6834	21.218	21.4169
Atg7	74244	autophagy related 7	NM_001253717//NM_001253718//NM_028835//NP_001240646//NP_001240647//NP_083111//XM_006506707//XM_006506708//XM_006506709//XM_006506710//XM_011241494//XM_011241495//XP_006506770//XP_006506771//XP_006506772//XP_006506773//XP_011239796//XP_011239797	5.86429	6.2426	6.66024	7.02613	7.80249	8.66134	9.12339	7.84462	7.85698
Atg9a	245860	autophagy related 9A	NM_001003917//NM_001288612//NM_001288613//NP_001003917//NP_001275541//NP_001275542//NR_109938//XM_011238687//XM_011238688//XM_011238689//XM_011238690//XP_011236989//XP_011236990//XP_011236991//XP_011236992	11.4002	9.42774	11.1707	6.2984	3.56989	3.34469	4.84907	4.7499	5.29517
Atg9b	213948	autophagy related 9B	NM_001002897//NP_001002897	0.118459	0.229751	0.313853	3.21758	2.26648	1.79497	3.80169	3.06789	2.11499
Athl1	NA	NA	NA	14.5272	15.1675	17.0697	5.04533	4.14796	3.0099	6.50173	6.50606	5.12931
Atic	108147	5-aminoimidazole-4-carboxamide ribonucleotide formyltransferase/IMP cyclohydrolase	NM_026195//NP_080471	66.5637	69.5285	67.2911	148.902	175.422	159.455	147.466	145.612	150.105
Atl2	56298	atlastin GTPase 2	NM_001286647//NM_019717//NM_178050//NP_001273576//NP_062691//NP_835151//XM_006524653//XM_006524654//XM_006524655//XM_006524656//XM_006524657//XM_017317584//XP_006524716//XP_006524717//XP_006524718//XP_006524719//XP_006524720//XP_017173073//XR_001782092	11.0785	9.85493	9.25716	18.9509	21.4429	18.9035	15.8062	14.8114	15.8252
Atl3	109168	atlastin GTPase 3	NM_001163505//NM_146091//NP_001156977//NP_666203//XM_006526604//XP_006526667	24.2534	23.1181	18.5493	24.6781	32.779	28.6262	31.0015	33.1749	34.1221
Atm	11920	ataxia telangiectasia mutated	NM_007499//NP_031525//XM_006509956//XM_011242385//XM_011242386//XP_006510019//XP_011240687//XP_011240688//XR_870525	22.5306	18.2148	20.5474	7.55683	8.70423	8.90728	11.9553	13.3389	15.6635
Atmin	234776	ATM interactor	NM_177700//NP_808368//XM_006530927//XM_006530928//XM_006530929//XP_006530990//XP_006530991//XP_006530992	11.705	11.3662	11.2496	10.5418	13.0309	12.6524	9.79595	10.6471	10.9193
Atn1	13498	atrophin 1	NM_007881//NP_031907	23.0974	18.8128	37.1445	30.7937	23.3304	22.2855	28.2034	30.3788	27.8233
Atox1	11927	antioxidant 1 copper chaperone	NM_009720//NP_033850	59.2736	75.3896	54.9883	47.2401	53.687	62.5463	57.1108	55.194	54.0367
Atp10a	11982	ATPase, class V, type 10A	NM_009728//NP_033858//XM_006540580//XM_006540581//XM_006540583//XM_017321952//XP_006540643//XP_006540644//XP_006540646//XP_017177441//XR_882009	6.86003	6.57053	6.70287	20.071	17.4369	17.6375	13.5089	12.6926	14.6344
Atp10d	231287	ATPase, class V, type 10D	NM_153389//NP_700438//NR_003966	16.0751	13.6988	13.1753	1.77436	1.6323	1.55386	1.86361	2.01787	2.00818
Atp11a	50770	ATPase, class VI, type 11A	NM_001293667//NM_001293668//NM_015804//NP_001280596//NP_001280597//NP_056619//NR_121603//XM_006508834//XM_006508837//XM_006508839//XM_006508840//XM_011242067//XM_011242068//XM_011242069//XM_017312893//XP_006508897//XP_006508900//XP_006508902//XP_006508903//XP_011240369//XP_011240370//XP_011240371//XP_017168382	5.51676	3.81416	4.90323	8.74506	7.70029	5.46741	4.64066	4.87725	3.90167
Atp11b	76295	ATPase, class VI, type 11B	NM_029570//NP_083846//XM_006535567//XM_006535568//XM_006535573//XM_006535574//XM_006535575//XP_006535630//XP_006535631//XP_006535636//XP_006535637//XP_006535638//XR_001783770//XR_001783771//XR_001783772//XR_001783773	94.397	84.737	80.7204	60.9972	56.4915	41.8682	63.8214	71.2766	60.8406
Atp11c	320940	ATPase, class VI, type 11C	NM_001001798//NM_001037863//NP_001001798//NP_001032952//XM_006528090//XM_006528091//XM_006528093//XM_006528094//XM_006528095//XM_006528096//XM_006528097//XM_011247615//XM_011247616//XP_006528153//XP_006528154//XP_006528156//XP_006528157//XP_006528158//XP_006528159//XP_006528160//XP_011245917//XP_011245918//XR_001782750	13.6189	12.651	11.2603	14.6032	15.2827	13.3419	12.4582	13.369	11.4331
Atp13a1	170759	ATPase type 13A1	NM_133224//NP_573487//XM_006509564//XP_006509627//XR_001778408//XR_379035	44.2861	41.1139	51.5853	57.4521	36.6079	38.0771	44.4029	45.4403	44.0399
Atp13a2	74772	ATPase type 13A2	NM_001164366//NM_029097//NP_001157838//NP_083373//XM_006539236//XM_006539237//XM_017320424//XP_006539299//XP_006539300//XP_017175913	11.2165	11.0671	12.6796	9.80689	7.24066	7.13033	6.99102	6.88046	7.53905
Atp13a3	224088	ATPase type 13A3	NM_001128094//NM_001128096//NP_001121566//NP_001121568//XM_011245879//XM_017316958//XP_011244181//XP_017172447	33.4229	28.1699	26.3619	40.8899	52.4609	49.2112	43.2579	45.0297	43.5135
Atp1a1	11928	ATPase, Na+/K+ transporting, alpha 1 polypeptide	NM_144900//NP_659149	220.709	211.489	216.459	215.458	195.336	194.894	190.14	194.081	196.637
Atp1b1	11931	ATPase, Na+/K+ transporting, beta 1 polypeptide	NM_009721//NP_033851	73.8573	70.2965	66.643	12.1919	16.0211	13.7636	14.3512	15.3091	12.5688
Atp1b3	11933	ATPase, Na+/K+ transporting, beta 3 polypeptide	NM_007502//NP_031528//XM_011242658//XM_017313112//XM_017313113//XP_011240960//XP_017168601//XP_017168602	440.602	462.239	386.815	144.914	156.92	136.933	157.904	161.877	174.548
Atp2a2	11938	ATPase, Ca++ transporting, cardiac muscle, slow twitch 2	NM_001110140//NM_009722//NP_001103610//NP_033852//NR_027838	30.1693	25.5375	28.8213	127.513	121.019	111.608	90.8165	89.4507	85.9335
Atp2a3	53313	ATPase, Ca++ transporting, ubiquitous	NM_001163336//NM_001163337//NM_016745//NP_001156808//NP_001156809//NP_058025	157.338	146.414	161.462	33.5013	28.0865	22.4243	38.0634	35.4069	28.245
Atp2b1	67972	ATPase, Ca++ transporting, plasma membrane 1	NM_026482//NP_080758//XM_006514015//XM_011243548//XM_011243549//XM_017314071//XM_017314072//XP_006514078//XP_011241850//XP_011241851//XP_017169560//XP_017169561//XR_001779587//XR_001779588//XR_001779589	16.0559	12.5944	15.7104	11.6473	9.62484	10.2709	13.4113	14.3147	13.7694
Atp2b4	381290	ATPase, Ca++ transporting, plasma membrane 4	NM_001167949//NM_213616//NP_001161421//NP_998781//XM_006529723//XM_006529724//XM_006529725//XM_006529726//XM_006529727//XM_006529728//XM_011248038//XP_006529786//XP_006529787//XP_006529788//XP_006529789//XP_006529790//XP_006529791//XP_011246340	1.61657	1.16223	1.82152	27.7615	16.1057	16.4336	23.397	23.9236	29.8953
Atp2c1	235574	ATPase, Ca++-sequestering	NM_001253831//NM_001253834//NM_001253836//NM_175025//NP_001240760//NP_001240763//NP_001240765//NP_778190//XM_006511710//XM_006511711//XM_006511712//XM_006511714//XP_006511773//XP_006511774//XP_006511775//XP_006511777	16.0337	14.4563	13.0543	14.6646	16.2474	12.9468	13.1183	12.99	11.9459
Atp5a1	11946	ATP synthase, H+ transporting, mitochondrial F1 complex, alpha subunit 1	NM_007505//NP_031531	295.793	329.622	283.049	499.113	561.453	589.533	532.348	511.388	563.98
Atp5b	11947	ATP synthase, H+ transporting mitochondrial F1 complex, beta subunit	NM_016774//NP_058054	395.153	466.295	359.814	838.278	991.534	1014.63	850.27	838.847	868.883
Atp5c1	11949	ATP synthase, H+ transporting, mitochondrial F1 complex, gamma polypeptide 1	NM_001112738//NM_020615//NP_001106209//NP_065640//XM_006497310//XP_006497373	105.371	126.878	100.24	149.086	162.365	154.806	143.656	139.704	146.931
Atp5d	66043	ATP synthase, H+ transporting, mitochondrial F1 complex, delta subunit	NM_025313//NP_079589//XM_006513947//XM_017314052//XP_006514010//XP_017169541	127.928	147.328	170.741	296.454	244.477	270.068	230.1	230.945	244.772
Atp5e	67126	ATP synthase, H+ transporting, mitochondrial F1 complex, epsilon subunit	NM_025983//NP_080259	187.757	253.716	109.253	112.325	201.364	222.929	215.164	219.493	214.197
Atp5f1	11950	ATP synthase, H+ transporting, mitochondrial F0 complex, subunit B1	NM_001304719//NM_009725//NP_001291648//NP_033855	100.53	119.501	90.5594	170.05	195.075	202.159	176.548	175.487	180.255
Atp5g1	11951	ATP synthase, H+ transporting, mitochondrial F0 complex, subunit C1 (subunit 9)	NM_001161419//NM_007506//NP_001154891//NP_031532	65.7664	82.1093	69.8862	154.097	173.05	200.297	165.288	167.646	185.131
Atp5g2	67942	ATP synthase, H+ transporting, mitochondrial F0 complex, subunit C2 (subunit 9)	NM_026468//NP_080744	73.7041	82.4437	72.9367	105.047	120.371	123.189	112.391	108.009	120.694
Atp5g3	228033	ATP synthase, H+ transporting, mitochondrial F0 complex, subunit C3 (subunit 9)	NM_001301721//NM_001301722//NM_175015//NP_001288650//NP_001288651//NP_778180	167.351	183.743	135.391	346.153	442.134	503.221	440.048	420.148	445.806
Atp5h	71679	ATP synthase, H+ transporting, mitochondrial F0 complex, subunit D	NM_027862//NP_082138//XM_006534254//XP_006534317	238.093	295.706	244.362	223.982	242.934	251.3	253.622	255.68	253.505
Atp5j	11957	ATP synthase, H+ transporting, mitochondrial F0 complex, subunit F	NM_001302213//NM_001302214//NM_001302215//NM_001302216//NM_016755//NP_001289142//NP_001289143//NP_001289144//NP_001289145//NP_058035//XM_006522876//XM_006522877//XM_011246092//XP_006522939//XP_006522940//XP_011244394	95.7386	107.527	72.0575	115.203	156.92	165.853	156.562	154.236	157.868
Atp5j2	57423	ATP synthase, H+ transporting, mitochondrial F0 complex, subunit F2	NM_020582//NP_065607	133.403	162.884	101.669	139.25	189.429	207.426	185.832	180.399	193.088
Atp5k	11958	ATP synthase, H+ transporting, mitochondrial F1F0 complex, subunit E	NM_007507//NP_031533	117.14	119.736	111.841	175.589	220.696	235.915	200.469	211.104	202.371
Atp5l	27425	ATP synthase, H+ transporting, mitochondrial F0 complex, subunit G	NM_013795//NP_038823	37.6931	45.7273	51.2461	58.9282	44.368	47.0077	37.7049	42.882	39.1554
Atp5o	28080	ATP synthase, H+ transporting, mitochondrial F1 complex, O subunit	NM_138597//NP_613063	128.33	150.286	129.657	212.963	236.84	244.383	228.417	233.401	237.399
Atp5s	68055	ATP synthase, H+ transporting, mitochondrial F0 complex, subunit S	NM_026536//NP_080812//XM_006516180//XM_006516181//XM_011244162//XM_011244163//XM_011244164//XM_011244165//XP_006516243//XP_006516244//XP_011242464//XP_011242465//XP_011242466//XP_011242467	1.81571	2.21355	2.0892	1.74758	2.26214	2.6866	2.44837	1.62271	1.78255
Atp5sl	66349	ATP5S-like	NM_001290487//NM_025504//NP_001277416//NP_079780	20.3801	21.9525	25.8703	10.1583	8.09249	8.09016	9.86195	11.128	10.8196
Atp6ap1	54411	ATPase, H+ transporting, lysosomal accessory protein 1	NM_018794//NP_061264//XM_017318548//XP_017174037	74.4689	80.1679	75.1539	54.1827	43.1571	39.4485	36.4746	37.2863	35.1755
Atp6ap2	70495	ATPase, H+ transporting, lysosomal accessory protein 2	NM_027439//NP_081715	28.9218	30.4761	21.2039	26.8947	27.7063	23.6246	27.2995	28.1651	24.4285
Atp6v0a1	11975	ATPase, H+ transporting, lysosomal V0 subunit A1	NM_001243049//NM_001243050//NM_001243051//NM_016920//NP_001229978//NP_001229979//NP_001229980//NP_058616//XM_006532049//XM_006532050//XM_006532051//XM_006532052//XM_006532053//XM_006532054//XM_006532055//XP_006532112//XP_006532113//XP_006532114//XP_006532115//XP_006532116//XP_006532117//XP_006532118//XR_388335//XR_388336	0.229565	0.166965	0.304111	2.03783	1.02145	0.946681	1.33624	1.17748	0.831336
Atp6v0a2	21871	ATPase, H+ transporting, lysosomal V0 subunit A2	NM_011596//NP_035726	60.7849	54.3688	60.0692	24.1397	20.5998	22.2943	23.632	21.9906	24.8872
Atp6v0b	114143	ATPase, H+ transporting, lysosomal V0 subunit B	NM_033617//NP_291095	48.6515	50.255	47.4615	61.7594	58.3006	54.2985	47.0176	44.0175	37.6771
Atp6v0d1	11972	ATPase, H+ transporting, lysosomal V0 subunit D1	NM_013477//NP_038505	40.6391	47.0328	44.1795	23.4666	24.2513	23.9601	25.3182	25.8149	25.5185
Atp6v0d2	242341	ATPase, H+ transporting, lysosomal V0 subunit D2	NM_175406//NP_780615//XM_017320194//XP_017175683				0.868688	0.438236	0.141682	1.5688	1.02485	1.67966
Atp6v0e	11974	ATPase, H+ transporting, lysosomal V0 subunit E	NM_025272//NP_079548	87.8776	102.394	77.4384	78.2461	87.5905	91.6651	77.193	72.3621	79.7139
Atp6v1a	11964	ATPase, H+ transporting, lysosomal V1 subunit A	NM_007508//NP_031534//XM_006521720//XM_006521721//XM_011245809//XP_006521783//XP_006521784//XP_011244111	16.497	17.0013	13.0762	25.1514	34.1393	30.646	23.1271	21.216	23.5185
Atp6v1b2	11966	ATPase, H+ transporting, lysosomal V1 subunit B2	NM_007509//NP_031535	42.8614	43.2818	33.4795	34.2381	45.0958	48.4206	37.8042	38.512	43.1742
Atp6v1c1	66335	ATPase, H+ transporting, lysosomal V1 subunit C1	NM_025494//NP_079770	30	30.1251	25.4893	27.9154	35.8468	37.5253	31.6792	30.7524	29.836
Atp6v1d	73834	ATPase, H+ transporting, lysosomal V1 subunit D	NM_023721//NP_076210	48.7908	50.9706	53.5605	30.4933	28.0061	25.214	26.7659	26.2969	23.3567
Atp6v1e1	11973	ATPase, H+ transporting, lysosomal V1 subunit E1	NM_007510//NP_031536	50.0363	57.0233	42.3815	39.7885	55.5171	54.0489	40.2237	38.9311	38.9924
Atp6v1f	66144	ATPase, H+ transporting, lysosomal V1 subunit F	NM_025381//NP_079657	127.143	142.12	122.53	113.991	121.782	149.95	126.309	128.045	124.324
Atp6v1g1	66290	ATPase, H+ transporting, lysosomal V1 subunit G1	NM_024173//NP_077135	42.5013	49.1442	40.7098	31.7649	32.4279	29.4445	36.2585	35.1328	27.139
Atp6v1g2	66237	ATPase, H+ transporting, lysosomal V1 subunit G2	NM_023179//NP_075668//XM_006524794//XM_006524795//XP_006524857//XP_006524858	3.19489	2.7984	4.75117	1.12599	0.229286	0.593029	0.680959	0.883921	1.40609
Atp6v1h	108664	ATPase, H+ transporting, lysosomal V1 subunit H	NM_001310442//NM_133826//NP_001297371//NP_598587//XM_006495433//XM_006495436//XM_006495437//XM_006495439//XM_011238336//XM_011238337//XM_017321103//XP_006495496//XP_006495499//XP_006495500//XP_006495502//XP_011236638//XP_011236639//XP_017176592	32.2421	35.8792	22.89	18.1028	31.919	32.5288	35.0703	34.3033	33.7663
Atp7a	11977	ATPase, Cu++ transporting, alpha polypeptide	NM_001109757//NM_009726//NP_001103227//NP_033856	3.59372	2.091	3.00676	1.89427	1.65795	1.81756	1.82104	1.78444	1.73947
Atp7b	11979	ATPase, Cu++ transporting, beta polypeptide	NM_007511//NP_031537//XM_006509007//XM_011242119//XM_017312538//XP_006509070//XP_011240421//XP_017168027//XR_378777	0.0163528		0.0173304	0.803977	0.276496	0.0940966	0.231533	0.148503	0.165263
Atp8a1	11980	ATPase, aminophospholipid transporter (APLT), class I, type 8A, member 1	NM_001038999//NM_001284345//NM_009727//NP_001034088//NP_001271274//NP_033857//XM_006503703//XM_006503704//XM_006503705//XM_011240698//XM_017320623//XM_017320624//XM_017320625//XM_017320626//XM_017320627//XP_006503766//XP_006503767//XP_006503768//XP_011239000//XP_017176112//XP_017176113//XP_017176114//XP_017176115//XP_017176116	13.3191	13.2151	12.2743	2.80626	2.41876	1.94557	2.81239	3.00641	2.35039
Atp8a2	50769	ATPase, aminophospholipid transporter-like, class I, type 8A, member 2	NM_015803//NP_056618//XM_006519232//XM_006519234//XM_006519235//XM_006519236//XM_017316077//XP_006519295//XP_006519297//XP_006519298//XP_006519299//XP_017171566	0.355399	0.486561	0.376646	0.0761352	0.0744169	0.0240591	0.0986658	0.126567	0.147894
Atp8b2	54667	ATPase, class I, type 8B, member 2	NM_001081182//NP_001074651//XM_006501714//XM_006501715//XP_006501777//XP_006501778	32.5437	31.5984	30.611	17.3351	22.0511	22.4248	22.2547	21.7871	22.34
Atp8b4	241633	ATPase, class I, type 8B, member 4	NM_001080944//NP_001074413//XM_006499495//XM_006499496//XM_006499498//XM_006499499//XM_006499500//XP_006499558//XP_006499559//XP_006499561//XP_006499562//XP_006499563	19.674	16.498	17.0405	10.9986	9.77077	7.4082	3.10384	2.81183	2.4079
Atp9a	11981	ATPase, class II, type 9A	NM_001289445//NM_001289446//NM_015731//NP_001276374//NP_001276375//NP_056546//XM_006498602//XM_006498603//XM_006498604//XM_006498605//XM_017315064//XM_017315066//XM_017315067//XP_006498665//XP_006498666//XP_006498667//XP_006498668//XP_017170553//XP_017170555//XP_017170556	1.76823	2.39216	0.855997	0.377629	0.271973	0.200981	0.865429	0.638781	0.463295
Atp9b	50771	ATPase, class II, type 9B	NM_001201569//NM_015805//NP_001188498//NP_056620//XM_006526506//XM_006526507//XM_006526508//XM_006526509//XM_006526511//XM_017317942//XP_006526569//XP_006526570//XP_006526571//XP_006526572//XP_006526574//XP_017173431//XR_001782381//XR_001782382	19.5148	18.4843	18.1414	16.2049	14.0218	14.6893	14.4443	14.439	14.2181
Atpaf1	230649	ATP synthase mitochondrial F1 complex assembly factor 1	NM_181040//NP_851383	5.55467	5.09806	5.29107	4.51542	4.26639	3.95726	4.65012	4.13687	4.44411
Atpaf2	246782	ATP synthase mitochondrial F1 complex assembly factor 2	NM_145427//NP_663402//XM_006533343//XM_006533344//XM_006533345//XM_006533346//XM_011249024//XM_011249025//XM_011249026//XM_017314556//XP_006533406//XP_006533407//XP_006533408//XP_006533409//XP_011247326//XP_011247327//XP_011247328//XP_017170045//XR_001780007	17.4917	20.0102	18.8442	32.3779	35.5478	34.1687	31.1085	30.1252	30.3398
Atpbd4	NA	NA	NA	11.7554	10.8464	10.7951	18.6519	21.8873	21.1794	18.7986	18.4832	19.3774
Atpif1	11983	ATPase inhibitory factor 1	NM_007512//NP_031538	28.5855	29.384	28.3253	90.3095	78.2232	66.9457	68.3996	61.0039	61.5333
Atr	245000	ataxia telangiectasia and Rad3 related	NM_019864//NP_063917//XM_006511184//XM_006511188//XM_011242749//XP_006511247//XP_006511251//XP_011241051//XR_001778904//XR_001778905//XR_001778906	11.8505	10.9831	10.1321	11.9447	13.246	12.0128	13.5004	13.8348	12.8924
Atrip	235610	ATR interacting protein	NM_172774//NP_766362//XM_006512072//XM_011242960//XM_017313350//XP_006512135//XP_011241262//XP_017168839	8.95582	11.1248	9.33251	11.2354	13.3275	15.9943	13.1184	13.6607	13.8941
Atrn	11990	attractin	NM_009730//NP_033860//XM_006498606//XM_011239259//XP_006498669//XP_011237561	7.90925	7.08852	7.27943	5.65162	4.28429	4.53589	4.36117	4.50188	4.61591
Atrnl1	226255	attractin like 1	NM_181415//NP_852080//XM_006527049//XM_006527051//XM_006527052//XM_006527053//XM_011247244//XP_006527112//XP_006527114//XP_006527115//XP_006527116//XP_011245546//XR_001782587	1.19366	1.42991	1.31463	2.71694	2.6452	2.1279	2.55166	2.00739	2.02238
Atrx	22589	alpha thalassemia/mental retardation syndrome X-linked	NM_009530//NP_033556//XM_006527948//XM_011247560//XM_011247561//XM_011247562//XM_011247563//XM_011247564//XM_011247565//XM_011247566//XM_011247567//XM_011247568//XM_011247569//XM_011247570//XM_011247571//XM_011247572//XM_011247573//XM_011247574//XM_011247575//XP_006528011//XP_011245862//XP_011245863//XP_011245864//XP_011245865//XP_011245866//XP_011245867//XP_011245868//XP_011245869//XP_011245870/…	36.7969	27.6397	35.737	25.8744	25.0763	24.9945	27.4569	28.9488	27.6568
Atxn1	20238	ataxin 1	NM_001199304//NM_001199305//NM_009124//NP_001186233//NP_001186234//NP_033150//XM_011244381//XM_011244383//XM_011244385//XM_011244386//XM_011244387//XM_011244388//XM_011244389//XM_011244390//XM_011244391//XM_011244392//XM_011244393//XM_017315462//XM_017315463//XP_011242683//XP_011242685//XP_011242687//XP_011242688//XP_011242689//XP_011242690//XP_011242691//XP_011242692//XP_011242693//XP_011242694/…	4.61923	3.25397	4.06409	5.56117	5.9398	7.35541	5.0114	5.34978	5.02057
Atxn10	54138	ataxin 10	NM_016843//NP_058539	42.5377	47.135	40.2663	55.8802	57.1352	57.5088	63.241	61.6415	61.4818
Atxn1l	52335	ataxin 1-like	NM_001080930//NP_001074399//XM_011248439//XM_011248440//XM_011248441//XM_017312897//XP_011246741//XP_011246742//XP_011246743//XP_017168386	9.30475	7.50449	8.96062	4.18451	4.20849	3.93459	5.71994	6.06289	5.46209
Atxn2	20239	ataxin 2	NM_009125//NP_033151//XM_006530228//XM_017320748//XM_017320749//XM_017320750//XM_017320751//XP_006530291//XP_017176237//XP_017176238//XP_017176239//XP_017176240	13.0923	11.0591	18.1106	16.0606	12.862	12.2123	12.3579	12.8976	12.8308
Atxn2l	233871	ataxin 2-like	NM_183020//NP_898841//XM_006507720//XM_006507721//XM_006507722//XM_006507723//XM_006507725//XM_006507726//XM_006507728//XM_011241775//XM_017322209//XP_006507783//XP_006507784//XP_006507785//XP_006507786//XP_006507788//XP_006507789//XP_006507791//XP_011240077//XP_017177698	98.67	85.3167	135.443	166.652	98.5385	100.557	90.6905	89.9847	85.2893
Atxn3	110616	ataxin 3	NM_001167914//NM_029705//NP_001161386//NP_083981	9.42305	8.58499	8.1281	9.42289	12.5213	12.7966	11.5319	12.4137	12.0587
Atxn7	246103	ataxin 7	NM_139227//NP_631973//XM_006518015//XM_006518017//XM_006518018//XP_006518078//XP_006518080//XP_006518081	14.9197	11.241	15.2278	3.78745	3.25173	4.14047	4.29805	5.07103	5.1131
Atxn7l1	380753	ataxin 7-like 1	NM_001033436//NM_028139//NP_001028608//NP_082415//XM_006515123//XM_006515124//XM_006515125//XM_006515126//XM_006515128//XM_006515129//XM_006515130//XM_006515132//XM_006515133//XM_006515134//XM_006515136//XM_011243880//XM_011243881//XM_017315123//XM_017315124//XP_006515186//XP_006515187//XP_006515188//XP_006515189//XP_006515191//XP_006515192//XP_006515193//XP_006515195//XP_006515196//XP_006515197/…	11.9213	10.2334	16.7753	6.70572	4.50313	3.91686	3.79051	3.67043	4.05839
Atxn7l2	72522	ataxin 7-like 2	NM_001289545//NM_175183//NP_001276474//NP_780392//XM_006502136//XM_006502137//XP_006502199//XP_006502200	8.64791	7.64194	10.2224	12.1364	7.17214	7.53783	8.66997	7.97726	8.17082
Atxn7l3	217218	ataxin 7-like 3	NM_001098836//NM_001098837//NP_001092306//NP_001092307//XM_006533045//XM_006533046//XM_006533047//XM_006533048//XM_017314484//XP_006533108//XP_006533109//XP_006533110//XP_006533111//XP_017169973	54.6353	55.3201	54.2676	30.595	33.1224	36.5681	30.758	31.6846	34.2338
Atxn7l3b	382423	ataxin 7-like 3B	NM_001033474//NP_001028646	36.8387	35.0807	27.6758	15.1621	23.1633	22.0474	27.8825	28.2725	25.6995
AU019823	270156	expressed sequence AU019823	NM_001134902//NM_212449//NP_001128374//NP_997614//XM_011242545//XM_011242546//XP_011240847//XP_011240848	12.8589	14.7046	12.9926	14.0153	15.7703	15.0371	13.7255	13.6492	13.5543
AU022252	230696	expressed sequence AU022252	NM_001012400//NP_001012400//XM_006503016//XP_006503079	5.03409	5.16189	7.04051	6.38657	7.49091	5.65093	6.50438	5.57913	5.71302
AU040320	100317	expressed sequence AU040320	NM_001035525//NM_001035526//NM_133886//NP_001030602//NP_001030603//NP_598647//XM_017319894//XM_017319895//XM_017319896//XM_017319897//XM_017319898//XM_017319899//XP_017175383//XP_017175384//XP_017175385//XP_017175386//XP_017175387//XP_017175388	17.1642	17.9496	18.0593	11.9809	8.32531	8.25717	7.63365	7.78579	6.87604
AU041133	216177	expressed sequence AU041133	NM_001163064//NP_001156536	1.81335	2.15557	1.33283	0.852113	1.22329	1.07709	1.6012	1.91824	1.41878
Auh	11992	AU RNA binding protein/enoyl-coenzyme A hydratase	NM_016709//NP_057918//XM_006516846//XM_011244372//XM_017315373//XP_006516909//XP_011242674//XP_017170862//XR_382231	16.0949	19.1073	17.0571	15.3838	14.9346	11.2717	17.0844	15.0265	14.3555
Aup1	11993	ancient ubiquitous protein 1	NM_001025446//NM_001301649//NM_007517//NP_001288578//NP_031543//NR_125891//XR_377415//XR_377416	112.167	108.625	150.914	154.298	87.8849	97.5764	100.244	94.8127	96.9716
Aurka	20878	aurora kinase A	NM_001291185//NM_011497//NP_001278114//NP_035627//XM_006499075//XP_006499138	1.33452	1.25493	1.7143	52.2457	42.7534	36.6732	24.6588	16.6483	23.2545
Aurkaip1	66077	aurora kinase A interacting protein 1	NM_025338//NP_079614//XM_006539095//XP_006539158	42.629	47.8893	45.9879	63.3518	69.1803	66.145	61.6498	68.8603	61.8208
Aurkb	20877	aurora kinase B	NM_011496//NP_035626//XM_006532725//XP_006532788	0.118096	0.305396	0.0834375	87.3071	80.4322	68.0903	67.3289	48.8563	59.436
Aven	74268	apoptosis, caspase activation inhibitor	NM_001165935//NM_028844//NP_001159407//NP_083120//XM_006500296//XP_006500359//XR_001783190	25.4261	26.0813	19.807	41.5949	57.153	56.8902	46.6133	49.2667	52.6715
Avl9	78937	AVL9 homolog (S. cerevisiase)	NM_030235//NP_084511//XM_006506790//XP_006506853	14.7605	12.5387	12.9707	6.81374	10.2051	9.40772	8.40084	9.00361	8.91307
Avpi1	69534	arginine vasopressin-induced 1	NM_027106//NP_081382	4.10449	3.59759	4.09891	10.2766	10.0447	9.08379	8.56805	8.84054	7.09953
AW011738	100382	expressed sequence AW011738	NR_030671	6.53911	5.57924	6.33519	0.229966	0.14985	0.290681	0.370868	0.424771	0.538891
AW046200	100502619	expressed sequence AW046200	NR_040698	0.874264	0.847814	0.817526	0.515043	0.137296	0.118368	0.242713	0.467021	0.207892
AW112010	107350	expressed sequence AW112010	NM_001177351//NR_102366	183.798	215.157	164.13	90.2311	107.302	103.529	101.053	124.674	141.044
AW146020	NA	NA	NA	5.02174	5.64456	4.59623	6.50479	7.43458	8.74757	6.9808	7.30115	7.70482
AW209491	105351	expressed sequence AW209491	NM_001104646//NM_134067//NP_001098116//NP_598828	4.76014	4.54227	4.15684	10.5747	13.1149	13.9801	13.2278	12.6033	11.8919
AW549877	106064	expressed sequence AW549877	NM_145930//NP_666042	28.0937	23.8347	25.7585	5.53225	5.38042	5.21414	7.62352	8.04241	7.02905
AW554918	225289	expressed sequence AW554918	NM_001033532//NP_001028704//XM_006525833//XM_017317876//XM_017317877//XM_017317878//XM_017317879//XM_017317880//XM_017317881//XM_017317882//XM_017317883//XM_017317884//XP_006525896//XP_017173365//XP_017173366//XP_017173367//XP_017173368//XP_017173369//XP_017173370//XP_017173371//XP_017173372//XP_017173373//XR_001782354//XR_001782355	4.07434	3.979	4.34843	2.08413	2.10115	1.92194	1.88892	1.88849	1.92056
AW555464	NA	NA	NA	1.33424	0.967596	1.4263	2.85206	3.12841	2.84399	6.52698	6.13436	4.67837
Axin1	12005	axin 1	NM_001159598//NM_009733//NP_001153070//NP_033863//XM_006523515//XM_006523516//XP_006523578//XP_006523579	47.5601	48.889	51.0948	24.7781	26.1056	29.5839	27.7282	27.2343	32.16
Axin2	12006	axin 2	NM_015732//NP_056547//XM_006532057//XM_006532058//XM_006532059//XM_006532060//XP_006532120//XP_006532121//XP_006532122//XP_006532123	14.2026	11.3166	16.2405	2.17436	1.94818	1.95722	3.27891	3.52336	4.00431
Axl	26362	AXL receptor tyrosine kinase	NM_001190974//NM_001190975//NM_009465//NP_001177903//NP_001177904//NP_033491//XM_006539989//XM_006539991//XM_006539992//XM_006539993//XP_006540052//XP_006540054//XP_006540055//XP_006540056	2.27296	2.24827	2.52125	3.04895	3.55998	3.05175	1.21576	1.45253	1.20979
Azi1	NA	NA	NA	2.97128	2.73523	2.71537	2.76402	3.37226	2.23007	4.47112	4.67094	3.61208
Azi2	27215	5-azacytidine induced gene 2	NM_001048146//NM_001286507//NM_001286508//NM_013727//NP_001041611//NP_001273436//NP_001273437//NP_038755//XM_006512147//XM_006512148//XM_006512149//XM_011242976//XP_006512210//XP_006512211//XP_006512212//XP_011241278//XR_001778916	25.066	24.7303	20.5264	11.5503	14.5932	12.7795	12.4013	12.6379	12.1522
Azin1	54375	antizyme inhibitor 1	NM_001102458//NM_001301688//NM_018745//NP_001095928//NP_001288617//NP_061215//NR_125913//XM_006520114//XM_006520117//XP_006520177//XP_006520180	20.2861	18.6174	16.7899	46.1878	53.449	49.7246	52.6863	49.534	42.4892
B130034C11Rik	414095	RIKEN cDNA B130034C11 gene	NR_040375	0.93147	0.956424	0.929088	0.748288	1.07272	0.819738	0.310313	0.552867	0.996728
B230118H07Rik	68170	RIKEN cDNA B230118H07 gene	NM_026592//NP_080868//XM_006500094//XM_006500095//XP_006500157//XP_006500158	0.101857	0.0987757	0.143929	0.247297	0.27193	0.625176	0.512766	0.376846	0.308814
B230120H23Rik	NA	NA	NA			0.017924	0.946999	0.617084	0.291958	0.311301	0.170654	0.273477
B230206F22Rik	NA	NA	NA	1.78943	1.54581	1.64573	1.64792	1.18974	1.53858	1.65993	1.77444	1.75645
B230208H17Rik	NA	NA	NA	31.328	28.0597	31.9588	46.819	45.3712	42.8255	39.4583	40.6282	39.3349
B230217O12Rik	320879	RIKEN cDNA B230217O12 gene	NR_040316	1.89244	1.87342	1.62953	0.323058	0.631534	1.13431	0.595428	0.51716	0.95626
B230219D22Rik	78521	RIKEN cDNA B230219D22 gene	NM_181278//NP_851795	25.5689	20.7806	21.657	19.6909	19.9686	16.5233	20.8052	20.5528	18.3761
B230312A22Rik	NA	NA	NA	2.51283	2.30855	3.2237	0.722467	0.529621	0.228303	0.478536	0.289136	0.378696
B2m	12010	beta-2 microglobulin	NM_009735//NP_033865	2548.54	3040.19	3835.35	1416.93	904.659	973.893	1137.36	1203.59	1321.55
B330016D10Rik	320456	RIKEN cDNA B330016D10 gene	NM_177163//NR_030695	1.03815	1.14561	1.51754	0.423705	0.159286	0.617968	0.168951	0.325092	0.542673
B3galnt2	97884	UDP-GalNAc:betaGlcNAc beta 1,3-galactosaminyltransferase, polypeptide 2	NM_178640//NP_848755//XM_006516818//XP_006516881//XR_873137	18.6683	16.8046	13.7514	17.3967	19.7978	16.7152	18.194	18.3088	18.4857
B3galt4	54218	UDP-Gal:betaGlcNAc beta 1,3-galactosyltransferase, polypeptide 4	NM_019420//NP_062293	11.5777	12.9802	13.4606	3.46917	2.47795	3.4856	2.90498	2.80963	3.40649
B3galt5	93961	UDP-Gal:betaGlcNAc beta 1,3-galactosyltransferase, polypeptide 5	NM_001122993//NM_033149//NP_001116465//NP_149161//XM_006523116//XM_006523117//XM_017317171//XP_006523179//XP_006523180//XP_017172660	0.216886	0.294455	0.245176	0.0131643	0.0128672		0.0409441		0.0146125
B3galt6	117592	UDP-Gal:betaGal beta 1,3-galactosyltransferase, polypeptide 6	NM_080445//NP_536693	3.16496	4.27829	3.25253	6.52715	6.10245	6.29131	4.36798	5.00801	4.55551
B3galtl	NA	NA	NA	2.96757	3.17379	3.09106	3.10325	3.01812	2.41989	3.00919	2.82324	3.08475
B3gat3	72727	beta-1,3-glucuronyltransferase 3 (glucuronosyltransferase I)	NM_024256//NP_077218	43.5284	39.9949	48.1409	20.9444	16.8362	16.4554	13.1294	12.0231	15.1877
B3gnt1	NA	NA	NA	5.90562	5.61682	5.33592	7.23799	6.8725	6.01218	7.82553	7.18124	6.69519
B3gnt2	53625	UDP-GlcNAc:betaGal beta-1,3-N-acetylglucosaminyltransferase 2	NM_001169114//NM_016888//NP_001162585//NP_058584	45.6269	42.6293	35.0564	24.4169	31.4319	33.4433	20.179	22.8124	23.9534
B3gnt3	72297	UDP-GlcNAc:betaGal beta-1,3-N-acetylglucosaminyltransferase 3	NM_028189//NP_082465//XM_006509752//XM_006509753//XP_006509815//XP_006509816	1.86914	1.56381	2.40814	4.47131	4.33778	3.20552	3.28643	3.58711	3.07422
B3gnt5	108105	UDP-GlcNAc:betaGal beta-1,3-N-acetylglucosaminyltransferase 5	NM_001159407//NM_001159408//NM_054052//NP_001152879//NP_001152880//NP_473393//XM_006521706//XP_006521769	4.99672	5.10623	5.4295	0.734219	0.379932	0.418541	0.223881	0.351011	0.399505
B3gnt7	227327	UDP-GlcNAc:betaGal beta-1,3-N-acetylglucosaminyltransferase 7	NM_145222//NP_660257	0.148436	0.230312	0.314619	0.513546	0.766143	0.444143	0.504393	0.629054	0.510036
B3gnt9-ps	NA	NA	NA	2.9146	2.441	2.70273	0.693555	0.677902	1.10536	0.969139	1.00258	1.00416
B3gntl1	210004	UDP-GlcNAc:betaGal beta-1,3-N-acetylglucosaminyltransferase-like 1	NM_178664//NP_848779//XM_006532752//XM_006532753//XM_006532754//XM_006532755//XM_006532756//XM_011248859//XM_011248860//XM_017314415//XM_017314416//XP_006532815//XP_006532816//XP_006532817//XP_006532818//XP_006532819//XP_011247161//XP_011247162//XP_017169904//XP_017169905	5.08003	4.87393	4.09507	2.09115	1.65921	1.64815	2.55057	2.29028	1.6658
B430306N03Rik	320148	RIKEN cDNA B430306N03 gene	NM_177083//NP_796057//XM_006524394//XM_006524395//XP_006524457//XP_006524458	2.53678	2.20108	3.08935	3.07949	1.48519	1.22922	3.42369	3.03119	2.60868
B4galnt1	14421	beta-1,4-N-acetyl-galactosaminyl transferase 1	NM_001244617//NM_001244618//NM_008080//NM_027739//NP_001231546//NP_001231547//NP_032106//NP_082015//NR_045166//XM_006513219//XM_011243369//XM_017313802//XM_017313803//XP_006513282//XP_011241671//XP_017169291//XP_017169292	272.948	273.162	392.629	128.891	95.1746	99.8445	81.096	89.7156	79.915
B4galnt4	330671	beta-1,4-N-acetyl-galactosaminyl transferase 4	NM_177897//NP_808565			0.0525885	3.16249	2.3625	1.17068	6.27635	5.15717	3.66084
B4galt1	14595	UDP-Gal:betaGlcNAc beta 1,4- galactosyltransferase, polypeptide 1	NM_022305//NP_071641//XM_006537620//XP_006537683//XR_001784093	68.6096	70.2918	66.7564	18.5404	17.5185	16.6791	17.4659	19.6874	21.7549
B4galt2	53418	UDP-Gal:betaGlcNAc beta 1,4- galactosyltransferase, polypeptide 2	NM_001253381//NM_017377//NP_001240310//NP_059073//NR_045570//XM_006503230//XM_011240575//XM_017320316//XP_006503293//XP_011238877//XP_017175805//XR_867887	0.0305464			5.59003	4.26779	2.98807	2.4508	2.46576	2.25355
B4galt3	57370	UDP-Gal:betaGlcNAc beta 1,4-galactosyltransferase, polypeptide 3	NM_020579//NP_065604	15.076	12.9373	16.5085	18.2194	14.6172	16.64	11.5735	10.6212	11.5731
B4galt4	56375	UDP-Gal:betaGlcNAc beta 1,4-galactosyltransferase, polypeptide 4	NM_001285793//NM_019804//NP_001272722//NP_062778//XM_006522399//XM_011245977//XP_006522462//XP_011244279//XR_384580//XR_875837	0.100484	0.0649629	0.106492	1.3113	1.34132	0.809484	3.25644	3.71767	4.09588
B4galt5	56336	UDP-Gal:betaGlcNAc beta 1,4-galactosyltransferase, polypeptide 5	NM_019835//NP_062809	15.4479	11.4265	14.9926	19.904	19.8462	18.7059	12.2636	13.2205	11.3894
B4galt7	218271	xylosylprotein beta1,4-galactosyltransferase, polypeptide 7 (galactosyltransferase I)	NM_001311137//NM_146045//NP_001298066//NP_666157	38.0363	38.1494	37.906	6.24049	5.02576	7.83255	6.5609	6.03941	8.19532
B630005N14Rik	NA	NA	NA	9.59952	7.27048	6.44711	2.38823	3.31111	2.56917	3.81056	3.26625	3.309
B630019K06Rik	102941	novel protein similar to F-box and leucine-rich repeat protein 17 (Fbxl17)	NM_175327//NR_045448	0.53089	0.486227	0.406343	0.0805584	0.157481	0.101828	0.50111	0.26784	0.238455
B930041F14Rik	NA	NA	NA	2.98513	4.15041	4.45953	0.916857	0.768141	1.11754	2.5461	2.97578	3.08951
B9d1	27078	B9 protein domain 1	NM_001330780//NM_001330781//NM_013717//NP_001317709//NP_001317710//NP_038745//XM_006533445//XM_006533446//XM_006533447//XM_006533448//XP_006533508//XP_006533509//XP_006533510//XP_006533511	0.0981376		0.208009	5.27163	6.37532	4.85642	5.74323	5.74334	4.76059
B9d2	232987	B9 protein domain 2	NM_172148//NP_742160//XM_006539854//XP_006539917	9.7335	11.7073	9.83562	12.5028	11.3478	10.2464	13.7457	10.8872	11.2094
Baat1	NA	NA	NA	12.9994	13.4582	15.533	10.9264	9.8801	9.39892	11.0828	10.0138	9.74708
Bace1	23821	beta-site APP cleaving enzyme 1	NM_001145947//NM_011792//NP_001139419//NP_035922//XM_011242512//XM_011242513//XP_011240814//XP_011240815	5.74938	6.60859	5.60643	0.0334476	0.0326927	0.0845568	0.121368	0.0370687	0.129945
Bad	12015	BCL2-associated agonist of cell death	NM_001285453//NM_007522//NP_001272382//NP_031548	7.53402	8.07786	8.15312	8.59837	8.21545	8.85357	9.01446	8.77977	8.41826
Bag1	12017	BCL2-associated athanogene 1	NM_001171739//NM_009736//NP_001165210//NP_033866	49.7978	59.921	48.2962	98.7361	106.875	112.383	99.507	88.3933	99.4404
Bag2	213539	BCL2-associated athanogene 2	NM_145392//NP_663367//XM_017319691//XP_017175180	2.33449	1.64644	1.93426	25.7372	31.9553	21.6393	24.7998	27.2387	21.2762
Bag3	29810	BCL2-associated athanogene 3	NM_013863//NP_038891	2.16883	1.8151	3.05416	2.59676	3.01406	3.4875	2.91652	3.4175	2.79235
Bag4	67384	BCL2-associated athanogene 4	NM_026121//NP_080397	5.60481	6.52541	5.31015	8.97763	11.8906	12.0133	9.89869	9.36621	10.2249
Bag5	70369	BCL2-associated athanogene 5	NM_001324480//NM_001324481//NM_001324482//NM_027404//NP_001311409//NP_001311410//NP_001311411//NP_081680//XM_006516217//XM_017315180//XP_006516280//XP_017170669	15.6529	14.6897	15.4037	17.9618	23.8472	25.1114	22.1622	23.4728	24.6032
Bag6	224727	BCL2-associated athanogene 6	NM_001252468//NM_001252469//NM_057171//NP_001239397//NP_001239398//NP_476512//XM_006524109//XM_006524110//XM_006524111//XM_006524112//XM_006524113//XM_006524114//XM_006524115//XM_006524116//XM_006524117//XM_006524118//XM_006524119//XM_017317431//XM_017317432//XM_017317433//XM_017317434//XM_017317435//XM_017317436//XP_006524172//XP_006524173//XP_006524174//XP_006524175//XP_006524176//XP_006524177/…	64.0594	61.7723	73.7323	88.9078	75.5876	82.3563	70.8567	71.1757	76.2088
Bahcc1	268515	BAH domain and coiled-coil containing 1	NM_198423//NP_940815//XM_006533423//XM_006533426//XM_011249048//XM_011249049//XM_011249050//XM_011249051//XM_011249052//XM_011249053//XM_011249054//XM_017314566//XM_017314567//XP_006533486//XP_006533489//XP_011247350//XP_011247351//XP_011247352//XP_011247353//XP_011247354//XP_011247355//XP_011247356//XP_017170055//XP_017170056//XR_001780012	0.157997	0.201968	0.114166	0.098079	0.102256	0.0578545	0.17625	0.0942043	0.0508053
Bahd1	228536	bromo adjacent homology domain containing 1	NM_001045523//NP_001038988//XM_006499265//XM_006499266//XM_006499267//XP_006499328//XP_006499329//XP_006499330//XR_001782132	16.9804	14.712	19.489	9.53568	9.53723	11.2324	12.5136	12.3586	13.0814
Bai2	NA	NA	NA	3.74339	5.14152	4.44571	0.212182	0.181469	0.050288	0.302471	0.235154	0.147203
Baiap2	108100	brain-specific angiogenesis inhibitor 1-associated protein 2	NM_001037754//NM_001037755//NM_130862//NP_001032843//NP_001032844//NP_570932//XM_006531966//XM_006531967//XM_006531968//XM_006531969//XP_006532029//XP_006532030//XP_006532031//XP_006532032	7.81051	7.80185	9.58917	5.69277	5.24144	6.11518	6.56666	6.8474	7.97965
Baiap3	545192	BAI1-associated protein 3	NM_001163270//NP_001156742//XM_006524642//XM_006524643//XP_006524705//XP_006524706	18.5754	16.3729	16.8912	0.0453	0.0147592	0.0572602	0.203513	0.217552	0.268178
Bak1	12018	BCL2-antagonist/killer 1	NM_007523//NP_031549//XR_385266	36.5565	40.1151	46.4496	67.2317	56.1945	57.8357	47.2913	47.4475	50.75
Bambi	68010	BMP and activin membrane-bound inhibitor	NM_026505//NP_080781	0.0305707	0.163052	0.0809957	0.320081	0.231242	0.193499	0.201991	0.169656	0.139028
Bambi-ps1	81913	BMP and activin membrane-bound inhibitor, pseudogene (Xenopus laevis)	NR_027919	14.837	24.0416	14.5144	1.27002	2.03131	1.6783	2.63336	3.19889	3.9088
Banf1	23825	barrier to autointegration factor 1	NM_001038231//NM_001286608//NM_011793//NP_001033320//NP_001273537//NP_035923//NR_104482	105.095	126.757	125.598	393.243	353.805	346.208	283.161	285.842	290.465
Bank1	242248	B cell scaffold protein with ankyrin repeats 1	NM_001033350//NM_001310749//NP_001028522//NP_001297678//XM_006501483//XM_006501484//XM_006501487//XP_006501546//XP_006501547//XP_006501550	0.403341	0.897317	0.678897	0.194412	0.232252	0.0546091	0.0447901	0.1197	0.143866
Banp	53325	BTG3 associated nuclear protein	NM_001110100//NM_001285981//NM_001285983//NM_016812//NP_001103570//NP_001272910//NP_001272912//NP_058092//XM_011248442//XM_011248443//XM_011248444//XM_011248445//XM_017312899//XP_011246744//XP_011246745//XP_011246746//XP_011246747//XP_017168388	7.73911	7.08042	7.97728	4.10165	3.36813	3.91687	3.37256	3.10647	3.4539
Bap1	104416	Brca1 associated protein 1	NM_027088//NP_081364//XR_383122	34.3573	33.0766	32.7917	40.8358	42.9535	42.4027	39.1765	37.3831	40.0707
Bard1	12021	BRCA1 associated RING domain 1	NM_007525//NP_031551//XM_006495631//XM_006495632//XP_006495694//XP_006495695	1.03226	1.19301	1.01905	9.75877	10.734	8.41338	11.5589	9.6881	8.56011
Basp1	70350	brain abundant, membrane attached signal protein 1	NM_027395//NP_081671	5.10818	5.75911	6.51389	21.9682	13.2309	4.7794	1.76402	1.92761	2.05656
Bax	12028	BCL2-associated X protein	NM_007527//NP_031553//XM_006540584//XM_011250780//XP_006540647//XP_011249082	63.2084	70.7528	65.6719	102.263	108.239	124.978	103.092	96.7862	95.774
Baz1a	217578	bromodomain adjacent to zinc finger domain 1A	NM_013815//NP_038843//XM_006515670//XM_006515671//XM_006515672//XM_011244058//XP_006515733//XP_006515734//XP_006515735//XP_011242360	22.1676	18.3534	23.0965	37.97	44.2694	47.5788	39.424	37.1242	38.9971
Baz1b	22385	bromodomain adjacent to zinc finger domain, 1B	NM_011714//NP_035844//XM_011240880//XP_011239182	44.393	40.0537	42.9603	61.5152	65.4234	64.5536	71.6089	71.8847	72.2037
Baz2a	116848	bromodomain adjacent to zinc finger domain, 2A	NM_054078//NP_473419//XM_006513114//XM_006513115//XM_011243278//XM_011243280//XM_011243281//XM_011243282//XM_011243283//XM_011243284//XM_011243285//XM_011243286//XM_011243287//XM_017313767//XP_006513177//XP_006513178//XP_011241580//XP_011241582//XP_011241583//XP_011241584//XP_011241585//XP_011241586//XP_011241587//XP_011241588//XP_011241589//XP_017169256//XR_001779420	49.8	39.447	58.1037	16.2002	14.2454	16.1552	14.4756	14.824	16.5963
Baz2b	407823	bromodomain adjacent to zinc finger domain, 2B	NM_001001182//NP_001001182//XM_011239661//XM_011239663//XM_011239665//XM_011239669//XM_011239670//XM_011239672//XM_017319083//XM_017319084//XM_017319085//XM_017319086//XM_017319087//XM_017319088//XM_017319089//XM_017319090//XM_017319091//XM_017319092//XM_017319093//XM_017319094//XM_017319095//XM_017319096//XM_017319097//XM_017319098//XM_017319099//XM_017319100//XM_017319101//XM_017319102//XM_0173…	9.64424	8.06053	10.405	2.99719	2.689	2.76639	2.87951	3.25349	3.02446
Bbc3	170770	BCL2 binding component 3	NM_133234//NP_573497//XM_006539575//XM_006539577//XM_006539578//XM_006539579//XM_006539580//XM_006539581//XM_006539582//XM_006539583//XP_006539638//XP_006539640//XP_006539641//XP_006539642//XP_006539643//XP_006539644//XP_006539645//XP_006539646	13.2555	12.8545	14.9157	1.13586	0.763281	0.628142	0.735999	1.10148	1.61542
Bbip1	100503572	BBSome interacting protein 1	NM_001195338//NM_001195348//NP_001182267//NP_001182277//XM_006526547//XM_006526549//XM_006526550//XM_011247106//XP_006526610//XP_006526612//XP_006526613//XP_011245408	9.56059	10.5532	8.47061	9.32022	10.5324	11.1795	8.82118	8.43711	8.4504
Bbs1	52028	Bardet-Biedl syndrome 1 (human)	NM_001033128//NP_001028300//XM_006531788//XP_006531851	0.33034	0.226912	0.189631	0.76443	0.563445	0.475207	0.636612	0.916631	0.61205
Bbs10	71769	Bardet-Biedl syndrome 10 (human)	NM_027914//NP_082190	0.923449	0.814101	0.889687	1.14649	0.946295	0.805102	1.42634	1.52473	1.44229
Bbs12	241950	Bardet-Biedl syndrome 12 (human)	NM_001008502//NM_001255992//NP_001008502//NP_001242921//XM_006535480//XM_011249682//XM_011249683//XM_017319573//XP_006535543//XP_011247984//XP_011247985//XP_017175062	1.74079	1.41189	1.50943	10.9791	11.4918	9.25188	11.7112	11.5929	11.3553
Bbs2	67378	Bardet-Biedl syndrome 2 (human)	NM_026116//NP_080392//XM_006531304//XP_006531367//XR_001778463	4.28715	4.94331	4.9036	2.09443	1.97737	1.53429	2.96098	2.47944	2.19274
Bbs4	102774	Bardet-Biedl syndrome 4 (human)	NM_175325//NP_780534//XM_006510755//XM_017313095//XP_006510818//XP_017168584	5.42479	6.31868	4.78556	3.69736	3.55998	3.59235	1.74497	1.77361	1.96017
Bbs5	72569	Bardet-Biedl syndrome 5 (human)	NM_028284//NP_082560//XM_006500244//XP_006500307	0.0542904	0.0526479		3.01516	3.2853	2.87404	1.74233	1.25994	1.20706
Bbs7	71492	Bardet-Biedl syndrome 7 (human)	NM_027810//NP_082086//XM_006535535//XM_006535536//XP_006535598//XP_006535599	0.355834	0.632626	0.345681	0.377965	0.316658	0.546007	0.951643	1.10705	1.1987
Bbs9	319845	Bardet-Biedl syndrome 9 (human)	NM_178415//NM_181316//NP_848502//NP_851833//XM_006510415//XM_006510416//XM_006510417//XM_006510418//XM_006510419//XM_006510420//XM_006510421//XM_011242551//XP_006510478//XP_006510479//XP_006510480//XP_006510481//XP_006510482//XP_006510483//XP_006510484//XP_011240853	15.5286	16.6016	15.7683	2.73377	3.15065	2.73349	2.91882	3.34628	3.21567
Bbx	70508	bobby sox homolog (Drosophila)	NM_027444//NP_081720//XM_006522543//XM_006522544//XM_006522545//XM_006522546//XM_006522547//XM_006522548//XM_006522549//XM_006522553//XM_006522554//XM_006522555//XM_006522560//XM_006522561//XM_006522563//XM_011246005//XM_011246006//XM_011246007//XM_011246008//XM_011246009//XM_017317130//XP_006522606//XP_006522607//XP_006522608//XP_006522609//XP_006522610//XP_006522611//XP_006522612//XP_006522616/…	7.90473	5.99915	8.43333	5.64037	5.52091	5.40547	7.00383	6.86455	7.15145
BC002230	NA	NA	NA	10.5543	12.0281	11.5376	8.92823	9.98396	9.82696	9.37394	8.55315	9.09155
BC003266	NA	NA	NA	19.2972	19.2982	20.2112	19.834	20.5267	20.2126	20.2781	19.5474	21.635
BC003331	226499	cDNA sequence BC003331	NM_001077237//NM_145511//NP_001070705//NP_663486//XM_006529449//XP_006529512	8.07925	10.1622	7.50457	10.0817	10.2983	9.87214	9.75687	10.334	9.94207
BC003965	214489	cDNA sequence BC003965	NM_183150//NP_898973	10.4484	10.2312	11.4782	15.3597	14.2873	15.5437	12.8932	13.1655	13.4695
BC004004	80748	cDNA sequence BC004004	NM_030561//NP_085038//XM_006525173//XM_006525174//XP_006525236//XP_006525237	12.9722	14.6011	10.8413	22.947	21.3309	17.2329	19.8036	19.5647	17.5168
BC005537	79555	cDNA sequence BC005537	NM_024473//NP_077793	122.518	114.096	122.001	72.5316	72.8296	70.5857	79.0733	79.927	74.3458
BC005561	100042165	cDNA sequence BC005561	NM_001166581//NP_001160053	3.27125	2.65319	3.57713	2.36912	2.05101	2.22457	2.72284	2.83566	2.70488
BC005624	227707	cDNA sequence BC005624	NM_144885//NP_659134//XM_006497943//XP_006498006	43.914	42.923	52.7487	53.2913	42.1251	43.3275	36.2488	37.6959	36.2896
BC006779	NA	NA	NA	48.1402	37.4387	45.8736	12.9539	9.08074	11.5854	10.5597	10.8191	10.8824
BC013529	NA	NA	NA	15.3383	18.233	16.4126	10.7214	10.8757	11.8438	10.695	9.28603	11.1508
BC013712	NA	NA	NA	0.242449	0.440838	0.44965	0.717399	0.620299	0.279018	0.572122	0.61159	0.52067
BC016423	NA	NA	NA	28.9563	22.3101	25.5956	13.6191	14.6601	14.9712	15.4189	16.9021	15.9017
BC016495	NA	NA	NA	5.48246	4.62911	5.40952	3.82971	3.15444	3.04591	3.03358	2.33676	3.24796
BC017158	233913	cDNA sequence BC017158	NM_145590//NP_663565//XM_011241783//XM_011241784//XP_011240085//XP_011240086//XR_869715	9.34697	8.37138	9.87421	11.9519	7.31129	7.39957	10.4242	9.55144	9.62665
BC017612	NA	NA	NA	9.94565	15.732	7.43	14.9186	27.0599	23.2668	22.0074	21.3869	17.8779
BC017643	217370	cDNA sequence BC017643	NM_001252548//NM_001252549//NM_001252550//NM_001254735//NM_144832//NP_001239477//NP_001239478//NP_001239479//NP_001241664//NP_659081//XM_011248965//XP_011247267	46.55	44.7956	38.4576	17.3318	16.2524	15.0273	21.2816	18.728	19.6593
BC017647	NA	NA	NA	5.87108	4.78943	8.07187	11.6478	8.93141	9.88384	9.02406	8.80601	9.98251
BC018507	NA	NA	NA	28.1352	25.347	27.4131	14.494	15.2656	17.4312	16.4193	17.0962	18.5839
BC020402	407824	cDNA sequence BC020402	NR_033219	0.704187	0.546306	0.634343	0.416734	0.469995	0.2026	0.0997029	0.142108	0.249081
BC021614	225884	cDNA sequence BC021614	NM_144869//NP_659118//XM_006531725//XM_006531726//XM_011248620//XP_006531788//XP_006531789//XP_011246922	46.337	50.9117	63.2587	11.7419	6.09392	10.1136	18.5293	18.3105	20.1848
BC022687	217887	cDNA sequence BC022687	NM_145450//NP_663425	0.201144	0.23407	0.0852675	0.732528	1.10979	1.2963	1.02525	1.05538	0.975735
BC023829	NA	NA	NA	16.4224	16.6016	14.8182	12.3776	13.2357	11.4555	11.699	12.3107	11.3123
BC024479	NA	NA	NA	11.7692	8.41314	8.41026	6.73536	7.2716	8.74582	8.34766	7.76991	9.03953
BC024659	NA	NA	NA	4.05554	3.13294	2.65893	5.92971	7.96742	7.83147	8.82397	8.89517	7.50247
BC024978	414069	cDNA sequence BC024978	NM_001243888//NM_001290511//NM_001290513//NP_001230817//NP_001277440//NP_001277442//XM_011250621//XM_011250622//XM_017322333//XM_017322334//XP_011248923//XP_011248924//XP_017177822//XP_017177823//XR_881742	6.12602	6.53903	9.71503	3.21005	2.11788	4.05757	2.8288	3.73546	3.60772
BC025920	268319	zinc finger protein pseudogene	NM_001033363//NR_030677	3.91304	4.82238	5.83169	2.22665	1.34211	1.45418	1.57745	1.39837	0.865062
BC026585	226527	cDNA sequence BC026585	NM_001033284//NP_001028456//XM_017319995//XP_017175484	0.478126	0.405703	0.633387	1.14269	1.01053	0.756583	1.01544	1.2664	1.0872
BC026590	NA	NA	NA	10.071	9.36666	10.7111	17.7347	18.8016	19.963	16.5765	18.2444	17.3676
BC027231	NA	NA	NA	8.81664	7.4551	8.5176	13.0686	16.7684	16.2096	11.3414	13.3443	13.7456
BC029214	227622	cDNA sequence BC029214	NM_153557//NP_705785//XM_006497862//XM_006497864//XM_006497865//XM_006497866//XM_006497867//XM_017317185//XM_017317186//XP_006497925//XP_006497927//XP_006497928//XP_006497929//XP_006497930//XP_017172674//XP_017172675	32.0794	36.0128	33.9972	6.83411	6.53924	8.09287	7.38354	7.41454	10.3807
BC029722	613262	cDNA sequence BC029722	NR_015528	26.8802	29.0768	31.3653	23.5649	19.4326	25.7044	21.5534	18.9579	24.0848
BC030307	NA	NA	NA	0.520631	0.430633	0.470615	0.348537	0.313417	0.22909	0.289074	0.247213	0.294028
BC030336	233812	cDNA sequence BC030336	NM_001164580//NP_001158052//XM_006507689//XP_006507752	7.0483	5.01444	5.90154	3.31722	4.34673	4.61416	3.63433	3.85294	4.24491
BC030867	217216	cDNA sequence BC030867	NM_153544//NP_705772//XM_006533040//XM_017314483//XP_006533103//XP_017169972				24.051	17.5772	15.4097	18.4723	15.8951	16.6243
BC031181	407819	cDNA sequence BC031181	NM_001001181//NP_001001181//XM_006526080//XM_006526081//XP_006526143//XP_006526144	52.1681	55.6559	49.2045	54.4637	60.5681	53.3471	41.2547	39.9431	36.1392
BC031353	NA	NA	NA	10.3774	10.5592	10.2574	1.30319	1.1373	1.21583	1.54408	2.08045	2.10095
BC031781	NA	NA	NA	19.7546	18.0797	18.1203	22.1852	26.5415	28.3761	26.4424	24.051	25.0651
BC032203	NA	NA	NA	9.12185	8.74368	10.0643	3.47553	3.50129	2.87036	3.40428	3.33192	3.02949
BC033916	NA	NA	NA	1.62286	1.85148	1.21403	0.173828	0.169905	0.439444	0.180215	0.192647	0.482376
BC035044	232406	cDNA sequence BC035044	NM_001254946//NM_001254947//NP_001241875	0.814771	0.544912	0.655055	0.741811	0.875084	1.552	0.159117	0.170094	0.255543
BC037034	231807	cDNA sequence BC037034	NM_153161//NP_694801//XM_017320874//XP_017176363//XR_001784686	47.0519	40.1706	58.523	14.904	9.80149	12.9888	12.1956	12.4568	13.7914
BC046331	NA	NA	NA	7.47577	6.83925	7.82304	11.0442	12.0711	11.9311	10.3184	9.93902	9.00435
BC046404	NA	NA	NA	0.0388297	0.0753099	0.082302	1.16664	1.17486	0.759669	1.31946	1.09704	0.706351
BC048355	NA	NA	NA	0.0696547	0.135095		35.4503	43.9481	43.1265	39.58	35.2118	36.1824
BC048403	270802	cDNA sequence BC048403	NM_173022//NP_766610//XM_006513697//XP_006513760	6.17886	6.42335	6.49587	7.76328	8.81976	7.2246	8.23516	7.63116	6.04461
BC051226	407803	cDNA sequence BC051226	NR_045146	9.44633	9.60523	12.6353	3.25648	1.38745	2.53308	1.64478	2.49856	2.13176
BC051537	414076	cDNA sequence BC051537	NR_046183	1.20083	0.940561	0.97894						0.093352
BC052040	399568	cDNA sequence BC052040	NM_001145898//NM_207264//NP_001139370//NP_997147//XM_006499845//XM_017319079//XM_017319080//XM_017319081//XP_006499908//XP_017174568//XP_017174569//XP_017174570	2.03024	2.64308	2.44636	8.5079	8.24164	6.4653	7.92796	6.59468	7.02667
BC053749	NA	NA	NA	4.27989	3.75658	5.5621	4.74992	2.41866	1.61784	3.71545	3.3098	2.30473
BC055324	381306	cDNA sequence BC055324	NM_201364//NP_958752//XM_006496909//XM_006496910//XM_006496911//XP_006496972//XP_006496973//XP_006496974	1.08542	0.898542	0.589181	15.6428	20.567	16.2996	18.8664	17.2295	16.133
BC056474	NA	NA	NA	64.3637	68.5085	78.9572	108.47	90.2318	98.8046	99.5563	93.1907	100.243
BC057022	NA	NA	NA	1.31591	1.24836	1.57648	0.468812	0.229116	0.329216	0.756059	0.865946	0.925131
BC057079	NA	NA	NA	12.3213	13.5468	12.1282	11.581	13.9455	12.6348	14.9298	15.0879	14.7087
BC064078	408064	cDNA sequence BC064078	NR_015455	5.31929	4.09112	5.6373	0.500997	0.244845	0.527725	0.34627	0.555236	0.556111
BC065397	436230	cDNA sequence BC065397	NM_001033001//NR_033324	2.65072	2.13053	2.07526	0.587033	0.467528	0.412234	0.338112	0.433725	0.458542
BC067068	NA	NA	NA	3.96714	4.25015	4.0041	4.54067	6.25381	6.13082	5.17112	4.65102	5.30746
BC068157	NA	NA	NA	0.0333787	0.0647378	0.106123	0.62299	0.415854	0.403339	0.283557	0.370478	0.371062
BC068281	238037	cDNA sequence BC068281	NM_001170858//NM_173416//NP_001164329//NP_775592//XM_006515077//XM_017315048//XM_017315049//XM_017315050//XM_017315051//XP_006515140//XP_017170537//XP_017170538//XP_017170539//XP_017170540	3.01063	2.35447	3.16488	3.27156	2.87363	3.54855	2.70424	2.76831	3.16526
BC088983	NA	NA	NA	8.97584	9.7723	7.99512	10.8794	12.055	10.3297	10.9673	12.5573	11.0189
BC094916	NA	NA	NA	16.5507	17.9552	15.3949	0.162611		0.548116	0.337172	0.600719	1.20333
BC147527	625360	cDNA sequence BC147527	NM_001037925//NP_001033014//XM_006517732//XM_011244687//XM_011244688//XM_017315556//XP_006517795//XP_011242989//XP_011242990//XP_017171045	37.8914	47.6558	30.253	0.380963	0.661982	1.23062	0.702153	0.422207	0.939717
Bcam	57278	basal cell adhesion molecule	NM_020486//NP_065232	0.0320058	0.0620751	0.0678385	0.874195	0.740536	0.405167	0.725052	0.322946	0.3558
Bcap29	12033	B cell receptor associated protein 29	NM_001164090//NM_007530//NP_001157562//NP_031556	17.5331	23.5879	15.0032	38.3881	53.2952	50.4219	48.9606	50.6349	49.0087
Bcap31	27061	B cell receptor associated protein 31	NM_001313698//NM_012060//NP_001300627//NP_036190//XM_006528048//XM_011247600//XP_006528111//XP_011245902	84.0184	95.8765	75.9945	88.8011	79.625	80.3325	93.6811	86.1211	84.8459
Bcas1	76960	breast carcinoma amplified sequence 1	NM_001164369//NM_029815//NP_001157841//NP_084091//XM_006500381//XM_006500382//XM_006500387//XM_017319329//XM_017319330//XM_017319331//XM_017319332//XM_017319333//XM_017319334//XP_006500444//XP_006500445//XP_006500450//XP_017174818//XP_017174819//XP_017174820//XP_017174821//XP_017174822//XP_017174823	0.34904	0.241771	0.343485	0.272387	0.177493	0.172151	0.141197	0.100625	0.277156
Bcas2	68183	breast carcinoma amplified sequence 2	NM_026602//NP_080878//XM_006501965//XP_006502028	37.9466	45.5752	42.4108	73.7135	77.9206	77.0501	66.2324	66.7305	63.5297
Bcas3	192197	breast carcinoma amplified sequence 3	NM_001166642//NM_001166643//NM_138681//NP_001160114//NP_001160115//NP_619622//XM_006532536//XM_006532537//XM_006532538//XM_006532539//XM_006532540//XM_006532541//XM_006532542//XM_011248810//XM_017314342//XM_017314343//XP_006532599//XP_006532600//XP_006532601//XP_006532602//XP_006532603//XP_006532604//XP_006532605//XP_011247112//XP_017169831//XP_017169832//XR_001779924	12.5587	13.4457	16.1679	2.95446	3.1503	3.54049	4.77352	4.37993	6.09045
Bcat1	12035	branched chain aminotransferase 1, cytosolic	NM_001024468//NM_007532//NP_001019639//NP_031558//XM_011241566//XP_011239868	0.0380341	0.0368834	0.0302309	30.2132	26.7812	27.0613	13.8487	11.6187	12.3865
[truncated: 9,283 more rows]

## Sheet: fold change and adj. P value
				TCR activated 24 h / CD8 naïve		TCR activated 24 h+PI3Kdi / TCR activated 24 h
Gene names	EntrezID	Description	RefseqIDs	log2(fold change)	-log10(adj P value)	log2(fold change)	-log10(adj P value)
100043387	NA	NA	NA	-0.264434	0.34944	0.181701	0.135033
[truncated: 11,261 more rows]

## Sheet: Figure 1D
	TCR activated 24 h / CD8 naïve
[truncated: 373 more rows]

## Sheet: Figure 1E
	TCR activated 24 h / CD8 naïve
[truncated: 32 more rows]

[truncated: 6 more sheets: Figure 2B heatmap order, Figure 2C, Figure 2D heatmap order, Figure 2F heatmap order, Figure 2I, Supplementary Figure  1]
