# Supplementary material for: Phosphoinositide 3-Kinase p110 Delta Differentially Restrains and Directs Naïve Versus Effector CD8+ T Cell Transcriptional Programs
Source: Front Immunol. 2021 Jun 18;12:691997. doi: 10.3389/fimmu.2021.691997 (PMC8250422; doi:10.3389/fimmu.2021.691997)
Supplement: Supplementary Data Sheet 1 — CD8 naive and TCR activated 24 h ± inhibitor RNAseq data. [file DataSheet_1.zip › Data sheet1/DATA SHEET 2 .xlsx]

## Sheet: FPKM
				FPKM
				Unstimulated CTL			TCR 4 h			TCR 4 h+PI3Kdi			TCR 4 h+MEKi
Gene names	EntrezID	Description	RefseqIDs	BR1	BR2	BR3	BR1	BR2	BR3	BR1	BR2	BR3	BR1	BR2	BR3
100043387	NA	NA	NA	1.86763	2.36679	1.48667	2.02322	2.11308	1.9501	2.40551	2.17976	1.67309	1.95608	2.32102	1.07976
0610007C21Rik	NA	NA	NA	26.0362	23.1551	27.4278	16.7437	14.4669	13.9004	18.8313	15.6526	16.0509	16.7613	19.2491	18.7824
0610007L01Rik	NA	NA	NA	30.2673	27.764	27.6949	54.3762	55.4682	53.0411	42.7755	42.6922	41.9464	41.9914	45.4464	44.1272
0610007P08Rik	NA	NA	NA	6.52639	6.72859	6.4668	5.39235	6.63404	5.3314	4.97929	5.91294	5.86144	5.74983	5.1356	5.06786
0610007P14Rik	58520	RIKEN cDNA 0610007P14 gene	NM_021446//NP_067421//XM_006516117//XP_006516180	49.5929	45.9741	54.8453	54.2281	55.0905	51.8032	40.6681	45.0673	41.7683	60.0445	65.0875	63.6974
0610007P22Rik	NA	NA	NA	24.6302	23.6369	27.0809	24.2261	19.0004	22.2234	23.3824	17.686	20.8152	19.0301	20.5867	20.2648
0610009B22Rik	66050	RIKEN cDNA 0610009B22 gene	NM_025319//NP_079595//XM_006533917//XM_006533918//XM_006533919//XP_006533980//XP_006533981//XP_006533982	11.2002	10.4963	12.3147	7.60607	9.88433	8.08075	11.0673	8.63508	10.4475	9.57222	9.46509	9.35692
0610009D07Rik	NA	NA	NA	79.228	75.8032	91.302	86.7847	80.162	85.2503	85.8276	88.0183	75.7912	71.0304	72.5767	74.3993
0610009O20Rik	66839	RIKEN cDNA 0610009O20 gene	NM_024179//NP_077141	14.8526	16.5177	15.1934	15.9872	13.4102	14.2098	15.8043	13.6901	13.3616	14.7197	13.5203	14.9711
0610010F05Rik	71675	RIKEN cDNA 0610010F05 gene	NM_027860//NP_082136//XM_006514807//XM_006514808//XM_006514810//XM_006514811//XM_011243749//XM_011243750//XP_006514870//XP_006514871//XP_006514873//XP_006514874//XP_011242051//XP_011242052//XR_380982	9.54941	9.63776	10.1321	7.32768	7.78698	6.79809	7.65569	7.94954	8.59808	9.7728	9.03737	8.45553
0610010K14Rik	104457	RIKEN cDNA 0610010K14 gene	NM_001177601//NM_001177603//NM_001177606//NM_001177607//NM_026757//NM_145758//NP_001171072//NP_001171074//NP_001171077//NP_001171078//NP_081033//NP_665701	32.8665	35.6133	39.9228	33.6764	25.9309	31.0493	30.9914	26.4272	30.355	31.9511	33.1961	34.2678
0610010O12Rik	NA	NA	NA	1.4965	1.1284	2.02512	8.78473	8.46589	8.91179	6.04938	4.92046	5.55521	5.7554	3.16166	2.94167
0610011F06Rik	68347	RIKEN cDNA 0610011F06 gene	NM_026686//NP_080962	15.371	14.192	13.7432	13.1428	13.0433	12.9507	12.8215	10.3319	10.8684	13.4495	14.1753	13.3538
0610011L14Rik	NA	NA	NA	7.86246	8.25557	7.40503	9.4495	9.09223	8.12363	9.38558	8.80186	8.38082	8.83231	8.41323	7.4351
0610012G03Rik	106264	RIKEN cDNA 0610012G03 gene	NM_025320//NR_027897	15.7382	14.6708	17.4578	18.3239	15.2041	16.1518	15.565	10.9121	12.733	14.4852	14.1384	17.3274
0610030E20Rik	68364	RIKEN cDNA 0610030E20 gene	NM_026696//NP_080972//XM_006506534//XM_011251541//XP_006506597//XP_011249843	8.16633	9.9971	9.42581	7.51966	8.58738	8.18588	9.10504	10.4353	10.6261	7.77304	6.76589	8.4512
0610031J06Rik	NA	NA	NA	49.59	50.5468	46.8905	38.3415	31.331	34.6318	40.3314	37.6362	38.5991	37.6287	36.786	39.9994
0610037L13Rik	74098	RIKEN cDNA 0610037L13 gene	NM_028754//NP_083030//XM_006503437//XM_006503438//XM_006503439//XM_006503440//XP_006503500//XP_006503501//XP_006503502//XP_006503503	12.63	13.7904	13.5954	18.5682	17.2129	16.7651	15.858	14.7754	15.8467	19.3805	18.2607	17.2095
0610037P05Rik	NA	NA	NA	23.3563	27.5197	32.4644	18.5229	17.7117	17.4255	20.6013	22.6473	18.1187	15.1627	16.9774	14.6935
0610040F04Rik	75394	RIKEN cDNA 0610040F04 gene	NR_040757//NR_040758//NR_104577	0.223536	0.0802629	0.18906	0.128647	0.210762	0.213329	0.334671	0.549123	0.460997	0.583745	0.655923	0.457713
0910001L09Rik	NA	NA	NA	57.1614	59.8233	66.7219	37.6298	32.1646	33.3704	38.7619	30.1596	29.6682	28.4902	34.7971	29.4377
1110001A16Rik	NA	NA	NA	7.94491	7.22685	8.76033	7.85768	7.52418	6.4027	7.66557	6.13866	6.66593	7.79601	7.4601	7.59174
1110001J03Rik	66117	RIKEN cDNA 1110001J03 gene	NM_025363//NP_079639	15.9508	13.0496	17.4184	14.1764	16.448	15.9547	14.2833	16.0245	15.1824	16.6808	13.5081	18.6043
1110002B05Rik	NA	NA	NA	36.0609	36.2405	35.7483	31.4308	31.3393	30.2248	30.8825	30.9603	31.3392	30.9868	27.4503	29.9367
1110002L01Rik	100043040	RIKEN cDNA 1110002L01 gene	NR_030694	3.77753	4.18535	4.17622	5.435	4.64034	4.35696	5.05974	5.50659	4.82833	4.1893	3.9904	3.94479
1110002N22Rik	NA	NA	NA	9.34005	9.3902	8.71875	13.5377	14.7163	13.7071	12.3522	13.7273	10.9316	11.136	9.41974	9.34987
1110003E01Rik	NA	NA	NA	17.2187	16.2465	16.7313	13.2783	10.1034	12.8198	16.0241	15.5501	13.2578	13.5717	14.2924	12.5981
1110004E09Rik	68001	RIKEN cDNA 1110004E09 gene	NM_026502//NP_080778	17.839	18.9684	21.1098	24.3223	20.7898	19.3772	21.2345	19.0103	18.7286	15.9221	17.6131	17.6835
1110004F10Rik	56372	RIKEN cDNA 1110004F10 gene	NM_019772//NP_062746//XM_011241867//XP_011240169	70.0886	68.7842	73.1573	63.9089	66.1313	65.9901	62.4893	67.2788	65.1384	63.3254	62.333	62.8231
1110005A03Rik	NA	NA	NA	22.7961	19.2936	25.2963	26.7319	22.4953	20.8065	26.6557	21.3763	21.5348	22.8273	22.5316	20.531
1110006O24Rik	66123	RIKEN cDNA 1110006O24 gene	NM_021417//NR_027810	1.04346	1.62355	0.980586	1.06759	1.83648	1.99163	1.17167	1.05161	0.662129	1.32117	0.816488	1.99415
1110007C09Rik	68480	RIKEN cDNA 1110007C09 gene	NM_026738//NP_081014//XM_006516955//XP_006517018	34.332	40.3221	37.3735	21.4155	17.2919	22.4489	15.2959	13.561	17.077	19.2456	19.1082	21.4977
1110008F13Rik	67388	RIKEN cDNA 1110008F13 gene	NM_026124//NP_080400	80.1376	79.6545	89.1515	90.9708	78.9642	80.5089	91.5081	74.9946	73.5329	81.5348	76.4419	77.2005
1110008J03Rik	NA	NA	NA	1.81718	2.41801	1.76294	3.32196	3.14447	3.3664	3.4808	2.06029	3.20493	3.12131	3.13657	2.42951
1110008L16Rik	66132	RIKEN cDNA 1110008L16 gene	NM_025373//NP_079649	4.71347	4.73878	5.24288	6.44458	6.98131	6.70649	6.38325	6.70437	5.65561	6.46977	7.20877	6.14175
1110008P14Rik	73737	RIKEN cDNA 1110008P14 gene	NM_198001//NP_932118	28.3253	28.1757	28.8856	38.6867	29.9012	34.6113	33.0233	28.7343	31.3468	32.625	29.2693	33.8004
1110012L19Rik	68618	RIKEN cDNA 1110012L19 gene	NM_026787//NP_081063	7.75009	9.61864	7.76602	7.46605	8.00615	8.779	9.36453	8.97795	8.73985	7.07955	8.70096	6.41664
1110014N23Rik	NA	NA	NA	11.3714	11.4835	10.5049	10.5566	10.5684	9.84445	11.2866	10.1683	9.01965	9.54493	11.4401	11.8083
1110018G07Rik	NA	NA	NA	12.5212	12.2872	11.4079	14.7706	14.9457	15.672	25.6352	28.8573	25.4897	20.4266	20.1019	19.3497
1110018J18Rik	NA	NA	NA	2.38178	2.86164	3.564	1.89794	2.07292	1.67854	2.05726	1.24635	2.00546	1.56583	1.72034	1.68817
1110020G09Rik	NA	NA	NA	3.91393	3.98464	4.72321	3.73585	4.32031	3.77166	4.26086	4.87048	4.92932	4.55521	3.86557	4.5153
1110021J02Rik	NA	NA	NA	2.52332	2.44627	2.37425	2.16014	1.82003	2.077	1.98337	2.23508	1.90641	1.9993	1.96212	1.93754
1110028C15Rik	NA	NA	NA	0.654719	0.423151	0.632849	0.624405	0.317471	0.492719	0.798183	0.636266	0.58757	0.666134	0.702591	0.735418
1110031I02Rik	NA	NA	NA	5.01442	4.70697	5.08926	3.05075	3.32302	2.70721	4.02184	3.49238	3.54556	4.08148	3.02685	3.34429
1110032A03Rik	68721	RIKEN cDNA 1110032A03 gene	NM_001311073//NM_023483//NP_001298002//NP_075972//XM_006510577//XM_006510578//XM_006510579//XP_006510640//XP_006510641//XP_006510642	2.1486	1.72237	1.43687	2.30053	1.86563	1.65947	2.3565	1.303	2.42558	2.49109	1.93538	2.27136
1110032F04Rik	68725	RIKEN cDNA 1110032F04 gene	NM_001167996//NP_001161468	1.31249	1.33938	1.78194	10.2568	9.41789	8.89976	8.84255	8.61518	8.21883	5.26416	7.29708	6.49232
1110034A24Rik	NA	NA	NA	5.60096	4.97925	5.70739	5.47589	3.28306	3.82538	5.91032	3.44293	4.01442	3.94097	4.35625	3.89655
1110034B05Rik	NA	NA	NA	6.11313	6.85101	8.25161	8.10242	10.5495	8.83941	8.8057	9.80138	8.16963	8.00396	8.18979	7.73795
1110034G24Rik	73747	RIKEN cDNA 1110034G24 gene	NM_028637//NP_082913//XM_011239798//XM_011239799//XM_011239800//XM_011239801//XM_011239802//XM_011239803//XP_011238100//XP_011238101//XP_011238102//XP_011238103//XP_011238104//XP_011238105	1.45276	1.56488	1.58707	0.627054	1.43822	0.693212	1.35939	1.64711	1.44039	0.948437	1.13675	1.3386
1110037F02Rik	66185	RIKEN cDNA 1110037F02 gene	NM_001081183//NP_001074652//XM_006538160//XP_006538223	20.0235	20.5309	19.6026	12.1142	13.4089	12.8844	13.8276	16.5727	16.1167	13.316	12.647	13.5915
1110038B12Rik	68763	RIKEN cDNA 1110038B12 gene	NR_015536//NR_027943	50.6435	55.855	57.0251	96.7464	94.9287	86.7363	108.301	85.5283	83.8892	114.127	112.673	106.422
1110038D17Rik	NA	NA	NA	11.0767	10.745	9.26482	7.21998	5.50458	5.64172	7.76499	6.76497	7.39764	7.58376	7.8293	7.21771
1110038F14Rik	117171	RIKEN cDNA 1110038F14 gene	NM_054099//NP_473440//XM_006520348//XM_006520349//XP_006520411//XP_006520412	23.2602	23.7368	26.0234	25.3638	20.6844	20.3756	25.1103	22.023	23.4604	22.6693	23.5651	18.7503
1110049F12Rik	NA	NA	NA	18.8157	18.1476	19.0476	46.9128	38.7125	39.9134	39.3951	34.9204	33.1736	34.6355	36.8301	35.7769
1110051M20Rik	228356	RIKEN cDNA 1110051M20 gene	NM_001311144//NM_175123//NP_001298073//NP_780332//XM_006499241//XM_011239456//XP_006499304//XP_011237758	1.52977	1.01779	1.14162	0.725033	0.559972	0.566794	0.808351	0.663166	1.28478	0.897244	0.739336	1.2161
1110054M08Rik	NA	NA	NA	6.88145	7.6372	7.0547	3.24027	2.71325	2.98511	4.44889	2.95533	3.96967	4.15842	5.50699	7.30143
1110054O05Rik	NA	NA	NA	10.0227	10.4682	10.2098	13.3528	15.2557	13.1586	12.7777	13.3727	11.2793	10.7665	12.0239	10.7829
1110057K04Rik	NA	NA	NA	15.1099	14.2533	15.3941	6.01896	6.73371	6.65031	8.17511	8.74587	7.75477	10.4116	9.5626	10.4708
1110058L19Rik	NA	NA	NA	7.07529	8.19657	11.8552	6.14624	8.30724	5.50371	6.74547	6.811	6.35326	6.27504	7.05093	7.38037
1110059E24Rik	66206	RIKEN cDNA 1110059E24 gene	NM_025423//NP_079699	14.9027	13.299	17.1396	13.134	14.8859	12.2823	14.2133	16.048	14.4815	13.8556	15.5156	13.4061
1110059G10Rik	66202	RIKEN cDNA 1110059G10 gene	NM_025419//NP_079695	4.6892	4.48037	5.19836	4.63501	4.76594	4.3689	4.25396	5.34658	5.16937	4.49063	3.54483	3.8732
1110065P20Rik	68920	RIKEN cDNA 1110065P20 gene	NM_001142727//NP_001136199//XM_006503375//XM_006503376//XM_011240609//XP_006503438//XP_006503439//XP_011238911	10.9842	12.713	14.6269	22.7304	19.8315	17.6643	21.5186	11.6588	14.6815	19.4742	18.9271	16.3659
1110067D22Rik	NA	NA	NA	5.07061	5.11894	5.20015	9.52988	10.0328	7.9389	8.66427	10.3315	8.4636	7.43197	9.20037	7.37315
1190002F15Rik	381822	RIKEN cDNA 1190002F15 gene	NR_037955//NR_037956	8.21473	12.167	13.5234	6.0784	9.79226	7.72765	9.38884	7.48425	8.65677	10.2385	8.09224	10.2725
1190002H23Rik	NA	NA	NA	16.9511	14.2717	18.2917	201.501	179.113	181.295	114.422	104.047	106.729	70.7705	77.5252	72.2906
1190002N15Rik	68861	RIKEN cDNA 1190002N15 gene	NM_001033145//NP_001028317	26.6224	24.1607	23.0503	20.7572	24.0511	21.6851	27.3877	32.3565	28.73	21.1601	22.6483	22.1833
1190005F20Rik	NA	NA	NA	13.4983	11.5169	13.7902	12.3063	11.2274	12.4738	13.6562	13.3722	12.7208	13.0401	11.804	12.766
1190007I07Rik	544717	RIKEN cDNA 1190007I07 gene	NM_001135567//NM_001135568//NM_001135569//NP_001129039//NP_001129040//NP_001129041	10.5945	9.23238	9.36328	12.0575	10.236	14.0415	11.228	9.58255	9.06444	10.5128	10.0598	14.186
1200011I18Rik	NA	NA	NA	9.88808	9.43649	9.9389	8.61596	9.59732	8.89068	9.74503	10.1547	9.19397	10.3831	9.72591	9.35707
1200011M11Rik	NA	NA	NA	10.8365	10.6902	11.3396	16.2276	15.4823	14.5945	13.4718	15.1384	14.6297	13.0336	13.2058	14.1964
1200014J11Rik	66874	RIKEN cDNA 1200014J11 gene	NM_025818//NP_080094	9.4653	9.17321	9.08405	6.76842	7.02195	6.68559	7.65305	7.58281	7.84945	6.70086	7.35099	6.38883
1200016B10Rik	NA	NA	NA	5.75325	5.04674	5.39974	7.82355	8.29464	6.61647	7.85035	8.11927	8.11018	6.56981	5.49905	6.82963
1300001I01Rik	NA	NA	NA	30.9725	29.6501	26.2933	57.8029	58.9835	60.0043	47.0933	47.5134	48.0353	58.4475	63.7051	58.7187
1300002E11Rik	100043489	RIKEN cDNA 1300002E11 gene	NR_037957//NR_037958	3.41863	3.92475	2.92942	1.73446	1.75583	1.95752	2.07088	1.93799	2.11935	2.4668	1.74228	1.79605
1300010F03Rik	NA	NA	NA	4.00967	4.47911	4.43794	2.70644	3.5705	3.65652	3.21001	3.84454	3.47491	3.91337	4.29952	4.51561
1300014I06Rik	NA	NA	NA	0.0951301	0	0.0804583	0.985467	1.34541	1.41627	0.961374	0.916785	0.905476	0.406513	0.502454	0.467493
1300018I17Rik	NA	NA	NA	3.10797	3.2098	2.89963	4.49932	4.24148	4.10968	3.81367	3.88705	4.42214	3.60551	3.79833	3.07042
1300018J18Rik	NA	NA	NA	7.96094	9.14436	8.83923	6.47068	5.63484	5.91953	8.34603	7.6999	7.86475	8.33006	8.19255	7.74098
1500001M20Rik	NA	NA	NA	16.5712	14.8067	16.6636	15.3821	12.6146	13.3805	12.605	12.9007	11.9933	16.9689	14.9685	15.6678
1500002O20Rik	NA	NA	NA	13.0052	13.6652	10.9994	16.209	14.895	14.5739	16.0367	13.8857	15.5304	13.8651	13.8598	13.2821
1500003O03Rik	NA	NA	NA	37.7587	38.0477	33.3578	25.6024	31.2641	29.1291	33.9572	42.3821	37.7368	32.3192	33.3595	33.8639
1500009L16Rik	69784	RIKEN cDNA 1500009L16 gene	NM_001145198//NP_001138670//XM_006514060//XM_011243557//XM_011243558//XP_006514123//XP_011241859//XP_011241860	32.4399	27.3123	31.5995	16.3947	16.7063	17.8493	16.1614	15.5574	15.616	15.9337	18.3812	15.3004
1500010J02Rik	NA	NA	NA	8.84649	9.55229	8.96406	3.73848	4.06168	3.8175	5.51861	5.79027	5.51186	6.08744	6.11964	5.80176
1500011B03Rik	66236	RIKEN cDNA 1500011B03 gene	NR_027817//NR_027818	4.50585	3.80568	3.85423	7.54372	6.43048	7.27111	6.38189	6.50194	5.84836	5.76177	6.31029	4.84376
1500011H22Rik	NA	NA	NA	20.1091	17.8558	17.6972	14.8051	15.4754	18.1536	15.3585	18.5887	17.4161	9.93495	10.6318	12.3527
1500011K16Rik	67885	RIKEN cDNA 1500011K16 gene	NM_175125//NR_015476	10.2107	8.63346	10.3074	15.1648	13.2918	11.8191	13.1913	11.9502	10.8684	14.5442	14.5619	15.2422
1500012F01Rik	68949	RIKEN cDNA 1500012F01 gene	NM_001081005//NP_001074474	65.7558	69.2714	69.5945	161.371	150.161	136.791	159.322	131.87	124.832	128.722	118.105	108.504
1500015A07Rik	68982	RIKEN cDNA 1500015A07 gene	NR_029432	1.05092	1.13203	1.17165	2.14434	1.51332	1.85999	2.19919	1.29984	1.50045	2.10933	1.62597	1.76062
1500031L02Rik	NA	NA	NA	9.00364	9.24746	9.78441	6.92897	7.93634	7.49349	8.75805	8.24964	7.57342	3.87728	4.66948	3.85867
1500032L24Rik	NA	NA	NA	109.285	119.688	131.952	131.571	112.282	114.696	128.183	104.406	108.512	115.775	113.979	110.328
1600002H07Rik	72016	RIKEN cDNA 1600002H07 gene	NM_028056//NP_082332//XM_011246632//XM_011246633//XP_011244934//XP_011244935	4.23811	3.49104	4.81443	2.39124	2.20951	2.42676	2.98596	2.35544	3.12433	3.25514	2.58472	2.29711
1600002K03Rik	69770	RIKEN cDNA 1600002K03 gene	NM_027207//NP_081483	15.0455	13.9967	14.923	21.4108	16.0943	17.7001	18.5836	14.8873	15.4924	17.3395	17.8197	14.9555
1600012F09Rik	NA	NA	NA	2.8765	2.59605	3.02463	3.19158	3.01998	3.88773	3.17175	3.02628	3.52724	3.61744	2.58539	2.92904
1600012H06Rik	67912	RIKEN cDNA 1600012H06 gene	NM_001083880//NM_001083881//NM_001083882//NM_026451//NP_001077349//NP_001077350//NP_001077351//NP_080727	8.65864	7.72604	8.14299	8.81342	8.1882	8.43595	9.43235	8.86463	8.33379	7.96151	6.59826	8.2958
1600014C10Rik	72244	RIKEN cDNA 1600014C10 gene	NM_001085385//NM_028166//NP_001078854//NP_082442	12.853	11.9545	12.6606	3.83218	3.73775	3.31038	5.65121	5.29644	5.03602	4.96299	3.99866	4.72453
1600016N20Rik	NA	NA	NA	1.04397	1.03083	0.993328	0.450609	0.295293	0.39852	0.634967	0.394545	0.703856	0.371759	0.918997	0.534409
1600020E01Rik	72012	RIKEN cDNA 1600020E01 gene	NR_037960//NR_037961	4.44555	6.05626	5.63988	16.8557	18.344	11.0806	16.0031	13.0455	12.3209	11.7333	11.8169	11.2446
1600027N09Rik	NA	NA	NA	16.8821	17.8632	18.4482	17.0241	16.9879	14.8851	17.6983	15.6682	17.9175	18.7269	17.9737	23.2186
1700001L05Rik	69291	RIKEN cDNA 1700001L05 gene	NM_001033147//NR_027980	0.56365	0.271621	0.413992	0.717061	0.58738	0.67947	0.832774	0.420432	0.578853	0.44369	0.383013	0.400909
1700007L15Rik	100502742	RIKEN cDNA 1700007L15 gene	NR_045709	1.90719	2.05439	1.81467	2.6068	1.48351	2.45714	1.33846	1.7569	1.47494	1.35831	1.39907	1.90377
1700008J07Rik	629159	RIKEN cDNA 1700008J07 gene	NR_024331	0.439351	0.315507	0.588351	0.210708	0.37282	0.335432	0.534448	0.53964	0.348489	0.260756	0.42973	0.584751
1700010I14Rik	66931	RIKEN cDNA 1700010I14 gene	NM_025851//NP_080127//XM_006523342//XM_006523343//XM_011246220//XP_006523405//XP_006523406//XP_011244522//XR_876377	2.27583	2.19612	2.84714	3.11067	2.95044	3.09498	2.98139	3.22537	3.11391	2.29621	1.6695	2.097
1700011J10Rik	NA	NA	NA	1.86312	2.09055	1.96972	1.60836	0.96616	1.68915	1.22037	1.32024	1.25614	1.87981	0.72893	1.14448
1700012B09Rik	69325	RIKEN cDNA 1700012B09 gene	NM_029306//NP_083582//XR_379134	0.64994	0.980145	1.0994	14.2137	11.9128	11.1648	5.98438	5.74776	3.71179	8.14687	7.17079	9.42221
1700012B15Rik	NA	NA	NA	11.2028	10.1903	9.40485	18.6256	15.7735	18.3416	14.8157	12.7016	15.5603	12.8841	13.7334	11.0107
1700017B05Rik	74211	RIKEN cDNA 1700017B05 gene	NM_028820//NP_083096//XM_006511516//XP_006511579	27.9361	28.7704	25.6423	21.9559	20.6021	21.3491	24.9248	23.0185	25.2162	25.0888	28.8283	26.4948
1700019E19Rik	NA	NA	NA	1.2107	1.30415	1.30325	1.39354	1.61888	1.89069	1.97741	1.1231	1.04762	1.09743	1.29185	1.35221
1700019G17Rik	75541	RIKEN cDNA 1700019G17 gene	NM_001145895//NM_029331//NP_001139367//NP_083607//XM_006506717//XM_006506720//XM_011241497//XM_011241498//XP_006506780//XP_006506783//XP_011239799//XP_011239800	1.60264	1.72634	1.40142	1.12556	1.59814	1.49318	1.64706	1.81705	1.39617	1.23814	1.59412	1.20139
1700020I14Rik	66602	RIKEN cDNA 1700020I14 gene	NR_015473//NR_027832	43.4575	42.2295	44.145	21.9666	24.3893	22.9748	23.7532	27.8292	26.7553	23.2539	22.265	23.2346
1700020O03Rik	NA	NA	NA	9.04277	8.32121	7.60968	7.47939	7.63486	8.27428	8.03639	7.59926	7.85026	7.34648	7.12025	6.89466
1700021C14Rik	NA	NA	NA	2.77677	2.19346	4.22732	2.98303	3.35116	2.11999	3.11797	3.35814	2.99541	3.16421	2.39005	3.63887
1700021F05Rik	67851	RIKEN cDNA 1700021F05 gene	NM_026411//NP_080687//XM_006512833//XM_006512834//XM_011243202//XP_006512896//XP_006512897//XP_011241504	8.82486	6.83576	8.72175	6.61953	8.18967	5.22348	7.68243	7.75706	8.58851	4.94334	5.81906	7.79641
1700021K19Rik	100502698	RIKEN cDNA 1700021K19 gene	NM_001200038//NM_172615//NP_001186967//NP_766203//XM_006521652//XM_006521653//XM_006521655//XP_006521715//XP_006521716//XP_006521718	4.28294	3.39281	3.66467	3.47191	2.56433	2.74825	3.61158	3.43883	4.37801	3.18089	2.71887	2.84591
1700025G04Rik	69399	RIKEN cDNA 1700025G04 gene	NM_197990//NP_932107//XM_011248069//XP_011246371	2.32783	2.8025	2.68685	0.651455	0.588724	0.763165	0.68678	0.879753	0.808077	1.05325	0.953601	1.04302
1700025K23Rik	NA	NA	NA	0.853825	0.788336	1.44428	0.561581	1.10405	1.81593	0.684814	1.93611	0.928795	0.347485	1.14532	0.449562
1700028J19Rik	70004	RIKEN cDNA 1700028J19 gene	NR_029436	0.975184	0.323216	0.317224	0.777082	1.10335	0.773162	1.09501	0.765449	0.642606	0.854807	0.704367	0.460798
1700029F09Rik	NA	NA	NA	27.3108	26.0826	31.0761	33.3797	33.9265	32.1633	34.3815	39.6634	36.1789	31.8834	31.064	32.7748
1700029G01Rik	NA	NA	NA	1.37693	0.988806	1.00283	1.36475	0.605849	1.31406	1.24549	1.21423	1.31061	1.30755	1.12232	1.36272
1700029I01Rik	NA	NA	NA	0.526528	0.462136	0.57727	0.650935	0.595727	0.535986	0.591226	0.53064	0.649658	0.555549	0.457777	0.670831
1700030J22Rik	69528	RIKEN cDNA 1700030J22 gene	NM_027103//NP_081379//XM_006531345//XM_006531346//XP_006531408//XP_006531409	0.0899109	0.0968504	0.202784	1.79381	1.52591	1.51018	0.841323	1.25726	1.56896	1.19532	1.54778	1.14143
1700030K09Rik	72254	RIKEN cDNA 1700030K09 gene	NM_028170//NP_082446//XM_006509750//XM_011242328//XP_006509813//XP_011240630//XR_870463	2.7516	3.12205	3.07194	2.57594	2.69813	2.94108	3.54286	2.87014	2.37461	3.55359	3.40186	3.24529
1700034H14Rik	NA	NA	NA	14.0165	13.2019	17.0662	14.1068	13.5602	13.3377	16.4991	17.12	14.8881	16.6859	12.5571	15.3899
1700037C18Rik	73261	RIKEN cDNA 1700037C18 gene	NM_028484//NP_082760//XM_006522617//XM_006522618//XM_006522619//XM_006522620//XM_006522621//XP_006522680//XP_006522681//XP_006522682//XP_006522683//XP_006522684	3.00323	2.79786	3.8444	3.9239	4.04078	4.18297	2.82541	2.6688	3.47663	3.69975	2.85808	3.19106
1700037H04Rik	67326	RIKEN cDNA 1700037H04 gene	NM_001311138//NM_026091//NP_001298067//NP_080367//XM_006500070//XM_011239744//XM_011239745//XP_006500133//XP_011238046//XP_011238047	17.3635	16.4623	14.6249	15.2783	14.7747	13.9687	16.1938	14.6428	14.1368	18.1918	18.1904	19.3929
1700040I03Rik	NA	NA	NA	11.7486	12.2113	13.1326	10.4386	6.52971	7.78948	9.48912	7.63388	9.08997	8.80777	9.83817	8.77848
1700048O20Rik	69430	RIKEN cDNA 1700048O20 gene	NR_033553	1.87913	2.75079	0.978039	1.44194	2.28964	0.82769	1.83951	1.47498	1.10068	1.16674	1.97936	0.591956
1700049G17Rik	73430	RIKEN cDNA 1700049G17 gene	NM_028538//NP_082814//XM_011250722//XM_011250723//XM_011250724//XP_011249024//XP_011249025//XP_011249026	0.155366	0.223143	0.233607	0.0397396	0.0781265	0.0593087	0.135688	0.195724	0.13145	0.122947	0.101309	0.148459
1700052K11Rik	73431	RIKEN cDNA 1700052K11 gene	NM_028539//NR_027956	1.80814	1.58996	1.935	1.61399	1.62827	1.26778	1.78171	0.962266	1.6508	1.57686	1.25603	1.49606
1700052N19Rik	NA	NA	NA	11.0816	10.3034	11.5101	7.87685	8.53465	8.63863	9.25606	8.55245	8.21618	10.7447	8.12352	8.55084
1700054N08Rik	NA	NA	NA	2.99804	3.55238	3.97253	1.87876	2.22368	1.83114	2.58093	1.88841	3.39264	1.85052	2.34591	2.49645
1700065D16Rik	73410	RIKEN cDNA 1700065D16 gene	NM_001271569//NM_028533//NP_001258498//NR_073361	0.353468	0.138454	0.10871	0.628764	0.908915	0.588792	0.216491	0.291459	0.611711	0.686568	0.678884	0.671125
1700066B19Rik	73449	RIKEN cDNA 1700066B19 gene	NM_001033168//NP_001028340//XM_006526290//XP_006526353	0.391158	0.804392	0.631585	0.12279	0	0	0.119788	0.0806344	0.0676937	0.101303	0.0417374	0.3495
1700066M21Rik	73467	RIKEN cDNA 1700066M21 gene	NM_028546//NP_082822//XR_373263//XR_373264	2.90193	2.74314	2.83003	1.80642	2.41223	2.54335	3.1255	2.68585	2.6494	2.15112	2.25912	2.36467
1700081L11Rik	NA	NA	NA	12.9119	13.2644	12.1232	13.4667	15.0842	16.0082	14.8069	16.3799	17.1505	15.8137	17.0896	17.908
1700086O06Rik	73516	RIKEN cDNA 1700086O06 gene	NR_015475//NR_027903//NR_027904	0.968347	1.14243	1.326	1.53919	1.56516	1.95388	1.50156	1.88211	1.31671	1.24796	1.24482	1.41628
1700094D03Rik	73545	RIKEN cDNA 1700094D03 gene	NM_028567//NP_082843	0.89128	1.11492	0.753819	1.95248	2.01683	1.58044	1.61419	1.59727	1.39567	1.51527	1.41732	1.4129
1700096K18Rik	73571	RIKEN cDNA 1700096K18 gene	NR_027388	1.16756	1.45625	1.3513	0.848766	0.83432	0.985231	0.966018	1.11475	1.28679	0.787776	1.00976	0.830454
1700097N02Rik	67522	RIKEN cDNA 1700097N02 gene	NR_045287	13.5934	14.8695	12.5663	6.79214	7.39188	6.39584	9.22919	9.79674	7.02092	5.40349	8.03926	8.28542
1700101I11Rik	100504641	RIKEN cDNA 1700101I11 gene	NR_045270	0.220947	0.238001	0.280306	0.508628	1.24993	1.39167	1.11643	1.25253	1.26182	0.629439	0.388997	0.542895
1700109H08Rik	77036	RIKEN cDNA 1700109H08 gene	NM_029843//NP_084119//XM_006503615//XM_006503616//XP_006503678//XP_006503679	0.871738	0.536583	0.737291	1.29007	0.704504	0.855704	0.978853	1.12956	1.65949	1.59649	1.75402	1.68298
1700113A16Rik	76642	RIKEN cDNA 1700113A16 gene	NR_045997	1.17756	1.26845	1.68545	1.56391	1.94724	1.14108	1.93253	1.027	1.29327	0.645127	1.06318	1.66928
1700113I22Rik	NA	NA	NA	1.4627	1.77254	1.08247	1.40299	1.93076	1.74489	2.05304	2.21118	1.79831	0.954929	1.00147	0.973384
1700123M08Rik	100503636	RIKEN cDNA 1700123M08 gene	NR_040577	1.41999	1.07971	1.05969	0.769145	1.03957	0.47829	0.656548	1.04174	1.11307	0.475917	0.294119	0.923584
1700123O20Rik	58248	RIKEN cDNA 1700123O20 gene	NM_021437//NP_067412	14.6125	14.5725	15.2292	16.7107	15.6796	16.5184	14.5555	17.2087	13.9983	14.3685	16.0445	16.215
1810006J02Rik	69030	RIKEN cDNA 1810006J02 gene	NR_040439	1.16119	1.53508	1.29458	0.243008	1.13464	0.544009	0.414867	0.47874	0.803818	0.601455	0.371703	0.583605
1810006K21Rik	NA	NA	NA	128.674	131.835	117.393	149.915	148.548	153.357	135.075	155.786	146.406	125.091	126.847	148.861
1810008A18Rik	NA	NA	NA	25.0843	23.702	25.1857	33.3046	27.1362	30.9526	29.4431	23.3675	28.2392	22.6709	23.9754	25.2758
1810009A15Rik	66276	RIKEN cDNA 1810009A15 gene	NM_025463//NP_079739//NR_104416	50.9638	61.9153	53.6347	45.4949	37.349	44.9337	47.7967	43.1723	37.2084	43.3085	45.3728	44.1131
1810009J06Rik	73626	RIKEN cDNA 1810009J06 gene	NM_023707//NP_076196	0	0	0	3.83135	2.47153	3.81202	1.05122	0.943497	0.39604	9.63093	7.08131	8.56234
1810011H11Rik	69069	RIKEN cDNA 1810011H11 gene	NM_001163616//NP_001157088//XR_383209	3.38516	3.5162	1.63604	2.2265	1.50466	1.45377	2.78296	1.09658	2.01381	1.20546	1.63187	1.48531
1810012P15Rik	NA	NA	NA	2.30843	2.44863	2.7423	1.50092	1.63487	1.71533	2.07762	1.99791	1.57664	1.93272	2.35784	2.35976
1810013D10Rik	NA	NA	NA	20.6271	23.9283	23.5242	20.1969	20.5924	19.7743	22.2184	22.7517	22.1209	24.1964	23.5532	24.7683
1810013L24Rik	69053	RIKEN cDNA 1810013L24 gene	NM_001081400//NP_001074869	9.72597	10.6414	9.98204	10.1382	9.76778	9.88677	11.3628	12.5635	12.1283	12.6396	10.5177	11.0629
1810014B01Rik	66263	RIKEN cDNA 1810014B01 gene	NR_015572	2.1436	2.54587	2.32435	1.32856	0.746253	1.00713	0.987485	1.12171	1.20328	0.704622	1.0322	1.55312
1810014F10Rik	NA	NA	NA	2.73975	1.91828	2.66478	2.20745	2.01488	2.19631	2.15348	1.55314	1.69505	1.36588	1.28628	2.01957
1810020D17Rik	NA	NA	NA	4.18786	4.8333	4.89129	3.44306	1.69223	3.65407	3.13496	3.73067	3.41668	2.69855	3.04286	4.41004
1810022K09Rik	69126	RIKEN cDNA 1810022K09 gene	NM_001099674//NP_001093144//XM_006530087//XP_006530150	105.695	104.047	113.621	144.915	140.439	144.184	112.948	138.718	140.55	130.311	133.179	120.578
1810026B05Rik	69170	RIKEN cDNA 1810026B05 gene	NR_037569	3.23757	3.07716	3.33861	6.49645	6.11164	5.94817	6.45427	6.32068	6.1797	6.41188	6.44173	5.53029
1810026J23Rik	69773	RIKEN cDNA 1810026J23 gene	NM_178619//NP_848734	12.4996	11.8909	12.5673	15.0338	17.6064	15.9873	17.5364	15.0954	15.7474	14.0035	13.2204	14.4938
1810027O10Rik	NA	NA	NA	82.2242	83.8971	103.965	108.671	89.9918	94.6371	109.494	82.4499	82.7861	86.5164	78.3222	90.8651
1810029B16Rik	NA	NA	NA	15.1404	13.9287	16.2662	35.1362	37.8716	34.2092	31.4284	30.7131	28.7442	25.1799	24.5907	25.9407
1810030N24Rik	NA	NA	NA	6.72376	5.6907	7.88023	5.41741	5.3252	4.95007	5.82425	6.75206	6.21701	5.06233	5.97524	5.19235
1810030O07Rik	69155	RIKEN cDNA 1810030O07 gene	NM_175141//NP_780350//XM_006527698//XM_011247495//XP_006527761//XP_011245797	19.6986	18.6085	18.4759	11.1972	11.4767	12.8059	12.9449	12.7567	13.9716	14.8431	13.3686	12.6321
1810031K17Rik	NA	NA	NA	28.0979	28.9704	28.3303	34.924	29.2519	30.651	32.9381	28.3542	33.5853	37.9847	35.7274	37.8762
1810032O08Rik	66293	RIKEN cDNA 1810032O08 gene	NM_025472//NR_027819//NR_027820//NR_027821	8.87297	10.3263	9.31463	22.838	18.363	18.2803	17.3731	13.1438	15.3208	17.8467	16.4851	15.0642
1810034E14Rik	66503	RIKEN cDNA 1810034E14 gene	NR_045798	1.08708	1.11776	1.46272	0.796248	1.00632	0.735643	0.832266	1.17649	1.17581	1.19653	1.04394	0.9106
1810035L17Rik	NA	NA	NA	56.3152	58.1437	63.2667	71.1794	68.2848	61.5722	69.2006	66.2587	60.4797	53.8809	57.3685	59.2657
1810037I17Rik	67704	RIKEN cDNA 1810037I17 gene	NM_024461//NP_077781	99.3509	92.1798	111.112	98.6032	98.9894	93.2997	92.9144	93.2999	92.8283	75.3714	79.3465	81.2605
1810043G02Rik	67884	RIKEN cDNA 1810043G02 gene	NM_026431//NP_080707//XM_006514008//XM_006514009//XP_006514071//XP_006514072	1.78504	1.24417	1.68735	1.14816	0.712812	0.841745	0.943235	1.07145	1.2493	0.523481	0.924326	0.903012
1810043H04Rik	208501	RIKEN cDNA 1810043H04 gene	NM_001110242//NP_001103712	21.9901	26.4055	28.0503	29.4603	22.229	26.0089	27.728	20.0274	21.9602	26.7015	27.9259	23.6945
1810044D09Rik	69798	RIKEN cDNA 1810044D09 gene	NR_038153	2.56499	2.76296	3.87392	3.58499	2.48751	3.5669	3.08589	1.6618	3.48776	2.34874	1.29025	4.72688
1810046J19Rik	NA	NA	NA	55.7708	47.1836	51.117	71.0808	53.3511	60.8539	58.7265	52.1054	53.1982	48.5848	50.991	47.9331
1810048J11Rik	NA	NA	NA	2.67931	2.2134	2.38535	4.82299	4.51297	3.71434	3.80025	3.44889	3.85413	4.07469	3.61767	3.93519
1810049H13Rik	NA	NA	NA	2.08863	3.07873	3.34707	2.91017	2.23876	1.25891	3.20933	3.11587	2.72045	2.03557	3.87076	2.83613
1810055G02Rik	72056	RIKEN cDNA 1810055G02 gene	NM_028077//NP_082353//XM_006531840//XM_006531841//XP_006531903//XP_006531904	7.19147	8.81677	7.36283	14.5401	15.2026	14.25	13.6533	12.0694	11.8437	12.4001	15.2712	14.3572
1810058I24Rik	67705	RIKEN cDNA 1810058I24 gene	NR_015608//NR_027875	38.5711	34.2551	36.8447	41.7983	38.1466	42.1357	45	35.0471	40.6187	38.2834	38.4489	38.733
1810062G17Rik	72282	RIKEN cDNA 1810062G17 gene	NM_028183//NP_082459	0.488704	0.315854	0.743996	0.337503	0.995277	0.447734	1.09751	0.775719	1.11639	1.253	0.917764	0.360242
1810063B05Rik	NA	NA	NA	11.3199	12.445	12.1402	12.7607	8.18628	12.83	11.0073	11.5112	11.7743	11.9684	9.58811	10.0361
1810063B07Rik	NA	NA	NA	2.8985	2.33125	2.68027	5.96071	3.27943	4.64714	3.6886	3.89971	4.23027	3.7433	3.85564	4.55806
1810074P20Rik	NA	NA	NA	8.31878	8.0537	8.61667	9.95333	10.3184	8.98572	10.079	10.6427	10.1468	8.2214	8.17279	7.24243
2010002N04Rik	NA	NA	NA	25.6006	22.4573	23.4345	124.369	122.76	121.02	74.6096	74.1144	72.7609	88.9612	94.9329	92.5933
2010003O02Rik	NA	NA	NA	8.76719	9.44386	7.87848	9.77583	6.19964	8.15771	9.53683	7.14445	7.30176	5.85378	4.50199	4.71233
2010005H15Rik	76770	RIKEN cDNA 2010005H15 gene	NM_029733//NP_084009//XM_006522699//XP_006522762	1.85504	0.908278	2.85261	9.89946	7.05972	6.18009	6.05957	7.07444	4.976	4.0836	2.37524	2.07185
2010011I20Rik	NA	NA	NA	2.51935	2.63398	2.38148	3.09882	2.99019	2.68718	3.57775	2.35233	2.75064	1.61838	1.94236	1.79035
2010012O05Rik	NA	NA	NA	3.64187	2.99732	3.59933	3.15567	3.47234	3.04602	2.94067	2.64448	2.84326	3.4972	2.73763	2.86554
2010016I18Rik	69206	RIKEN cDNA 2010016I18 gene	NM_001033146//NR_033207	4.1149	2.89343	2.90022	5.92039	4.33238	3.86156	3.72208	3.88784	4.51506	7.89647	4.96391	5.26605
2010106G01Rik	NA	NA	NA	19.1031	19.0735	20.5181	16.2901	17.2873	16.6439	17.3883	19.59	17.5334	15.5941	16.6673	17.6215
2010107E04Rik	70257	RIKEN cDNA 2010107E04 gene	NM_027360//NP_081636//XM_006516214//XP_006516277	206.382	209.435	235.624	288.653	250.066	244.173	276.939	262.204	255.186	249.841	199.286	227.179
2010107H07Rik	NA	NA	NA	10.3845	12.852	12.5204	14.2416	9.99942	10.3743	13.1491	12.7758	11.5667	11.0152	10.6326	12.4866
2010109K11Rik	NA	NA	NA	10.865	11.4728	12.2887	7.1779	8.31654	7.77977	7.21898	7.24052	8.30187	8.48599	8.77837	9.00422
2010111I01Rik	72061	RIKEN cDNA 2010111I01 gene	NM_001289924//NM_001289926//NM_028079//NP_001276853//NP_001276855//NR_110520//NR_110521	11.9264	10.3595	11.5464	14.1948	13.4077	13.571	13.4203	11.8245	12.6078	13.1928	12.5091	13.7482
2010204K13Rik	68355	RIKEN cDNA 2010204K13 gene	NR_027924//NR_027925	2.07074	0.912503	1.43294	1.62508	1.81041	1.72468	0.845521	1.06717	1.34386	1.34072	0.994285	0.925103
2010300C02Rik	72097	RIKEN cDNA 2010300C02 gene	NM_028096//NP_082372//XM_006496291//XM_006496292//XM_006496295//XM_006496296//XM_006496297//XP_006496354//XP_006496355//XP_006496358//XP_006496359//XP_006496360	1.22506	1.40759	1.12247	1.05755	0.900945	1.00545	1.05462	1.13432	0.855105	1.42508	1.46185	1.42982
2010305A19Rik	NA	NA	NA	3.71523	3.76853	4.73954	6.2719	5.42953	6.31117	5.04086	6.1078	5.56962	4.98331	4.61503	4.5644
2010315B03Rik	630836	RIKEN cDNA 2010315B03 gene	NM_001243117//NM_001243118//NM_001243119//NP_001230046//NP_001230047//NP_001230048//XM_011249866//XM_011251517//XP_011248168//XP_011249819	3.09823	2.53778	2.5931	2.93461	3.61496	2.62413	3.15278	3.18341	3.62479	4.3212	3.06826	3.68742
2010317E24Rik	NA	NA	NA	5.16391	6.14638	5.54984	2.98829	2.67919	3.33261	3.90833	2.91121	3.9104	3.65744	3.78394	3.82053
2010320M18Rik	72093	RIKEN cDNA 2010320M18 gene	NR_029440	3.70509	5.92222	5.25647	5.09004	5.27385	5.20123	5.50241	5.42036	4.66423	2.55366	5.6113	6.31398
2010321M09Rik	NA	NA	NA	21.4	22.7826	21.3156	24.9512	23.7728	21.9963	22.4089	24.9553	22.879	17.8703	19.5794	20.085
2210009G21Rik	NA	NA	NA	2.23248	1.94233	2.10604	1.48248	2.04014	1.80277	1.79976	2.69341	1.96149	1.95691	2.08282	2.00432
2210012G02Rik	NA	NA	NA	3.73682	3.34924	3.46207	3.03706	3.30811	3.49542	3.37921	3.81631	3.3396	3.16927	2.91283	3.39938
2210013O21Rik	70123	RIKEN cDNA 2210013O21 gene	NM_027327//NP_081603	3.53671	4.36992	3.25518	5.50756	3.05998	3.57376	4.55529	4.36368	3.76238	5.18588	3.90693	4.60066
2210015D19Rik	76508	RIKEN cDNA 2210015D19 gene	NR_015577	3.04871	3.28402	3.06966	3.06352	2.62811	2.32761	3.0973	3.23712	2.257	3.23973	3.46475	3.21046
2210016F16Rik	70153	RIKEN cDNA 2210016F16 gene	NM_027335//NP_081611	14.7982	15.7704	17.7731	17.5414	16.7074	15.1765	19.3447	14.9178	14.5359	12.6293	14.5174	12.3659
2210016L21Rik	72357	RIKEN cDNA 2210016L21 gene	NM_028211//NP_082487//XM_006530466//XP_006530529	18.4829	17.3663	19.9112	16.6932	15.1879	15.991	17.6485	18.5083	16.5011	17.007	16.8642	14.5858
2210018M11Rik	233545	RIKEN cDNA 2210018M11 gene	NM_172280//NP_758484//XM_006507615//XM_006507616//XM_006507617//XM_006507618//XM_006507619//XM_006507620//XM_006507621//XM_006507622//XM_006507623//XM_006507624//XM_006507625//XM_006507626//XM_006507627//XM_006507628//XM_006507629//XM_006507630//XM_006507631//XM_011241736//XP_006507678//XP_006507679//XP_006507680//XP_006507681//XP_006507682//XP_006507683//XP_006507684//XP_006507685//XP_006507686/…	12.622	12.2103	10.6941	7.4811	8.80946	8.73896	8.36927	10.6135	10.8105	9.98477	11.2217	9.53854
2210021J22Rik	NA	NA	NA	17.2692	15.7891	15.247	19.2954	15.3451	16.4003	18.1615	15.4726	18.041	19.0788	17.6985	20.2849
2210403K04Rik	NA	NA	NA	7.41175	7.71224	7.50531	16.3657	15.2314	16.9182	12.0591	12.4621	13.1976	13.7174	13.2561	11.6455
2210404J11Rik	NA	NA	NA	1.76882	1.86939	1.63715	2.26643	2.26561	1.75813	2.21102	2.57305	1.74715	1.85399	1.95859	2.46012
2210404O07Rik	NA	NA	NA	2.63254	3.50295	2.88139	0.891205	1.05124	1.59607	1.91272	1.58015	0.884374	0.882309	1.81757	1.71224
2210404O09Rik	70081	RIKEN cDNA 2210404O09 gene	NM_001256493//NP_001243422//XM_011246593//XM_011246594//XM_011246595//XM_011246596//XP_011244895//XP_011244896//XP_011244897//XP_011244898	1.44327	1.20918	1.59366	1.01519	0.861836	0.96416	1.03539	0.999997	1.06847	0.970798	0.611722	0.985083
2210408F21Rik	73652	RIKEN cDNA 2210408F21 gene	NR_040257//NR_040258//NR_040259//NR_040260//NR_040261//NR_040262	2.90819	2.57982	3.32777	1.08297	1.54842	1.66524	1.72881	2.2305	2.44244	3.16775	1.90749	1.89153
2210408I21Rik	72371	RIKEN cDNA 2210408I21 gene	NM_001081353//NM_001145676//NM_028215//NP_001074822//NP_001139148//XM_006517397//XM_011244562//XM_011244563//XP_006517460//XP_011242864//XP_011242865	0.25296	0.459816	0.240689	0.236568	0.643961	0.325903	0.390558	0.717004	0.361161	0.292758	0.389687	0.135965
2210411K11Rik	NA	NA	NA	7.37073	6.66198	10.5332	8.38631	7.38087	7.47079	8.75207	5.09094	4.35455	6.99929	10.2422	8.84723
2300009A05Rik	69478	RIKEN cDNA 2300009A05 gene	NM_027090//NP_081366	6.99827	7.21762	5.66706	13.5395	7.58108	8.86708	8.19258	10.4668	5.95252	6.78699	8.91309	7.31729
2310001A20Rik	NA	NA	NA	21.6302	25.4895	25.0342	21.8081	22.1269	20.0683	20.2248	19.0845	20.0852	17.6059	18.9455	19.4311
2310001H17Rik	76432	RIKEN cDNA 2310001H17 gene	NR_040265//NR_040266//NR_040268	4.39998	4.24068	5.58207	5.8641	4.45423	5.1715	7.93102	6.17015	6.17184	7.09203	6.2516	4.55213
2310003C23Rik	NA	NA	NA	29.5041	29.5519	30.9784	32.7409	29.842	29.3788	32.9673	27.9943	28.4494	27.0803	26.7773	26.7866
2310003F16Rik	NA	NA	NA	95.8231	100.837	114.21	137.274	125.263	125.607	121.171	118.003	115.202	116.123	99.3195	108.669
2310003H01Rik	NA	NA	NA	8.69384	7.70335	7.68507	6.90789	5.93359	6.35916	6.83348	6.20034	7.28738	11.345	13.2983	10.3708
2310003L22Rik	NA	NA	NA	2.96589	3.30012	3.997	4.08904	4.42507	4.5163	4.50143	3.99087	3.7847	3.94609	3.94018	4.44461
2310004I24Rik	NA	NA	NA	9.84712	7.90714	9.48933	12.2272	13.2345	10.3202	13.8046	13.1268	14.4284	15.0464	12.0481	11.5112
2310004N24Rik	NA	NA	NA	18.756	22.6494	21.2902	19.5433	16.0833	18.3142	19.6197	18.0195	17.7586	17.4359	16.8005	16.7365
2310008H04Rik	NA	NA	NA	6.11633	5.73544	6.07368	3.52	3.49098	4.3778	4.32309	4.70562	4.91206	3.81157	4.45475	4.86417
2310008H09Rik	NA	NA	NA	15.1682	14.7665	14.2647	20.0156	21.7573	21.4591	18.5285	19.4101	18.7114	18.5095	20.0939	17.3486
2310009A05Rik	66364	RIKEN cDNA 2310009A05 gene	NM_001308425//NP_001295354//NR_040377	10.1348	12.6716	16.2251	9.58226	9.00964	11.3992	9.95764	8.41285	9.81889	9.79596	9.34646	9.11612
2310009B15Rik	69549	RIKEN cDNA 2310009B15 gene	NM_001081226//NP_001074695	9.20047	9.0707	11.6063	15.0771	6.70451	10.3579	11.3816	9.01693	10.39	9.32914	12.08	9.00436
2310010J17Rik	78329	RIKEN cDNA 2310010J17 gene	NR_046006//NR_046007	3.1446	3.20903	3.63947	14.2874	13.857	14.2153	11.708	11.4465	11.9725	13.6733	15.1521	13.8267
2310011J03Rik	66374	RIKEN cDNA 2310011J03 gene	NM_025521//NP_079797	36.2823	37.9263	36.1792	36.1397	28.8448	29.442	35.2562	27.7487	32.5421	31.4213	30.1121	33.1675
2310014L17Rik	NA	NA	NA	0.274905	0.444184	0.139504	0.537915	0.466552	0.598165	0.463027	0.529862	0.366328	0.195789	0.451728	0.43906
2310015A10Rik	69548	RIKEN cDNA 2310015A10 gene	NR_033514	0.294049	0.197965	0.357504	0.274995	0.187141	0.273608	0.16509	0.187531	0.31487	0.183245	0.258849	0.338679
2310016M24Rik	NA	NA	NA	27.4638	26.0016	25.6238	31.4695	25.7782	30.3235	27.3812	28.0661	26.3753	26.8399	34.114	28.5966
2310021P13Rik	NA	NA	NA	13.8408	13.5824	11.545	17.3993	16.7713	18.6883	15.4263	14.9445	17.5701	16.4779	18.6546	17.7249
2310022A10Rik	66367	RIKEN cDNA 2310022A10 gene	NM_001122767//NM_175107//NP_001116239//NP_780316//XM_006540290//XP_006540353//XR_391092	17.6509	18.8365	18.4804	11.2533	11.5072	11.948	11.3835	11.7544	12.6161	12.9449	13.4393	14.5509
2310022B05Rik	69551	RIKEN cDNA 2310022B05 gene	NM_175149//NP_780358	2.80023	2.75532	2.55053	2.69625	2.28479	2.00428	2.08613	2.04534	2.48594	1.80257	2.52822	2.15016
2310028H24Rik	NA	NA	NA	3.50425	3.63828	2.9638	1.84664	2.24513	1.78897	2.13335	1.77113	2.97377	1.74401	2.22995	2.48975
2310030N02Rik	NA	NA	NA	5.51878	5.856	5.43395	7.48991	6.98965	9.33873	6.75185	6.91083	7.60499	5.3971	6.86424	5.97059
2310033P09Rik	67862	RIKEN cDNA 2310033P09 gene	NM_024210//NP_077172	9.82976	6.80133	9.40604	6.93718	6.4132	5.50531	6.60644	7.80951	7.10255	7.0519	6.65296	7.22825
2310035C23Rik	227446	RIKEN cDNA 2310035C23 gene	NM_029349//NM_173187//NP_083625//NP_775279//XM_006529501//XM_006529502//XM_006529503//XM_006529504//XM_006529505//XM_006529506//XM_006529507//XM_006529508//XM_006529509//XM_006529510//XM_006529511//XP_006529564//XP_006529565//XP_006529566//XP_006529567//XP_006529568//XP_006529569//XP_006529570//XP_006529571//XP_006529572//XP_006529573//XP_006529574//XR_387169	5.91306	6.06782	6.08768	7.24207	7.21198	7.73368	8.1932	8.29147	8.4972	7.53108	6.99829	7.10268
2310035K24Rik	NA	NA	NA	4.47696	4.15271	5.36419	4.93834	3.93971	4.13013	3.56084	5.6399	4.97152	3.89707	4.96278	4.58352
2310036O22Rik	68544	RIKEN cDNA 2310036O22 gene	NM_026760//NP_081036//XR_387774	94.9313	94.4088	110.262	106.855	92.6123	97.6274	103.346	96.5403	92.1636	92.138	100.878	101.545
2310037I24Rik	NA	NA	NA	17.4286	20.5466	18.6666	25.015	25.6874	26.8219	23.2662	21.6741	21.4894	22.3008	26.9449	25.8708
2310039H08Rik	67101	RIKEN cDNA 2310039H08 gene	NM_025966//NP_080242	11.0582	12.408	13.7368	17.6339	14.0755	17.1491	11.3823	12.7989	12.1702	14.1107	13.7905	19.8125
2310044G17Rik	NA	NA	NA	4.24009	4.52384	4.23506	5.36845	5.96241	4.90203	4.57971	4.73867	5.5733	4.31401	4.7634	4.66348
2310044H10Rik	NA	NA	NA	51.361	48.9137	44.5358	50.8851	42.7959	46.5605	43.9278	35.1571	43.587	45.1262	50.3678	52.1314
2310045N01Rik	NA	NA	NA	42.1465	38.3657	33.5125	37.5791	30.8949	39.429	31.9945	29.7815	32.9122	34.2446	38.3205	33.912
2310046O06Rik	NA	NA	NA	6.9951	5.9966	6.58183	7.24633	6.49643	5.94138	6.93826	6.87348	7.21298	7.26533	7.28665	6.33802
2310047B19Rik	NA	NA	NA	4.24468	4.10467	3.91639	3.38667	3.49275	4.14293	4.76625	4.21098	4.4075	4.3285	2.88734	4.50374
2310047M10Rik	NA	NA	NA	6.42366	5.16297	4.84786	9.32748	8.33012	8.48819	10.0427	7.50714	8.84211	5.56033	6.14767	6.19208
2310057M21Rik	68277	RIKEN cDNA 2310057M21 gene	NM_026655//NP_080931//XM_011241888//XM_011241889//XP_011240190//XP_011240191//XR_869743	8.4457	7.58129	8.74183	14.8132	15.6986	14.0476	13.7736	12.4939	14.4699	10.4261	10.4794	10.1784
2310061C15Rik	NA	NA	NA	15.5823	14.92	18.0428	21.9212	20.6386	20.7484	13.4699	12.8296	12.654	13.3878	14.8782	18.9159
2310061I04Rik	69662	RIKEN cDNA 2310061I04 gene	NM_001033630//NP_001028802//XM_006524875//XM_006524876//XM_006524877//XM_006536690//XM_006537421//XP_006524938//XP_006524939//XP_006524940//XP_006536753//XP_006537484	18.5264	16.8623	15.7299	19.9191	18.3614	22.039	17.8195	15.8759	18.5225	19.2294	18.6265	19.7614
2310061J03Rik	NA	NA	NA	1.97871	2.48666	2.34295	1.67018	1.56713	1.28408	2.36996	0.82259	1.88339	1.31529	2.09021	2.2689
2310067B10Rik	71947	RIKEN cDNA 2310067B10 gene	NM_028014//NP_082290//XM_006534270//XM_006534271//XP_006534333//XP_006534334	7.89542	8.90796	6.66264	4.12334	4.25481	4.28623	4.54286	5.37506	5.63207	5.96587	6.29656	6.98489
2310079F23Rik	NA	NA	NA	2.89433	3.11772	3.045	3.25017	4.23317	3.85357	3.38208	3.54834	3.53882	3.58642	3.59047	4.13405
2400001E08Rik	NA	NA	NA	55.4822	57.5	56.8945	43.2076	40.0938	39.9804	42.91	39.4113	39.7322	40.3167	41.6808	41.7835
2400003C14Rik	NA	NA	NA	34.5218	35.5071	37.4937	32.5583	35.4454	33.526	36.3729	34.7434	36.0072	30.6519	31.6387	33.4439
2410001C21Rik	NA	NA	NA	58.8208	57.2261	55.2688	69.6176	61.5188	62.2683	67.4954	55.1902	59.3505	48.6722	45.1317	47.3425
2410002F23Rik	668661	RIKEN cDNA 2410002F23 gene	NM_025880//NP_080156//XM_006541080//XM_006541084//XM_006541090//XM_006541091//XM_006541093//XM_006541094//XM_006541095//XM_006541097//XM_011250891//XM_011250892//XM_011250893//XM_011250894//XP_006541143//XP_006541147//XP_006541153//XP_006541154//XP_006541156//XP_006541157//XP_006541158//XP_006541160//XP_011249193//XP_011249194//XP_011249195//XP_011249196	35.0417	39.9723	31.955	51.3994	49.6604	48.5162	37.027	31.7838	39.2119	48.3139	49.9878	46.1969
2410002I01Rik	NA	NA	NA	6.08778	5.10806	6.28704	8.59296	6.88787	7.48549	7.62734	6.64794	8.08184	7.94126	7.55905	7.40049
2410002O22Rik	NA	NA	NA	10.6489	10.2404	10.4713	10.4546	10.9228	10.0431	11.7712	10.9665	10.4867	9.47369	9.70933	9.9819
2410003K15Rik	NA	NA	NA	16.4472	16.3726	18.2276	21.2811	19.7638	18.5757	20.7608	19.4192	17.2744	21.004	19.0382	15.8864
2410004B18Rik	66421	RIKEN cDNA 2410004B18 gene	NM_025555//NP_079831//XM_006501885//XP_006501948	18.7216	17.904	17.07	23.9666	26.0385	24.0548	21.4322	21.2263	19.1236	15.0897	17.5792	17.5029
2410004N09Rik	NA	NA	NA	24.2654	27.4673	26.4364	60.5937	46.5331	44.274	52.8778	38.9362	40.1253	37.2001	42.2386	41.9384
2410006H16Rik	69221	RIKEN cDNA 2410006H16 gene	NR_030738	103.528	108.606	109.451	250.775	208.7	206.818	222.522	198.405	182.374	209.644	197.006	202.651
2410015M20Rik	224904	RIKEN cDNA 2410015M20 gene	NM_153152//NP_694792	60.1474	55.3889	63.0401	78.7329	57.7778	63.8841	58.6655	65.6537	62.1893	58.2923	56.754	60.2751
2410016O06Rik	71952	RIKEN cDNA 2410016O06 gene	NM_023633//NP_076122	15.1819	13.6962	16.2431	27.7846	24.7781	27.9922	24.2499	18.7622	21.6036	23.2471	24.6352	22.3357
2410017P09Rik	NA	NA	NA	3.70545	3.70464	3.20903	4.41827	4.34307	3.86236	4.18568	3.82383	4.51957	3.91905	4.16687	3.62555
2410018M08Rik	NA	NA	NA	0.214472	0.26953	0.393022	3.00348	3.63989	4.05266	3.49198	3.03957	3.30028	2.64764	1.88798	1.88837
2410042D21Rik	NA	NA	NA	8.40075	8.0178	8.51569	11.1269	12.4751	10.8939	12.0687	12.1159	10.7006	11.7021	11.0564	11.2695
2410075B13Rik	NA	NA	NA	3.24593	2.9402	3.24446	2.84455	2.96306	2.5345	3.35485	3.17834	2.73848	4.04559	3.983	3.76125
2410089E03Rik	73692	RIKEN cDNA 2410089E03 gene	NM_001162906//NP_001156378//XM_006519997//XM_006519998//XM_006519999//XM_006520000//XM_006520001//XM_006520002//XM_011245335//XM_011245336//XP_006520060//XP_006520061//XP_006520062//XP_006520063//XP_006520064//XP_006520065//XP_011243637//XP_011243638	1.56497	1.56666	1.71206	0.949603	1.5012	1.24676	1.91963	1.71648	2.29914	1.62341	1.50741	1.72413
2410091C18Rik	NA	NA	NA	11.1351	9.66222	10.6603	8.76693	8.22401	8.10281	10.5931	9.46857	8.79542	8.31594	7.48772	8.83507
2410127L17Rik	NA	NA	NA	12.5441	11.7259	13.2708	18.5497	20.6396	17.8718	17.189	17.6935	15.7039	15.3846	17.1189	14.8365
2410131K14Rik	76792	RIKEN cDNA 2410131K14 gene	NM_001081236//NP_001074705	3.93518	3.66414	4.42828	8.44475	6.9804	7.90565	8.01361	7.25963	6.66593	7.60041	8.5722	7.37484
2500003M10Rik	NA	NA	NA	52.0759	51.2507	52.881	62.6231	59.2612	61.0195	61.0613	60.3176	57.2934	54.7248	52.7541	56.6676
2500004C02Rik	72326	RIKEN cDNA 2500004C02 gene	NR_040318	1.12592	0.555878	0.317425	0.539982	0.955424	0.37608	0.737492	0.478708	0.357229	0.601416	0.715825	0.288181
2510002D24Rik	72307	RIKEN cDNA 2510002D24 gene	NM_001033164//NP_001028336	9.39564	10.5101	11.1252	10.7313	11.0393	10.0978	10.469	10.4888	10.5941	8.54468	9.84027	9.4121
2510003E04Rik	NA	NA	NA	7.99647	9.11806	9.13944	5.47269	5.21652	5.28007	8.29146	7.18768	8.50268	6.77258	5.83432	5.0891
2510006D16Rik	NA	NA	NA	79.4473	87.7218	76.7934	76.092	83.0047	78.12	82.2461	75.8815	81.3001	72.4992	80.2025	78.1998
2510009E07Rik	72190	RIKEN cDNA 2510009E07 gene	NM_001001881//NP_001001881//XM_006522599//XP_006522662	3.60374	3.21324	4.09795	0.258008	0.507232	0.750371	0.619569	0.469191	0.640075	1.2526	0.870245	1.3134
2510012J08Rik	NA	NA	NA	30.3344	32.4644	29.8029	25.735	20.674	22.0489	25.3628	21.3101	24.2683	24.7704	25.5521	26.3444
2510039O18Rik	77034	RIKEN cDNA 2510039O18 gene	NM_029841//NP_084117//XM_006535979//XM_006535980//XM_006539279//XP_006536042//XP_006536043//XP_006539342	35.9297	34.3479	33.918	33.8126	31.3557	32.2605	36.4273	32.8998	33.33	35.1563	36.5078	36.2108
2610001J05Rik	66520	RIKEN cDNA 2610001J05 gene	NM_183258//NR_024619	20.1986	19.0977	20.5084	20.2362	16.651	19.003	17.5233	19.8773	17.5334	19.2042	16.2881	17.3525
2610002D18Rik	NA	NA	NA	6.80083	7.77887	10.6737	3.14729	1.98315	3.45258	3.85761	3.65661	4.4712	4.49404	4.03229	4.99592
2610002I17Rik	NA	NA	NA	5.13371	5.437	5.18114	8.4414	7.56557	7.85536	6.73334	4.98902	5.78978	4.85452	6.27873	6.83709
2610002J02Rik	NA	NA	NA	19.9304	22.3526	19.7816	17.0702	15.6521	17.7896	18.5617	14.7543	16.7385	17.6179	18.783	19.1565
2610002M06Rik	67028	RIKEN cDNA 2610002M06 gene	NM_025921//NP_080197	2.82019	2.80797	3.32644	2.08802	2.38019	2.28698	2.01986	2.40244	2.13296	1.86741	2.30814	2.26615
2610005L07Rik	381598	cadherin 11 pseudogene	NM_001024708//NM_001033456//NR_028428	2.30989	2.36855	2.53597	3.27227	4.22175	4.19688	4.0901	4.20538	4.65092	4.46079	4.82276	4.69336
2610008E11Rik	72128	RIKEN cDNA 2610008E11 gene	NM_001004362//NP_001004362//XM_011243581//XP_011241883	1.34752	1.38349	1.74516	1.21173	1.73902	1.1574	1.91502	2.26783	2.00408	1.55953	1.50748	1.47444
2610015P09Rik	212153	RIKEN cDNA 2610015P09 gene	NM_027801//NP_082077//XM_006521958//XM_006521959//XM_011245862//XM_011245863//XP_006522021//XP_006522022//XP_011244164//XP_011244165	1.31986	1.10579	1.63311	1.68798	1.27209	2.09933	1.83883	1.46873	1.51219	1.42742	2.03685	1.26119
2610018G03Rik	NA	NA	NA	40.0977	41.2771	41.5459	30.9564	36.7668	37.5202	43.9765	53.476	50.86	25.8983	27.2364	28.3997
2610019E17Rik	NA	NA	NA	10.2624	13.0053	11.7431	25.3616	22.5394	19.703	27.4529	23.613	17.8124	24.5065	19.8393	25.2161
2610019F03Rik	NA	NA	NA	0.397669	0.19471	0.305761	0.832225	1.10438	0.95223	0.405939	0.450871	0.344103	0	0.424322	0.355318
2610020H08Rik	434234	RIKEN cDNA 2610020H08 gene	NM_001004187//NM_028129//NP_001004187//NP_082405//XM_006507990//XM_006507991//XM_006507992//XM_006507994//XM_006507995//XM_006507998//XM_006507999//XM_006508000//XM_006508001//XM_011241844//XM_011241845//XM_011241846//XM_011241847//XM_011241848//XM_011241849//XM_011241850//XM_011241851//XM_011241852//XP_006508053//XP_006508054//XP_006508055//XP_006508057//XP_006508058//XP_006508061//XP_006508062/…	37.7328	44.1581	38.745	13.2257	14.1591	13.8539	23.0369	21.4549	24.3645	15.4489	13.4421	17.3781
2610021K21Rik	NA	NA	NA	1.89359	1.90067	2.58431	0.74303	1.70423	1.23213	1.15978	1.31743	1.22889	1.28732	0.959738	0.951707
2610027L16Rik	NA	NA	NA	19.3296	19.719	22.9193	25.2741	22.8964	23.4683	24.2383	22.153	21.3431	22.0995	23.3428	23.2332
2610029G23Rik	NA	NA	NA	22.167	20.2888	22.5726	23.0492	22.1183	21.6869	20.386	20.4684	19.5458	20.3396	19.9523	19.9239
2610029I01Rik	NA	NA	NA	13.2974	13.9006	15.375	12.141	11.617	12.3368	15.0573	13.6768	13.5113	10.3096	10.0757	10.1329
2610035D17Rik	72386	RIKEN cDNA 2610035D17 gene	NR_015556	0.963656	0.62282	0.896535	0.720969	0.708698	0.386255	1.02796	0.49166	0.77965	0.34316	0.282766	0.414369
2610039C10Rik	NA	NA	NA	23.3563	24.7164	25.663	41.3896	36.6554	35.2194	37.3782	35.0234	38.921	19.6102	19.0531	20.6165
2610044O15Rik	NA	NA	NA	3.81089	3.45343	3.58127	3.89902	5.33834	4.43354	6.04516	5.28089	4.95157	4.30815	3.90494	4.83055
2610101N10Rik	NA	NA	NA	21.4317	21.722	25.4567	20.2698	22.295	22.4743	22.4238	23.3594	21.3853	18.6247	18.981	17.676
2610301B20Rik	67157	RIKEN cDNA 2610301B20 gene	NM_026005//NP_080281//XM_006538200//XP_006538263	6.222	4.98138	5.29794	8.56491	9.60827	8.13653	9.20522	10.248	9.84378	8.86266	9.62206	8.21225
2610301G19Rik	NA	NA	NA	28.5588	30.2192	28.4035	13.2261	15.4489	15.3343	15.764	16.4623	17.9619	16.2306	16.5907	15.2395
2610306M01Rik	67170	RIKEN cDNA 2610306M01 gene	NR_028298	1.37782	1.39141	1.67515	1.5859	1.26661	1.57789	1.16034	1.36689	1.88521	1.5946	2.12255	1.37535
2610318N02Rik	70458	RIKEN cDNA 2610318N02 gene	NM_183287//NP_899110//XM_006522537//XM_006522538//XM_006522539//XM_006522540//XM_006522541//XP_006522600//XP_006522601//XP_006522602//XP_006522603//XP_006522604	17.302	18.8646	17.8457	15.7862	13.7668	14.2567	12.0043	12.4399	11.3807	15.328	17.2533	15.4672
2610507B11Rik	72503	RIKEN cDNA 2610507B11 gene	NM_001002004//NP_001002004//XM_006534312//XM_006534313//XP_006534375//XP_006534376//XR_388535//XR_388536	38.2462	41.3399	37.5179	26.9337	28.4921	29.2365	30.6141	34.7501	35.1057	37.0629	37.2379	37.6844
2610507I01Rik	72203	RIKEN cDNA 2610507I01 gene	NR_037964	1.318	0.924474	1.06288	1.12896	0.693591	0.982857	1.23903	1.14681	1.13781	0.916857	1.33111	1.05439
2610524H06Rik	330173	RIKEN cDNA 2610524H06 gene	NM_181075//NP_851420	8.00905	5.6838	8.36766	5.42267	5.01055	6.79809	5.2901	5.98247	6.27797	5.9054	4.7555	6.01953
2610528E23Rik	NA	NA	NA	11.4819	12.6957	12.0263	19.9551	19.4434	17.5032	17.3326	18.5356	13.6791	17.5463	17.4928	15.3207
2700007P21Rik	NA	NA	NA	8.46015	7.78295	9.84416	18.8707	19.6197	19.6481	18.5569	18.618	16.8055	17.5896	16.6834	18.0762
2700023E23Rik	NA	NA	NA	5.50065	6.29553	5.81536	15.8283	10.3078	14.2721	11.9671	10.4267	8.83521	13.0994	13.9213	11.9319
2700029M09Rik	72612	RIKEN cDNA 2700029M09 gene	NM_028299//NP_082575//XM_006509510//XM_006509511//XM_006509512//XP_006509573//XP_006509574//XP_006509575//XR_378914	41.2467	43.133	55.8292	27.0299	33.7233	29.4795	30.8485	30.2948	30.5195	33.879	32.4221	29.7757
2700038G22Rik	67194	RIKEN cDNA 2700038G22 gene	NR_045040//NR_045042	3.44468	4.76071	3.62802	7.03206	8.01541	7.66646	4.01391	6.8531	5.50582	7.22109	6.25537	5.5096
2700049A03Rik	76967	RIKEN cDNA 2700049A03 gene	NM_001163378//NM_029818//NP_001156850//NP_084094//XM_006516364//XM_006516365//XM_006516366//XM_006516367//XM_011244208//XP_006516427//XP_006516428//XP_006516429//XP_006516430//XP_011242510	2.44119	2.86261	2.49592	1.06703	1.67819	1.2032	1.64816	2.0846	2.103	1.56257	1.7772	2.01209
2700050L05Rik	NA	NA	NA	4.77069	4.22253	4.47226	4.83835	5.26557	5.53985	5.84389	5.03069	5.69992	5.27476	4.32686	4.22163
2700060E02Rik	68045	RIKEN cDNA 2700060E02 gene	NM_026528//NP_080804	92.6388	83.4644	106.879	85.7917	84.1313	83.6031	95.679	92.2628	86.1557	79.7949	74.5415	86.3556
2700062C07Rik	68046	RIKEN cDNA 2700062C07 gene	NM_026529//NP_080805	12.3382	10.6881	12.4785	17.28	16.6931	14.6238	16.1794	18.3909	15.7679	13.7647	14.7854	15.0522
2700078E11Rik	NA	NA	NA	12.6565	12.0762	12.9157	14.3201	17.7651	16.6958	14.6262	16.4595	16.3064	15.2023	16.1549	16.0217
2700081O15Rik	108899	RIKEN cDNA 2700081O15 gene	NM_175381//NP_780590//XM_011247115//XM_011247116//XP_011245417//XP_011245418	0.481886	0.74978	0.66418	1.80778	1.67604	1.28767	1.16236	0.930827	1.44397	1.80498	1.42448	1.57874
2700089E24Rik	NA	NA	NA	8.34323	7.11325	8.58787	9.03109	8.67653	9.02618	9.40828	8.41285	8.11029	9.65905	10.1677	8.76718
2700094K13Rik	72657	RIKEN cDNA 2700094K13 gene	NM_001033166//NM_001037279//NP_001028338//NP_001032356	88.9107	94.9254	109.913	63.6969	57.8648	59.3206	59.7836	49.6594	51.0512	65.3773	61.5672	65.5716
2700097O09Rik	72658	RIKEN cDNA 2700097O09 gene	NM_028314//NP_082590//NR_030764//XM_006516271//XM_011244186//XP_006516334//XP_011242488//XR_381546	3.07558	4.52502	3.48946	4.0581	4.41339	4.46716	4.29581	4.59269	4.42684	4.16718	3.60988	3.4099
2700099C18Rik	77022	NDC80 homolog, kinetochore complex component pseudogene	NR_024720	3.422	3.98702	4.37087	3.37609	3.63469	1.75951	2.97988	4.51325	2.85832	3.97904	2.70498	1.88757
2810001G20Rik	66456	RIKEN cDNA 2810001G20 gene	NR_033780	3.16242	1.91616	1.92243	1.47875	2.23627	1.47129	3.551	1.23252	1.78723	1.82998	1.39193	1.69979
2810002D19Rik	66457	RIKEN cDNA 2810002D19 gene	NR_027831	1.62222	2.0063	2.03263	3.59609	2.78712	2.95869	2.96845	2.86105	3.54565	2.82419	2.32715	2.14063
2810002N01Rik	NA	NA	NA	17.5646	18.7658	19.4033	20.0521	19.4675	22.1677	21.0914	21.4589	20.2669	18.892	17.6708	19.2892
2810004N23Rik	66523	RIKEN cDNA 2810004N23 gene	NM_025615//NP_079891	33.1813	29.3572	30.3525	30.7762	32.8767	30.9899	31.4707	34.9906	29.4978	33.9564	31.0809	32.8497
2810006K23Rik	72650	RIKEN cDNA 2810006K23 gene	NM_001134717//NM_028310//NP_001128189//NP_082586	3.6584	3.27284	4.58881	1.7129	2.28007	1.38471	2.50653	1.5115	1.62305	2.07559	1.34641	1.98066
2810008D09Rik	NA	NA	NA	8.16216	6.55414	6.65229	11.2737	8.39534	12.5765	12.4979	10.4319	11.1591	16.4881	10.451	11.1217
2810008M24Rik	NA	NA	NA	40.0784	40.0329	41.3715	36.9487	40.1571	37.6922	40.6583	39.1577	37.1929	33.341	29.5477	33.804
2810013P06Rik	100503178	RIKEN cDNA 2810013P06 gene	NR_045268	2.72219	2.22286	2.74796	3.08274	3.32833	3.3186	3.05668	2.43923	3.00897	2.37653	2.62822	2.75102
2810021B07Rik	NA	NA	NA	6.36489	6.24591	7.94803	5.79183	6.10799	5.80077	6.95989	5.55399	5.51906	5.26884	5.39762	5.60887
2810021J22Rik	69944	RIKEN cDNA 2810021J22 gene	NM_172403//NP_765991	1.05569	1.5489	1.06221	0.984661	0.967901	1.1256	1.0219	1.21756	1.2647	0.881497	0.72636	0.760298
2810030E01Rik	NA	NA	NA	0.244901	0.439671	0.379738	0.0939615	0.0923622	0.0934874	0.160413	0.115694	0.116552	0.145349	0.167677	0.050146
2810046L04Rik	NA	NA	NA	8.75787	7.92441	7.72087	9.67723	9.27937	9.6756	8.42253	9.92954	9.72859	9.68631	10.9807	9.16464
2810403A07Rik	74200	RIKEN cDNA 2810403A07 gene	NM_028814//NP_083090//XR_375589//XR_375590//XR_375591//XR_375592//XR_867238	21.8225	21.1401	19.0846	26.5876	24.9929	26.1814	28.4046	25.8192	27.7798	27.278	22.2681	23.4545
2810403D21Rik	69964	RIKEN cDNA 2810403D21 gene	NR_015493	1.68338	2.86311	2.09816	2.14155	3.00729	1.01464	1.89022	2.20994	1.26496	2.65022	1.35188	1.19734
2810407C02Rik	NA	NA	NA	67.6346	69.2053	68.2408	59.6213	64.7397	60.5851	63.0952	67.4071	63.8033	59.7697	61.151	61.5107
2810408I11Rik	69941	RIKEN cDNA 2810408I11 gene	NR_038009	8.49206	7.80228	6.54861	6.32468	6.78221	7.00785	6.59074	7.22113	6.41885	3.91347	5.13024	5.52337
2810408M09Rik	NA	NA	NA	6.0537	7.08574	7.53896	14.5942	13.375	12.337	14.4515	9.9441	11.7056	10.592	11.1336	9.1942
2810417H13Rik	68026	RIKEN cDNA 2810417H13 gene	NM_026515//NP_080791//XR_379450	95.1222	101.861	108.972	40.0165	48.6627	52.3314	50.9758	58.5763	51.9806	53.1876	54.8603	55.2696
2810422J05Rik	NA	NA	NA	38.5897	39.2807	39.5124	30.7634	33.1395	32.2854	32.478	29.5557	31.9913	28.7875	35.2379	31.4866
2810422O20Rik	NA	NA	NA	3.35892	3.28924	3.97722	5.34234	5.5969	3.63684	5.006	5.19312	4.7666	3.65359	3.29731	3.07622
2810428I15Rik	66462	RIKEN cDNA 2810428I15 gene	NM_025577//NP_079853//XM_006509716//XP_006509779	36.5925	39.1248	46.538	46.4864	30.8213	35.6978	40.7845	30.2709	31.8628	37.8372	39.2908	36.964
2810432D09Rik	NA	NA	NA	16.4499	14.4043	19.2087	17.2239	14.169	17.2586	17.7562	12.6343	16.6677	16.6287	14.325	14.3424
2810453I06Rik	NA	NA	NA	7.4488	7.4065	7.85074	7.16672	6.78543	7.39304	8.49275	7.75238	7.96259	7.944	8.56349	7.88421
2810474O19Rik	67246	RIKEN cDNA 2810474O19 gene	NM_001289661//NM_001289662//NM_026054//NP_001276590//NP_001276591//NP_080330//XM_006507081//XM_006507083//XM_006507084//XM_006507086//XM_006536097//XM_006536099//XM_006536100//XM_006536102//XM_011241622//XM_011245846//XP_006507144//XP_006507146//XP_006507147//XP_006507149//XP_006536160//XP_006536162//XP_006536163//XP_006536165//XP_011239924//XP_011244148	9.25566	9.95425	9.94623	8.15863	11.3006	9.12376	10.7383	13.6321	13.2426	12.7666	12.0668	11.5331
2900008C10Rik	72937	RIKEN cDNA 2900008C10 gene	NR_045434	2.42246	2.67996	2.87946	2.48685	2.66676	2.24937	2.13199	1.78155	1.68259	2.61125	1.99799	2.57396
2900010M23Rik	NA	NA	NA	93.748	104.228	90.2752	117.656	97.3363	102.834	107.593	84.3064	85.2901	103.235	100.091	99.9111
2900011O08Rik	67254	RIKEN cDNA 2900011O08 gene	NM_144518//NP_653101//XM_006522482//XP_006522545	1.85267	2.32149	2.52629	0.696313	0.470567	0.909299	0.636834	0.643021	0.86372	0.807847	0.887562	1.3471
2900026A02Rik	243219	RIKEN cDNA 2900026A02 gene	NM_172884//NP_766472//XM_006534936//XM_006534937//XM_006534938//XM_006534939//XP_006534999//XP_006535000//XP_006535001//XP_006535002	11.9729	14.2771	10.9648	7.00461	8.73185	8.73342	5.32625	6.25992	6.51831	3.62811	5.1378	3.91628
2900053A13Rik	NA	NA	NA	10.9716	10.9341	14.3295	14.7762	12.2447	13.8469	15.1692	12.7779	11.5798	14.5649	11.2132	11.9205
2900056M20Rik	NA	NA	NA	1.52799	1.26262	1.25692	1.20461	1.20779	1.34236	1.33969	1.8748	1.57392	1.96777	1.94084	1.74865
2900064A13Rik	NA	NA	NA	70.1869	68.4462	68.2839	78.1093	81.1028	75.7176	79.2775	77.1283	68.5452	66.7287	66.7814	67.1463
2900076A07Rik	100504421	RIKEN cDNA 2900076A07 gene	NR_045299	1.25117	1.68468	1.67549	2.04017	2.94918	3.10452	3.16105	3.66461	2.08408	1.9307	1.71329	2.17762
2900092E17Rik	NA	NA	NA	24.7198	20.8539	24.4807	14.0087	11.4871	14.0102	16.711	13.227	16.9865	21.2884	17.8378	18.5163
2900097C17Rik	347740	RIKEN cDNA 2900097C17 gene	NR_024329	32.7229	30.5279	30.4636	33.8085	35.0771	32.8291	32.8396	33.5077	35.3868	31.3662	28.5879	30.8357
3000002C10Rik	378954	glyceraldehyde-3-phosphate dehydrogenase pseudogene	NR_033215	1.5328	2.10141	2.18031	3.20778	2.75903	2.47349	2.58172	2.05384	2.05581	1.88561	1.88086	1.62635
3010026O09Rik	68067	RIKEN cDNA 3010026O09 gene	NM_026543//NP_080819//XM_006534037//XP_006534100	2.73374	3.78609	3.63333	1.25863	1.23721	1.25228	1.57868	2.12535	1.41254	1.0013	1.28346	1.82322
3110001D03Rik	NA	NA	NA	45.3842	44.636	48.8152	43.5789	35.7209	43.5003	42.9289	26.4271	40.0285	42.6872	38.5038	38.4847
3110001I22Rik	66598	RIKEN cDNA 3110001I22 gene	NM_025653//NP_079929	3.20573	3.15546	3.69299	6.7435	7.31661	6.3297	5.33739	5.89056	6.41825	4.48754	5.38446	5.29652
3110002H16Rik	76482	RIKEN cDNA 3110002H16 gene	NM_029623//NP_083899//XM_006526341//XM_006526342//XP_006526404//XP_006526405//XR_386019	23.0028	21.3093	23.24	21.8552	22.8082	23.0861	22.5889	21.8126	19.6256	19.0635	19.881	18.3949
3110003A17Rik	NA	NA	NA	110.808	110.479	133.139	148.039	137.435	132.437	150.221	145.573	138.534	101.622	100.898	98.4541
3110009E18Rik	73103	RIKEN cDNA 3110009E18 gene	NM_001172074//NM_028439//NP_001165545//NP_082715//XM_006529893//XM_006529894//XP_006529956//XP_006529957	2.45294	2.11381	2.4204	0.941125	1.20264	1.03001	1.65261	1.76137	1.32304	1.86346	1.91938	2.10952
3110040N11Rik	67290	RIKEN cDNA 3110040N11 gene	NM_026077//NP_080353//XM_006541114//XM_011250896//XM_011250897//XP_006541177//XP_011249198//XP_011249199	15.8966	17.4593	20.7385	15.9055	18.8087	16.7771	18.7832	13.4292	15.1308	16.2795	18.6582	16.7217
3110043O21Rik	73205	RIKEN cDNA 3110043O21 gene	NM_001081343//NP_001074812//XM_006538292//XM_006538293//XP_006538355//XP_006538356	1.08588	1.01973	0.847756	1.44215	1.85863	1.68996	1.34436	1.38899	1.5371	4.12462	3.52943	3.69434
3110052M02Rik	73229	RIKEN cDNA 3110052M02 gene	NM_001166497//NP_001159969	7.40146	8.19235	8.63975	3.94277	4.29091	4.06298	5.08271	5.66379	5.7058	5.373	5.28894	4.88475
3110056K07Rik	73204	RIKEN cDNA 3110056K07 gene	NR_045055//NR_045056	1.90644	1.87238	2.13407	1.93618	1.58602	1.34849	2.39254	2.09792	2.29494	2.07659	1.38206	1.92885
3110056O03Rik	NA	NA	NA	11.8867	11.3332	10.5522	13.8604	11.0611	12.1911	12.5458	8.37473	12.4662	14.3675	14.1703	12.2396
3110057O12Rik	269423	RIKEN cDNA 3110057O12 gene	NM_026622//NP_080898//XM_006500779//XM_006500780//XM_006500781//XM_006500782//XP_006500842//XP_006500843//XP_006500844//XP_006500845	2.67983	2.7712	2.87093	2.63213	2.95117	3.1508	4.49361	4.05113	4.45529	2.44299	3.18732	2.72167
3110062M04Rik	78412	RIKEN cDNA 3110062M04 gene	NM_001135611//NM_199145//NP_001129083//NP_954596//XM_006506770//XM_006506771//XP_006506833//XP_006506834	4.58954	3.91381	4.14452	2.06353	1.75795	1.91624	2.6841	1.84292	2.50276	1.90673	2.10424	2.11445
3110082I17Rik	73212	RIKEN cDNA 3110082I17 gene	NM_028469//NP_082745//XM_006504738//XP_006504801	14.6879	14.5086	15.1546	20.2031	19.5144	21.1481	14.5081	13.9581	13.1683	18.4909	21.1024	18.9436
3200002M19Rik	NA	NA	NA	52.3775	52.3387	56.5524	49.8974	47.7873	45.6893	54.9343	42.3275	36.8074	45.5579	50.097	51.0685
3230401D17Rik	NA	NA	NA	5.18745	7.55278	8.53373	6.75821	8.51359	7.89919	8.00119	8.27282	8.95273	7.06426	7.82824	8.47414
3300005D01Rik	78512	RIKEN cDNA 3300005D01 gene	NR_045079//NR_045080//NR_045081	0.834115	0.898494	1.29336	2.48021	1.33696	2.14928	2.26347	2.6795	2.44797	1.08911	0.97902	1.11016
3830403N18Rik	70691	RIKEN cDNA 3830403N18 gene	NM_027510//NP_081786//XM_011247676//XM_011247677//XP_011245978//XP_011245979	0	1.9747	4.72527	0.100479	2.66676	3.39905	0.294067	3.16719	3.24054	0.124345	1.8443	4.71893
3830406C13Rik	218734	RIKEN cDNA 3830406C13 gene	NM_001284383//NM_001284384//NM_001284385//NM_001284386//NM_001284387//NM_146051//NM_178141//NP_001271312//NP_001271313//NP_001271314//NP_001271315//NP_001271316//NP_666163//NP_835277//XM_006517987//XM_006517988//XM_006517989//XM_006517990//XM_006517991//XM_006517992//XM_006517993//XM_006517994//XM_006517995//XM_006517997//XM_011244746//XM_011244747//XP_006518050//XP_006518051//XP_006518052//XP_00…	8.95091	8.17033	10.6716	5.17201	4.79928	5.55759	4.76301	5.5429	6.02198	6.55409	5.44281	6.4479
4632411B12Rik	NA	NA	NA	14.3597	14.3162	13.2271	18.88	18.3643	19.2878	18.9974	19.2036	19.9386	22.2493	20.9783	20.5274
4632415K11Rik	NA	NA	NA	3.70143	3.27912	3.39388	3.46407	3.48338	3.24851	4.50583	4.07896	3.81946	3.35065	3.24819	3.27245
4632415L05Rik	70808	RRS1 ribosome biogenesis regulator homolog pseudogene	NR_027985	2.22929	2.49461	2.01361	2.06771	2.44881	2.23078	2.77055	2.96924	2.82234	2.58966	2.36253	2.87178
4632428N05Rik	74048	RIKEN cDNA 4632428N05 gene	NM_001159572//NM_028732//NP_001153044//NP_083008//XR_380449	62.05	57.4377	57.2044	60.3595	53.9062	55.7623	63.361	56.3727	59.4457	54.3341	57.0429	54.6741
4632434I11Rik	NA	NA	NA	8.36461	8.12031	9.17071	3.62528	4.55671	4.49396	5.07307	6.38099	5.43065	5.92054	6.42395	6.69238
4732418C07Rik	NA	NA	NA	11.3062	12.3127	10.9636	10.0105	11.4801	10.8374	9.97504	11.3397	10.5645	10.9134	11.3017	10.1761
4732471D19Rik	NA	NA	NA	5.4432	4.9628	4.03806	7.80478	8.0713	8.76533	6.07031	7.45625	8.24007	7.64749	7.50085	7.89696
4831426I19Rik	NA	NA	NA	23.7895	25.7297	21.863	13.9875	16.991	16.5897	12.9407	15.6578	16.2703	13.8937	15.8882	13.3083
4833417C18Rik	73906	RIKEN cDNA 4833417C18 gene	NR_045187	0.945099	1.16348	0.570955	0.699315	0.381896	0.541168	0.833822	0.688846	0.771062	0.673103	1.26775	0.24881
4833419F23Rik	73915	RIKEN cDNA 4833419F23 gene	NR_040328	1.71817	0.762088	1.19674	11.9822	12.9218	10.4171	7.37672	7.79215	8.75423	7.77403	6.99899	9.68523
4833420G17Rik	67392	RIKEN cDNA 4833420G17 gene	NM_001113550//NM_026127//NP_001107022//NP_080403//XM_006517743//XM_006517744//XM_006517745//XM_006517746//XM_006517747//XM_006517748//XM_006517749//XM_006517750//XM_011244693//XP_006517806//XP_006517807//XP_006517808//XP_006517809//XP_006517810//XP_006517811//XP_006517812//XP_006517813//XP_011242995//XR_382741//XR_873788	9.29992	7.95733	8.61869	8.00929	7.49984	8.53539	11.3314	9.57196	9.19722	10.1935	8.24471	8.18425
4833439L19Rik	97820	RIKEN cDNA 4833439L19 gene	NM_001252645//NM_001252646//NM_001252647//NM_001252648//NM_133797//NP_001239574//NP_001239575//NP_001239576//NP_001239577//NP_598558//XM_006517478//XM_006517479//XP_006517541//XP_006517542	24.941	24.5345	22.5026	28.8225	28.2943	29.2872	30.3239	29.7879	30.3638	26.7988	26.0299	27.8188
4833442J19Rik	NA	NA	NA	3.00318	2.0999	2.27264	3.45671	3.57671	3.3186	4.61459	5.67494	4.81434	4.87815	5.25644	6.0846
4921513D23Rik	NA	NA	NA	9.94195	10.0917	9.1263	6.04504	6.81142	7.10451	8.13769	9.00982	9.35389	8.46091	8.95034	8.66413
4921517L17Rik	NA	NA	NA	0.591921	0.227717	0.357592	0.340655	0.526204	0.435775	0.284852	0.479365	0.36219	0.481793	0.397001	0.467493
4921524J17Rik	66714	RIKEN cDNA 4921524J17 gene	NM_025722//NP_079998//NR_033144	9.26705	7.27625	6.75184	9.50991	11.7482	10.6766	10.5311	12.2158	10.3616	11.7687	11.7943	10.2192
4921525O09Rik	74050	RIKEN cDNA 4921525O09 gene	NR_045061	1.98657	1.87607	1.21986	1.19027	1.07764	1.40242	1.0695	1.26501	1.0879	1.08536	1.18181	1.03643
4921531C22Rik	66730	RIKEN cDNA 4921531C22 gene	NR_033782	0.701117	0.654533	0.830178	0.537998	0.370188	0.267642	0.682298	0.794915	0.711832	0.399471	0.713194	0.459395
4922501C03Rik	NA	NA	NA	2.82512	3.38734	3.31388	2.09042	2.79686	3.02352	3.05897	3.50814	3.23324	3.59297	3.27644	3.6981
4930402H24Rik	228602	RIKEN cDNA 4930402H24 gene	NM_001311147//NM_028367//NM_029432//NP_001298076//NP_083708//XM_006499286//XM_011239473//XM_011239474//XP_006499349//XP_011237775//XP_011237776	1.76249	2.131	2.00783	1.24203	2.17726	1.77127	2.42334	2.36532	2.41368	2.12625	1.92091	2.01066
4930414L22Rik	NA	NA	NA	0.690961	1.14125	0.584395	0.742286	0.364826	0.633035	1.03448	0.522267	0.657676	0.524912	0.702864	1.01867
4930417O13Rik	73870	RIKEN cDNA 4930417O13 gene	NR_015527	0.325862	0.438766	0.413407	9.47058	7.46594	7.93007	8.41576	9.60589	10.9333	5.33785	4.20719	5.10436
4930420K17Rik	NA	NA	NA	12.0765	10.6787	14.0252	8.7136	8.76922	9.70173	10.9293	12.6704	12.6099	11.6819	13.7514	13.3974
4930422G04Rik	NA	NA	NA	2.7036	2.84422	2.43622	0.988823	1.62952	1.43235	1.60302	1.90507	1.51516	1.42164	1.36421	1.52108
4930427A07Rik	104732	RIKEN cDNA 4930427A07 gene	NM_134041//NP_598802	7.45775	8.03335	6.73404	3.14644	2.97278	2.52269	3.51654	3.5507	3.6124	3.81819	3.83153	4.04316
4930428O21Rik	654809	RIKEN cDNA 4930428O21 gene	NR_045871	0.972295	1.37808	1.25515	0.765719	0.810585	0.937668	0.517153	0.754256	0.487083	1.02049	0.420444	0.817307
4930429B21Rik	67576	RIKEN cDNA 4930429B21 gene	NR_027966	0.3653	0.442681	0.30896	0.840932	0.826618	0.679809	0.871646	0.931885	0.956182	0.715462	1.0719	0.72929
4930430F08Rik	68281	RIKEN cDNA 4930430F08 gene	NM_175128//NP_780337//XM_006514028//XP_006514091	2.65027	1.98252	2.24152	1.94893	1.70753	2.31849	2.76927	2.42056	2.94304	1.88754	1.85777	2.3968
4930431P03Rik	73895	RIKEN cDNA 4930431P03 gene	NR_045059	1.44371	1.47108	1.38605	1.84138	2.5164	2.77048	2.14687	2.43316	2.45121	3.00128	2.33568	2.25306
4930432K21Rik	74666	RIKEN cDNA 4930432K21 gene	NM_001163752//NM_029045//NP_001157224//NP_083321//XM_006531445//XM_006531446//XP_006531508//XP_006531509	0.89256	1.03837	1.17765	0.328752	0.363551	0.408867	0.521162	0.485746	0.475756	0.610258	0.419047	0.526352
4930444A02Rik	NA	NA	NA	2.02761	2.50373	2.36321	3.15919	2.35004	2.12381	2.47111	2.32691	2.37712	2.1485	1.94451	2.30878
4930453N24Rik	67609	RIKEN cDNA 4930453N24 gene	NM_026273//NP_080549//XM_006522489//XP_006522552	38.5335	39.2737	40.3987	40.4256	40.116	37.2337	43.7942	41.6408	38.3328	29.2542	30.2303	29.588
4930455C21Rik	NA	NA	NA	11.7036	10.9907	12.7267	12.8296	12.9992	11.3411	13.0936	10.7905	11.0174	13.0679	12.2776	13.0619
4930455F23Rik	NA	NA	NA	4.83719	4.14819	5.08415	2.97303	3.77259	3.54964	4.95696	4.25967	5.40878	3.14404	3.5829	2.88485
4930471M23Rik	NA	NA	NA	3.12022	3.26768	2.32133	5.88594	4.54362	4.96292	5.96913	6.28917	5.74733	6.29633	6.71417	5.53711
4930473A06Rik	NA	NA	NA	0.747754	0.657092	0.3495	0.294442	0.51207	0.450702	0.441913	0.334655	0.318407	0.560583	0.392636	0.338455
4930481A15Rik	74931	RIKEN cDNA 4930481A15 gene	NR_015545//NR_027938//NR_027940	0.25368	0.455433	0.357592	0.973301	0.908898	0.629453	0.90203	1.00667	1.12681	0.722689	0.893251	0.831099
4930486L24Rik	214639	RIKEN cDNA 4930486L24 gene	NM_178098//NP_835199	20.5581	22.0051	24.5728	13.5109	12.6939	13.517	16.5303	15.1468	15.0616	10.5308	11.0372	11.4732
4930503L19Rik	269033	RIKEN cDNA 4930503L19 gene	NM_172967//NP_766555//XM_006525964//XM_006525965//XM_006525966//XM_011246936//XM_011246937//XP_006526027//XP_006526028//XP_006526029//XP_011245238//XP_011245239//XR_385993//XR_385995//XR_385996//XR_877131//XR_877132//XR_877133//XR_877134//XR_877135	13.8751	10.592	11.6037	10.1102	9.80617	10.0147	13.1798	13.4841	14.0946	11.4597	9.85345	9.35884
4930509E16Rik	75115	RIKEN cDNA 4930509E16 gene	NR_045735	1.04667	1.28852	1.07494	1.03263	0.761291	1.11304	0.671589	1.1867	0.569287	0.851936	0.789751	0.734801
4930513N10Rik	319960	RIKEN cDNA 4930513N10 gene	NR_015574	0.857698	1.36874	1.07469	0.987225	0.790714	0.727588	0.749069	0.756346	0.755909	0.497735	1.15584	0.8586
4930520O04Rik	75116	RIKEN cDNA 4930520O04 gene	NR_040383//NR_040384	0.638547	0.687831	0.780093	0.816642	1.04356	0.812521	1.91202	1.20662	1.4857	1.11167	1.08258	1.13316
4930523C07Rik	67647	RIKEN cDNA 4930523C07 gene	NM_001024470//NM_001162896//NP_001156368//NR_028111//XM_006496968//XM_006496969//XM_011238858//XM_011238859//XP_006497031//XP_006497032//XP_011237160//XP_011237161	4.60903	4.62666	4.30337	10.401	11.2332	11.5782	9.59019	11.8373	11.9503	14.3774	12.8166	14.2272
4930526I15Rik	75135	RIKEN cDNA 4930526I15 gene	NR_015516//NR_027950//NR_102721	1.251	0.792679	1.43149	1.18582	1.24889	0.758465	0.908935	0.584033	1.40087	1.36266	1.46833	0.904078
4930534B04Rik	NA	NA	NA	2.8526	2.973	2.99231	1.27924	1.38321	1.6122	2.32954	2.45718	2.18625	2.24271	2.02194	1.86608
4930539E08Rik	207819	RIKEN cDNA 4930539E08 gene	NM_172450//NP_766038//XM_006523956//XP_006524019	6.99697	7.2656	5.24573	4.97496	5.15343	5.59356	9.01021	9.51528	9.00288	8.4481	7.89402	7.88185
4930547N16Rik	NA	NA	NA	5.96394	7.56104	8.3446	2.37294	2.44363	2.78257	2.94878	3.4783	3.64427	2.93657	3.22634	3.58815
4930558J18Rik	75323	RIKEN cDNA 4930558J18 gene	NR_037999	0.564105	0.560902	0.513804	0.249728	0.294573	0.298162	0.341072	0.147594	0.16521	0.247236	0.407448	0.373174
4930572J05Rik	NA	NA	NA	13.8829	14.1809	13.5131	5.9234	4.6039	3.56352	5.50981	4.74919	4.61354	8.26794	8.35802	9.26315
4930578N16Rik	NA	NA	NA	0.514395	0.554097	0.565579	0.947323	1.3968	0.647999	1.03968	0.816499	0.783386	1.02579	0.84526	0.75836
4930579G24Rik	75939	RIKEN cDNA 4930579G24 gene	NM_029482//NP_083758	8.45648	8.32978	8.26142	2.70666	2.66059	3.31446	4.46851	5.17845	3.61565	4.50901	4.51162	4.00017
4930581F22Rik	78934	RIKEN cDNA 4930581F22 gene	NR_029475	1.55693	2.316	1.47357	1.28004	1.21631	1.27358	1.332	1.59711	1.97591	1.26726	1.17476	1.00194
4930583H14Rik	NA	NA	NA	2.24318	1.3424	1.42291	1.21925	1.69199	1.28445	0.909571	0.847761	0.830326	1.24258	1.02389	0.765524
4931406C07Rik	70984	RIKEN cDNA 4931406C07 gene	NM_001199484//NM_001199485//NM_133732//NP_001186413//NP_001186414//NP_598493//XM_006510596//XM_006510597//XP_006510659//XP_006510660	1.97141	1.67311	1.91999	0.790754	1.04766	0.513107	1.1739	0.982111	0.767634	1.31895	1.05177	1.211
4931406P16Rik	233103	RIKEN cDNA 4931406P16 gene	NM_172741//NP_766329//XM_006539893//XM_006539894//XM_006539895//XM_006539896//XM_006539897//XM_006539899//XP_006539956//XP_006539957//XP_006539958//XP_006539959//XP_006539960//XP_006539962	5.04386	6.01115	4.65495	6.61729	8.25658	7.44419	7.00638	8.11736	9.09105	6.92247	7.39562	7.36447
4931414P19Rik	74359	RIKEN cDNA 4931414P19 gene	NM_028890//NP_083166//XM_006519618//XM_006519619//XM_006519620//XM_011245210//XM_011245211//XP_006519681//XP_006519682//XP_006519683//XP_011243512//XP_011243513	1.68783	2.15204	2.35978	1.18942	1.48096	1.53845	1.66316	1.32783	1.40981	1.81539	2.10234	1.56579
4931428F04Rik	74356	RIKEN cDNA 4931428F04 gene	NM_001166394//NM_028888//NP_001159866//NP_083164//XM_006531433//XP_006531496	2.15525	2.45657	2.11959	0.980752	1.02077	1.3202	1.09748	0.880828	1.04957	1.89195	1.50015	2.09365
4932415G12Rik	NA	NA	NA	1.87343	2.55153	2.20372	1.36321	1.65674	1.25769	1.64422	1.36722	1.6807	2.0244	1.61757	1.64024
4932416H05Rik	654409	RIKEN cDNA 4932416H05 gene	NR_029452	0.604943	0.527513	0.414187	0.629985	0.684447	0.659796	0.711622	0.489911	0.575802	0.697555	0.338112	0.601646
4932438A13Rik	229227	RIKEN cDNA 4932438A13 gene	NM_172679//NM_172680//NP_766267//XM_006535446//XM_006535447//XM_006535448//XM_006535450//XM_006535451//XM_006535452//XM_006535453//XM_006535454//XM_006535455//XM_006535456//XM_006535457//XM_011251463//XM_011251464//XM_011251465//XM_011251466//XP_006535509//XP_006535510//XP_006535511//XP_006535513//XP_006535514//XP_006535515//XP_006535516//XP_006535517//XP_006535518//XP_006535519//XP_006535520//XP…	6.4246	6.47963	6.19238	4.12974	5.76569	6.2725	6.98741	9.41341	9.91439	4.95094	5.02055	4.96585
4933402N22Rik	545732	RIKEN cDNA 4933402N22 gene	NM_001177510//NP_001170981	11.5722	8.74308	9.58354	13.4123	14.457	16.7498	10.4675	11.8448	11.5502	17.8572	21.1285	24.2877
4933403F05Rik	NA	NA	NA	4.43687	4.01423	4.26748	6.29604	6.63765	6.47555	6.48392	6.63058	7.48049	6.24108	6.87497	6.84488
4933404O12Rik	66752	RIKEN cDNA 4933404O12 gene	NR_015555	0.829861	0.628153	0.834659	0.129079	0.0761291	0.0770565	0.0503692	0.330581	0.149438	0.287528	0.26325	0.38577
4933406I18Rik	71045	RIKEN cDNA 4933406I18 gene	NR_029437//NR_029438	0.107929	0.174389	0.410776	1.36651	0.854799	0.803411	1.99966	0.97895	0.975938	0.999282	1.14011	1.32598
4933407C03Rik	NA	NA	NA	36.0945	36.6314	32.723	47.5639	50.3295	50.1241	47.985	55.19	54.6219	50.3148	56.0082	51.3923
4933407H18Rik	NA	NA	NA	2.04191	1.64963	1.38776	0.783423	0.893853	0.862985	0.968985	1.14376	0.925499	1.09069	1.21258	1.01539
4933407K13Rik	74396	RIKEN cDNA 4933407K13 gene	NR_029443	0.448374	0.426159	0.379222	0.667876	0.447619	0.392662	0.473853	0.59807	0.326357	0.525962	0.49531	0.356436
4933411K20Rik	NA	NA	NA	7.6974	7.67653	6.85989	6.11804	8.08537	6.1999	6.72005	8.21383	6.61456	6.36543	5.66108	5.80465
4933412E12Rik	71086	RIKEN cDNA 4933412E12 gene	NR_038025//NR_038026	3.35714	3.00427	4.543	0.95117	1.34403	1.41956	1.0439	2.28377	2.55634	1.91278	1.87925	2.28432
4933421E11Rik	NA	NA	NA	4.90162	5.71765	5.09077	3.09863	3.41944	3.4611	3.59322	4.23282	4.54463	3.72609	3.12995	3.86902
4933421O10Rik	100504166	RIKEN cDNA 4933421O10 gene	NR_036602	0.254405	0.373692	0.234729	0.159722	0.497179	0.238375	0.285665	0.41955	0.396246	0.19766	0.298601	0.483036
4933424B01Rik	NA	NA	NA	17.6395	15.8969	16.8885	22.6822	24.7661	21.9677	21.5066	22.8706	21.0842	22.804	18.9274	20.0978
4933425H06Rik	NA	NA	NA	0.0984976	0	0	2.0407	1.22587	2.0304	0.221201	0.111675	0.375011	1.68361	2.19657	2.05718
4933426M11Rik	NA	NA	NA	9.44036	9.96069	8.99544	14.9129	16.3498	16.2067	17.0356	19.8719	19.1091	11.644	12.9993	11.0365
4933427D14Rik	74477	RIKEN cDNA 4933427D14 gene	NM_028963//NP_083239//XM_006534367//XM_006534368//XM_006534369//XM_006534370//XM_006534372//XM_006534373//XM_006534374//XP_006534430//XP_006534431//XP_006534432//XP_006534433//XP_006534435//XP_006534436//XP_006534437//XR_388544//XR_388545//XR_388546	4.17255	3.67538	4.15486	3.17024	4.65116	3.95457	4.56985	4.61425	4.51935	4.80158	4.19779	4.09089
4933430I17Rik	214106	RIKEN cDNA 4933430I17 gene	NM_177607//NP_808275//XM_006537736//XM_006537738//XM_006537739//XM_006537740//XM_011249971//XM_011249972//XM_011249973//XM_011249974//XM_011249975//XP_006537799//XP_006537801//XP_006537802//XP_006537803//XP_011248273//XP_011248274//XP_011248275//XP_011248276//XP_011248277	0.449454	0.591731	0.76027	0.229924	0.339016	0.571909	0.168227	0.339723	0.380269	0.426804	0.527534	0.613536
4933432G23Rik	71196	RIKEN cDNA 4933432G23 gene	NR_040716	2.12764	1.37511	1.97945	2.08161	1.68509	2.43659	1.67235	1.44737	1.51886	0.909189	1.62322	1.30697
4933433P14Rik	NA	NA	NA	9.01285	9.05436	9.83936	7.87242	7.77458	7.43008	8.21826	9.53014	8.18321	8.8318	8.96554	9.4237
4933434E20Rik	99650	RIKEN cDNA 4933434E20 gene	NM_001287086//NM_001287087//NM_025762//NM_027500//NP_001274015//NP_001274016//NP_080038//NP_081776	23.1453	21.37	23.5931	34.8954	31.0347	31.7861	30.957	30.9938	29.2113	27.9932	27.9314	25.8608
4933437F05Rik	NA	NA	NA	2.27019	2.24162	2.82675	0.871007	1.42697	1.37214	1.55781	1.57294	1.74067	0.718594	1.70236	1.23959
4933439C10Rik	74476	RIKEN cDNA 4933439C10 gene	NR_015585	2.08729	1.94179	2.12647	1.14665	0.858767	0.869229	1.81109	1.39841	1.3546	1.21629	1.67038	1.39874
4933439F18Rik	NA	NA	NA	8.01376	6.36522	7.06877	7.66335	6.61706	6.18781	6.81701	6.30964	6.64537	8.53233	9.14466	9.62165
5031425E22Rik	269630	RIKEN cDNA 5031425E22 gene	NR_040469	2.44812	2.52406	2.63256	2.65681	2.01805	3.12403	2.98456	2.8946	2.86281	3.18823	3.6123	3.73811
5031439G07Rik	223739	RIKEN cDNA 5031439G07 gene	NM_001033273//NP_001028445	1.61026	2.02045	1.99048	1.46645	1.28132	1.6009	1.70877	1.14356	1.90323	1.43669	1.82769	1.78264
5033406O09Rik	77675	RIKEN cDNA 5033406O09 gene	NR_029464	2.11146	1.44232	2.00359	2.13394	1.16535	1.59238	1.73481	1.51811	1.17644	1.10033	0.846238	1.13886
5033414D02Rik	NA	NA	NA	24.3994	24.6897	27.8724	22.2484	22.7063	22.1361	27.516	25.508	22.7213	21.3643	21.6955	18.1674
5133401N09Rik	NA	NA	NA	11.5501	10.6642	12.809	9.02116	7.60081	7.82838	9.39614	9.8883	10.4328	8.05815	9.54496	7.3846
5330426P16Rik	NA	NA	NA	7.60412	7.13411	7.05373	5.19501	5.77267	6.01154	6.7757	8.7883	7.98495	6.98798	7.1401	5.96691
5430405H02Rik	74487	RIKEN cDNA 5430405H02 gene	NR_015591//NR_027914	0.590072	0.88986	0.449159	0.475427	0.60086	0.473028	0.795092	0.401408	0.786306	0.672402	0.969613	0.652446
5430411K18Rik	NA	NA	NA	3.36024	3.65926	3.25467	3.48622	4.07268	3.76383	3.7628	4.56131	4.93338	3.55371	3.42533	3.55144
5430416N02Rik	100503199	RIKEN cDNA 5430416N02 gene	NR_034038	10.3835	9.65271	9.02264	27.8324	32.0257	28.1806	28.1102	21.4487	26.5359	24.9206	25.2094	26.3872
5430417L22Rik	NA	NA	NA	5.84647	5.54199	5.93373	4.27316	3.83661	4.38551	4.20151	4.70634	4.4797	4.74683	5.11229	4.9561
5430427O19Rik	71398	RIKEN cDNA 5430427O19 gene	NM_001163539//NP_001157011//XM_011247680//XM_011247681//XM_011247682//XP_011245982//XP_011245983//XP_011245984	2.87906	2.80115	3.77036	5.07766	4.30822	4.49366	4.69281	4.7384	4.48625	3.5718	4.06051	4.19318
5430437P03Rik	NA	NA	NA	43.2345	44.8845	42.9999	40.2358	36.5134	35.0367	38.3728	35.6384	36.9461	39.5155	41.5547	43.2214
5530601H04Rik	71445	RIKEN cDNA 5530601H04 gene	NR_015467	1.26453	1.69623	1.67488	1.89488	2.07859	2.10391	2.62549	2.19113	2.04387	2.41293	1.68023	1.93461
5730403B10Rik	NA	NA	NA	2.71831	2.48521	2.10587	4.41716	3.98014	4.05479	4.46306	4.50642	4.02238	6.37739	4.39705	5.9215
5730408K05Rik	67531	RIKEN cDNA 5730408K05 gene	NR_027866	6.26075	7.4933	5.09904	12.2773	14.4295	13.5431	9.89414	10.779	7.28342	11.8905	9.79785	6.55221
5730419I09Rik	NA	NA	NA	10.4028	11.1199	11.5964	5.82634	6.44871	6.39033	7.2727	8.60867	9.37058	6.30185	7.83594	7.27168
5730437N04Rik	NA	NA	NA	32.2788	36.7457	42.2692	29.6594	28.5321	30.5599	33.8768	32.8543	27.058	31.4794	27.6614	26.2499
5730455O13Rik	NA	NA	NA	14.9677	12.8297	18.0461	11.803	14.1244	10.7223	12.8733	12.854	12.6704	12.9735	11.9611	12.0505
5730455P16Rik	70591	RIKEN cDNA 5730455P16 gene	NM_027472//NP_081748//XM_006534197//XM_006534198//XM_006534199//XP_006534260//XP_006534261//XP_006534262	3.80822	4.27131	4.46607	3.66031	4.17546	3.9116	4.69496	5.83113	4.63374	5.08893	4.19332	4.19631
5730469M10Rik	NA	NA	NA	2.89661	3.557	3.08683	2.26715	2.75293	2.45474	2.14667	3.0214	2.42623	2.1455	2.58386	2.41989
5730480H06Rik	70592	RIKEN cDNA 5730480H06 gene	NR_045500	0.205284	0.608102	0.30384	0.708854	0.754855	0.235093	0.403389	0.698242	0.537336	0.877224	0.421656	0.693561
5730494M16Rik	NA	NA	NA	5.03763	5.25731	5.88749	2.39466	2.30949	2.78717	3.14421	3.04124	2.66525	3.038	3.33266	3.21509
5730494N06Rik	NA	NA	NA	11.3468	11.3797	13.0479	11.645	9.42302	9.28177	11.7996	12.548	11.5983	9.95228	10.5626	11.1934
5730508B09Rik	70617	RIKEN cDNA 5730508B09 gene	NM_027482//NP_081758	9.2208	9.75297	8.6913	7.16077	7.41597	8.01522	7.85892	7.68335	8.14216	5.61763	5.93291	5.52768
5730590G19Rik	NA	NA	NA	5.81568	6.59777	5.53619	2.63485	2.968	2.77743	3.66808	4.82605	4.39309	3.73657	4.2844	3.8157
5830415F09Rik	74753	RIKEN cDNA 5830415F09 gene	NM_029086//NP_083362//XM_006538325//XP_006538388//XR_390347	6.51525	6.83343	7.15387	8.42011	7.88882	8.44308	7.50834	8.09966	6.96298	7.65225	8.38498	7.37247
5830416P10Rik	NA	NA	NA	0.858113	0.706851	0.540767	2.24654	2.24637	2.35082	3.36299	2.57536	3.09094	1.9413	1.67864	1.09559
5830417I10Rik	100302730	gon-4-like pseudogene	NR_028359	3.37767	3.23843	3.02523	3.40829	3.03267	3.29776	3.52833	3.48047	3.10291	3.27624	3.23108	3.23741
5830418K08Rik	NA	NA	NA	7.44129	8.37997	7.52988	5.90932	8.46026	7.62261	6.68723	8.5053	8.10616	6.46979	7.44376	6.58943
5830418P13Rik	100529079	RIKEN cDNA 5830418P13 gene	NR_040466	0.531471	0.39634	0.553234	0.282338	0.231277	0.0936377	0.0918116	0.463518	0.505869	0.349399	0.239923	0.301359
5830428M24Rik	76062	RIKEN cDNA 5830428M24 gene	NR_038060//NR_038061	3.43459	3.23722	3.34061	4.24977	3.78883	3.34333	3.0853	3.11527	3.75951	3.30228	2.82188	2.2153
5830432E09Rik	67765	RIKEN cDNA 5830432E09 gene	NR_015548	3.09918	3.46678	3.42772	2.1266	1.75324	1.97937	0.869998	1.55418	1.24803	1.01873	0.909394	0.951884
5830433M19Rik	NA	NA	NA	9.24616	9.91432	9.99835	7.77533	8.88497	7.8328	9.95562	11.0097	9.68486	8.53965	8.2756	7.62486
5930416I19Rik	NA	NA	NA	15.0147	16.6147	15.7391	16.2871	13.436	13.3391	17.1662	14.2894	14.9844	15.1006	14.2587	14.4777
5930434B04Rik	NA	NA	NA	4.2291	4.5279	4.3139	5.66431	5.77089	5.72378	5.84241	5.20173	5.8063	4.56361	5.17438	4.28253
6030446N20Rik	NA	NA	NA	3.372	3.3674	3.44609	1.45546	1.70887	1.20676	1.7354	1.91156	2.44061	1.25081	1.77276	1.59667
6030458C11Rik	77877	RIKEN cDNA 6030458C11 gene	NM_001166360//NM_029998//NP_001159832//NP_084274//XM_006520195//XM_011245382//XP_006520258//XP_011243684	11.6467	11.3716	11.6664	9.26778	9.34929	9.07199	9.24212	9.97739	9.75413	9.73135	9.88973	9.59241
6230427J02Rik	NA	NA	NA	1.59453	0.542399	1.13567	2.70469	2.56371	2.69105	2.07316	1.80785	2.63604	1.67356	2.85655	1.64967
6330408A02Rik	321008	RIKEN cDNA 6330408A02 gene	NM_177312//NP_796286	1.19716	1.03164	0.697514	0.428694	0.451497	0.792129	0.687065	0.723902	0.582405	0.795778	0.843078	0.719049
6330409N04Rik	NA	NA	NA	9.90524	11.1238	10.0709	14.5546	13.055	13.0934	14.7312	14.038	13.3899	10.1315	12.0589	11.9103
6330416G13Rik	230279	RIKEN cDNA 6330416G13 gene	NM_144905//NP_659154//XM_006537866//XM_006537867//XM_006537868//XM_006537869//XM_006537870//XM_006537871//XM_006537872//XM_006537873//XM_011250009//XP_006537929//XP_006537930//XP_006537931//XP_006537932//XP_006537933//XP_006537934//XP_006537935//XP_006537936//XP_011248311	4.48888	4.67681	4.58493	3.44452	3.21937	3.62378	3.38785	2.53081	2.6383	3.70363	4.80805	4.30944
6330418K02Rik	69004	RIKEN cDNA 6330418K02 gene	NR_045821	3.3646	2.3299	2.84568	3.04284	1.63148	1.51375	3.37324	2.45233	1.94439	1.54047	1.4104	1.91918
6330503K22Rik	NA	NA	NA	5.92071	6.60751	6.60157	5.01392	4.78776	4.72392	5.47031	7.86185	6.65091	6.5594	6.09366	6.46575
6330512M04Rik	NA	NA	NA	1.65403	2.79131	1.98182	0.317302	0.654993	0.694542	0.185727	0.218786	0.419827	0.157067	0.129425	0.440283
6330549D23Rik	229613	RIKEN cDNA 6330549D23 gene	NM_175469//NR_003619	0.283372	0.305243	0.346187	0.362406	0.178119	0.360578	0.106064	0.356981	0.0599381	0.179395	0.369556	0.232094
6330578E17Rik	NA	NA	NA	40.44	38.6438	37.05	43.3891	49.2764	48.3717	41.5517	48.6473	43.7588	43.9412	44.9216	45.4059
6430527G18Rik	NA	NA	NA	21.0045	22.7423	21.2814	11.1162	10.2165	10.7625	9.21535	8.00367	10.8826	11.6283	12.9876	11.9716
6430548M08Rik	234797	RIKEN cDNA 6430548M08 gene	NM_001163760//NM_001163761//NM_001163762//NM_172286//NP_001157232//NP_001157233//NP_001157234//NP_758490//XM_006530934//XP_006530997	0.311731	0.412108	0.299606	0.212023	0.25651	0.373225	0.206839	0.240979	0.215793	0.403666	0.41578	0.452614
6430571L13Rik	235599	RIKEN cDNA 6430571L13 gene	NM_175486//NP_780695	4.08225	4.13423	4.13137	3.17265	3.27655	3.55621	3.09508	1.78015	2.39114	2.68375	3.27619	2.14329
6430598A04Rik	NA	NA	NA	0.559531	0.767094	0.90345	0.966045	0.776947	0.902918	0.771076	0.605552	0.798867	1.05059	1.13436	1.21861
6530401N04Rik	NA	NA	NA	4.8966	5.05008	5.58062	4.19707	4.00776	4.97131	4.17245	4.96109	4.36323	3.75945	4.23911	4.05319
6530402F18Rik	76220	RIKEN cDNA 6530402F18 gene	NR_029460	18.2357	18.6823	14.6863	12.2977	12.2761	13.0672	7.85047	8.49126	8.4713	13.8298	14.2448	13.8144
6530418L21Rik	NA	NA	NA	5.88521	5.55705	5.84389	2.93682	2.27575	3.02864	2.63498	3.06178	3.52766	3.97925	3.84728	4.00415
6720401G13Rik	NA	NA	NA	11.3116	13.7333	11.2074	12.6608	13.8571	14.6938	12.9909	12.7173	14.6138	17.7739	15.0597	15.3634
6720456B07Rik	NA	NA	NA	90.0989	86.1914	96.0103	97.8087	93.6598	86.5127	100.257	91.3659	86.3005	81.7747	82.1767	83.119
6720456H20Rik	NA	NA	NA	4.9316	5.64309	5.4122	3.10333	3.26289	3.18539	3.58314	4.02424	3.41089	4.18074	3.82551	3.4382
6720463M24Rik	NA	NA	NA	14.1349	13.8036	13.3014	13.3642	13.0049	12.6742	12.4706	12.5037	11.8277	10.62	13.2176	10.3048
6720489N17Rik	211378	RIKEN cDNA 6720489N17 gene	NM_173381//NP_775557	1.14762	1.6725	1.54158	0.388509	0.343706	0.541168	0.871723	0.956731	0.642551	0.384631	0.594259	0.622025
6820431F20Rik	547150	cadherin 11 pseudogene	NR_030708	1.10848	1.17345	0.986016	1.27588	2.07586	1.66341	1.97433	1.75516	1.8555	1.79672	1.92915	1.50272
8030462N17Rik	212163	RIKEN cDNA 8030462N17 gene	NM_178670//NP_848785//XM_006526426//XM_006526428//XM_011247067//XM_011247068//XM_011247069//XM_011247070//XP_006526489//XP_006526491//XP_011245369//XP_011245370//XP_011245371//XP_011245372	7.29424	7.38017	6.43365	7.88604	8.90132	9.27827	7.75174	8.89035	7.86031	6.93902	8.56141	7.68122
8430406I07Rik	NA	NA	NA	5.59184	5.59824	5.20236	4.61899	5.09861	4.52034	5.46637	4.25149	4.32059	5.48184	5.79112	5.65758
8430410A17Rik	NA	NA	NA	11.771	13.5657	12.0965	13.2572	11.8859	11.3785	10.5881	12.7	11.1437	9.19464	13.2216	10.1852
8430410K20Rik	NA	NA	NA	9.1742	10.443	10.4558	11.6456	13.3246	11.9594	14.0276	13.3893	12.572	11.1215	11.0734	12.2703
8430419L09Rik	NA	NA	NA	6.2196	5.42352	5.6361	2.55673	3.25521	2.54383	3.56318	3.33396	3.54394	3.16402	2.43336	3.04087
8430427H17Rik	NA	NA	NA	1.13299	1.05869	0.819705	7.91878	6.74922	7.59744	3.21883	3.32748	3.35216	7.03866	7.61037	6.17151
8430429K09Rik	71523	RIKEN cDNA 8430429K09 gene	NM_027820//NR_028317//NR_045275//NR_045276	1.51678	1.07685	1.02045	1.82519	1.59911	1.18434	1.23866	1.56336	1.14841	1.08026	1.33521	1.567
9030025P20Rik	100041574	RIKEN cDNA 9030025P20 gene	NM_001123370//NP_001116842//XM_006523365//XM_006523366//XM_006523367//XM_006523368//XM_011246223//XP_006523428//XP_006523429//XP_006523430//XP_006523431//XP_011244525	0.336007	0.588153	0.4618	0.676811	0.617771	0.529097	0.377294	0.428579	0.559687	0.418785	0.542271	0.516007
9030617O03Rik	217830	RIKEN cDNA 9030617O03 gene	NM_145448//NP_663423//XM_006515735//XM_006515736//XM_006515737//XM_006515738//XM_006515740//XP_006515798//XP_006515799//XP_006515800//XP_006515801//XP_006515803	10.7269	7.99038	8.51278	1.87266	1.87199	2.43165	3.22026	2.34486	2.80846	4.28141	4.53127	4.60747
9030624J02Rik	71517	RIKEN cDNA 9030624J02 gene	NM_027815//NP_082091//XM_006508212//XP_006508275//XR_378273	14.3881	15.2036	14.6955	9.42654	8.89996	9.57853	9.89487	9.76521	9.88029	10.6373	10.5767	10.7344
9030625A04Rik	NA	NA	NA	1.06747	0.634406	0.871704	1.18631	0.874587	0.843087	0.950643	0.876411	0.73576	0.629179	0.561652	0.859229
9130011E15Rik	71617	RIKEN cDNA 9130011E15 gene	NM_198296//NP_938038//XM_006527344//XM_011247345//XM_011247346//XM_011247347//XP_006527407//XP_011245647//XP_011245648//XP_011245649//XR_386511	5.96482	5.66344	5.72099	3.11429	3.72224	3.45069	3.2453	3.41627	3.45331	4.55474	4.51098	4.53288
9130011J15Rik	NA	NA	NA	19.2997	21.1943	23.5307	31.0495	31.6199	30.6417	29.1998	30.3005	25.7061	26.0179	25.2266	25.597
9130019O22Rik	78921	RIKEN cDNA 9130019O22 gene	NM_030226//NP_084502	1.23988	0.890385	1.22343	1.84997	1.37685	0.946615	1.03128	1.48386	1.28943	1.7661	1.34748	1.6079
9130023H24Rik	100043133	RIKEN cDNA 9130023H24 gene	NM_177001//NP_795975	1.0692	1.15172	1.40902	1.11618	1.01279	1.08208	1.7869	1.46596	1.2307	1.13338	1.28413	0.946997
9130206I24Rik	NA	NA	NA	1.48609	1.86759	1.91153	0.463265	0.560468	0.460928	0.590998	0.807353	0.500971	1.2348	0.872131	1.29325
9130221H12Rik	77124	RIKEN cDNA 9130221H12 gene	NM_178400//NR_046001	5.71669	4.78949	4.78617	4.85192	3.39734	4.56292	5.25202	4.71382	4.06724	3.94808	3.72767	4.25655
9130401M01Rik	75758	RIKEN cDNA 9130401M01 gene	NM_029418//NP_083694	17.6994	19.3588	22.9151	31.1854	28.1899	24.4794	24.3842	24.0036	23.0672	26.8597	28.6045	30.5265
9230114K14Rik	414108	RIKEN cDNA 9230114K14 gene	NR_015537	2.18611	2.40012	2.20451	0.774229	0.903748	0.866613	1.22736	0.810303	1.40054	1.31742	1.72704	1.49783
9330020H09Rik	100048895	RIKEN cDNA 9330020H09 gene	NR_028442	0.571447	0.419695	0.461344	0.956719	0.617161	0.594932	0.933329	0.795147	0.815879	1.03597	0.640233	0.989264
9330133O14Rik	100689703	RIKEN cDNA 9330133O14 gene	NR_045696	3.97705	3.91001	3.81751	1.85286	2.24987	1.95195	2.48096	1.93248	2.073	2.20304	2.1117	2.55936
9330151L19Rik	414085	RIKEN cDNA 9330151L19 gene	NR_033222	1.18909	1.5069	0.828221	1.6907	1.89934	1.88243	1.37447	1.34817	1.39812	1.99265	1.8472	1.46087
9330175E14Rik	320377	RIKEN cDNA 9330175E14 gene	NR_015514	4.74735	5.36321	4.4069	2.06576	2.09611	1.98904	1.49519	1.70664	3.08592	2.47396	2.17447	2.6317
9330179D12Rik	77558	RIKEN cDNA 9330179D12 gene	NR_040273//NR_040274//NR_040275	1.01319	0.770395	1.15938	0.686001	0.26973	0.409524	0.133846	0.675731	0.226914	0.339577	0.909394	0.292887
9430008C03Rik	NA	NA	NA	7.63536	7.98277	7.50241	17.8676	16.7378	17.3596	13.5223	14.7994	14.5618	14.6345	14.4641	14.5536
9430015G10Rik	230996	RIKEN cDNA 9430015G10 gene	NM_145557//NM_177205//NP_663532//NP_796179//XM_006538834//XP_006538897	7.9669	8.32939	8.60674	5.58678	5.9083	5.6736	6.12677	6.07243	7.23264	8.20116	8.25082	8.4307
9430016H08Rik	68115	RIKEN cDNA 9430016H08 gene	NM_001081181//NP_001074650	13.2387	15.7082	17.1648	21.2712	20.1488	22.78	21.2794	17.1432	18.4856	16.1771	20.0344	16.4297
9430020K01Rik	240185	RIKEN cDNA 9430020K01 gene	NM_001081963//NP_001075432//XM_006525903//XM_006525904//XP_006525966//XP_006525967	1.19058	0.997474	0.951012	3.48683	3.38258	2.93901	2.67374	2.63972	3.29894	4.20198	4.56486	4.87565
9430023L20Rik	NA	NA	NA	11.5827	13.7243	12.6739	19.6645	17.6097	18.4046	20.8094	13.3785	18.8109	16.1891	15.6341	16.0088
9430038I01Rik	77252	RIKEN cDNA 9430038I01 gene	NM_029886//NP_084162//XM_006508329//XM_006508331//XM_011241948//XM_011241949//XP_006508392//XP_006508394//XP_011240250//XP_011240251	8.70631	8.18468	8.70237	9.6567	10.2983	9.97054	7.55426	7.71739	7.91024	9.80833	9.10402	9.72386
9430091E24Rik	434350	RIKEN cDNA 9430091E24 gene	NR_040363//NR_040364	0.400038	0.538642	0.16917	0.230225	0.301742	0.41995	0.374328	0.415761	0.285576	0.0949696	0.430406	0.327648
9530068E07Rik	213673	RIKEN cDNA 9530068E07 gene	NM_153117//NP_694757	49.5559	49.3373	43.7445	51.722	48.3098	51.9571	55.0372	57.5361	52.5967	54.9074	59.8594	60.173
9530082P21Rik	638247	RIKEN cDNA 9530082P21 gene	NR_015472	0.985599	0.970669	0.738323	0.421363	0.477913	0.483735	0.411062	0.510837	0.509266	1.00278	0.297468	0.55354
9630033F20Rik	NA	NA	NA	10.6762	11.2377	12.122	17.7033	18.45	18.7306	19.3506	15.7249	16.7278	16.2836	17.7665	18.1174
9830001H06Rik	NA	NA	NA	0.18169	0.231957	0.170743	0.201383	0.167501	0.200367	0.151123	0.244146	0.224179	0.268387	0.300136	0.314159
9930012K11Rik	268759	RIKEN cDNA 9930012K11 gene	NM_001004155//NM_001112735//NP_001004155//NP_001106206	6.41137	6.47155	6.37055	0.722477	0.913089	1.23228	1.05722	0.86416	0.725475	0.447041	0.894601	0.385576
9930013L23Rik	NA	NA	NA	1.42687	1.14601	0.952742	0.187286	0.254905	0.200675	0.0702719	0.0851455	0.119135	0.0891425	0.117526	0.0922632
9930014A18Rik	320469	RIKEN cDNA 9930014A18 gene	NM_177166//NR_030696	1.56214	1.47704	1.71757	1.89794	2.47442	1.62995	1.36429	1.57433	1.56949	1.75537	2.52618	2.00448
9930021J03Rik	240613	RIKEN cDNA 9930021J03 gene	NM_172836//NP_766424//XM_006527069//XM_006527070//XM_006527072//XM_006527073//XM_006527074//XP_006527132//XP_006527133//XP_006527135//XP_006527136//XP_006527137	3.96062	3.77634	3.39669	3.95857	4.69453	4.51032	4.40991	5.38355	5.94514	5.23067	5.15651	5.2475
9930104L06Rik	194268	RIKEN cDNA 9930104L06 gene	NM_177573//NP_808241//XM_006502883//XM_006502884//XM_006502885//XM_006502886//XM_006502887//XP_006502946//XP_006502947//XP_006502948//XP_006502949//XP_006502950	3.69242	3.7818	2.3806	4.94676	4.89681	5.75366	5.02973	4.70113	5.79037	5.47507	5.36406	5.87497
9930111J21Rik1	667214	RIKEN cDNA 9930111J21 gene 1	NM_001114679//NP_001108151	1.63654	1.68837	1.52061	0.371431	0.521585	0.422351	0.569408	0.86241	1.1628	0.65665	0.919843	0.509729
a	50518	nonagouti	NM_015770//NP_056585//XM_011239689//XM_011239690//XM_011239691//XM_011251809//XM_011251810//XP_011237991//XP_011237992//XP_011237993//XP_011250111//XP_011250112//XR_375144//XR_375145//XR_375146//XR_375149//XR_400376//XR_400377//XR_400378//XR_400381//XR_866315//XR_866316//XR_866317//XR_866319//XR_866320//XR_866321//XR_866322//XR_886317//XR_886318//XR_886319//XR_886320//XR_886321//XR_886322//XR_886…	3.3455	2.35627	3.26484	5.62798	3.6396	5.45223	6.64626	4.37663	5.63384	5.31521	3.92669	4.11016
A030009H04Rik	NA	NA	NA	1.75181	1.72527	1.65096	0.345661	0.396407	0.630515	1.01163	0.624225	0.619327	0.427764	0.411227	0.614915
A130010J15Rik	319266	RIKEN cDNA A130010J15 gene	NM_001160359//NM_001160360//NM_181048//NP_001153831//NP_001153832//NP_851391//XM_006497253//XP_006497316	2.13663	2.10141	1.9446	1.76428	1.57659	1.78197	1.32998	1.6852	1.52528	1.91869	2.09893	1.62635
A130022J15Rik	NA	NA	NA	3.47277	4.1897	3.33662	2.17448	2.67184	2.48168	3.30677	3.1184	3.04104	3.00756	2.21738	2.73057
A130040M12Rik	319269	RIKEN cDNA A130040M12 gene	NR_002860	0.68736	0.647861	0.532904	0.461512	0.907313	1.18076	1.25421	1.23392	1.25398	0.530336	0.403385	0.703721
A230046K03Rik	319277	RIKEN cDNA A230046K03 gene	NM_001033375//NP_001028547//XM_006513737//XM_006513738//XM_006513739//XM_011243471//XP_006513800//XP_006513801//XP_006513802//XP_011241773	8.20802	7.30245	7.36634	4.30389	5.67524	4.5955	6.21266	8.03084	7.422	6.08395	6.2799	5.75165
A230050P20Rik	319278	RIKEN cDNA A230050P20 gene	NM_175687//NP_783618//XM_006510405//XP_006510468	5.6081	5.64201	4.34045	6.51591	4.07047	5.63478	4.87142	3.47911	3.82721	5.19988	5.4025	5.78492
A230051G13Rik	NA	NA	NA	1.8366	2.16903	2.07736	2.67428	2.85408	2.91419	3.15552	2.80986	2.78015	3.81378	3.45425	3.23504
A230056P14Rik	320845	RIKEN cDNA A230056P14 gene	NM_001033396//NR_015495	0.633749	0.477864	1.07201	1.16713	0.71704	1.01609	0.853946	0.502975	0.241288	1.08326	1.26454	0.622881
A230072C01Rik	320742	RIKEN cDNA A230072C01 gene	NR_027445//NR_027446	0.687738	0.610086	0.547453	1.67632	1.09853	1.62154	2.40758	1.88056	1.77129	0.921995	0.90218	1.49105
A230072E10Rik	331547	RIKEN cDNA A230072E10 gene	NR_015600	0.162386	0.0874598	0.0915611	0.467273	0.306213	0.433921	0.18234	0.306852	0.360649	0.424058	0.222363	0.232752
A2ld1	NA	NA	NA	6.84937	6.22242	5.37423	4.84422	4.57503	3.96923	5.65241	4.7717	4.16301	5.28956	5.23036	4.96782
A330009N23Rik	380977	RIKEN cDNA A330009N23 gene	NR_045326//NR_045327//NR_045328	0.752042	0.324034	0.551248	1.26957	1.02106	0.861245	0.84445	0.62528	0.47721	0.357072	0.29423	0.184786
A430005L14Rik	97159	RIKEN cDNA A430005L14 gene	NM_001163019//NM_175287//NP_001156491//NP_780496	29.4641	29.2901	31.7163	24.0105	24.1529	20.7289	25.7021	23.1909	21.4779	25.667	22.9599	24.9301
A430033K04Rik	243308	RIKEN cDNA A430033K04 gene	NM_183025//NP_898846	1.19025	1.40422	1.31827	1.56571	1.53906	1.46044	1.36832	1.76718	1.91516	1.211	1.19745	1.49711
A430078G23Rik	319493	RIKEN cDNA A430078G23 gene	NM_001033378//NP_001028550	1.62058	1.681	1.49755	0.310885	0.339549	0.309317	0.438078	0.47636	0.399911	0.34198	0.528364	0.33183
A430084P05Rik	NA	NA	NA	1.1816	2.45468	1.99872	50.5157	51.9477	43.6882	33.7383	36.1713	32.937	8.05473	9.9062	7.77678
A430088P11Rik	106059	RIKEN cDNA A430088P11 gene	NR_045309//NR_045310	2.35361	2.27961	2.14117	0.432537	0.604196	0.407704	0.466379	0.650305	0.71537	0.619792	0.371427	0.267287
A430093F15Rik	403202	RIKEN cDNA A430093F15 gene	NM_207529//NR_027805	0.589402	0.544194	0.569713	2.27752	2.23876	1.97675	1.04001	1.00238	1.16209	1.25932	1.53183	2.01718
A530054K11Rik	NA	NA	NA	2.08034	2.81501	2.44292	2.81007	3.11239	2.95341	3.33984	3.70367	2.66744	2.91427	2.74443	2.87266
A530072M11Rik	100415915	RIKEN cDNA gene A530072M11	NR_045765	0.865417	0.569685	0.56929	0.221358	0.43518	0.880963	0.593851	0.327066	0.549152	0.616354	0.50788	0.708813
A630001G21Rik	319997	RIKEN cDNA A630001G21 gene	NM_177055//NP_796029//XM_011248032//XM_011248033//XP_011246334//XP_011246335	10.3483	9.36353	11.5142	18.3696	19.4619	20.6998	13.1176	13.4536	14.7529	14.2162	14.1435	14.1827
A630007B06Rik	NA	NA	NA	3.58883	3.13445	3.25409	4.09359	5.74322	4.40617	5.01004	5.71854	5.32396	4.9738	4.0605	5.04465
A630019I02Rik	408254	RIKEN cDNA A630019I02 gene	NR_046182	0.357358	0.38494	0.377804	0.137108	0.269549	0.272833	0.133756	0.405167	0.283453	0.169675	0.10486	0.219519
A630033H20Rik	213438	RIKEN cDNA A630033H20 gene	NM_001122595//NM_001122596//NM_175442//NP_001116067//NP_001116068//NP_780651//XM_006527930//XP_006527993	2.46901	2.23517	2.57694	8.46513	11.2334	10.8288	7.90425	11.5844	9.65029	7.07116	6.75156	7.2929
A630055G03Rik	NA	NA	NA	6.78709	6.74657	6.42513	2.13803	1.80526	2.34542	1.89858	1.89002	2.28938	2.47626	2.48768	2.66242
A630066F11Rik	320642	RIKEN cDNA A630066F11 gene	NR_030698	2.20295	1.6075	1.74298	1.30871	1.44724	0.813818	2.07466	1.45026	2.02919	2.12567	1.41794	0.785747
A630072M18Rik	320770	RIKEN cDNA A630072M18 gene	NR_030699	0.773561	1.01056	0.751698	1.38293	1.08007	1.05553	1.44153	1.36223	1.44126	1.10187	0.77272	0.626838
A630089N07Rik	320586	RIKEN cDNA A630089N07 gene	NR_015491	3.09202	2.29546	3.18058	3.75134	4.4439	3.97167	3.23736	4.26367	4.41461	3.15443	3.433	2.97739
A730011L01Rik	NA	NA	NA	2.86851	2.72638	2.55454	3.08806	2.63458	2.91789	2.87993	2.85052	2.92305	3.34084	3.88176	3.0888
A730017L22Rik	613258	RIKEN cDNA A730017L22 gene	NR_015523	1.23721	1.17116	0.634181	1.03567	0.848372	0.858707	0.799863	0.765127	1.14193	0.694238	1.18812	0.690906
A730098P11Rik	NA	NA	NA	0.189855	0.260283	0.204366	0.317856	0.214806	0.217423	0.174423	0.13698	0.229993	0.3196	0.202579	0.318066
A830007P12Rik	NA	NA	NA	29.4815	28.7351	27.5928	11.8992	11.5497	11.5119	15.5749	13.3408	13.6722	14.1705	12.6522	13.8178
A830010M20Rik	231570	RIKEN cDNA A830010M20 gene	NM_001007574//NM_001168557//NP_001007575//NP_001162029	1.10709	0.936995	0.925199	1.03156	1.02891	1.05654	1.27272	1.52418	1.29211	1.23903	1.22207	1.4249
A830080D01Rik	382252	RIKEN cDNA A830080D01 gene	NM_001033472//NP_001028644//XM_006528899//XM_006528900//XM_011247837//XP_006528962//XP_006528963//XP_011246139	4.65578	4.64469	4.92216	5.32843	6.97367	6.24068	5.07934	5.18868	5.41349	5.76509	4.87467	5.68742
A830093I24Rik	NA	NA	NA	0.339383	0.365577	0.33923	0.0355123	0.174539	0.176666	0.0692882	0.174903	0.0881003	0.263684	0.181064	0.113715
A930001N09Rik	NA	NA	NA	1.75622	1.68587	1.46516	0.783825	0.878622	1.06719	1.66347	1.69318	2.01277	1.61667	1.41628	1.7173
A930004D18Rik	77940	RIKEN cDNA A930004D18 gene	NR_028376//NR_028377	0.659931	0.605552	0.55815	0.253197	0.193579	0.139955	0.411678	0.249407	0.20938	0.278522	0.14344	0.210199
A930005H10Rik	68161	RIKEN cDNA A930005H10 gene	NR_015487//NR_027894//NR_027895	1.07737	1.70666	1.34002	1.24007	1.29067	1.16124	1.92138	1.65263	1.38741	2.2568	2.15715	2.18008
A930013F10Rik	68074	RIKEN cDNA A930013F10 gene	NR_027886	0.403734	0.316288	0.434594	0.253475	0.622903	0.630491	0.247278	0.332908	0.489091	0.575083	0.560031	0.496013
A930015D03Rik	77810	RIKEN cDNA A930015D03 gene	NR_015618	0.780091	1.20043	1.03679	8.08107	6.55656	7.27456	5.38081	4.54863	4.24293	1.58738	2.35443	1.50604
A930024E05Rik	109202	RIKEN cDNA A930024E05 gene	NM_175405//NR_045820	0.329436	0.304168	0.159216	0.487525	1.0117	0.97013	1.0569	1.44068	2.10537	2.21218	1.93333	1.27202
A930038C07Rik	NA	NA	NA	0.361186	0.389063	0.434104	3.12892	3.1617	3.24375	8.68767	9.13847	8.28707	3.2764	2.83365	3.01276
AA415398	433752	expressed sequence AA415398	NM_001004178//NP_001004178	0.514963	0.302568	0.51473	0.916039	0.63561	0.482515	0.367971	0.849247	0.490157	0.800201	0.659372	0.46012
AA467197	433470	expressed sequence AA467197	NM_001004174//NP_001004174//XM_006499873//XP_006499936	711.221	593.619	692.96	498.511	453.191	507.467	398.526	411.704	395.821	532.1	485.973	551.753
AA474331	213332	expressed sequence AA474331	NR_033628	1.71015	1.96495	1.54282	1.04982	1.16094	1.04452	0.768114	1.16336	1.30222	2.92314	2.14106	2.24109
AA960436	NA	NA	NA	27.4091	30.6664	27.1095	30.1539	24.7863	23.643	27.603	26.6693	28.4911	21.5701	22.9283	22.8213
AA987161	NA	NA	NA	2.33884	2.55903	2.36752	2.48007	3.04212	2.48865	2.62623	3.46606	2.94487	3.09538	2.81	2.71504
Aaas	223921	achalasia, adrenocortical insufficiency, alacrimia	NM_153416//NP_700465	46.237	48.9078	45.9484	51.8651	48.3749	50.8734	39.861	38.9697	42.1896	52.8001	57.1469	60.4796
Aacs	78894	acetoacetyl-CoA synthetase	NM_030210//NP_084486	16.3884	16.7464	16.1156	18.6049	16.4467	16.39	16.8581	14.3811	16.3201	16.1488	17.7862	16.1005
Aagab	66939	alpha- and gamma-adaptin binding protein	NM_025857//NP_080133//XM_006511371//XP_006511434//XR_379442	19.0412	17.4121	20.652	28.1843	27.0072	25.1399	28.1875	23.336	21.9053	18.4394	21.1031	18.8914
Aak1	269774	AP2 associated kinase 1	NM_001040106//NM_177762//NP_001035195//NP_808430//XM_006506191//XM_006506192//XP_006506254//XP_006506255	9.04457	9.02868	7.7781	3.20525	3.80166	3.42628	3.3698	4.20621	3.92985	4.00591	4.4084	4.4108
Aamp	227290	angio-associated migratory protein	NM_001190444//NM_146110//NP_001177373//NP_666222//XM_006495957//XM_006495958//XP_006496020//XP_006496021	40.607	42.7398	45.0199	71.1225	59.8929	60.1183	66.1425	55.3029	57.9763	58.7469	60.4667	61.7291
Aars	234734	alanyl-tRNA synthetase	NM_146217//NP_666329//XM_006530921//XM_006530922//XM_006530924//XP_006530984//XP_006530985//XP_006530987	40.8707	44.7312	44.2369	81.7436	78.0247	74.451	68.5836	63.3467	65.4315	82.385	80.1083	79.2661
Aars2	224805	alanyl-tRNA synthetase 2, mitochondrial (putative)	NM_198608//NP_941010//XM_011246401//XP_011244703//XR_385317	2.23336	2.69213	3.30559	3.06027	3.21876	3.13618	3.82138	3.0446	3.03682	3.93864	4.15046	4.01773
Aarsd1	69684	alanyl-tRNA synthetase domain containing 1	NM_144829//NP_659078//XM_006534121//XP_006534184	27.2536	30.4364	33.2196	24.8341	22.9754	23.7908	26.6271	23.6292	23.334	25.2141	25.7944	25.2762
Aasdh	231326	aminoadipate-semialdehyde dehydrogenase	NM_173765//NP_776126//XM_006534853//XM_006534854//XM_006534856//XM_006534857//XM_006534859//XM_006534860//XM_006534861//XM_011249421//XM_011249422//XM_011249423//XM_011249424//XP_006534916//XP_006534917//XP_006534919//XP_006534920//XP_006534922//XP_006534923//XP_006534924//XP_011247723//XP_011247724//XP_011247725//XP_011247726//XR_389266//XR_389267//XR_389268//XR_880390//XR_880391	2.28992	2.75228	2.99686	3.30161	3.59995	3.47818	3.54568	3.44348	3.12029	3.12445	3.36674	3.13906
Aasdhppt	67618	aminoadipate-semialdehyde dehydrogenase-phosphopantetheinyl transferase	NM_026276//NP_080552//XM_006509875//XM_006509876//XM_006509877//XM_006509878//XP_006509938//XP_006509939//XP_006509940//XP_006509941	9.64878	9.69168	10.4435	11.6416	12.321	10.9433	12.8898	11.221	10.5719	11.1365	10.4875	10.8631
Aatf	56321	apoptosis antagonizing transcription factor	NM_019816//NP_062790//XM_006533789//XM_006533790//XM_011249153//XP_006533852//XP_006533853//XP_011247455//XR_388498//XR_388499//XR_879720	29.5817	30.2663	32.4247	49.0237	46.5662	45.5472	43.3815	38.1383	39.1745	41.5727	46.6813	44.6082
AB124611	382062	cDNA sequence AB124611	NM_001198794//NM_206536//NP_001185723//NP_996259//XM_011242566//XM_011242567//XP_011240868//XP_011240869//XR_870530//XR_870531	4.76888	7.48527	8.23962	2.82294	3.69986	2.4186	3.21292	2.78068	3.3071	2.71713	3.03856	2.92943
Abca1	11303	ATP-binding cassette, sub-family A (ABC1), member 1	NM_013454//NP_038482//XM_006537554//XM_006537555//XM_006537556//XP_006537617//XP_006537618//XP_006537619	0.399213	0.308496	0.374343	0.57937	0.54987	0.576447	1.19863	1.34802	1.6521	1.31035	0.865827	1.15151
Abca2	11305	ATP-binding cassette, sub-family A (ABC1), member 2	NM_007379//NP_031405//XM_006497609//XM_006497610//XM_006497611//XM_006497612//XM_006497613//XM_006497614//XM_006497615//XM_006497616//XP_006497672//XP_006497673//XP_006497674//XP_006497675//XP_006497676//XP_006497677//XP_006497678//XP_006497679	25.3174	27.7593	21.7304	8.27689	7.6736	8.88028	8.93037	9.4805	10.598	9.73936	10.722	10.9108
Abca3	27410	ATP-binding cassette, sub-family A (ABC1), member 3	NM_001039581//NM_013855//NP_001034670//NP_038883//XM_006524370//XM_006524371//XM_011246482//XP_006524433//XP_006524434//XP_011244784	1.47644	1.02558	1.09702	2.01705	2.2169	2.40193	1.14656	1.42365	1.56292	1.74927	1.4738	1.96647
Abca5	217265	ATP-binding cassette, sub-family A (ABC1), member 5	NM_147219//NP_671752//XM_006533065//XM_011248946//XP_006533128//XP_011247248	0.129218	0.0811948	0.100181	0.0495772	0.0974668	0.0863224	0.0725477	0.122088	0.133243	0.0920294	0.126388	0.0793761
Abca7	27403	ATP-binding cassette, sub-family A (ABC1), member 7	NM_013850//NP_038878//XM_006513710//XM_006513711//XM_006513712//XM_006513713//XM_006513714//XP_006513773//XP_006513774//XP_006513775//XP_006513776//XP_006513777//XR_380402//XR_380403	9.10133	8.77104	7.7319	3.68362	3.45286	3.78875	4.89755	4.56238	4.9741	6.90516	6.29218	5.77327
Abcb10	56199	ATP-binding cassette, sub-family B (MDR/TAP), member 10	NM_019552//NP_062425//XM_006531201//XP_006531264	3.55671	4.61083	3.91761	2.73715	2.76075	2.32076	3.39004	3.49331	3.46411	3.15165	3.37365	4.06478
Abcb11	27413	ATP-binding cassette, sub-family B (MDR/TAP), member 11	NM_021022//NP_066302//XM_006499669//XM_006499670//XP_006499732//XP_006499733	0.673043	0.803367	0.738474	0.251249	0.267553	0.145822	0.285957	0.433103	0.259712	0.155463	0.277556	0.178784
Abcb1a	18671	ATP-binding cassette, sub-family B (MDR/TAP), member 1A	NM_011076//NP_035206//XM_006503555//XM_006503556//XP_006503618//XP_006503619	1.61016	1.2141	1.8309	0.947252	0.910887	0.901495	1.80801	1.56188	1.37934	2.54836	1.97388	2.24194
Abcb1b	18669	ATP-binding cassette, sub-family B (MDR/TAP), member 1B	NM_011075//NP_035205//XM_006503549//XM_006503550//XP_006503612//XP_006503613	8.89598	9.42803	9.43096	14.439	17.2777	16.3614	14.3161	16.8954	16.4862	20.1752	19.6558	21.6319
Abcb4	18670	ATP-binding cassette, sub-family B (MDR/TAP), member 4	NM_008830//NP_032856//XM_006503551//XM_006503552//XM_006503553//XM_006503554//XP_006503614//XP_006503615//XP_006503616//XP_006503617	0.262209	0.164761	0.240249	0.729366	1.16196	0.850805	0.956891	0.941414	0.665541	0.933732	1.02587	0.91273
Abcb6	74104	ATP-binding cassette, sub-family B (MDR/TAP), member 6	NM_023732//NP_076221//XM_006496552//XP_006496615	2.55012	2.61614	2.69603	2.44603	1.85482	2.95519	2.65894	2.40941	2.68735	3.4162	3.2782	2.9465
Abcb7	11306	ATP-binding cassette, sub-family B (MDR/TAP), member 7	NM_009592//NP_033722	10.6529	11.142	10.6837	5.99733	8.30933	8.14497	8.1771	8.57208	8.75634	8.03849	8.20259	7.65507
Abcb8	74610	ATP-binding cassette, sub-family B (MDR/TAP), member 8	NM_029020//NP_083296//XM_006535812//XM_011249790//XM_011249791//XP_006535875//XP_011248092//XP_011248093	11.7511	12.0708	11.7574	10.6672	10.9996	10.648	9.31813	8.7219	9.22477	11.6047	12.5128	11.0138
Abcb9	56325	ATP-binding cassette, sub-family B (MDR/TAP), member 9	NM_019875//NP_063928//XM_011248232//XP_011246534	51.0107	52.5025	46.2154	57.4231	50.3721	51.6892	59.9777	48.8117	54.0952	41.656	47.1143	42.9502
Abcc1	17250	ATP-binding cassette, sub-family C (CFTR/MRP), member 1	NM_008576//NP_032602//XM_006521839//XP_006521902	20.2388	18.9404	18.0056	34.0017	35.5278	35.2905	26.5835	31.2473	30.231	40.8598	44.3399	39.7945
Abcc10	224814	ATP-binding cassette, sub-family C (CFTR/MRP), member 10	NM_145140//NM_170680//NP_660122//NP_733780//XM_006524142//XM_006524143//XP_006524205//XP_006524206//XR_385318//XR_876485	1.60646	1.78086	1.22679	1.07713	1.16467	1.05383	1.20841	1.22015	1.15794	1.31075	1.24483	1.32215
Abcc3	76408	ATP-binding cassette, sub-family C (CFTR/MRP), member 3	NM_029600//NP_083876//XM_006534428//XP_006534491//XR_879762	1.06807	1.03546	0.873235	0.184406	0.241689	0.428109	0.259852	0.262376	0.304987	0.253562	0.438768	0.437399
Abcc4	239273	ATP-binding cassette, sub-family C (CFTR/MRP), member 4	NM_001033336//NM_001163675//NM_001163676//NP_001028508//NP_001157147//NP_001157148//XM_006519010//XP_006519073//XR_874344	4.92411	4.6208	4.04969	3.26851	3.98191	3.77095	3.42605	4.74374	3.40735	4.08788	3.98895	4.43512
Abcc5	27416	ATP-binding cassette, sub-family C (CFTR/MRP), member 5	NM_013790//NM_176839//NP_038818//NP_789809//XM_006522208//XM_006522209//XM_006522212//XM_006522213//XM_006522214//XM_006522215//XP_006522271//XP_006522272//XP_006522275//XP_006522276//XP_006522277//XP_006522278//XR_384568//XR_384569	1.91132	1.99692	1.84748	0.777431	1.39832	1.25078	1.48457	1.43382	1.79189	1.71948	1.78794	2.15397
Abcd1	11666	ATP-binding cassette, sub-family D (ALD), member 1	NM_007435//NP_031461	11.1793	11.2807	10.1637	3.31483	3.1103	3.6579	4.11573	3.68078	3.73798	4.02759	3.10366	3.50599
Abcd3	19299	ATP-binding cassette, sub-family D (ALD), member 3	NM_008991//NP_033017//XM_006501152//XP_006501215	6.02519	5.98229	6.69118	9.55836	10.6702	9.42013	9.14818	8.76184	8.55255	13.5078	13.3444	12.0046
Abcd4	19300	ATP-binding cassette, sub-family D (ALD), member 4	NM_008992//NP_033018//XM_006515613//XM_006515614//XM_006515615//XM_006515616//XM_006515617//XM_006515618//XP_006515676//XP_006515677//XP_006515678//XP_006515679//XP_006515680//XP_006515681//XR_381488	2.57224	3.52989	3.457	2.51456	2.23256	2.82469	3.52136	2.03746	3.48803	3.16201	3.0191	2.77055
Abce1	24015	ATP-binding cassette, sub-family E (OABP), member 1	NM_015751//NP_056566//XR_878809	86.4497	86.8586	89.3714	99.3706	107.402	101.998	93.3226	106.091	97.9555	97.1613	99.7138	95.4216
Abcf1	224742	ATP-binding cassette, sub-family F (GCN20), member 1	NM_013854//NP_038882//XM_006524122//XP_006524185	79.4875	77.7362	78.2974	98.4541	87.6314	91.5477	84.303	79.7699	83.192	84.1117	85.7317	86.9244
Abcf2	27407	ATP-binding cassette, sub-family F (GCN20), member 2	NM_001190443//NM_013853//NP_001177372//NP_038881//XM_006535726//XM_006535727//XP_006535789//XP_006535790	63.9177	63.3339	61.9916	79.6646	75.8811	76.9641	65.8651	64.6217	61.4645	70.9332	79.449	76.7837
Abcf3	27406	ATP-binding cassette, sub-family F (GCN20), member 3	NM_013852//NP_038880//XM_006522207//XP_006522270//XR_384567	13.73	14.5272	14.7961	16.5827	17.8324	16.7161	17.6369	16.2423	16.5484	16.0854	15.9881	15.3044
Abcg1	11307	ATP-binding cassette, sub-family G (WHITE), member 1	NM_009593//NP_033723	3.10682	2.45638	2.44644	0.528473	0.432898	0.490753	0.721774	0.67673	0.757499	0.893797	0.916128	1.22217
Abcg2	26357	ATP-binding cassette, sub-family G (WHITE), member 2	NM_011920//NP_036050//XM_006506148//XM_006506149//XM_006506150//XM_006506151//XM_011241362//XP_006506211//XP_006506212//XP_006506213//XP_006506214//XP_011239664	4.11072	2.73381	3.3558	1.39888	1.98172	1.76025	2.04702	1.82374	1.87129	1.42565	1.76212	1.49313
Abcg3	27405	ATP-binding cassette, sub-family G (WHITE), member 3	NM_030239//NP_084515//XM_011249451//XM_011249452//XP_011247753//XP_011247754	6.33917	4.45745	6.65221	0.87828	1.12897	1.7477	2.40565	2.09628	2.68169	1.37952	1.37786	2.01913
Abhd1	57742	abhydrolase domain containing 1	NM_021304//NP_067279//NR_003522	0.65665	0.848798	0.666451	2.64535	2.37744	1.7296	1.91708	0.8934	1.12503	1.02887	1.46438	1.37145
Abhd10	213012	abhydrolase domain containing 10	NM_001272070//NM_172511//NP_001258999//NP_766099//NR_073572//XM_006521975//XM_006521976//XM_011245865//XP_006522038//XP_006522039//XP_011244167	6.02822	5.23086	6.76258	7.70953	7.34148	5.65709	7.14499	6.50246	7.37152	5.48591	5.55227	6.06884
Abhd11	68758	abhydrolase domain containing 11	NM_001190437//NM_145215//NP_001177366//NP_660250//NR_033794//XM_006504492//XP_006504555	10.9009	10.4439	11.8792	14.5378	11.9185	12.7239	12.1227	11.2898	11.1241	16.7965	14.4555	16.0324
Abhd12	76192	abhydrolase domain containing 12	NM_024465//NP_077785//XM_006500365//XM_006500366//XM_006500367//XP_006500428//XP_006500429//XP_006500430	19.3746	20.7725	19.3345	14.4328	14.392	13.375	15.9098	15.3972	15.5976	14.2501	17.2679	18.2415
Abhd13	68904	abhydrolase domain containing 13	NM_001081119//NM_026868//NP_001074588//NP_081144	7.7181	7.44353	7.74897	9.71465	9.80213	9.13412	9.26482	10.3683	8.80248	8.71663	8.51417	7.91941
Abhd14a	68644	abhydrolase domain containing 14A	NM_001110271//NM_001110272//NM_145919//NP_001103741//NP_001103742//NP_666031//XM_006511796//XM_006511798//XM_006511799//XM_006511800//XM_006511801//XM_006511802//XM_006511803//XM_006511804//XM_006511805//XM_011242909//XM_011242910//XP_006511859//XP_006511861//XP_006511862//XP_006511863//XP_006511864//XP_006511865//XP_006511866//XP_006511867//XP_006511868//XP_011241211//XP_011241212	8.3205	8.22695	8.66526	8.50498	6.04184	8.17762	9.20345	7.60325	8.39251	7.60638	9.6202	8.62026
Abhd14b	76491	abhydrolase domain containing 14b	NM_029631//NP_083907//XM_006511847//XM_006511848//XP_006511910//XP_006511911	2.23359	2.86117	2.85919	1.04226	1.16112	1.10613	2.10134	1.71109	1.49394	2.57963	1.70051	1.33497
Abhd15	67477	abhydrolase domain containing 15	NM_026185//NP_080461	2.93243	1.9484	1.80797	0.283902	0.310077	0.313855	0.338508	0.186434	0.313029	0.507484	0.450337	0.572388
Abhd16a	193742	abhydrolase domain containing 16A	NM_178592//NP_848707//XM_006523891//XM_006523892//XM_006525351//XM_006525352//XM_006536574//XM_006536575//XM_006537306//XM_006537307//XP_006523954//XP_006523955//XP_006525414//XP_006525415//XP_006536637//XP_006536638//XP_006537369//XP_006537370//XR_385303//XR_385940//XR_390059//XR_390261	21.3334	21.7964	20.831	17.9684	15.28	16.5147	19.2769	14.8447	16.7326	19.8236	21.2782	20.1914
Abhd2	54608	abhydrolase domain containing 2	NM_018811//NP_061281	15.5815	15.8921	12.2705	18.9937	23.8066	22.0241	19.8381	23.3694	22.8887	15.4226	17.7124	15.7138
Abhd4	105501	abhydrolase domain containing 4	NM_001205181//NM_134076//NP_001192110//NP_598837//XM_006518367//XP_006518430//XR_383129	3.72492	3.48906	2.87648	2.27421	2.08891	2.37402	2.43683	2.42378	3.23718	2.12232	3.00339	2.34784
Abhd5	67469	abhydrolase domain containing 5	NM_026179//NP_080455//XM_006512244//XM_006512245//XM_011242995//XP_006512307//XP_006512308//XP_011241297	7.46729	7.61707	6.91369	7.06481	7.74462	7.22352	7.40026	8.08147	7.86142	6.84925	7.30378	7.61028
Abhd6	66082	abhydrolase domain containing 6	NM_025341//NP_079617//XM_006518073//XM_006518074//XM_006518075//XP_006518136//XP_006518137//XP_006518138	1.8532	1.33082	1.6047	1.11732	0.698919	1.26327	1.28818	1.60086	2.14191	1.75981	1.60546	1.46364
Abhd8	64296	abhydrolase domain containing 8	NM_022419//NP_071864	13.3675	12.853	12.6716	4.33705	2.84215	5.23984	5.18803	4.52641	5.72133	4.91993	5.73886	6.33765
Abi1	11308	abl-interactor 1	NM_001077190//NM_001077192//NM_001077193//NM_007380//NM_145994//NP_001070658//NP_001070660//NP_001070661//NP_031406//NP_666106//XM_006497617//XM_006497618//XM_006497619//XM_006497620//XP_006497680//XP_006497681//XP_006497682//XP_006497683	31.0528	31.725	31.1638	40.0711	46.0019	44.5252	44.7412	50.5635	48.7617	42.4221	43.1583	42.7708
Abi2	329165	abl-interactor 2	NM_001198570//NM_001198571//NM_198127//NP_001185499//NP_001185500//NP_937760//XM_006496075//XM_006496076//XM_006496077//XM_006496078//XM_006496079//XM_006496080//XM_006496081//XM_006496084//XM_006496085//XM_011238539//XP_006496138//XP_006496139//XP_006496140//XP_006496141//XP_006496142//XP_006496143//XP_006496144//XP_006496147//XP_006496148//XP_011236841	3.9498	4.01382	4.03396	6.00452	5.90232	6.38388	5.53973	7.04685	6.19967	4.2249	4.61847	3.86375
Abi3	66610	ABI gene family, member 3	NM_001163464//NM_025659//NP_001156936//NP_079935//XM_006533956//XP_006534019	17.1528	14.4048	13.6757	9.68297	6.97174	8.13269	8.75924	6.83764	7.05058	9.99093	8.38648	7.22131
Abl1	11350	c-abl oncogene 1, non-receptor tyrosine kinase	NM_001112703//NM_001283045//NM_001283046//NM_001283047//NM_009594//NP_001106174//NP_001269974//NP_001269975//NP_001269976//NP_033724//XM_006497621//XM_011239012//XP_006497684//XP_011237314	9.43875	9.52595	8.69636	4.53982	4.92564	4.97144	6.82429	6.37028	7.09518	7.0845	7.19155	7.3447
Abl2	11352	v-abl Abelson murine leukemia viral oncogene 2 (arg, Abelson-related gene)	NM_001136104//NM_009595//NP_001129576//NP_033725//XM_006496613//XM_006496614//XM_006496615//XM_006496616//XM_006496617//XM_006496620//XM_006496621//XM_006496622//XM_011238737//XM_011238738//XP_006496676//XP_006496677//XP_006496678//XP_006496679//XP_006496680//XP_006496683//XP_006496684//XP_006496685//XP_011237039//XP_011237040	3.70661	3.67041	3.0998	7.71008	10.1647	9.46048	7.20429	9.92205	8.59075	7.49343	7.38421	7.08597
Ablim1	226251	actin-binding LIM protein 1	NM_001103177//NM_001103178//NM_001290813//NM_001290815//NM_001290816//NM_178688//NP_001096647//NP_001096648//NP_001277742//NP_001277744//NP_001277745//NP_848803//XM_006527028//XM_006527033//XM_006527034//XM_006527035//XM_006527036//XM_006527037//XM_006527038//XM_006527039//XM_006527040//XM_006527041//XM_006527044//XM_006527048//XP_006527091//XP_006527096//XP_006527097//XP_006527098//XP_006527099/…	76.9438	72.9561	69.7191	40.0796	45.4367	44.4044	60.0067	65.3426	63.2918	52.9886	50.3417	52.6165
Ablim2	231148	actin-binding LIM protein 2	NM_001177696//NM_001177697//NM_001177698//NM_001177699//NM_001177700//NM_177678//NP_001171167//NP_001171168//NP_001171169//NP_001171170//NP_001171171//NP_808346//XM_006503906//XM_006503907//XM_006503908//XM_006503909//XM_006503910//XM_006503911//XM_006503912//XM_006503913//XM_006503914//XM_006503915//XM_006503916//XM_006503917//XM_006503918//XM_006503919//XM_006503920//XM_006503921//XM_006503922/…	0.307775	0.153014	0.140166	3.29729	2.25007	3.30777	1.72797	1.18107	1.80277	0.607013	0.833638	0.552639
Abr	109934	active BCR-related gene	NM_001291186//NM_198018//NM_198894//NM_198895//NP_001278115//NP_932135//NP_942597//NP_942598//XM_006531982//XM_006531984//XP_006532045//XP_006532047	35.7487	35.6805	30.0405	22.3139	22.9761	24.0295	20.0448	20.344	21.5059	21.0111	20.2859	20.4229
Abt1	30946	activator of basal transcription 1	NM_013924//NP_038952	5.91481	5.25203	5.42509	9.59105	8.45563	9.97746	8.88537	7.18189	7.30363	6.77424	7.85704	6.80026
Abtb1	80283	ankyrin repeat and BTB (POZ) domain containing 1	NM_030251//NP_084527//XM_006506791//XM_006506792//XM_006506793//XM_006506794//XM_006506795//XP_006506854//XP_006506855//XP_006506856//XP_006506857//XP_006506858	13.3563	12.0913	12.6984	6.65085	6.21613	4.99009	7.65826	6.39019	9.10639	5.19471	4.44725	5.64424
Abtb2	99382	ankyrin repeat and BTB (POZ) domain containing 2	NM_178890//NP_849221	8.63459	9.02747	8.22814	41.7554	37.3536	38.7482	27.2441	27.5974	29.7508	21.7045	25.8868	24.4803
Acaa1a	113868	acetyl-Coenzyme A acyltransferase 1A	NM_130864//NP_570934//XM_006511923//XM_006511924//XP_006511986//XP_006511987	16.4104	16.0948	18.1204	11.0184	9.74204	11.4268	12.7964	10.9683	11.1846	12.3369	13.6731	13.5031
Acaa2	52538	acetyl-Coenzyme A acyltransferase 2 (mitochondrial 3-oxoacyl-Coenzyme A thiolase)	NM_177470//NP_803421	17.9864	19.1189	19.0783	15.1683	15.9847	14.276	17.597	14.2009	15.0294	17.9256	15.7462	18.5969
Acaca	107476	acetyl-Coenzyme A carboxylase alpha	NM_133360//NP_579938//XM_006531953//XM_006531954//XM_006531955//XM_006531956//XM_006531957//XM_006531958//XM_011248666//XM_011248667//XP_006532016//XP_006532017//XP_006532018//XP_006532019//XP_006532020//XP_006532021//XP_011246968//XP_011246969	14.1962	14.2937	12.3403	13.8664	16.1289	14.7899	13.2395	14.5418	15.0794	14.7165	15.5169	16.3024
Acad10	71985	acyl-Coenzyme A dehydrogenase family, member 10	NM_028037//NP_082313//XM_006530458//XM_006530459//XM_006530460//XM_006530461//XM_006530462//XM_006530463//XM_011248241//XP_006530521//XP_006530522//XP_006530523//XP_006530524//XP_006530525//XP_006530526//XP_011246543	0.565579	0.423813	0.686329	0.283039	0.194755	0.168967	0.386567	0.278802	0.468117	0.385294	0.259761	0.543795
Acad11	102632	acyl-Coenzyme A dehydrogenase family, member 11	NM_175324//NP_780533	3.82975	3.60967	3.62149	2.44895	3.18963	2.74117	4.0017	3.43751	3.36681	2.84122	3.21522	3.49615
Acad8	66948	acyl-Coenzyme A dehydrogenase family, member 8	NM_025862//NP_080138//XM_006510548//XM_006510549//XM_006510550//XP_006510611//XP_006510612//XP_006510613//XR_870536	4.32151	4.78901	4.57534	3.97215	4.08042	4.30815	5.02707	4.12418	4.08375	5.13705	4.4884	3.97239
Acad9	229211	acyl-Coenzyme A dehydrogenase family, member 9	NM_172678//NP_766266//XM_011249669//XP_011247971	7.87336	8.94676	8.93007	8.3028	8.36745	8.86028	8.61084	8.4107	8.03557	9.04322	9.32127	8.19123
Acadl	11363	acyl-Coenzyme A dehydrogenase, long-chain	NM_007381//NP_031407	151.164	144.48	163.674	72.912	71.9373	78.6883	93.4301	85.7471	89.1425	87.5489	91.8057	94.1292
Acadm	11364	acyl-Coenzyme A dehydrogenase, medium chain	NM_007382//NP_031408	10.6174	11.5409	11.2249	11.7209	11.7944	11.8276	14.1439	13.0775	12.7703	10.8615	11.3857	12.2141
Acads	11409	acyl-Coenzyme A dehydrogenase, short chain	NM_007383//NP_031409	19.9702	21.0938	19.3909	16.6816	12.5587	15.3762	16.7636	16.6517	18.0393	17.8131	16.84	19.5324
Acadsb	66885	acyl-Coenzyme A dehydrogenase, short/branched chain	NM_025826//NP_080102	5.29251	6.58909	7.04053	4.74484	5.68717	4.65998	6.62969	7.20671	6.73362	5.7582	6.83625	6.79625
Acadvl	11370	acyl-Coenzyme A dehydrogenase, very long chain	NM_017366//NP_059062	28.0989	23.3785	28.4415	24.8385	21.7548	21.4527	21.9147	20.2096	20.7758	23.3916	20.8246	21.5948
Acap1	216859	ArfGAP with coiled-coil, ankyrin repeat and PH domains 1	NM_153788//NP_722483	100.558	105.189	105.014	71.6429	63.0361	65.2831	67.6758	53.9751	62.5912	69.1392	62.9505	65.2746
Acap2	78618	ArfGAP with coiled-coil, ankyrin repeat and PH domains 2	NM_030138//NP_084414//XM_006522743//XM_006522744//XM_006522746//XM_006522747//XM_006522748//XM_006522749//XM_011246044//XP_006522806//XP_006522807//XP_006522809//XP_006522810//XP_006522811//XP_006522812//XP_011244346//XR_384613//XR_384614	8.80407	9.64608	9.47596	5.00368	6.12874	5.62233	6.79077	7.71189	7.34879	6.13356	6.11643	6.90764
Acap3	140500	ArfGAP with coiled-coil, ankyrin repeat and PH domains 3	NM_207223//NP_997106//XM_006538541//XM_006538542//XP_006538604//XP_006538605	10.139	9.80941	9.09925	7.65337	6.68201	7.49651	7.99956	5.89992	8.58925	9.82418	8.31333	10.2493
Acat1	110446	acetyl-Coenzyme A acetyltransferase 1	NM_144784//NP_659033	28.8271	28.4927	29.494	20.206	20.5789	20.4668	19.4749	21.9687	19.3476	16.6953	21.3792	21.5025
Acat2	110460	acetyl-Coenzyme A acetyltransferase 2	NM_009338//NP_033364	12.9102	11.7814	12.3701	1.53042	1.35878	1.81741	4.86429	3.54993	4.89899	3.2991	2.66814	2.31855
Acbd3	170760	acyl-Coenzyme A binding domain containing 3	NM_133225//NP_573488	15.5458	14.0376	16.5328	19.1926	22.1457	20.8878	23.1306	24.6932	22.6593	21.3396	20.9864	20.1075
Acbd4	67131	acyl-Coenzyme A binding domain containing 4	NM_001081495//NM_025988//NP_080264	3.25972	3.46511	3.44622	2.46841	2.66904	2.40684	3.70842	2.23694	2.77609	2.68815	3.2219	3.37244
Acbd5	74159	acyl-Coenzyme A binding domain containing 5	NM_001102436//NM_001102437//NM_001102438//NM_028793//NP_001095906//NP_001095907//NP_001095908//NP_083069//XM_006498385//XM_006498386//XM_006498387//XM_011239202//XP_006498448//XP_006498449//XP_006498450//XP_011237504	7.34028	7.10103	7.63173	9.33671	9.072	8.54001	11.6021	11.7148	12.0376	10.3557	9.63065	10.1381
Acbd6	72482	acyl-Coenzyme A binding domain containing 6	NM_001145781//NM_026683//NM_028250//NP_001139253//NP_080959//NP_082526//XM_006529883//XP_006529946//XR_387197	20.6786	20.9411	23.9267	31.3482	24.3819	29.5098	25.4333	22.9252	23.3484	19.7236	21.634	21.0675
Accs	329470	1-aminocyclopropane-1-carboxylate synthase (non-functional)	NM_001290782//NM_183220//NP_001277711//NP_899043//XM_006499760//XM_006499761//XM_006499762//XM_006499763//XM_006499764//XM_006499765//XM_006499766//XM_006499768//XM_011239623//XM_011239624//XM_011239625//XP_006499823//XP_006499824//XP_006499825//XP_006499826//XP_006499827//XP_006499828//XP_006499829//XP_006499831//XP_011237925//XP_011237926//XP_011237927//XR_374480	2.05001	2.68829	2.67614	1.1798	1.36141	1.17385	1.55129	1.71794	1.27256	1.46003	1.88307	1.42354
Acd	497652	adrenocortical dysplasia	NM_001012638//NP_001012656//XM_006531169//XM_006531170//XM_006531174//XM_006531175//XM_006531176//XM_011248435//XP_006531232//XP_006531233//XP_006531237//XP_006531238//XP_006531239//XP_011246737//XR_878844	26.9937	26.7214	25.103	30.4229	25.7339	26.3337	26.5218	24.6541	24.4444	25.3664	25.8159	23.2605
Acer3	66190	alkaline ceramidase 3	NM_025408//NP_079684//XR_378263//XR_869741	2.74279	2.76539	3.11777	3.58634	4.24525	3.81953	3.49866	4.42825	3.6967	3.18799	3.50257	3.04619
Acin1	56215	apoptotic chromatin condensation inducer 1	NM_001085472//NM_001085473//NM_001242605//NM_001242606//NM_019567//NM_023190//NP_001078941//NP_001078942//NP_001229534//NP_001229535//NP_062513//NP_075679//XM_006519296//XM_006519297//XM_006519298//XM_006519299//XM_006519300//XM_006519301//XM_006519304//XM_006519308//XP_006519359//XP_006519360//XP_006519361//XP_006519362//XP_006519363//XP_006519364//XP_006519367//XP_006519371	45.462	47.8509	46.0314	47.7056	46.4271	49.4973	43.1776	43.8817	46.3434	45.7586	46.4374	46.735
Acly	104112	ATP citrate lyase	NM_001199296//NM_134037//NP_001186225//NP_598798	77.7381	81.0298	77.3843	97.6037	97.9905	95.7292	93.2978	93.4972	96.4498	72.1684	79.1796	75.9848
Acn9	NA	NA	NA	6.47577	5.23168	6.70934	6.33566	4.76245	5.00587	7.0897	6.42436	7.39658	6.6875	5.70057	7.75699
Aco1	11428	aconitase 1	NM_007386//NP_031412	12.4935	12.5472	13.1996	15.1158	13.6456	13.9535	13.5888	14.7025	13.6185	14.5362	14.1799	16.2608
Aco2	11429	aconitase 2, mitochondrial	NM_080633//NP_542364	108.536	111.784	101.4	103.118	100.453	99.7611	97.635	96.3588	100.092	107.221	113.874	116.231
Acot11	329910	acyl-CoA thioesterase 11	NM_025590//NP_079866//XM_006503181//XM_011240556//XM_011240557//XP_006503244//XP_011238858//XP_011238859	4.76	4.19667	4.83636	1.37423	1.45748	1.58318	1.65815	1.63864	1.98872	2.01392	1.93606	2.41252
Acot13	66834	acyl-CoA thioesterase 13	NM_025790//NP_080066//XM_011244331//XP_011242633	18.4314	14.1215	19.5408	9.71101	11.6017	10.108	10.7853	11.6259	10.9956	11.6478	9.90259	12.7573
Acot2	171210	acyl-CoA thioesterase 2	NM_134188//NP_598949	1.49888	2.66186	2.26132	1.8185	2.56673	1.99489	3.0477	2.57208	2.27498	2.88517	2.56759	2.53825
Acot6	217700	acyl-CoA thioesterase 6	NM_172580//NP_766168	0.635315	0.526423	0.867996	0.506255	0.442345	0.335801	0.658504	0.277042	0.37213	0.48728	0.344162	0.180121
Acot7	70025	acyl-CoA thioesterase 7	NM_001146057//NM_001146058//NM_133348//NP_001139529//NP_001139530//NP_579926//XM_006539166//XM_006539167//XM_006539168//XM_006539169//XP_006539229//XP_006539230//XP_006539231//XP_006539232	138.733	134.435	134.099	210.928	174.786	191.937	157.769	142.042	150.732	147.084	155.305	152.092
Acot8	170789	acyl-CoA thioesterase 8	NM_133240//NP_573503//XM_006498829//XM_006498830//XM_006498831//XM_011239318//XM_011239319//XP_006498892//XP_006498893//XP_006498894//XP_011237620//XP_011237621	13.306	11.583	13.6093	11.9318	13.0416	11.2514	11.6401	11.2269	11.7814	12.6722	12.1672	12.0703
Acot9	56360	acyl-CoA thioesterase 9	NM_001313718//NM_019736//NP_001300647//NP_062710//XM_006528920//XP_006528983	22.7206	24.784	26.0273	33.5008	36.9005	34.7151	48.6997	48.9119	47.9607	34.5756	37.9424	38.9378
Acox1	11430	acyl-Coenzyme A oxidase 1, palmitoyl	NM_001271898//NM_015729//NP_001258827//NP_056544//XM_006532002//XP_006532065	4.8016	4.40238	5.17548	3.6245	2.95637	3.9387	4.11266	4.88692	4.23019	3.43563	3.64358	3.512
Acox3	80911	acyl-Coenzyme A oxidase 3, pristanoyl	NM_030721//NP_109646//XM_006504196//XM_006504197//XM_006504198//XM_006504199//XM_006504200//XM_006504201//XM_011240801//XP_006504259//XP_006504260//XP_006504261//XP_006504262//XP_006504263//XP_006504264//XP_011239103	4.56913	5.38245	5.33026	1.70987	1.98636	2.16522	2.52737	2.80712	3.21357	3.9114	3.56646	4.12023
Acoxl	74121	acyl-Coenzyme A oxidase-like	NM_028765//NP_083041//XM_006500273//XM_011239808//XP_006500336//XP_011238110	1.21378	1.07279	1.13187	5.65998	4.89459	4.98986	4.19362	4.76366	3.93991	5.71874	7.15975	5.39129
Acp1	11431	acid phosphatase 1, soluble	NM_001110239//NM_021330//NP_001103709//NP_067305//XR_381176	20.7055	18.9684	22.4922	17.7549	19.9549	18.1402	19.5868	19.495	17.7872	18.3101	17.4563	17.4907
Acp2	11432	acid phosphatase 2, lysosomal	NM_007387//NP_031413//XM_006498585//XM_011239257//XP_006498648//XP_011237559	2.79392	2.59729	2.44394	2.07048	2.25175	2.43259	2.42812	2.58189	2.31325	2.0171	2.22363	2.39805
Acp5	11433	acid phosphatase 5, tartrate resistant	NM_001102404//NM_001102405//NM_007388//NP_001095874//NP_001095875//NP_031414//XM_006509944//XM_006509945//XM_006509946//XM_011242384//XP_006510007//XP_006510008//XP_006510009//XP_011240686	45.9535	41.8438	46.7885	30.6324	27.0563	29.5944	20.4792	17.1797	20.4014	36.888	40.4848	41.4287
Acp6	66659	acid phosphatase 6, lysophosphatidic	NM_019800//NP_062774//XR_375565//XR_375566	8.11315	8.19313	7.50517	7.64579	7.05668	7.37493	8.76843	7.93376	7.6258	10.8342	9.22501	10.279
Acpl2	NA	NA	NA	4.05254	3.13566	4.07924	0.59128	0.452057	0.392198	0.672962	0.517714	0.679107	0.487815	0.368466	0.420744
Acpp	56318	acid phosphatase, prostate	NM_019807//NM_207668//NP_062781//NP_997551	2.25706	1.91603	1.70668	2.82157	2.97649	2.51633	1.98052	1.94892	2.13411	1.42651	1.42107	1.30383
Acrbp	54137	proacrosin binding protein	NM_001127340//NM_016845//NP_001120812//NP_058541	0.413379	0.667926	0.384586	0.475806	0.514478	0.710107	0.742677	0.656156	0.432812	0.706584	0.582231	0.609434
Acsbg1	94180	acyl-CoA synthetase bubblegum family member 1	NM_053178//NP_444408//XM_006511588//XM_006511589//XP_006511651//XP_006511652	12.5461	13.6527	13.3521	8.19908	8.02323	8.15771	10.3045	10.441	10.1092	5.48462	6.66607	6.66216
Acsf2	264895	acyl-CoA synthetase family member 2	NM_153807//NP_722502//XR_388466	4.11989	4.56288	3.99979	1.16882	1.34588	1.46196	2.08501	1.84211	1.68456	1.61174	1.60052	1.6753
Acsf3	257633	acyl-CoA synthetase family member 3	NM_144932//NP_659181//XM_006531030//XM_006531031//XM_006531032//XP_006531093//XP_006531094//XP_006531095	7.30248	9.561	8.46245	6.17625	5.66029	5.22101	6.29706	5.90081	5.14583	5.28706	7.76607	5.94799
Acsl1	14081	acyl-CoA synthetase long-chain family member 1	NM_001302163//NM_007981//NP_001289092//NP_032007//XM_006509262//XM_006509264//XM_006509265//XM_006509266//XP_006509325//XP_006509327//XP_006509328//XP_006509329	4.09624	4.8068	4.3548	4.37242	5.51491	4.76967	4.23983	5.03344	4.31277	5.80213	6.15083	6.29764
Acsl3	74205	acyl-CoA synthetase long-chain family member 3	NM_001033606//NM_001136222//NM_028817//NP_001028778//NP_001129694//NP_083093	1.62304	1.82116	2.24974	1.37516	1.27524	1.31659	1.49342	1.94241	1.60923	1.05961	0.9525	1.05239
Acsl4	50790	acyl-CoA synthetase long-chain family member 4	NM_001033600//NM_019477//NM_207625//NP_001028772//NP_062350//NP_997508//XM_011247842//XM_011247843//XP_011246144//XP_011246145	37.1345	35.9678	36.1569	41.1507	48.1778	43.9172	52.5099	54.6835	49.2624	49.6518	50.454	48.3569
Acsl5	433256	acyl-CoA synthetase long-chain family member 5	NM_027976//NP_082252//XM_006527178//XP_006527241	108.992	106.507	123.611	117.418	115.036	109.706	122.258	113.481	110.224	110.208	110.514	114.393
Acsl6	216739	acyl-CoA synthetase long-chain family member 6	NM_001033597//NM_001033598//NM_001033599//NM_144823//NP_001028769//NP_001028770//NP_001028771//NP_659072//XM_006532843//XM_006532844//XM_006532845//XM_011248902//XP_006532906//XP_006532907//XP_006532908//XP_011247204	0.0289661	0.0312018	0.0489974	0.800171	0.524368	0.364894	0.097576	0.0656826	0.110283	0.288817	0.271985	0.5338
Acss1	68738	acyl-CoA synthetase short-chain family member 1	NM_080575//NP_542142	1.01578	1.49449	1.34106	0.655881	0.47653	0.482336	1.05714	1.15168	0.825359	0.635218	0.785137	0.669631
Acss2	60525	acyl-CoA synthetase short-chain family member 2	NM_019811//NP_062785//XM_006499973//XM_006499974//XM_006499975//XP_006500036//XP_006500037//XP_006500038	5.34314	6.19566	5.68871	2.1706	2.56039	2.30363	2.85867	2.53009	2.54288	2.41755	2.25031	2.08516
Actb	11461	actin, beta	NM_007393//NP_031419	4523.74	4567.32	4485.77	1534.89	1454.74	1637.53	1511.33	1572.94	1522.67	1438.73	1583.48	1566.66
Actg1	11465	actin, gamma, cytoplasmic 1	NM_001313923//NM_009609//NP_001300852//NP_033739//XM_011248670//XP_011246972	1539.14	1533.11	1393.06	1042.96	1047.23	1088.25	975.018	1072.07	1104.65	1049.41	1167.99	1142.68
Actl6a	56456	actin-like 6A	NM_019673//NP_062647//XM_006535503//XP_006535566	46.8046	44.6203	48.5741	48.4075	46.5603	46.3506	44.3804	42.9145	42.0965	39.0351	46.0185	39.5016
Actn1	109711	actinin, alpha 1	NM_134156//NP_598917//XM_006515384//XM_006515385//XM_006515386//XM_006515387//XM_006515388//XM_006515389//XM_006515390//XP_006515447//XP_006515448//XP_006515449//XP_006515450//XP_006515451//XP_006515452//XP_006515453	3.31019	3.74525	3.36363	5.8933	5.14633	5.59084	2.29969	2.56503	2.15338	3.45998	4.05296	3.3646
Actn2	11472	actinin alpha 2	NM_033268//NP_150371//XM_011244263//XP_011242565	0.268558	0.353571	0.277614	0.377806	0.202569	0.273382	0.0670127	0.202991	0.142012	0.340032	0.175118	0.1833
Actn3	11474	actinin alpha 3	NM_013456//NP_038484	0.561384	0.235166	0.580314	0.394877	0.282295	0.321451	0.280162	0.247523	0.0890569	0.266547	0.329455	0.344848
Actn4	60595	actinin alpha 4	NM_021895//NP_068695//XM_006540254//XM_006540255//XM_006540256//XM_006540257//XP_006540317//XP_006540318//XP_006540319//XP_006540320	129.556	132.81	126.193	180.397	174.709	187.889	146.865	151.709	161.966	115.683	133.881	124.262
Actr10	56444	ARP10 actin-related protein 10	NM_019785//NP_062759	28.7653	29.8882	31.9515	29.7449	29.4641	29.4426	26.3322	26.0357	24.766	23.3414	23.0801	23.6688
Actr1a	54130	ARP1 actin-related protein 1A, centractin alpha	NM_016860//NP_058556	55.0098	56.3172	50.4532	43.4698	40.5622	39.6432	45.5064	46.464	43.3963	47.8279	45.6614	48.0342
Actr1b	226977	ARP1 actin-related protein 1B, centractin beta	NM_146107//NP_666219//XM_011238484//XM_011238485//XM_011238486//XP_011236786//XP_011236787//XP_011236788	33.7819	32.2793	33.4666	39.673	34.1473	34.2196	37.1145	32.177	32.5626	32.1202	35.6754	32.0754
Actr2	66713	ARP2 actin-related protein 2	NM_146243//NP_666355//XM_006514780//XP_006514843	194.101	201.658	218.086	140.925	159.395	157.196	160.016	168.092	152.342	152.966	148.662	148.69
Actr3	74117	ARP3 actin-related protein 3	NM_001205385//NM_001205386//NM_023735//NP_001192314//NP_001192315//NP_076224	384.118	375.763	398.595	236.552	265.471	250.807	233.573	248.599	235.184	240.593	254.92	243.606
Actr3b	242894	ARP3 actin-related protein 3B	NM_001004365//NM_001310504//NP_001004365//NP_001297433//XM_006535713//XM_006535714//XM_011249768//XP_006535776//XP_006535777//XP_011248070	1.56122	1.23326	1.4965	0.359399	0.883204	0.715171	1.22714	1.18006	1.13928	1.55667	1.09947	1.47051
Actr5	109275	ARP5 actin-related protein 5	NM_175419//NP_780628//XM_006498566//XP_006498629//XR_374386//XR_866206	9.0278	7.82808	9.12452	10.4774	8.90041	8.83724	9.46409	9.04638	8.87816	10.3514	8.83744	9.15831
Actr6	67019	ARP6 actin-related protein 6	NM_025914//NP_080190//XM_006513965//XM_006513966//XM_006513967//XM_011243532//XP_006514028//XP_006514029//XP_006514030//XP_011241834	6.22195	7.04009	7.20808	9.02718	10.5299	8.44273	9.33487	9.78124	9.25659	6.55385	6.32095	7.70829
Actr8	56249	ARP8 actin-related protein 8	NM_027493//NP_081769//XM_006519309//XP_006519372	11.6707	12.5263	11.9656	14.9311	12.9196	13.5097	14.0476	12.8989	13.2663	13.4546	13.6489	12.1204
Acvr1	11477	activin A receptor, type 1	NM_001110204//NM_001110205//NM_007394//NP_001103674//NP_001103675//NP_031420//XM_006497622//XP_006497685	0.566973	0.552568	0.548034	0.870127	0.610941	0.587464	0.697273	0.581604	1.02793	0.730687	0.633781	0.89558
Acvr1b	11479	activin A receptor, type 1B	NM_007395//NP_031421	4.91809	4.44887	4.06765	2.56456	2.30571	1.99151	2.16624	2.92666	3.23286	2.16741	1.53082	2.0697
Acvr2a	11480	activin receptor IIA	NM_007396//NP_031422//XM_006497623//XP_006497686	2.53913	2.58315	2.95615	0.847907	0.620673	1.14877	1.77755	1.3861	1.46202	1.02698	0.809445	1.1361
Acvrl1	11482	activin A receptor, type II-like 1	NM_001277255//NM_001277257//NM_001277258//NM_001277259//NM_009612//NP_001264184//NP_001264186//NP_001264187//NP_001264188//NP_033742	27.4126	21.4319	21.689	10.9415	7.97615	6.86373	8.633	4.9015	5.4943	5.5981	4.29574	4.40591
Acy1	109652	aminoacylase 1	NM_001276442//NM_025371//NP_001263371//NP_079647	5.66234	7.57394	6.57835	4.9418	5.6321	5.70071	5.31006	5.36165	5.50803	6.82464	6.35388	6.03919
Acyp1	66204	acylphosphatase 1, erythrocyte (common) type	NM_025421//NP_079697//XM_006516139//XM_011244156//XP_006516202//XP_011242458	4.39713	2.8123	4.53248	2.68874	2.64298	4.40617	3.85736	2.64849	3.26977	2.15301	3.06435	2.53226
Ada	11486	adenosine deaminase	NM_001272052//NM_007398//NP_001258981//NP_031424	15.2236	13.5672	15.8399	14.3711	12.7634	15.3647	11.1912	9.80982	9.69494	9.7503	10.6053	11.639
Adal	75894	adenosine deaminase-like	NM_001290811//NM_001290812//NM_029475//NP_001277740//NP_001277741//NP_083751//XM_006500351//XM_006500352//XM_006500353//XM_006500355//XM_006500356//XM_006500357//XM_006500358//XM_006500359//XM_006500360//XM_011239836//XM_011239837//XP_006500414//XP_006500415//XP_006500416//XP_006500418//XP_006500419//XP_006500420//XP_006500421//XP_006500422//XP_006500423//XP_011238138//XP_011238139	5.26488	4.42936	5.75299	5.66186	5.08721	4.88512	5.78235	5.05425	5.45021	5.91189	6.26972	5.47675
Adam10	11487	a disintegrin and metallopeptidase domain 10	NM_007399//NP_031425//XM_011242657//XP_011240959	39.1559	38.5413	38.2535	60.3005	70.4704	66.9292	51.4403	60.9817	56.8649	72.3569	76.5666	74.1368
Adam15	11490	a disintegrin and metallopeptidase domain 15 (metargidin)	NM_001037722//NM_009614//NP_001032811//NP_033744//XM_006500918//XP_006500981//XR_375479//XR_375480//XR_375481//XR_375482	6.76229	5.96857	6.47521	4.35465	3.47161	3.7186	3.41193	3.61395	3.94132	6.1952	5.38461	6.33157
Adam17	11491	a disintegrin and metallopeptidase domain 17	NM_001277266//NM_001291871//NM_009615//NP_001264195//NP_001278800//NP_033745//NR_102380//NR_120376//XM_011243808//XP_011242110	15.0826	15.2027	14.3787	16.0124	18.2527	16.2553	18.4095	19.0233	17.6424	14.6101	15.5462	15.3548
Adam19	11492	a disintegrin and metallopeptidase domain 19 (meltrin beta)	NM_001291890//NM_001291891//NM_001311209//NM_009616//NP_001278819//NP_001278820//NP_001298138//NP_033746//XM_006532021//XP_006532084	42.8271	44.3155	37.3892	15.8539	17.8238	19.5417	23.1524	23.5512	23.1686	23.6507	23.4645	24.4067
Adam1a	280668	a disintegrin and metallopeptidase domain 1a	NM_172126//NP_742124	0.287975	0.248161	0.219205	0.232025	0.162911	0.197875	0.420368	0.293851	0.465974	0.451213	0.304202	0.176898
Adam8	11501	a disintegrin and metallopeptidase domain 8	NM_001291066//NM_007403//NP_001277995//NP_031429//XM_006536151//XM_006536152//XM_011249838//XP_006536214//XP_006536215//XP_011248140	219.2	218.826	197.159	129.817	129.5	137.329	133.234	130.302	143.303	127.25	127.211	132.397
Adam9	11502	a disintegrin and metallopeptidase domain 9 (meltrin gamma)	NM_001270996//NM_007404//NP_001257925//NP_031430//XM_006508986//XP_006509049	15.4622	13.0694	13.2476	8.17851	8.84829	8.31636	10.337	9.57608	10.5701	10.6622	9.65115	9.80011
Adamts10	224697	a disintegrin-like and metallopeptidase (reprolysin type) with thrombospondin type 1 motif, 10	NM_172619//NP_766207//NR_037707//NR_037708//XM_006524100//XM_006524101//XM_006524104//XM_006524105//XP_006524163//XP_006524164//XP_006524167//XP_006524168	9.88867	9.82708	8.6041	7.52926	6.46049	7.21567	8.27868	6.6476	7.68395	9.006	8.29407	8.7891
Adamts14	237360	a disintegrin-like and metallopeptidase (reprolysin type) with thrombospondin type 1 motif, 14	NM_001081127//NP_001074596	11.2418	13.3851	12.4692	16.3176	16.8748	17.5718	13.0086	11.9285	13.0527	14.7172	15.5718	14.5914
Adamts3	330119	a disintegrin-like and metallopeptidase (reprolysin type) with thrombospondin type 1 motif, 3	NM_001081401//NM_177872//NP_001074870//NP_808540//XM_006535012//XM_011249483//XP_006535075//XP_011247785	0.151056	0.175231	0.117931	0.320987	0.197202	0.239526	0.0782849	0.210788	0.14378	0.13241	0.177298	0.0856532
Adamts4	240913	a disintegrin-like and metallopeptidase (reprolysin type) with thrombospondin type 1 motif, 4	NM_172845//NP_766433	0	0.0522266	0	0.530161	0.603422	0.860635	0.136105	0.0824565	0.0922979	0.276247	0.341444	0.208482
Adamts6	108154	a disintegrin-like and metallopeptidase (reprolysin type) with thrombospondin type 1 motif, 6	NM_001081020//NM_175496//NP_001074489//XM_006517516//XM_006517517//XM_011244610//XM_011244611//XM_011244612//XM_011244613//XM_011244614//XM_011244615//XM_011244616//XP_006517579//XP_006517580//XP_011242912//XP_011242913//XP_011242914//XP_011242915//XP_011242916//XP_011242917//XP_011242918//XR_873727	0.960218	0.755856	0.734036	8.58676	9.86131	9.1567	10.8857	10.4262	10.8621	7.54889	7.54243	6.26142
Adap1	231821	ArfGAP with dual PH domains 1	NM_172723//NP_766311//XM_006504669//XP_006504732	33.219	36.3027	36.3203	24.8211	26.6243	28.1388	24.6727	20.7042	22.2921	46.3129	45.8295	49.9772
Adar	56417	adenosine deaminase, RNA-specific	NM_001038587//NM_001146296//NM_019655//NP_001033676//NP_001139768//NP_062629//XM_006501752//XM_006501753//XM_006501754//XP_006501815//XP_006501816//XP_006501817	15.1426	15.4219	14.0168	15.5286	15.698	16.3451	15.2483	15.1122	16.6165	15.4786	16.9771	15.9408
Adarb1	110532	adenosine deaminase, RNA-specific, B1	NM_001024837//NM_001024838//NM_001024839//NM_001024840//NM_130895//NP_001020008//NP_570965//NR_004429//NR_021486//XM_006513062//XM_006513063//XM_006513064//XM_006513065//XM_011243265//XP_006513125//XP_006513126//XP_006513127//XP_006513128//XP_011241567	0.630931	0.506105	0.510916	1.49878	1.12394	1.04539	1.49228	1.1415	1.43107	1.58707	1.30776	1.76468
Adat1	30947	adenosine deaminase, tRNA-specific 1	NM_013925//NP_038953//XM_006531075//XM_006531076//XP_006531138//XP_006531139	2.5368	2.15572	2.19323	3.56877	3.22101	3.03429	3.38657	3.09989	3.4341	3.81419	3.77151	3.98235
Adat2	66757	adenosine deaminase, tRNA-specific 2	NM_025748//NP_080024//XM_011243200//XP_011241502	5.76045	5.80898	6.01228	10.6509	10.747	9.54447	9.97764	8.54602	7.64114	7.50691	7.6243	7.75466
Adat3	100113398	adenosine deaminase, tRNA-specific 3	NM_001100606//NP_001094076	5.04844	5.03023	4.16308	5.9561	6.71151	4.91429	4.74759	4.00669	5.70623	4.22473	6.59208	5.73715
Adck1	72113	aarF domain containing kinase 1	NM_001277296//NM_001277297//NM_028105//NP_001264225//NP_001264226//NP_082381//XM_006516245//XM_006516246//XM_006516247//XM_006516248//XM_006516249//XM_006516250//XM_006516251//XM_006516252//XM_011244180//XP_006516308//XP_006516309//XP_006516310//XP_006516311//XP_006516312//XP_006516313//XP_006516314//XP_006516315//XP_011242482	8.99373	9.0588	8.46279	8.2905	6.69572	6.82187	5.8582	6.79797	6.8558	6.54402	7.99708	6.07476
Adck2	57869	aarF domain containing kinase 2	NM_178873//NP_849204//XM_006506425//XP_006506488	4.02563	4.17372	4.31979	2.6643	2.70435	3.14069	3.05119	2.73852	3.32879	3.65551	2.92357	3.4311
Adck3	67426	aarF domain containing kinase 3	NM_001163290//NM_023341//NP_001156762//NP_075830//XM_006496961//XM_006496962//XM_006496963//XM_011238855//XP_006497024//XP_006497025//XP_006497026//XP_011237157	0.349526	0.400035	0.295619	0.729187	0.642627	0.575403	0.662301	0.767807	0.602999	1.33802	1.30766	1.47611
Adck4	76889	aarF domain containing kinase 4	NM_133770//NP_598531//XM_006540421//XM_006540422//XM_006540423//XM_011250740//XM_011250741//XP_006540484//XP_006540485//XP_006540486//XP_011249042//XP_011249043//XR_391109	5.28559	5.95632	5.77713	7.81534	8.28034	8.24153	7.44165	6.45369	8.01086	5.79141	6.44242	6.59358
Adck5	268822	aarF domain containing kinase 5	NM_172960//NP_766548//NR_073123	6.12874	5.70581	5.96103	7.65893	5.89408	6.16641	8.4548	6.5516	8.29191	8.4804	6.67962	6.93793
Adcy3	104111	adenylate cyclase 3	NM_001159536//NM_001159537//NM_138305//NP_001153008//NP_001153009//NP_612178//XM_006514932//XM_006514933//XM_006514934//XM_006514935//XP_006514995//XP_006514996//XP_006514997//XP_006514998	12.6315	13.14	13.0875	5.9153	5.68682	6.3813	6.84872	6.23227	6.55802	9.78724	9.87656	9.52856
Adcy6	11512	adenylate cyclase 6	NM_007405//NP_031431//XM_006520303//XM_006520306//XM_006520307//XM_006520314//XM_006520315//XP_006520366//XP_006520369//XP_006520370//XP_006520377//XP_006520378//XR_383971//XR_383972//XR_875221	1.35964	1.17803	1.07495	0.340211	0.535072	0.389269	0.514435	0.519433	0.576739	1.83143	1.30096	1.47068
Adcy7	11513	adenylate cyclase 7	NM_001037723//NM_001037724//NM_001109756//NM_007406//NP_001032812//NP_001032813//NP_001103226//NP_031432//XM_006530580//XM_011248277//XM_011248278//XM_011248279//XM_011248280//XM_011248281//XM_011248282//XM_011248283//XP_006530643//XP_011246579//XP_011246580//XP_011246581//XP_011246582//XP_011246583//XP_011246584//XP_011246585//XR_878769//XR_878770	32.4799	34.8806	29.1123	13.4708	14.9127	15.5454	15.2581	16.4589	17.4459	14.1659	14.4631	14.9833
Add1	11518	adducin 1 (alpha)	NM_001024458//NM_001102444//NM_013457//NP_001019629//NP_001095914//NP_038485//XM_006503668//XM_006503669//XM_006503670//XM_006503671//XM_006503672//XM_006503673//XM_006503674//XM_006503675//XM_006503676//XM_006503677//XM_006503678//XM_006503679//XM_006503680//XM_006503681//XP_006503731//XP_006503732//XP_006503733//XP_006503734//XP_006503735//XP_006503736//XP_006503737//XP_006503738//XP_006503739/…	69.1301	71.9771	66.5629	37.1765	35.6226	38.3243	61.6895	59.8691	64.2084	46.9783	48.2654	45.4657
Add3	27360	adducin 3 (gamma)	NM_001164099//NM_001164100//NM_001164101//NM_001277100//NM_013758//NP_001157571//NP_001157572//NP_001157573//NP_001264029//NP_038786	9.10614	8.95432	9.05904	9.04921	8.97679	9.35461	10.5693	11.1013	11.139	12.3287	12.6564	13.4914
Adh5	11532	alcohol dehydrogenase 5 (class III), chi polypeptide	NM_001288578//NM_007410//NP_001275507//NP_031436	63.9498	67.384	66.3682	60.5705	56.3852	58.735	54.7199	51.5637	54.8431	61.9681	61.97	66.7207
Adi1	104923	acireductone dioxygenase 1	NM_134052//NP_598813	12.8645	12.0823	11.9595	15.358	14.4951	13.3933	11.7592	10.2461	13.4592	13.7054	11.0438	11.3639
Adipor1	72674	adiponectin receptor 1	NM_001306069//NM_028320//NP_001292998//NP_082596//XM_006529888//XP_006529951	60.2264	56.2975	59.1235	61.0678	59.9786	61.4146	67.1328	66.8373	64.2344	54.3297	65.5772	59.9934
Adipor2	68465	adiponectin receptor 2	NM_197985//NP_932102//XM_006506538//XM_011241448//XP_006506601//XP_011239750	31.8376	32.0198	33.0273	45.6194	48.224	43.1507	45.261	46.9489	43.9267	52.6146	51.9519	51.5085
Adk	11534	adenosine kinase	NM_001243041//NM_134079//NP_001229970//NP_598840//XM_006518440//XM_006518441//XP_006518503//XP_006518504	11.9057	11.7436	12.5001	15.7513	15.1736	15.6196	16.2882	17.5325	13.9807	15.1393	13.974	15.2433
Adnp	11538	activity-dependent neuroprotective protein	NM_001310086//NM_001310088//NM_009628//NP_001297015//NP_001297017//NP_033758	19.7588	18.6625	19.2612	16.6808	19.931	18.0109	17.5373	20.0755	19.3602	19.0649	17.6706	17.046
Adnp2	240442	ADNP homeobox 2	NM_175028//NP_778193//XM_006526465//XM_006526466//XM_011247077//XP_006526528//XP_006526529//XP_011245379	4.89007	5.42781	4.53149	4.69862	5.43653	4.40707	4.72698	5.54429	5.38304	5.17867	5.04086	5.27638
Ado	211488	2-aminoethanethiol (cysteamine) dioxygenase	NM_001005419//NP_001005419	7.37174	8.58804	8.30178	19.0451	17.4517	17.6185	14.2158	13.5817	14.0905	12.4407	13.5193	11.8868
Adora2a	11540	adenosine A2a receptor	NM_009630//NP_033760//XM_006513092//XM_006513093//XM_006513094//XM_006513095//XM_006513096//XP_006513155//XP_006513156//XP_006513157//XP_006513158//XP_006513159	1.54611	2.46031	1.96148	17.0275	15.3859	13.5613	10.4165	9.72093	9.19769	13.8144	11.7956	10.3177
Adora2b	11541	adenosine A2b receptor	NM_007413//NP_031439	6.8568	5.46149	5.63592	12.6165	12.6203	10.6727	7.91622	7.66464	6.57246	14.1001	13.9423	14.653
Adora3	11542	adenosine A3 receptor	NM_009631//NP_033761	24.4606	20.1796	25.6412	3.46346	3.11165	4.74286	4.5777	3.99855	3.81879	5.7609	5.69642	6.16133
Adpgk	72141	ADP-dependent glucokinase	NM_028121//NP_082397//XM_006511466//XP_006511529	23.0983	22.3192	22.7055	37.3704	35.3481	34.747	31.9249	30.1923	31.5207	33.7739	37.6001	36.4792
Adprh	11544	ADP-ribosylarginine hydrolase	NM_007414//NP_031440	39.4866	41.0801	39.4861	26.739	22.529	25.1869	31.2012	27.6779	30.5173	35.4136	32.6141	35.52
Adprhl2	100206	ADP-ribosylhydrolase like 2	NM_133883//NP_598644	22.3906	23.2073	21.5247	29.0684	24.155	24.2257	27.4807	19.9252	23.976	23.5492	25.44	25.4292
Adrb2	11555	adrenergic receptor, beta 2	NM_007420//NP_031446	0.373776	0.268417	0.491756	1.8643	2.5374	1.85489	2.61149	2.91939	2.13463	1.89301	2.43728	1.27558
Adrbk1	110355	adrenergic receptor kinase, beta 1	NM_001290818//NM_130863//NP_001277747//NP_570933	141.93	144.293	136.015	96.7232	89.8845	93.4791	96.338	90.3892	96.685	98.213	105.463	108.225
Adrm1	56436	adhesion regulating molecule 1	NM_019822//NP_062796//XM_006500680//XP_006500743	76.5174	77.322	79.6304	109.23	91.0152	94.9783	87.5287	76.0866	80.9568	85.2942	90.1027	83.2125
Adsl	11564	adenylosuccinate lyase	NM_009634//NP_033764	63.8787	65.7165	64.6322	83.5362	75.8566	79.7301	70.5427	66.7284	65.5837	66.9942	74.6786	63.4886
Adss	11566	adenylosuccinate synthetase, non muscle	NM_007422//NP_031448//XM_006496623//XP_006496686	45.1313	45.0079	46.1647	68.7673	75.0944	68.8996	63.3264	68.3309	63.8715	68.061	71.5976	70.4437
Adssl1	11565	adenylosuccinate synthetase like 1	NM_007421//NP_031447	8.40205	9.26474	7.06416	9.61367	9.00003	8.31258	9.88106	9.92068	8.80177	8.49795	9.10308	9.89488
Aebp1	11568	AE binding protein 1	NM_001291857//NM_009636//NP_001278786//NP_033766//XM_006514460//XP_006514523	0.0439821	0.0236884	0.111596	1.39216	1.29382	1.33477	0.592637	0.598395	0.627952	0.43854	0.283926	0.297191
Aebp2	11569	AE binding protein 2	NM_001005605//NM_001309436//NM_001309437//NM_009637//NM_178803//NP_001005605//NP_001296365//NP_001296366//NP_033767//NP_848918//XM_006506905//XM_006506906//XM_006506907//XM_006506909//XM_006506910//XP_006506968//XP_006506969//XP_006506970//XP_006506972//XP_006506973	36.9841	34.6776	36.8122	42.0581	45.4384	44.2811	43.3571	43.6716	44.0288	53.2364	48.9221	50.5961
Aen	68048	apoptosis enhancing nuclease	NM_001162939//NM_026531//NP_001156411//NP_080807//XM_006541137//XP_006541200	29.4735	29.9267	29.2187	47.6691	45.9596	44.3852	35.8466	31.8906	35.9706	42.7197	39.1306	41.2133
Aes	14797	amino-terminal enhancer of split	NM_001276288//NM_010347//NP_001263217//NP_034477//NR_074087	272.083	265.028	259.193	149.13	128.417	152.238	134.498	110.847	137.29	176.642	194.977	200.92
Afap1	70292	actin filament associated protein 1	NM_027373//NP_081649//XM_006504098//XM_006504100//XP_006504161//XP_006504163	0.0672826	0.115961	0.10243	0.402705	0.334951	0.323621	0.3022	0.33565	0.204933	0.364184	0.379061	0.281047
Aff1	17355	AF4/FMR2 family, member 1	NM_001080798//NM_133919//NP_001074267//NP_598680//XM_006534801//XP_006534864	8.13282	7.37194	7.39262	8.83023	10.0317	10.43	9.12038	10.1239	10.1751	12.0323	13.0392	12.9789
Aff3	16764	AF4/FMR2 family, member 3	NM_001290814//NM_010678//NP_001277743//XM_006495737//XM_011238443//XM_011238444//XM_011238445//XM_011238446//XM_011238447//XP_006495800//XP_011236745//XP_011236746//XP_011236747//XP_011236748//XP_011236749	0.37039	0.542609	0.41351	0.221689	0.318492	0.203604	0.798532	0.823088	0.930727	0.274345	0.226062	0.145615
Aff4	93736	AF4/FMR2 family, member 4	NM_033565//NP_291043//XM_006534560//XM_011249331//XP_006534623//XP_011247633	6.36826	6.95413	5.88247	8.94317	10.8921	10.5834	9.90485	12.0072	11.6978	10.5059	11.8853	10.5465
Afg3l1	114896	AFG3-like AAA ATPase 1	NM_054070//NP_473411//NR_028260//XM_011248276//XP_011246578	22.4691	22.4729	24.1208	18.8264	18.8128	18.1819	18.4598	17.9769	17.5343	21.3665	20.2018	19.9153
Afg3l2	69597	AFG3-like AAA ATPase 2	NM_027130//NP_081406//XM_011246998//XP_011245300	44.2297	40.9941	48.0963	39.38	33.8669	36.8804	41.6541	36.0174	35.8355	34.7564	36.6709	35.916
Afmid	71562	arylformamidase	NM_027827//NP_082103//XM_006534245//XM_006534246//XM_006534247//XM_006534248//XM_006534249//XM_006534250//XM_011249268//XM_011249269//XP_006534308//XP_006534309//XP_006534310//XP_006534311//XP_006534312//XP_006534313//XP_011247570//XP_011247571	7.33106	9.13077	7.58903	2.24139	2.89445	3.10462	3.12982	2.59745	3.05284	3.86152	3.09229	3.65896
Afp	11576	alpha fetoprotein	NM_007423//NP_031449	6.01864	5.9774	6.60668	6.78016	6.37499	7.13702	5.32028	5.22678	4.18481	4.92492	4.50908	6.45033
Aftph	216549	aftiphilin	NM_001252503//NM_001290545//NM_181411//NP_001239432//NP_001277474//NP_852076//XM_006514625//XP_006514688	20.3473	19.5659	20.9593	23.6532	26.0009	24.4618	25.9308	27.0504	26.3084	31.9965	28.3467	31.8004
Aga	11593	aspartylglucosaminidase	NM_001005847//NM_001205054//NP_001005847//NP_001191983//XM_006509249//XP_006509312//XR_378907	10.6988	11.0785	11.4423	8.50099	10.1525	9.01143	9.06821	9.23457	9.00085	9.63529	8.50666	11.7874
Agap2	216439	ArfGAP with GTPase domain, ankyrin repeat and PH domain 2	NM_001033263//NM_001301014//NP_001028435//NP_001287943//XM_006513557//XM_006513558//XM_006513559//XM_006513561//XM_006513562//XM_006513563//XP_006513620//XP_006513621//XP_006513622//XP_006513624//XP_006513625//XP_006513626	24.7224	22.6462	23.2491	9.6066	8.37001	9.55812	12.1584	9.14018	11.6604	9.47918	9.35083	9.39933
Agap3	213990	ArfGAP with GTPase domain, ankyrin repeat and PH domain 3	NM_001256431//NM_139153//NP_001243360//NP_631892//XM_006535673//XM_006535674//XM_006535675//XM_006535676//XM_006535677//XP_006535736//XP_006535737//XP_006535738//XP_006535739//XP_006535740	12.97	12.8552	13.2877	14.8293	13.0386	14.4826	12.4555	10.619	12.4684	17.1835	17.4775	18.2676
Agbl3	76223	ATP/GTP binding protein-like 3	NM_001289656//NM_001289657//NM_001289658//NM_178630//NP_001276585//NP_001276586//NP_001276587//NP_848745//XM_006506731//XM_006506732//XM_006506734//XM_011241501//XP_006506794//XP_006506795//XP_006506797//XP_011239803//XR_377500//XR_377501	0.478848	0.567387	0.587244	0.248023	0.325068	0.329029	0.241959	0.325746	0.432992	0.170519	0.281017	0.382392
Agbl5	231093	ATP/GTP binding protein-like 5	NM_001048190//NM_001048191//NM_001048192//NM_001294262//NM_174849//NP_001041657//NP_001281191//NP_777274//NR_122116//NR_122117//XM_006503866//XM_006503867//XM_006503868//XM_006503869//XM_006503870//XM_006503871//XM_006503872//XM_006503873//XM_006503874//XM_006503875//XM_006503876//XM_006503877//XP_006503929//XP_006503930//XP_006503931//XP_006503932//XP_006503933//XP_006503934//XP_006503935//XP_00…	2.66057	3.07734	2.95112	2.0332	2.27001	2.37259	2.39979	2.05222	2.94755	2.45401	2.27809	2.14339
Ager	11596	advanced glycosylation end product-specific receptor	NM_001271422//NM_001271423//NM_001271424//NM_007425//NP_001258351//NP_001258352//NP_001258353//NP_031451//NR_073173//NR_073175//NR_073176//XM_006523501//XM_006525275//XM_006536500//XM_006537233//XP_006523564//XP_006525338//XP_006536563//XP_006537296	0.97491	0.840124	0.934491	1.34656	0.588287	1.04204	1.0947	0.884271	0.927947	1.11094	0.839135	1.19774
Agfg1	15463	ArfGAP with FG repeats 1	NM_001310713//NM_010472//NP_001297642//NP_034602//XM_006496430//XM_006496431//XM_006496432//XM_006496433//XM_006496434//XM_006496435//XM_006496436//XM_006496437//XM_006496438//XM_006496439//XM_006496440//XP_006496493//XP_006496494//XP_006496495//XP_006496496//XP_006496497//XP_006496498//XP_006496499//XP_006496500//XP_006496501//XP_006496502//XP_006496503//XR_373537//XR_865549	53.1639	49.7152	53.727	110.624	114.425	112.568	110.341	118.461	112.283	105.323	104.744	103.674
Agfg2	231801	ArfGAP with FG repeats 2	NM_001303266//NM_001303271//NM_145566//NM_178162//NP_001290195//NP_001290200//NP_835456//XM_006504569//XM_006504570//XP_006504632//XP_006504633	17.4733	19.0397	15.9509	4.15539	4.28073	4.4321	5.48074	4.94456	5.27813	5.55378	6.77979	6.84818
Aggf1	66549	angiogenic factor with G patch and FHA domains 1	NM_025630//NP_079906	26.7098	28.2612	28.6207	38.5013	40.0834	35.6278	32.2435	34.9566	32.7929	34.2768	37.561	34.4913
Agk	69923	acylglycerol kinase	NM_023538//NP_076027//XM_006506571//XM_011241458//XP_006506634//XP_011239760	10.5249	9.56987	9.40939	12.6671	12.6326	11.0908	12.672	10.2996	11.1226	10.3176	12.964	10.8656
Agl	77559	amylo-1,6-glucosidase, 4-alpha-glucanotransferase	NM_001081326//NP_001074795//XM_006502287//XM_011240280//XP_006502350//XP_011238582	1.44317	1.49477	1.42402	0.851853	1.04669	0.953499	1.1115	0.954476	1.04785	0.816995	0.879516	0.693299
Agpat1	55979	1-acylglycerol-3-phosphate O-acyltransferase 1 (lysophosphatidic acid acyltransferase, alpha)	NM_001163379//NM_018862//NP_001156851//NP_061350//XM_006524647//XM_006524648//XM_006525424//XM_006525425//XM_006536673//XM_006536674//XM_006537404//XM_006537405//XP_006524710//XP_006524711//XP_006525487//XP_006525488//XP_006536736//XP_006536737//XP_006537467//XP_006537468	24.7009	24.0531	20.0891	21.6077	17.2155	20.8197	19.0824	18.4612	19.8245	24.0941	23.3328	23.9374
Agpat2	67512	1-acylglycerol-3-phosphate O-acyltransferase 2 (lysophosphatidic acid acyltransferase, beta)	NM_026212//NP_080488	17.2339	19.3662	17.3652	17.9998	17.6934	18.6399	17.3208	17.0066	15.9987	21.5175	22.1008	21.3036
Agpat3	28169	1-acylglycerol-3-phosphate O-acyltransferase 3	NM_053014//NP_443747//XM_006513716//XM_006513717//XM_006513718//XM_006513719//XM_006513720//XM_006513721//XM_006513722//XM_006513723//XP_006513779//XP_006513780//XP_006513781//XP_006513782//XP_006513783//XP_006513784//XP_006513785//XP_006513786	49.8675	49.0309	47.6512	52.3618	45.348	47.1458	42.9993	34.992	40.8853	42.1544	42.2722	45.3606
Agpat4	68262	1-acylglycerol-3-phosphate O-acyltransferase 4 (lysophosphatidic acid acyltransferase, delta)	NM_026644//NP_080920//XM_006523345//XM_006523346//XM_006523347//XM_006523348//XP_006523408//XP_006523409//XP_006523410//XP_006523411	13.8924	17.4755	18.8864	108.874	97.0519	99.8893	78.5206	70.9322	78.5403	50.6	57.1251	52.5776
Agpat5	52123	1-acylglycerol-3-phosphate O-acyltransferase 5 (lysophosphatidic acid acyltransferase, epsilon)	NM_026792//NP_081068	14.5806	13.4515	14.574	14.2665	14.4709	13.795	13.1605	12.3919	12.2182	15.6014	13.6199	14.3991
Agpat6	NA	NA	NA	28.8528	26.7752	27.0761	30.5075	29.3241	31.2068	30.5222	31.0747	30.1275	31.9009	33.7592	33.5891
Agpat9	231510	1-acylglycerol-3-phosphate O-acyltransferase 9	NM_172715//NP_766303//XM_011249431//XM_011249432//XM_011249433//XP_011247733//XP_011247734//XP_011247735	0.464243	0.266706	0.418819	0.854962	1.08553	0.460768	1.28584	0.877253	0.824842	0.484933	0.653871	0.456281
Agps	228061	alkylglycerone phosphate synthase	NM_172666//NP_766254	20.8599	20.0717	20.4365	9.37285	12.3757	11.4179	11.2224	13.5676	12.4152	12.4264	13.3212	12.5463
Agrn	11603	agrin	NM_021604//NP_067617//XM_006538491//XM_006538492//XM_006538493//XM_006538494//XM_006538495//XM_006538496//XM_011250176//XM_011250177//XM_011250178//XP_006538554//XP_006538555//XP_006538556//XP_006538557//XP_006538558//XP_006538559//XP_011248478//XP_011248479//XP_011248480//XR_390724//XR_881417	0.760216	0.59792	0.755233	0.486123	0.600724	0.552766	0.487787	0.465164	0.551311	0.893788	0.892283	0.592999
Agtpbp1	67269	ATP/GTP binding protein 1	NM_001048008//NM_001284218//NM_001284219//NM_001284221//NM_023328//NP_001041473//NP_001271147//NP_001271148//NP_001271150//NP_075817//XM_006517335//XM_006517336//XM_006517337//XM_006517338//XM_006517339//XM_006517340//XM_006517342//XM_011244555//XM_011244556//XM_011244557//XP_006517398//XP_006517399//XP_006517400//XP_006517401//XP_006517402//XP_006517403//XP_006517405//XP_011242857//XP_011242858/…	5.95935	6.4193	6.87024	4.47438	6.36912	5.16577	5.99156	6.44477	5.21849	5.87668	6.15527	6.66813
Agtrap	11610	angiotensin II, type I receptor-associated protein	NM_001301281//NM_009642//NP_001288210//NP_033772	5.87866	5.64201	5.75705	2.67096	2.75052	2.22722	3.42458	3.18223	3.28156	3.08502	3.26838	3.50254
Agxt2l2	NA	NA	NA	7.79585	7.89168	5.91827	6.48662	6.85443	6.02363	5.00969	6.17652	5.76639	6.48876	5.78776	6.46206
Ahctf1	226747	AT hook containing transcription factor 1	NM_026375//NP_080651//XM_006496800//XP_006496863//XR_373604	17.3425	16.5414	16.2199	20.9364	25.4627	24.2025	19.8018	23.7781	23.5034	23.5539	25.7045	26.1499
Ahcy	269378	S-adenosylhomocysteine hydrolase	NM_016661//NP_057870	58.345	57.1107	62.0906	57.1935	53.0879	58.3496	62.4844	56.973	58.9032	58.2498	59.6791	61.1329
Ahcyl1	229709	S-adenosylhomocysteine hydrolase-like 1	NM_145542//NP_663517//XM_006501408//XP_006501471	22.4743	22.8391	23.0171	48.7027	51.4316	50.1516	46.6293	50.4902	48.3294	35.9648	38.9438	33.5765
Ahcyl2	74340	S-adenosylhomocysteine hydrolase-like 2	NM_001171000//NM_001171001//NM_021414//NP_001164471//NP_001164472//NP_067389//XM_006505179//XM_006505180//XM_006505181//XM_006505182//XM_006505183//XM_006505184//XM_006505185//XM_011241082//XM_011241083//XP_006505242//XP_006505243//XP_006505244//XP_006505245//XP_006505246//XP_006505247//XP_006505248//XP_011239384//XP_011239385	6.00226	6.66145	6.09744	25.408	28.7172	25.1662	18.6041	22.2343	21.137	27.1799	31.6733	30.3904
Ahdc1	230793	AT hook, DNA binding motif, containing 1	NM_146155//NP_666267//XM_006538734//XM_006538736//XM_006538737//XM_006538738//XM_006538739//XM_006538740//XM_006538741//XM_006538742//XM_011250231//XP_006538797//XP_006538799//XP_006538800//XP_006538801//XP_006538802//XP_006538803//XP_006538804//XP_006538805//XP_011248533	5.31392	4.31483	5.37269	7.71536	5.32561	8.40237	4.75532	3.83816	6.36735	4.93726	5.03398	6.51191
Ahi1	52906	Abelson helper integration site 1	NM_001177776//NM_026203//NP_001171247//NP_080479//XM_006512798//XM_006512799//XP_006512861//XP_006512862//XR_380069	2.72684	2.29712	2.61674	3.44043	3.16432	3.78339	3.96477	3.78529	4.45891	2.61432	2.72868	2.85617
Ahnak	66395	AHNAK nucleoprotein (desmoyokin)	NM_001039959//NM_001286518//NM_009643//NM_175108//NP_001035048//NP_001273447//NP_033773//NR_104460//XM_006527253//XM_006527254//XM_006527255//XM_006527256//XM_011247310//XM_011247311//XP_006527316//XP_006527317//XP_006527318//XP_006527319//XP_011245612//XP_011245613//XR_877684//XR_877685//XR_877686	19.2797	20.147	19.669	13.3479	17.1791	20.8034	15.7984	18.6904	23.2552	24.945	26.3432	30.276
Ahr	11622	aryl-hydrocarbon receptor	NM_001314027//NM_013464//NP_001300956//NP_038492	1.68554	1.11731	0.904695	2.8355	2.34715	2.65415	2.09283	2.14992	1.58892	4.75562	4.71762	3.92255
Ahrr	11624	aryl-hydrocarbon receptor repressor	NM_009644//NP_033774//XM_006517048//XM_006517049//XM_006517050//XM_006517051//XM_011244464//XP_006517111//XP_006517112//XP_006517113//XP_006517114//XP_011242766	0.545691	0.141885	0.175063	0.129952	0.0851599	0.064648	0.190162	0.0213344	0.0179105	0.670076	0.154601	0.41612
Ahsa1	217737	AHA1, activator of heat shock protein ATPase 1	NM_146036//NP_666148//XM_006515729//XP_006515792	116.496	114.443	124.659	129.275	115.932	121.825	101.801	95.7536	98.9422	115.974	123.116	111.465
Ahsa2	268390	AHA1, activator of heat shock protein ATPase 2	NM_001290654//NM_001290655//NM_172391//NP_001277583//NP_001277584//NP_765979//XM_006514710//XM_011243721//XM_011243722//XM_011243723//XP_006514773//XP_011242023//XP_011242024//XP_011242025	9.95667	11.4703	11.4092	10.0669	9.61598	9.19554	9.23815	10.0562	9.10078	9.6426	8.78653	9.25777
AI314180	230249	expressed sequence AI314180	NM_172381//NP_759013//XM_006537847//XM_006537848//XM_006537849//XM_006537850//XM_011250007//XP_006537910//XP_006537911//XP_006537912//XP_006537913//XP_011248309	32.8493	32.0852	34.866	28.6051	30.9864	31.7095	31.3622	33.3264	31.9133	30.4775	30.2852	29.8278
AI314976	NA	NA	NA	18.8282	18.6758	22.0951	12.8224	11.1839	12.6678	16.2087	12.4525	10.6034	13.4095	11.0496	11.0839
AI316807	NA	NA	NA	5.06543	6.50823	6.50372	2.38836	2.14055	3.42467	3.632	3.59809	2.67212	3.12951	4.22626	4.94857
AI413582	106672	expressed sequence AI413582	NM_001002895//NP_001002895//XM_006523413//XM_006536732//XM_011244368//XM_011246240//XP_006523476//XP_006536795//XP_011242670//XP_011244542	32.5694	39.9015	32.8664	22.8467	14.7083	20.3303	18.8351	20.7614	22.7515	14.1367	13.4535	13.0516
AI450353	103729	expressed sequence AI450353	NR_028364	0.593612	0.767314	0.552266	0.273303	0.402976	0.679809	0.933174	0.673028	0.395512	0.930101	0.627062	0.583432
AI462493	NA	NA	NA	21.7515	24.6999	26.6436	19.1164	18.4273	18.8972	26.1086	20.8955	19.8878	19.3835	19.8708	19.3512
AI467606	101602	expressed sequence AI467606	NM_178901//NP_849232//XM_006507162//XP_006507225	34.029	31.1046	32.1182	15.4427	16.1254	14.9395	20.7472	20.7909	21.8289	17.5237	18.0904	18.3083
AI480653	NA	NA	NA	6.03916	6.87524	5.97921	5.27103	6.18519	5.27721	5.43141	5.67888	4.82199	6.44148	6.45002	5.7668
AI504432	229694	expressed sequence AI504432	NM_173787//NR_033498	3.11582	3.0795	1.90174	1.57134	1.58094	1.28752	2.50679	2.51293	2.00263	2.05896	1.28187	1.3615
AI506816	433855	expressed sequence AI506816	NR_015554//NR_038090	5.7653	6.27928	4.90321	6.00922	8.51614	8.28976	5.64652	9.33282	8.47525	7.48217	8.75933	8.46028
AI597468	NA	NA	NA	6.92914	6.67693	6.99668	5.72395	5.59986	5.80303	8.4951	8.15009	7.35808	7.01638	5.53258	5.55943
AI597479	98404	expressed sequence AI597479	NM_133818//NP_598579	9.09221	8.82289	7.84242	12.1255	13.4928	13.0672	12.957	14.3094	12.5033	13.1711	14.2391	13.5436
AI661453	224833	expressed sequence AI661453	NM_145489//NP_663464	1.66334	1.77266	1.67619	0.142572	0.30031	0.0810584	0.158955	0.100312	0.168427	0.176435	0.290768	0.217396
AI662270	100043636	expressed sequence AI662270	NR_015519	143.555	139.035	159.015	182.776	182.599	180.84	170.141	175.809	166.857	148.541	151.421	152.824
AI836003	NA	NA	NA	0.0382318	0	0	0.836102	0.47582	0.306483	0.171718	0.13004	0.218341	3.48529	2.64754	4.0864
AI837181	107242	expressed sequence AI837181	NM_001256515//NM_134149//NP_001243444//NP_598910	19.7679	17.4446	16.3291	13.9968	11.672	15.3782	16.1137	15.2248	15.4694	15.1049	16.2346	16.2143
AI846148	68229	expressed sequence AI846148	NM_001033139//NM_001167831//NP_001028311//NP_001161303//XM_011247331//XM_011247332//XP_011245633//XP_011245634	3.34707	3.1017	3.87161	3.39929	3.00729	3.38214	3.62017	3.65534	3.88859	2.62919	2.57088	2.72123
AI847159	100048701	expressed sequence AI847159	NR_045264	7.4349	7.9134	6.81224	4.27885	3.50501	2.83817	3.6773	3.31162	3.95961	2.39543	2.28552	2.06608
AI848100	NA	NA	NA	11.6313	11.039	11.676	16.1337	18.2707	16.0846	17.134	18.0047	18.0039	11.7824	11.6307	10.9602
AI854703	243373	expressed sequence AI854703	NM_177737//NR_027236	0.722701	0.671104	0.864167	0.258158	0.0845878	0.199776	0.335795	0.197783	0.426965	0.39047	0.234	0.122467
AI987944	233168	expressed sequence AI987944	NM_001199330//NM_183167//NP_001186259//NP_898990//XM_011250853//XP_011249155	2.88604	2.02889	2.59509	2.48266	3.12785	3.06158	3.10421	3.13437	3.38316	3.59162	3.13781	3.13512
Aida	108909	axin interactor, dorsalization associated	NM_145626//NM_181732//NP_859421	18.8467	18.7576	18.73	11.889	14.3789	14.8947	18.7942	18.7929	18.1962	18.449	17.7728	18.4371
Aifm1	26926	apoptosis-inducing factor, mitochondrion-associated 1	NM_001290364//NM_012019//NP_001277293//NP_036149	16.8755	18.5434	19.8672	17.8135	15.8312	16.6553	17.5208	16.4892	15.7398	16.6693	14.7808	15.263
Aifm2	71361	apoptosis-inducing factor, mitochondrion-associated 2	NM_001039194//NM_001284300//NM_153779//NM_178058//NP_001034283//NP_001271229//NP_722474//NP_835159//XM_006514121//XM_006514122//XM_006514124//XM_006514125//XM_006514126//XM_006514127//XM_006514128//XM_011243572//XM_011243573//XP_006514184//XP_006514185//XP_006514187//XP_006514188//XP_006514189//XP_006514190//XP_006514191//XP_011241874//XP_011241875//XR_380441	3.33875	2.57284	2.47627	2.21709	2.15029	2.08825	1.73031	1.95095	1.98009	2.26812	1.8388	2.14559
Aig1	66253	androgen-induced 1	NM_025446//NP_079722//XM_006512811//XM_006512812//XM_006512813//XP_006512874//XP_006512875//XP_006512876	3.04128	2.82101	3.50108	7.97349	5.16146	6.48205	13.6599	7.85412	8.92555	5.77603	5.35442	5.70839
Aim1	11630	absent in melanoma 1	NM_172393//NP_765981//XM_006512498//XM_006512499//XP_006512561//XP_006512562	25.07	25.8927	28.3221	13.6955	15.9756	15.2352	19.1715	19.2897	19.4625	35.2653	32.0606	34.7829
Aim1l	230806	absent in melanoma 1-like	NM_001162970//NP_001156442//XM_006538748//XM_006538749//XM_006538750//XM_006538751//XP_006538811//XP_006538812//XP_006538813//XP_006538814	0.542368	0.483499	0.379629	0.796487	0.634809	0.66396	0.588011	0.296862	0.462837	1.09223	0.96586	0.574425
Aim2	383619	absent in melanoma 2	NM_001013779//NP_001013801//XM_006496919//XM_006496920//XM_006496926//XM_006496929//XM_011238831//XM_011238832//XM_011238833//XM_011238834//XM_011238835//XM_011238836//XM_011238837//XM_011238838//XM_011238839//XM_011238840//XM_011238841//XM_011238842//XM_011238843//XM_011238844//XM_011238845//XM_011238846//XM_011238847//XP_006496982//XP_006496983//XP_006496989//XP_006496992//XP_011237133//XP_0112…	17.5837	18.9409	19.087	18.1385	20.7683	18.6499	19.4291	20.6922	18.3736	15.2978	16.1894	14.3587
Aimp1	13722	aminoacyl tRNA synthetase complex-interacting multifunctional protein 1	NM_007926//NP_031952	68.0908	65.9944	69.8722	85.2244	86.3778	75.0699	75.2099	77.3802	68.6631	72.5723	71.1639	75.1714
Aimp2	231872	aminoacyl tRNA synthetase complex-interacting multifunctional protein 2	NM_001172146//NM_146165//NP_001165617//NP_666277	52.2228	49.4545	53.4471	74.3799	67.5878	67.0344	65.1365	58.9539	58.7188	64.7538	63.5	64.8975
Aip	11632	aryl-hydrocarbon receptor-interacting protein	NM_001276284//NM_016666//NP_001263213//NP_057875//XM_006531641//XM_006531642//XM_006531643//XM_006544889//XM_006544890//XM_006544891//XP_006531704//XP_006531705//XP_006531706//XP_006544952//XP_006544953//XP_006544954	70.4666	73.2708	69.3267	49.9128	40.537	47.087	44.0904	43.6194	46.0571	43.9722	44.768	47.6718
Aipl1	114230	aryl hydrocarbon receptor-interacting protein-like 1	NM_053245//NP_444475//XM_006531997//XM_006531998//XM_006531999//XM_006532000//XM_006532001//XP_006532060//XP_006532061//XP_006532062//XP_006532063//XP_006532064	1.24772	1.22184	1.53496	0.326397	0.70585	0.1299	0.57315	0.578718	0.701773	0.807847	0.532537	0.627096
Airn	104103	antisense Igf2r RNA	NR_002853//NR_027772//NR_027773//NR_027784	2.19756	1.62195	1.20467	2.3889	3.26912	3.12253	1.73645	2.5377	3.06008	2.89835	2.1972	1.89989
AK010878	100233175	cDNA sequence AK010878	NM_001142938//NP_001136410	2.98849	3.63186	4.40707	4.41001	5.46203	3.24694	4.9045	6.68974	6.05375	4.58429	2.96802	4.14226
Ak1	11636	adenylate kinase 1	NM_001198790//NM_001198791//NM_001198792//NM_021515//NP_001185719//NP_001185720//NP_001185721//NP_067490//XM_006497624//XP_006497687	1.24244	0.405557	0.605019	0.39002	0.0851959	0.388052	0.380485	0.512241	0.250853	0.321772	0.486095	0.462551
Ak2	11637	adenylate kinase 2	NM_001033966//NM_016895//NP_001029138//NP_058591//XR_376293	59.9831	60.1913	63.7108	99.8579	82.2207	88.4037	79.7663	74.3539	76.406	71.1561	73.4146	71.3435
Ak3	56248	adenylate kinase 3	NM_021299//NP_067274//XM_006527222//XP_006527285	22.6569	24.2313	24.7197	19.9687	22.8514	20.6463	26.6403	24.9908	23.6913	23.4208	26.2131	24.4952
Ak4	11639	adenylate kinase 4	NM_001177602//NM_001177604//NM_001177605//NM_009647//NP_001171073//NP_001171075//NP_001171076//NP_033777//XM_006502685//XP_006502748	2.53567	1.98815	2.26131	1.21112	1.3076	1.08648	2.40176	1.7797	1.62544	2.21133	1.74117	2.18278
Akap1	11640	A kinase (PRKA) anchor protein 1	NM_001042541//NM_009648//NP_001036006//NP_033778//NR_104310//XR_388330//XR_390026//XR_879507//XR_885757	13.2959	13.2921	13.1709	14.0722	14.0645	14.8877	13.2169	13.6034	14.5408	19.1983	20.1485	18.9641
Akap10	56697	A kinase (PRKA) anchor protein 10	NM_019921//NP_064305//XM_006533814//XP_006533877//XR_879723	13.2359	12.4629	12.6037	12.3583	14.8969	13.5149	13.797	14.5607	13.8318	11.9976	12.0317	12.3949
Akap11	219181	A kinase (PRKA) anchor protein 11	NM_001164503//NP_001157975//XM_006518898//XM_006518899//XM_006518901//XM_006518902//XP_006518961//XP_006518962//XP_006518964//XP_006518965	8.61481	8.4037	8.34189	7.02051	8.19562	7.67818	7.36917	9.07044	8.48785	7.71821	8.00255	8.7366
Akap13	75547	A kinase (PRKA) anchor protein 13	NM_029332//NP_083608//XM_006541250//XM_006541251//XM_006541252//XM_006541253//XM_006541254//XM_006541255//XM_006541256//XM_006541257//XM_006541258//XM_006541259//XM_006541260//XP_006541313//XP_006541314//XP_006541315//XP_006541316//XP_006541317//XP_006541318//XP_006541319//XP_006541320//XP_006541321//XP_006541322//XP_006541323	14.1695	14.1543	12.1762	15.2552	18.2003	17.3977	20.1193	23.9367	23.021	22.4077	21.422	21.9956
Akap17b	338351	A kinase (PRKA) anchor protein 17B	NM_001081956//NP_001075425//XM_006541383//XM_006541384//XM_006541385//XP_006541446//XP_006541447//XP_006541448	0.824863	0.592352	0.746603	0.34979	0.376583	0.348025	0.487484	0.525034	0.564741	0.494712	0.509558	0.515587
Akap2	11641	A kinase (PRKA) anchor protein 2	NM_001035532//NM_001035533//NM_009649//NP_001030609//NP_001030610//NP_033779	0.155554	0.139633	0.197345	0.193966	0.175998	0.148452	0.291113	0.132274	0.357814	0.203108	0.136933	0.191108
Akap7	432442	A kinase (PRKA) anchor protein 7	NM_018747//NP_061217//XM_006512785//XM_006512786//XM_006512787//XM_006512788//XM_006512789//XM_006512790//XM_006512791//XM_006512792//XM_006512793//XM_006512794//XM_006512795//XP_006512848//XP_006512849//XP_006512850//XP_006512851//XP_006512852//XP_006512853//XP_006512854//XP_006512855//XP_006512856//XP_006512857//XP_006512858//XR_380067//XR_380068	0.655767	0.614244	0.5064	0.131269	0.161294	0.130607	0.19209	0.193956	0.244244	0.446734	0.234253	0.280227
Akap8	56399	A kinase (PRKA) anchor protein 8	NM_019774//NP_062748//NR_131218//NR_131219//XM_006524663//XM_006524664//XM_006524665//XM_006524666//XP_006524726//XP_006524727//XP_006524728//XP_006524729//XR_385350	37.6168	37.4052	37.7462	45.5443	46.8412	47.6879	39.452	39.3435	39.8417	44.6572	43.7558	42.5731
Akap8l	54194	A kinase (PRKA) anchor protein 8-like	NM_017476//NP_059504//XM_006524627//XM_006524628//XM_011246533//XM_011246534//XM_011246535//XM_011246536//XM_011246537//XP_006524690//XP_006524691//XP_011244835//XP_011244836//XP_011244837//XP_011244838//XP_011244839//XR_876521//XR_876522//XR_876523	10.5286	10.3228	9.6317	20.0328	19.0111	18.3568	19.929	16.4197	18.3249	15.854	15.7875	13.8854
Akap9	100986	A kinase (PRKA) anchor protein (yotiao) 9	NM_194462//NP_919444//XM_006503518//XM_006503519//XM_006503520//XM_006503521//XM_006503522//XM_006503523//XM_006503524//XP_006503581//XP_006503582//XP_006503583//XP_006503584//XP_006503585//XP_006503586//XP_006503587	5.46535	5.42761	5.39388	4.21638	5.48454	6.07364	5.56699	6.52178	6.95244	5.6265	5.45647	5.24149
Akirin1	68050	akirin 1	NM_023423//NP_075912	49.2923	46.9454	53.034	54.4011	52.0299	49.9961	49.2321	50.3919	50.5654	40.6718	40.9222	42.5111
Akirin2	433693	akirin 2	NM_001007589//NM_026019//NP_001007590//XM_011250059//XM_011250060//XP_011248361//XP_011248362	28.1266	24.5505	26.023	31.4799	32.7023	33.0414	33.7348	34.1212	29.6313	28.48	29.4866	28.9552
Akna	100182	AT-hook transcription factor	NM_001045514//NM_001305432//NP_001038979//NP_001292361//XM_006537520//XM_006537521//XM_006537522//XM_006537523//XM_006537524//XM_006537525//XM_011249894//XP_006537583//XP_006537584//XP_006537585//XP_006537586//XP_006537587//XP_006537588//XP_011248196	81.9998	87.3476	75.474	57.6744	56.6375	62.9895	51.3702	53.3444	58.9011	61.5511	65.455	66.2954
Akr1a1	58810	aldo-keto reductase family 1, member A1 (aldehyde reductase)	NM_021473//NP_067448//XM_006503253//XP_006503316	212.403	217.469	222.305	245.929	227.422	227.885	237.088	211.047	219.014	220.476	229.272	227.452
Akr1b10	67861	aldo-keto reductase family 1, member B10 (aldose reductase)	NM_172398//NP_765986//XM_006506527//XP_006506590	5.64396	7.36701	7.13217	3.28636	2.70454	3.11769	4.62262	4.3664	4.42407	3.02656	3.89673	3.50777
Akr1b8	14187	aldo-keto reductase family 1, member B8	NM_008012//NP_032038	2.59478	2.20662	2.59885	4.24416	2.70402	3.59715	2.14687	1.85805	2.33979	3.50149	2.32423	3.35563
Akr1c12	622402	aldo-keto reductase family 1, member C12	NM_013777//NP_038805	3.11031	3.03871	1.95767	2.41443	2.37334	1.40822	2.19296	1.88623	1.79006	2.16366	1.18858	1.68844
Akr1c13	27384	aldo-keto reductase family 1, member C13	NM_013778//NP_038806//XM_006516482//XP_006516545	20.3813	19.6188	18.705	17.1369	16.5999	16.471	16.5556	16.0609	15.6847	15.6481	15.5239	12.2535
Akr1e1	56043	aldo-keto reductase family 1, member E1	NM_018859//NP_061347//XM_006516485//XP_006516548	6.2376	5.37523	7.12204	4.54707	4.64611	5.59563	4.31917	5.36301	5.44237	4.59053	3.90465	4.47025
Akr7a5	110198	aldo-keto reductase family 7, member A5 (aflatoxin aldehyde reductase)	NM_025337//NP_079613//XR_390721	7.34811	6.57664	6.99167	5.59707	4.40144	4.14568	5.33889	5.02321	4.57705	5.69512	5.83432	5.97416
Akt1	11651	thymoma viral proto-oncogene 1	NM_001165894//NM_009652//NP_001159366//NP_033782//XM_006515415//XM_006515416//XP_006515478//XP_006515479	143.129	137.845	139.812	106.641	96.3249	102.502	98.236	88.5695	97.4181	114.667	119.585	119.357
Akt1s1	67605	AKT1 substrate 1 (proline-rich)	NM_001253920//NM_001290694//NM_001290695//NM_026270//NP_001240849//NP_001277623//NP_001277624//NP_080546//XM_006541115//XM_006541117//XM_006541118//XM_006541119//XM_006541120//XM_006541121//XM_006541122//XP_006541178//XP_006541180//XP_006541181//XP_006541182//XP_006541183//XP_006541184//XP_006541185	9.69903	7.08399	8.80339	13.9411	11.1878	13.0038	12.3252	7.45624	11.1682	15.3654	15.9931	14.5315
Akt2	11652	thymoma viral proto-oncogene 2	NM_001110208//NM_007434//NP_001103678//NP_031460//XM_006539477//XM_006539478//XM_006539480//XM_006539481//XM_006539482//XM_006539483//XM_011250418//XP_006539540//XP_006539541//XP_006539543//XP_006539544//XP_006539545//XP_006539546//XP_011248720	71.0466	73.9259	68.3148	62.0117	59.4331	62.0764	60.5882	59.8997	64.8523	50.4823	58.5594	54.3761
Akt3	23797	thymoma viral proto-oncogene 3	NM_011785//NP_035915//XM_006496818//XM_006496819//XM_006496821//XM_011238805//XP_006496881//XP_006496882//XP_006496884//XP_011237107	3.57295	3.26129	3.674	4.35062	4.40423	4.86706	5.72236	6.63078	6.53319	3.99112	3.39907	4.94407
Aktip	14339	thymoma viral proto-oncogene 1 interacting protein	NM_001302266//NM_001302267//NM_001302268//NM_001302337//NM_010241//NP_001289195//NP_001289196//NP_001289197//NP_001289266//NP_034371//XM_006530669//XM_006530673//XM_011248302//XM_011248303//XM_011248304//XM_011248305//XM_011248306//XM_011248307//XP_006530732//XP_006530736//XP_011246604//XP_011246605//XP_011246606//XP_011246607//XP_011246608//XP_011246609	3.66038	4.43022	3.86111	6.39074	6.09583	5.1339	6.18832	7.22767	7.12469	9.02176	7.33745	7.83186
Alad	17025	aminolevulinate, delta-, dehydratase	NM_001276446//NM_008525//NP_001263375//NP_032551//XM_006537639//XP_006537702	36.672	35.3106	35.5905	31.9612	21.9398	26.437	27.1065	21.0882	23.6679	22.6418	23.0697	23.0131
Alas1	11655	aminolevulinic acid synthase 1	NM_001291835//NM_020559//NP_001278764//NP_065584	12.6543	12.8501	13.2669	15.6653	15.3241	14.7183	15.6524	14.4594	14.6796	13.2371	12.648	13.077
Alcam	11658	activated leukocyte cell adhesion molecule	NM_009655//NP_033785//XM_006521714//XP_006521777	9.39078	9.98018	9.84074	38.2343	37.9695	38.4938	36.5535	37.1122	38.9496	27.6989	25.6481	27.3318
Aldh16a1	69748	aldehyde dehydrogenase 16 family, member A1	NM_145954//NP_666066//XM_006541177//XP_006541240	11.2039	12.816	11.1189	7.5459	6.63255	9.09679	7.43932	5.8205	6.90038	8.5971	8.26475	8.69352
Aldh18a1	56454	aldehyde dehydrogenase 18 family, member A1	NM_019698//NM_153554//NP_062672//NP_705782//XM_006527229//XM_006527230//XP_006527292//XP_006527293	40.6457	41.4441	39.8644	77.789	74.2941	74.8523	61.8834	66.8067	62.6212	79.3284	85.1314	80.7967
Aldh1b1	72535	aldehyde dehydrogenase 1 family, member B1	NM_028270//NP_082546	3.44254	4.49988	3.5986	4.00694	3.10723	3.80953	2.51912	3.24527	3.0558	2.69972	3.04179	2.99383
Aldh1l1	107747	aldehyde dehydrogenase 1 family, member L1	NM_027406//NP_081682//XM_006505279//XP_006505342	1.29925	1.24402	1.07445	0.598182	0.359334	0.694358	0.551138	0.458288	0.522146	0.658013	0.406655	0.957725
Aldh1l2	216188	aldehyde dehydrogenase 1 family, member L2	NM_153543//NP_705771//XM_006513505//XM_006513507//XM_011243403//XP_006513568//XP_006513570//XP_011241705	0.25103	0.174968	0.224803	0.509893	0.534629	0.422767	0.447685	0.267872	0.309213	0.988574	0.467957	0.689378
Aldh2	11669	aldehyde dehydrogenase 2, mitochondrial	NM_001308450//NM_009656//NP_001295379//NP_033786	1.81553	1.52107	2.11561	1.53245	0.502123	1.2475	1.31378	1.18931	1.65127	1.14936	0.852373	1.53656
Aldh3a2	11671	aldehyde dehydrogenase family 3, subfamily A2	NM_007437//NP_031463//XM_006532029//XM_006532030//XM_006532031//XM_006532032//XP_006532092//XP_006532093//XP_006532094//XP_006532095//XR_388331//XR_388332	11.3755	10.7831	10.487	7.69237	8.65544	7.71869	8.7497	8.73797	9.58237	12.1525	10.1807	12.1587
Aldh4a1	212647	aldehyde dehydrogenase 4 family, member A1	NM_175438//NP_780647//XM_006538693//XM_011250224//XP_006538756//XP_011248526	4.21986	4.88862	4.15266	4.76549	4.41412	4.01199	4.20196	4.21269	5.1281	3.17552	3.61347	2.70631
Aldh5a1	214579	aldhehyde dehydrogenase family 5, subfamily A1	NM_172532//NP_766120	0.252288	0.23779	0.266722	0.090746	0.196243	0.0361153	0.035411	0.125142	0.0450253	0.0673802	0.148058	0.154976
Aldh6a1	104776	aldehyde dehydrogenase family 6, subfamily A1	NM_001313967//NM_134042//NP_001300896//NP_598803	0.612612	0.832041	0.76593	0.245261	0.36163	0.51855	0.47853	0.845563	0.68451	0.531154	0.781562	0.425401
Aldh7a1	110695	aldehyde dehydrogenase family 7, member A1	NM_001127338//NM_138600//NP_001120810//NP_613066//XR_385969	9.1018	8.81487	9.41656	6.02308	5.22773	7.01273	5.59454	6.12226	6.57037	5.1938	6.10924	5.98432
Aldh9a1	56752	aldehyde dehydrogenase 9, subfamily A1	NM_019993//NP_064377//XM_006496950//XP_006497013	31.6817	35.3796	32.2449	25.179	24.6082	26.7077	24.9516	25.9423	25.4288	27.2646	27.7416	27.0298
Aldoa	11674	aldolase A, fructose-bisphosphate	NM_001177307//NM_001177308//NM_007438//NP_001170778//NP_001170779//NP_031464//XM_006507209//XM_006507210//XM_006507211//XP_006507272//XP_006507273//XP_006507274//XR_869640//XR_869641//XR_869642	1091.05	1107.38	1024.02	1027.75	942.322	1003.33	889.595	877.925	905.467	899.853	1000.01	978.783
Aldoc	11676	aldolase C, fructose-bisphosphate	NM_001303423//NM_009657//NP_001290352//NP_033787	29.3493	26.7681	27.6988	25.1103	21.7825	23.306	21.9704	20.3451	22.7567	24.1443	23.7021	24.6167
Alg1	208211	asparagine-linked glycosylation 1 (beta-1,4-mannosyltransferase)	NM_145362//NP_663337//XM_011245860//XP_011244162	16.148	16.1402	14.5138	11.42	13.402	10.6087	13.0734	13.4873	13.3465	17.5214	17.3491	17.6622
Alg10b	380959	asparagine-linked glycosylation 10B (alpha-1,2-glucosyltransferase)	NM_001033441//NP_001028613	15.5292	14.2057	14.5283	14.9594	18.0026	14.1726	16.0155	19.3945	17.7146	14.8714	14.6657	14.2649
Alg11	207958	asparagine-linked glycosylation 11 (alpha-1,2-mannosyltransferase)	NM_001243161//NM_183142//NP_001230090//NP_898965//NR_040650//XM_006509045//XP_006509108	3.62338	3.5166	3.47416	6.11132	7.02205	6.77892	5.94177	6.97568	6.33424	5.79993	5.85292	5.26693
Alg12	223774	asparagine-linked glycosylation 12 (alpha-1,6-mannosyltransferase)	NM_001142357//NM_145477//NP_001135829//NP_663452//XM_006520842//XP_006520905	6.77312	7.29589	6.84627	7.13046	6.96237	6.47963	7.00251	5.94675	7.86202	7.11812	5.91385	6.08869
Alg13	67574	asparagine-linked glycosylation 13	NM_026247//NP_080523//NR_037145	1.9604	1.61484	1.88098	2.02891	2.36716	2.13187	2.21979	2.11061	2.58726	1.66606	1.81757	1.72034
Alg14	66789	asparagine-linked glycosylation 14	NM_024178//NP_077140//XM_006501899//XP_006501962	6.16443	6.32401	6.86884	4.50499	4.76044	4.70637	6.48241	6.32351	4.47046	5.43565	3.56024	4.20744
Alg2	56737	asparagine-linked glycosylation 2 (alpha-1,3-mannosyltransferase)	NM_019998//NP_064382//XM_006538124//XP_006538187	8.62729	9.35595	8.82508	12.0101	12.4323	12.9843	11.651	10.3102	10.0704	10.6697	9.88658	11.3869
Alg3	208624	asparagine-linked glycosylation 3 (alpha-1,3-mannosyltransferase)	NM_145939//NP_666051//XM_006521932//XM_006521933//XM_006521934//XP_006521995//XP_006521996//XP_006521997	19.3705	19.5194	16.0131	29.1283	24.1786	28.1942	23.6451	26.4252	26.3476	26.7015	28.9696	26.3312
Alg5	66248	asparagine-linked glycosylation 5 (dolichyl-phosphate beta-glucosyltransferase)	NM_025442//NP_079718	41.8878	35.9271	50.735	49.4676	51.9815	47.485	54.6473	50.6487	45.6892	52.94	51.0119	49.677
Alg6	320438	asparagine-linked glycosylation 6 (alpha-1,3,-glucosyltransferase)	NM_001081264//NP_001074733//XM_006503155//XM_006503156//XM_006503157//XM_006503158//XM_006503159//XM_006503160//XM_006503161//XM_006503162//XM_006503163//XM_006503164//XP_006503218//XP_006503219//XP_006503220//XP_006503221//XP_006503222//XP_006503223//XP_006503224//XP_006503225//XP_006503226//XP_006503227	3.11675	3.2649	3.53086	1.05319	1.64995	1.53907	1.25219	2.3342	2.06846	2.44377	1.94657	1.86187
Alg8	381903	asparagine-linked glycosylation 8 (alpha-1,3-glucosyltransferase)	NM_199035//NP_950200//XR_378251	18.1554	17.9749	16.6726	18.1314	19.1318	17.5813	16.5889	17.9104	15.8408	17.5574	19.5859	18.0409
Alg9	102580	asparagine-linked glycosylation 9 (alpha 1,2 mannosyltransferase)	NM_133981//NP_598742//NR_045601//XM_006509901//XM_006509902//XM_006509903//XM_011242380//XP_006509964//XP_006509965//XP_006509966//XP_011240682	10.9619	10.9103	10.5996	15.4212	14.0345	16.4079	14.5403	14.936	14.1254	15.0664	15.3869	17.0509
Alkbh1	211064	alkB, alkylation repair homolog 1 (E. coli)	NM_001102565//NP_001096035	13.9413	13.9834	14.768	28.4632	30.8231	27.5344	24.5338	25.6532	22.4934	26.1737	25.3765	24.372
Alkbh2	231642	alkB, alkylation repair homolog 2 (E. coli)	NM_175016//NP_778181//XM_006530289//XM_006530290//XM_006530291//XM_006530292//XP_006530352//XP_006530353//XP_006530354//XP_006530355	3.59511	3.78253	3.18207	4.6192	3.87841	2.68094	4.60015	3.12816	4.29731	2.85818	2.94396	3.69781
Alkbh3	69113	alkB, alkylation repair homolog 3 (E. coli)	NM_026944//NP_081220//XM_006500123//XM_006500125//XM_006500126//XP_006500186//XP_006500188//XP_006500189	21.4105	19.3231	22.2685	22.4792	24.4699	23.277	20.224	20.8305	21.0676	22.873	25.0451	26.2153
Alkbh4	72041	alkB, alkylation repair homolog 4 (E. coli)	NM_028070//NP_082346//XM_006504502//XM_006504503//XM_006504504//XM_006504505//XP_006504565//XP_006504566//XP_006504567//XP_006504568	6.86136	7.27895	6.59448	5.44452	4.35205	4.22649	4.611	4.6558	5.14551	4.88669	5.979	6.06677
Alkbh5	268420	alkB, alkylation repair homolog 5 (E. coli)	NM_172943//NP_766531	19.0793	19.9311	18.8991	17.9461	17.7912	17.5002	20.5608	20.4757	20.9173	20.7983	21.5786	20.5714
Alkbh6	233065	alkB, alkylation repair homolog 6 (E. coli)	NM_198027//NP_932144	14.5105	11.4691	8.12859	21.4738	15.2449	17.6966	17.2457	15.5972	17.0402	18.1188	19.022	18.0586
Alkbh7	66400	alkB, alkylation repair homolog 7 (E. coli)	NM_025538//NM_027372//NP_079814//NP_081648	5.42822	4.10328	4.51048	6.5768	5.17189	4.58053	4.81201	6.15443	5.16673	3.79817	6.0359	5.73292
Alkbh8	67667	alkB, alkylation repair homolog 8 (E. coli)	NM_026303//NP_080579//XM_006509879//XM_006509880//XM_006509881//XM_006509882//XM_006509883//XP_006509942//XP_006509943//XP_006509944//XP_006509945//XP_006509946	6.59278	6.67891	6.83722	7.63357	9.41285	8.76352	8.90108	10.5003	9.63691	7.2667	7.32356	8.14786
Alms1	236266	Alstrom syndrome 1	NM_145223//NP_660258//XM_006506049//XM_006506050//XM_006506051//XM_006506052//XM_006506053//XM_006506054//XP_006506112//XP_006506113//XP_006506114//XP_006506115//XP_006506116//XP_006506117//XR_377445	1.46263	1.51787	1.23705	0.585121	0.605433	0.592382	0.680973	0.869598	0.755506	0.736804	0.680406	0.438275
Alox5ap	11690	arachidonate 5-lipoxygenase activating protein	NM_001308462//NM_009663//NP_001295391//NP_033793	4.79616	4.15553	6.17287	1.92016	1.88748	2.6269	1.28784	1.41856	1.98484	2.82179	1.22378	2.17762
Alpk2	225638	alpha-kinase 2	NM_001037294//NP_001032371	2.44472	3.48033	2.74304	6.8156	8.22855	7.147	5.71094	6.78321	6.53652	4.33972	5.4793	4.52787
Als2	74018	amyotrophic lateral sclerosis 2 (juvenile)	NM_001159948//NM_028717//NM_146109//NP_001153420//NP_082993//NP_666221	5.08339	4.76567	4.86764	4.01258	4.51799	4.67466	4.68314	5.41853	5.00745	4.36978	3.4073	3.67552
Als2cl	235633	ALS2 C-terminal like	NM_001146059//NM_001146060//NM_146228//NP_001139531//NP_001139532//NP_666340//XM_006512103//XM_006512104//XM_006512105//XM_006512106//XM_011242965//XM_011242966//XM_011242967//XM_011242968//XM_011242969//XP_006512166//XP_006512167//XP_006512168//XP_006512169//XP_011241267//XP_011241268//XP_011241269//XP_011241270//XP_011241271//XR_379870	6.39178	7.3074	5.75197	2.11883	2.87344	2.51805	2.66034	2.16441	2.61201	3.59325	3.0809	3.18296
Als2cr4	NA	NA	NA	4.96683	5.64201	5.69018	5.92479	6.74352	5.68806	5.88135	5.17058	5.24331	4.82373	3.8158	5.10355
Alyref	21681	Aly/REF export factor	NM_011568//NP_035698//XR_388401	92.8174	96.5073	94.0032	80.3974	71.8202	78.5504	78.7851	71.97	73.1477	71.7071	84.6608	85.1375
Alyref2	56009	Aly/REF export factor 2	NM_019484//NP_062357	3.70716	3.08915	3.25373	2.89834	1.97848	2.4031	2.98456	1.58608	1.93073	2.49081	2.29874	2.40614
Amacr	17117	alpha-methylacyl-CoA racemase	NM_008537//NP_032563//XM_011245338//XP_011243640	1.38317	1.11745	1.02362	0.915432	0.89985	0.752411	1.08719	0.980138	1.31654	0.935847	1.05525	1.27449
Ambra1	228361	autophagy/beclin 1 regulator 1	NM_001080754//NM_172669//NP_001074223//NP_766257//XM_006499252//XM_006499253//XP_006499315//XP_006499316	10.9409	10.6793	10.25	11.5275	12.1883	13.2042	12.6821	11.8893	12.8811	12.4434	13.2169	12.2421
Amdhd2	245847	amidohydrolase domain containing 2	NM_172935//NP_766523	16.0677	20.3236	17.1929	6.93532	6.67955	7.38822	8.20092	6.62447	8.22615	8.756	9.14377	10.3935
Amfr	23802	autocrine motility factor receptor	NM_011787//NP_035917	52.2437	54.7634	53.8506	60.6349	62.4789	59.8576	52.5196	54.8963	52.7457	58.2779	61.4048	58.5038
Amica1	270152	adhesion molecule, interacts with CXADR antigen 1	NM_001005421//NP_001005421//XM_006510382//XM_006510383//XM_006510384//XM_006510385//XM_006510386//XM_006510388//XP_006510445//XP_006510446//XP_006510447//XP_006510448//XP_006510449//XP_006510451	24.0174	22.6713	22.9175	69.1318	79.4723	70.9403	65.4892	74.6683	70.0984	94.2725	99.5357	101.115
Amigo1	229715	adhesion molecule with Ig like domain 1	NM_001004293//NM_001287093//NM_146137//NP_001004293//NP_001274022//NP_666249	3.34504	3.52696	3.39796	2.40383	3.0037	2.716	2.1662	3.09023	2.22368	3.5042	3.55223	3.26158
Amigo3	320844	adhesion molecule with Ig like domain 3	NM_177275//NP_796249	1.33055	1.81041	1.4511	4.11083	4.79357	4.09008	3.0274	3.09651	3.26612	2.5935	2.959	3.01122
Ammecr1	56068	Alport syndrome, mental retardation, midface hypoplasia and elliptocytosis chromosomal region gene 1	NM_019496//NP_062369	4.4392	4.13397	4.45701	2.835	4.11531	3.47667	3.73046	5.0331	4.30714	3.95712	3.83216	3.97602
Ammecr1l	225339	AMME chromosomal region gene 1-like	NM_001242430//NM_153515//NP_001229359//NP_705735//XM_006525841//XM_006525842//XM_006525843//XM_006525844//XP_006525904//XP_006525905//XP_006525906//XP_006525907//XR_385986//XR_385987	7.5851	6.41459	6.62629	11.4302	12.7412	12.344	10.6464	10.0898	10.8454	11.3729	9.15662	10.8923
Amn1	232566	antagonist of mitotic exit network 1	NM_001113424//NP_001106895//XM_006507045//XM_006507046//XM_006507047//XM_006536076//XM_006536077//XM_006536078//XP_006507108//XP_006507109//XP_006507110//XP_006536139//XP_006536140//XP_006536141	1.82072	3.36213	2.56652	5.0895	5.88573	4.76595	6.62009	6.97931	6.27185	4.44591	3.86699	4.8998
Amotl1	75723	angiomotin-like 1	NM_001081395//NP_001074864//XM_006510666//XM_006510667//XM_006510668//XM_006510669//XM_006510670//XP_006510729//XP_006510730//XP_006510731//XP_006510732//XP_006510733	0.8357	1.01808	0.740468	0.423696	0.506535	0.603853	0.402166	0.620389	0.748095	0.425135	0.502117	0.366682
Ampd2	109674	adenosine monophosphate deaminase 2	NM_001289719//NM_001289720//NM_028779//NP_001276648//NP_001276649//NP_083055//XM_006500868//XM_006500870//XM_006500871//XM_011239985//XP_006500931//XP_006500933//XP_006500934//XP_011238287	32.6649	35.0021	30.2886	51.5812	47.75	50.2314	35.5829	34.6287	38.4057	43.8178	45.3833	41.5096
Amz1	231842	archaelysin family metallopeptidase 1	NM_173405//NP_775581	0.0331627	0.0714445	0.112192	1.03061	0.225127	0.683607	0.260663	0.263195	0.189391	0.661321	0.544933	0.366682
Amz2	13929	archaelysin family metallopeptidase 2	NM_001252193//NM_025275//NP_001239122//NP_079551	5.34482	5.10381	5.10694	5.48689	5.16469	4.26811	4.47685	3.63592	4.48237	3.53911	3.05189	3.7624
Anapc1	17222	anaphase promoting complex subunit 1	NM_008569//NP_032595//XM_011239332//XM_011239333//XP_011237634//XP_011237635	21.4387	22.8688	19.9799	16.7785	19.6163	17.5809	18.3308	20.6254	19.7728	20.1132	21.5035	19.5193
Anapc10	68999	anaphase promoting complex subunit 10	NM_026904//NP_081180//XM_006531339//XM_006531340//XM_006531341//XM_006531342//XM_006531343//XP_006531402//XP_006531403//XP_006531404//XP_006531405//XP_006531406	5.72003	5.78498	5.67102	5.92546	5.39315	5.31329	5.49513	6.66543	5.41424	4.16436	5.10989	3.94316
Anapc11	66156	anaphase promoting complex subunit 11	NM_001038230//NM_025389//NP_001033319//NP_079665	12.9932	13.4472	13.3811	10.5274	8.41696	9.54067	10.0126	10.4565	10.2091	11.4675	11.6322	12.0505
Anapc13	69010	anaphase promoting complex subunit 13	NM_181394//NP_852059//XM_006511806//XM_006511807//XP_006511869//XP_006511870	34.7001	32.6767	37.8391	37.1772	35.8037	34.9902	34.5529	35.136	35.3136	36.6818	30.226	36.1964
Anapc16	52717	anaphase promoting complex subunit 16	NM_025514//NP_079790//XM_006513888//XP_006513951	29.6136	31.7549	34.3395	39.6382	39.2667	37.7501	31.5221	30.6129	33.799	38.5554	38.4542	38.8515
Anapc2	99152	anaphase promoting complex subunit 2	NM_175300//NP_780509	23.227	24.0024	23.8383	17.3249	15.2268	15.9531	22.27	21.1479	21.7991	23.3737	20.0915	20.8852
Anapc4	52206	anaphase promoting complex subunit 4	NM_024213//NP_077175//XM_011240754//XP_011239056	22.9279	23.2596	25.0654	23.7399	24.9595	24.4227	23.5342	25.9575	23.7294	21.3447	22.6021	21.4851
Anapc5	59008	anaphase-promoting complex subunit 5	NM_001042491//NM_001289517//NM_001289518//NM_001289519//NM_001289520//NM_021505//NP_001035956//NP_001276446//NP_001276447//NP_001276448//NP_001276449//NP_067480//XM_006530429//XP_006530492//XR_387575	118.938	122.24	127.927	100.891	97.8949	100.16	104.732	100.954	100.732	103.7	111.938	109.036
Anapc7	56317	anaphase promoting complex subunit 7	NM_019805//NP_062779	12.9839	11.7887	12.1042	14.2739	13.1517	12.2737	14.8338	12.2981	13.4679	12.9138	12.6173	12.3714
Angel1	68737	angel homolog 1 (Drosophila)	NM_144524//NP_653107//XM_006516198//XM_006516199//XM_006516200//XM_011244169//XP_006516261//XP_006516262//XP_006516263//XP_011242471	5.27312	6.45241	5.71175	3.40741	3.29708	3.73454	3.55783	4.03817	3.78635	5.27094	5.34768	5.05767
Angel2	52477	angel homolog 2 (Drosophila)	NM_001199020//NM_021421//NP_001185949//NP_067396//NR_037578//NR_037579//XM_006497183//XM_006497184//XM_006497185//XM_006497186//XM_006497187//XP_006497246//XP_006497247//XP_006497248//XP_006497249//XP_006497250//XR_373773	16.3779	14.8067	14.7964	9.73167	11.6417	12.1489	12.0314	13.7158	14.02	14.9971	14.1677	14.1437
Angptl2	26360	angiopoietin-like 2	NM_011923//NP_036053//XM_006498051//XP_006498114	0.568792	0.529143	0.568535	1.45817	1.66737	1.98376	0.754807	0.556948	1.08278	0.847019	0.971061	0.698797
Angptl4	57875	angiopoietin-like 4	NM_020581//NP_065606	11.0425	11.7436	12.3866	15.6722	14.5055	15.2716	18.4939	13.8991	12.871	9.06418	11.6428	9.59995
Angptl6	70726	angiopoietin-like 6	NM_145154//NP_660136//XM_011242599//XM_011242600//XP_011240901//XP_011240902	2.78967	1.53316	2.45573	1.7693	1.86802	2.34717	1.47034	1.35552	1.84245	3.73035	3.40795	3.14751
Ank	11732	progressive ankylosis	NM_020332//NP_065065	5.01752	6.03579	5.10533	3.8697	4.5819	4.72522	8.98016	7.97007	8.77586	3.4828	3.19869	3.53589
Ankfy1	11736	ankyrin repeat and FYVE domain containing 1	NM_009671//NP_033801//XM_006532039//XP_006532102	14.5189	13.8606	12.6077	10.652	12.2137	12.6417	12.221	14.4382	13.8828	12.4874	13.3207	13.0444
Ankhd1	108857	ankyrin repeat and KH domain containing 1	NM_175375//NP_780584	10.0498	9.9981	9.43306	8.74097	11.3706	12.2153	10.1793	11.983	13.324	12.6662	13.3701	12.7588
Ankib1	70797	ankyrin repeat and IBR domain containing 1	NM_001003909//NM_001289527//NM_001289528//NM_001289529//NP_001003909//NP_001276456//NP_001276457//NP_001276458	18.5493	17.0933	15.4719	14.9159	16.9939	17.2935	15.2016	17.7472	17.5275	18.1134	18.5146	17.5923
Ankle1	234396	ankyrin repeat and LEM domain containing 1	NM_001310502//NM_172756//NP_001297431//NP_766344//XM_006509661//XM_006509662//XM_011242300//XP_006509724//XP_006509725//XP_011240602//XR_379041	4.84014	4.44963	4.87003	1.15264	0.944181	1.43353	1.87409	1.65576	2.18434	3.20943	2.39972	2.40932
Ankle2	71782	ankyrin repeat and LEM domain containing 2	NM_001253814//NM_027922//NP_001240743//NP_082198	11.1577	12.329	12.7162	9.60769	10.3445	10.6838	10.3614	11.3067	10.862	11.4556	11.3473	11.8359
Ankmy2	217473	ankyrin repeat and MYND domain containing 2	NM_146033//NM_178910//NP_666145//XM_006515066//XP_006515129	6.91657	5.92111	6.03457	4.98616	4.40704	4.16891	4.7825	5.2417	4.33118	4.04452	3.80271	4.06983
Ankra2	68558	ankyrin repeat, family A (RFXANK-like), 2	NM_001271388//NM_001271389//NM_001271390//NM_001271391//NM_001271392//NM_023472//NP_001258317//NP_001258318//NP_001258319//NP_001258320//NP_001258321//NP_075961	12.415	10.4135	13.4695	10.4831	9.90171	9.73099	10.9124	10.9607	11.3811	11.8135	10.5108	10.5643
Ankrd10	102334	ankyrin repeat domain 10	NM_001167967//NM_001281974//NM_001281975//NM_133971//NP_001161439//NP_001268903//NP_001268904//NP_598732//NR_030781//XM_006508685//XM_006508686//XM_006508687//XM_006508688//XM_006508691//XM_006508692//XP_006508748//XP_006508749//XP_006508750//XP_006508751//XP_006508754//XP_006508755	10.1602	10.2981	9.99722	8.44863	8.64426	8.86409	9.74676	8.59426	10.2609	12.9054	9.85947	10.6887
Ankrd11	77087	ankyrin repeat domain 11	NM_001081379//NP_001074848//NR_037865	20.5434	21.5959	18.3745	22.1811	26.0659	25.7936	22.3306	24.3568	26.8793	27.1906	29.8618	27.4724
Ankrd12	106585	ankyrin repeat domain 12	NM_001025572//NP_001020743//XM_006523393//XM_006523394//XM_006523395//XM_006523396//XM_006523397//XM_006523398//XM_006523399//XM_011246238//XP_006523456//XP_006523457//XP_006523458//XP_006523459//XP_006523460//XP_006523461//XP_006523462//XP_011244540	2.45605	2.50693	2.26153	3.33991	3.97777	3.42513	3.29162	4.49135	3.70456	5.99528	6.02118	5.87666
Ankrd13a	68420	ankyrin repeat domain 13a	NM_026718//NP_080994//XM_006530454//XP_006530517	54.3779	59.4597	57.1996	39.4259	39.8392	40.0423	39.9686	39.8912	40.2131	44.6954	50.1984	50.761
Ankrd13b	268445	ankyrin repeat domain 13b	NM_172945//NP_766533//XM_006533388//XM_006533389//XM_006533390//XM_006533392//XM_006533393//XM_006533394//XM_006533395//XM_006533396//XM_006533397//XM_006533398//XM_006533399//XM_011249038//XM_011249039//XM_011249040//XM_011249041//XM_011249042//XM_011249043//XP_006533451//XP_006533452//XP_006533453//XP_006533455//XP_006533456//XP_006533457//XP_006533458//XP_006533459//XP_006533460//XP_006533461/…	7.01978	6.18152	5.89198	9.49309	7.97256	10.1482	6.44374	5.78005	7.31677	11.5198	9.96232	9.93591
Ankrd13c	433667	ankyrin repeat domain 13c	NM_001013806//NP_001013828//XM_006501652//XP_006501715	13.2523	13.6607	14.1311	13.7861	15.5254	15.6377	15.4834	16.5468	16.5098	14.8624	15.2001	15.4569
Ankrd13d	68423	ankyrin repeat domain 13 family, member D	NM_026720//NP_080996//XM_011248646//XP_011246948	1.41402	1.11997	1.37181	0.765912	0.941094	0.809675	0.607089	0.99021	0.712539	0.829354	0.732207	0.664229
Ankrd16	320816	ankyrin repeat domain 16	NM_177268//NP_796242//XM_006497483//XM_011238978//XP_006497546//XP_011237280//XR_373937//XR_373938//XR_373940//XR_373941//XR_373942	5.56038	5.66358	4.67082	6.44363	6.24836	6.10789	6.41352	5.01769	6.73268	6.84267	5.72721	5.0189
Ankrd17	81702	ankyrin repeat domain 17	NM_030886//NM_198010//NP_112148//NP_932127//XM_006535287//XM_006535288//XM_006535289//XM_006535290//XM_006535291//XM_011249595//XP_006535350//XP_006535351//XP_006535352//XP_006535353//XP_006535354//XP_011247897	22.6895	21.0009	20.2674	18.5713	22.8491	21.9017	20.2528	23.2578	23.3815	20.4751	22.312	21.8656
Ankrd23	78321	ankyrin repeat domain 23	NM_001310521//NM_153502//NP_001297450//NP_705722//XM_006496342//XP_006496405	2.73414	2.79791	1.73434	6.97593	5.31046	7.56697	5.42384	4.49489	4.94462	9.08724	7.06007	6.21426
Ankrd24	70615	ankyrin repeat domain 24	NM_027480//NP_081756//XM_006514091//XM_006514092//XM_006514093//XM_006514094//XM_006514095//XM_006514096//XM_006514097//XM_006514098//XM_006514099//XM_006514100//XM_006514101//XM_006514102//XM_006514103//XM_006514104//XM_006514105//XM_006514106//XM_006514107//XM_011243564//XM_011243565//XM_011243566//XM_011243567//XM_011243568//XM_011243569//XM_011243570//XP_006514154//XP_006514155//XP_006514156/…	0.924983	0.917714	1.00879	0.532335	0.495734	0.557526	0.655984	0.469169	0.532889	0.69345	0.542837	0.717726
Ankrd26	232339	ankyrin repeat domain 26	NM_001081112//NP_001074581//XM_006506022//XM_006506023//XM_006506024//XM_006506025//XP_006506085//XP_006506086//XP_006506087//XP_006506088	3.77772	3.63209	3.53836	1.31165	2.29606	2.14526	2.31377	2.90261	2.43678	2.49039	2.65673	2.55072
Ankrd27	245886	ankyrin repeat domain 27 (VPS9 domain)	NM_145633//NM_178263//NP_663608//NP_839994//XM_006539985//XM_006539986//XP_006540048//XP_006540049//XR_881721	13.7527	14.756	13.3649	14.0293	14.3601	15.9761	14.736	14.1658	15.1435	15.4923	16.2895	15.2395
Ankrd28	105522	ankyrin repeat domain 28	NM_001024604//NP_001019775//XM_006518369//XM_011244885//XM_011244886//XM_011244887//XP_006518432//XP_011243187//XP_011243188//XP_011243189//XR_383131	11.6815	11.8127	9.87989	9.21201	12.1186	10.9791	12.5815	15.619	13.7283	12.2733	12.8714	12.0293
Ankrd32	NA	NA	NA	10.6603	9.5094	10.8073	7.20323	8.91136	7.9299	8.46996	9.11879	8.969	7.49061	6.67504	6.72381
Ankrd37	654824	ankyrin repeat domain 37	NM_001039562//NP_001034651//XM_006509475//XP_006509538	5.61436	3.39519	3.74879	7.25583	7.46665	4.73761	7.85264	6.2538	5.43766	5.05083	4.85557	4.23537
Ankrd39	109346	ankyrin repeat domain 39	NM_001310533//NM_026241//NP_001297462//NP_080517//NR_132321//XM_006495623//XM_006495624//XP_006495686//XP_006495687	4.08815	4.29627	4.25879	9.29627	9.36367	8.50713	8.95703	7.74397	8.68405	12.7826	11.1181	10.2901
Ankrd40	71452	ankyrin repeat domain 40	NM_027799//NM_146024//NP_082075//NP_666136	25.1768	25.0045	22.995	21.1078	21.3375	21.8413	21.9734	21.6771	22.1622	25.6832	25.6069	26.2219
Ankrd44	329154	ankyrin repeat domain 44	NM_001081433//NP_001074902//XM_006496070//XM_006496071//XM_006496073//XM_006496074//XM_011238538//XP_006496133//XP_006496134//XP_006496136//XP_006496137//XP_011236840	45.304	47.4728	41.3095	11.2504	14.8819	14.8971	21.7878	26.0113	23.8246	18.8595	19.7787	20.3999
Ankrd46	68839	ankyrin repeat domain 46	NM_175134//NP_780343//XM_006520174//XM_006520175//XM_011245379//XP_006520237//XP_006520238//XP_011243681	7.89887	9.4754	9.86912	12.2738	12.5524	12.0063	12.3366	14.329	14.4899	15.2403	13.8645	13.1449
Ankrd49	56503	ankyrin repeat domain 49	NM_019683//NP_062657//XM_006510503//XM_006510504//XM_006510505//XP_006510566//XP_006510567//XP_006510568	15.9003	15.6051	14.8569	14.1183	14.9631	14.8564	13.093	14.9371	13.2606	14.5238	13.8636	13.023
Ankrd50	99696	ankyrin repeat domain 50	NM_001033198//NM_001167883//NP_001161355//XM_006535582//XM_011249725//XP_006535645//XP_011248027	2.50005	2.79059	2.46689	3.81595	5.00134	4.56434	3.8854	5.66905	4.84547	4.79974	4.82683	4.74075
Ankrd52	237615	ankyrin repeat domain 52	NM_172790//NP_766378	33.3957	31.8409	26.3781	22.2949	25.8447	25.1576	21.765	26.4785	27.764	29.7763	30.966	29.6842
Ankrd54	223690	ankyrin repeat domain 54	NM_144849//NP_659098//XM_006520800//XM_006520803//XM_011245583//XM_011245584//XP_006520863//XP_006520866//XP_011243885//XP_011243886	12.5171	14.6578	12.1906	11.2967	9.33412	8.95915	13.2033	10.6975	9.25147	11.2109	9.46047	10.951
Ankrd6	140577	ankyrin repeat domain 6	NM_001012450//NM_001012451//NM_080471//NP_001012453//NP_001012454//NP_536719//XM_006537608//XM_011249919//XM_011249920//XM_011249921//XM_011249922//XM_011249923//XM_011249924//XP_006537671//XP_011248221//XP_011248222//XP_011248223//XP_011248224//XP_011248225//XP_011248226	0.0739396	0.099558	0.015634	0.382976	0.4392	0.127014	0.207563	0.125747	0.0879723	0.342291	0.238658	0.295228
Ankrd9	74251	ankyrin repeat domain 9	NM_175207//NP_780416//XM_006516294//XM_006516295//XP_006516357//XP_006516358	1.00947	1.01239	1.00098	0.921515	0.827063	0.757411	1.17259	1.26291	0.695779	0.942067	0.939695	0.940835
Anks1	224650	ankyrin repeat and SAM domain containing 1	NM_001286040//NM_001286041//NM_181413//NP_001272969//NP_001272970//NP_852078//XM_006524087//XM_006524088//XM_006524089//XM_006524090//XM_006524091//XM_006536744//XM_006536745//XM_006536746//XM_006536747//XM_006536748//XM_011245149//XM_011246383//XP_006524150//XP_006524151//XP_006524152//XP_006524153//XP_006524154//XP_006536807//XP_006536808//XP_006536809//XP_006536810//XP_006536811//XP_011243451/…	7.68037	7.27086	6.61588	8.76762	8.93957	8.18155	8.87202	7.29531	8.57132	7.54791	8.84803	8.09891
Anks3	72615	ankyrin repeat and sterile alpha motif domain containing 3	NM_028301//NP_082577//XM_006522608//XM_006522609//XM_006522610//XM_006522611//XM_006522612//XM_006522613//XM_006522614//XM_006522616//XM_011246021//XP_006522671//XP_006522672//XP_006522673//XP_006522674//XP_006522675//XP_006522676//XP_006522677//XP_006522679//XP_011244323//XR_384606	5.70183	6.14191	5.1864	8.87436	7.10037	9.24026	10.8721	8.29427	9.28421	8.12174	8.88107	8.10648
Ankzf1	52231	ankyrin repeat and zinc finger domain containing 1	NM_001267620//NM_026187//NP_001254549//NP_080463//NR_051998//NR_051999//XM_006496507//XM_006496508//XM_011238696//XM_011238697//XP_006496570//XP_006496571//XP_011236998//XP_011236999	5.5772	4.82696	5.86221	4.52701	4.77823	5.02104	7.13129	3.91097	5.46197	6.19924	4.31361	5.9806
Anln	68743	anillin, actin binding protein	NM_028390//NP_082666//XM_006510581//XM_006510582//XM_011242594//XP_006510644//XP_006510645//XP_011240896	7.11217	6.52875	6.80712	2.34432	3.28938	3.2354	3.7625	4.59983	4.31502	4.84306	4.27989	4.21753
Ano1	101772	anoctamin 1, calcium activated chloride channel	NM_001242349//NM_178642//NP_001229278//NP_848757//XM_006508458//XM_006508459//XM_006508463//XM_006508464//XM_011241973//XM_011241974//XM_011241975//XM_011241976//XP_006508521//XP_006508522//XP_006508526//XP_006508527//XP_011240275//XP_011240276//XP_011240277//XP_011240278	0.657563	0.624984	0.801507	2.62677	3.34793	2.72426	2.82315	2.74094	3.81055	1.62534	2.22459	2.80374
Ano10	102566	anoctamin 10	NM_001271873//NM_133979//NP_001258802//NP_598740//XM_011242928//XM_011242929//XP_011241230//XP_011241231	8.66779	7.86061	7.91048	2.16886	3.56616	2.5895	3.42381	4.00088	3.7175	3.41602	3.61906	4.08279
Ano6	105722	anoctamin 6	NM_001253813//NM_175344//NP_001240742//NP_780553//XM_006520231//XM_006520232//XM_006520233//XM_006520234//XP_006520294//XP_006520295//XP_006520296//XP_006520297	9.24563	9.38821	8.96692	7.07065	8.23805	7.67776	7.89569	8.67948	8.80025	7.12888	7.19184	7.96842
Ano8	382014	anoctamin 8	NM_001164679//NP_001158151//XM_006509686//XM_006509687//XM_006509688//XM_006509689//XM_006509690//XP_006509749//XP_006509750//XP_006509751//XP_006509752//XP_006509753//XR_870461	9.4801	12.0244	11.3254	3.5736	3.13736	3.58271	3.19349	3.81568	3.85751	3.20709	3.811	4.30935
Anp32a	11737	acidic (leucine-rich) nuclear phosphoprotein 32 family, member A	NM_009672//NP_033802//XM_006510778//XM_006510779//XP_006510841//XP_006510842	76.2303	71.3855	89.8164	107.388	99.9254	108.016	76.0864	62.9757	73.8951	96.3971	97.3166	103.485
Anp32b	67628	acidic (leucine-rich) nuclear phosphoprotein 32 family, member B	NM_130889//NP_570959//XM_011250089//XP_011248391	330.764	316.65	404.972	248.762	252.929	240.569	244.216	231.818	242.478	269.437	269.495	249.596
Anp32e	66471	acidic (leucine-rich) nuclear phosphoprotein 32 family, member E	NM_001253757//NM_001253758//NM_023210//NP_001240686//NP_001240687//NP_075699//XM_011240193//XP_011238495	76.86	78.6438	81.4538	63.0336	67.3379	65.3743	66.1543	66.0228	62.3165	61.4318	63.2512	62.5153
Antxr1	69538	anthrax toxin receptor 1	NM_054041//NP_473382//XM_006506564//XP_006506627	0.118407	0.0911039	0.128758	0.408864	0.535873	0.387429	0.189937	0.210961	0.225406	0.45779	0.436784	0.540317
Antxr2	71914	anthrax toxin receptor 2	NM_133738//NP_598499	5.03249	5.03735	4.69803	2.48639	1.90691	2.33792	3.41184	4.11783	3.47958	3.88848	4.09572	3.41217
Anubl1	NA	NA	NA	5.69024	5.71323	5.76329	1.57675	1.74862	1.76992	2.05093	2.4691	1.87225	2.45158	2.39117	2.54604
Anxa1	16952	annexin A1	NM_010730//NP_034860	124.85	127.748	133.667	114.537	114.393	115.714	109.659	105.079	112.335	101.011	100.39	105.316
Anxa11	11744	annexin A11	NM_013469//NP_038497//XM_006518451//XP_006518514	42.4203	42.4505	41.192	30.8963	26.8791	30.9108	30.2662	28.3683	29.1945	39.0293	41.7605	44.8536
Anxa2	12306	annexin A2	NM_007585//NP_031611//XM_006510796//XP_006510859	843.24	830.838	833.112	1552.17	1448.4	1430.72	1300.07	1205.87	1184.68	1369.77	1419.71	1434.61
Anxa3	11745	annexin A3	NM_013470//NP_038498	2.23023	1.56153	2.1692	3.27296	3.28033	3.19259	2.8173	1.13787	2.12279	2.70024	2.87944	2.53448
Anxa4	11746	annexin A4	NM_013471//NP_038499//XM_006505397//XM_006505398//XM_011241156//XM_011241157//XM_011241158//XP_006505460//XP_006505461//XP_011239458//XP_011239459//XP_011239460	9.73547	12.4023	10.3771	9.97767	9.00309	8.7055	9.3344	11.3907	9.52038	12.031	11.5311	15.5106
Anxa5	11747	annexin A5	NM_009673//NP_033803	94.5714	98.0852	111.368	141.509	130.447	139.611	138.63	134.528	133.45	120.575	120.16	126.282
Anxa6	11749	annexin A6	NM_001110211//NM_013472//NP_001103681//NP_038500	304.703	314.488	325.49	198.237	194.333	208.81	176.971	172.354	175.811	250.709	256.818	261.171
Anxa7	11750	annexin A7	NM_001110794//NM_009674//NP_001104264//NP_033804//XM_006518452//XM_006518453//XP_006518515//XP_006518516	41.0824	45.2236	46.4299	47.321	45.5302	47.0479	55.3025	54.7502	53.2812	46.1557	46.7389	47.8527
Anxa9	71790	annexin A9	NM_001085383//NM_023628//NP_001078852//NP_076117//XM_006502115//XM_011240235//XP_006502178//XP_011238537//XR_375584	3.51303	3.15348	3.92353	1.81442	2.59886	2.11473	2.27579	2.24683	1.97199	2.05292	1.95594	1.93666
Aoah	27052	acyloxyacyl hydrolase	NM_001281854//NM_012054//NP_001268783//NP_036184//XM_011244309//XM_011244310//XM_011244311//XM_011244312//XP_011242611//XP_011242612//XP_011242613//XP_011242614	0.824744	0.921303	0.775049	0.562544	0.691212	0.909522	0.651689	0.588755	0.75594	0.522121	0.573642	0.6755
Aoc2	237940	amine oxidase, copper containing 2 (retina-specific)	NM_178932//NP_849263	3.2315	3.25389	2.97077	5.70055	7.0342	6.43607	5.91615	5.05767	5.5833	5.75372	5.31828	5.73938
Aoc3	11754	amine oxidase, copper containing 3	NM_009675//NP_033805//XM_006532041//XM_011248680//XP_006532104//XP_011246982	0.0607656	0.043637	0.102787	0.11657	0.206255	0.32475	0.11372	0.252615	0.289192	0.230813	0.404158	0.298617
Ap1ar	211556	adaptor-related protein complex 1 associated regulatory protein	NM_145964//NP_666076//XM_006501240//XM_006501241//XM_006501242//XM_006501243//XM_006501244//XM_006501245//XM_006501246//XM_006501247//XP_006501303//XP_006501304//XP_006501305//XP_006501306//XP_006501307//XP_006501308//XP_006501309//XP_006501310	22.9124	23.3164	21.2063	26.4155	27.6941	28.3728	23.0923	27.076	24.8938	21.917	24.3129	22.4279
Ap1b1	11764	adaptor protein complex AP-1, beta 1 subunit	NM_001243043//NM_001243044//NM_007454//NP_001229972//NP_001229973//NP_031480//XM_006514461//XM_006514462//XM_006514463//XP_006514524//XP_006514525//XP_006514526	23.3433	23.1604	22.0307	26.4399	24.8146	25.7903	23.8348	25.9108	25.409	19.5985	21.2103	19.673
Ap1g1	11765	adaptor protein complex AP-1, gamma 1 subunit	NM_001301211//NM_009677//NP_001288140//NP_033807	24.3079	24.2564	22.3044	18.2065	20.6897	19.5357	20.3574	21.6955	20.3645	19.3681	20.666	19.8824
Ap1g2	11766	adaptor protein complex AP-1, gamma 2 subunit	NM_001303502//NM_007455//NP_001290431//NP_031481//XM_011244927//XP_011243229	26.516	26.1943	25.103	23.6954	22.7268	22.9655	23.4528	21.6034	23.6851	29.3711	30.1059	31.1033
Ap1m1	11767	adaptor-related protein complex AP-1, mu subunit 1	NM_007456//NP_031482//XM_006509538//XP_006509601	59.5274	58.5545	57.517	59.3327	53.7576	57.8911	58.7476	54.2295	59.2922	55.3437	56.8847	54.7524
Ap1m2	11768	adaptor protein complex AP-1, mu 2 subunit	NM_001110300//NM_009678//NP_001103770//NP_033808//XM_006509949//XM_006509950//XP_006510012//XP_006510013	0.512323	0.607052	0.389977	0.412785	0.231862	0.293359	0.172583	0.116173	0.243822	0.729758	0.601326	0.314711
Ap1s1	11769	adaptor protein complex AP-1, sigma 1	NM_007457//NP_031483//XM_006504347//XM_006504348//XP_006504410//XP_006504411	59.9655	54.0785	61.8041	50.9634	44.258	53.5809	49.0128	44.1131	46.3252	43.2043	45.4215	43.4318
Ap1s2	108012	adaptor-related protein complex 1, sigma 2 subunit	NM_001290378//NM_001290379//NM_026887//NP_001277307//NP_001277308//NP_081163//XM_006528678//XM_011247769//XP_006528741//XP_011246071//XR_387077	5.48122	4.66919	4.58855	2.96135	3.95509	4.09935	4.42763	4.75601	4.87114	3.46557	3.0526	3.36701
Ap1s3	252903	adaptor-related protein complex AP-1, sigma 3	NM_183027//NP_898848//XR_373542	9.25713	9.37131	8.66734	14.2543	15.7281	14.9624	17.5561	19.6573	16.8267	8.20262	9.77514	8.97665
Ap2a1	11771	adaptor-related protein complex 2, alpha 1 subunit	NM_001077264//NM_007458//NP_001070732//NP_031484//XM_006540569//XM_006540570//XP_006540632//XP_006540633	34.1374	30.9778	28.6975	26.0761	24.0229	27.3958	25.2063	22.0498	26.4621	28.8439	29.5652	29.8028
Ap2a2	11772	adaptor-related protein complex 2, alpha 2 subunit	NM_007459//NP_031485//XM_006536154//XM_006536155//XP_006536217//XP_006536218	31.1138	30.5999	29.6106	15.4429	16.9825	16.53	17.0697	17.7796	18.2878	19.4117	18.9917	18.7471
Ap2b1	71770	adaptor-related protein complex 2, beta 1 subunit	NM_001035854//NM_027915//NP_001030931//NP_082191//XM_006534258//XP_006534321	33.9771	34.383	33.4289	25.9395	27.882	28.6553	29.6862	31.0384	32.8731	31.1159	30.8372	32.7432
Ap2m1	11773	adaptor-related protein complex 2, mu 1 subunit	NM_001302970//NM_009679//NP_001289899//NP_033809	92.6779	91.5778	95.1888	119.03	114.017	116.595	109.704	107.383	114.13	99.2705	104.206	107.213
Ap2s1	232910	adaptor-related protein complex 2, sigma 1 subunit	NM_198613//NP_941015	139.142	142.91	152.411	141.532	113.621	118.967	137.32	106.774	113.11	119.998	134.894	133.932
Ap3b1	11774	adaptor-related protein complex 3, beta 1 subunit	NM_009680//NP_033810//XM_006517523//XP_006517586//XR_382728	26.5575	26.4838	25.2341	27.8657	32.1028	30.3631	28.2539	30.7885	30.2537	24.5145	26.6995	24.2462
Ap3d1	11776	adaptor-related protein complex 3, delta 1 subunit	NM_007460//NP_031486//XM_006513141//XM_011243318//XM_011243319//XP_006513204//XP_011241620//XP_011241621//XR_380349	25.0559	26.0773	22.2902	29.2515	30.138	29.341	26.7396	28.1946	30.7474	33.3302	33.408	32.2861
Ap3m1	55946	adaptor-related protein complex 3, mu 1 subunit	NM_018829//NP_061299//XM_006519292//XM_006519293//XP_006519355//XP_006519356	22.3812	21.8756	20.7508	19.761	22.7039	20.2836	20.9503	24.8278	22.7782	18.8356	20.9777	20.9934
Ap3m2	64933	adaptor-related protein complex 3, mu 2 subunit	NM_001122820//NM_029505//NP_001116292//NP_083781	3.8524	3.84542	4.08367	2.83787	2.81863	2.91179	3.69132	4.57162	3.98462	2.56078	2.924	3.37615
Ap3s1	11777	adaptor-related protein complex 3, sigma 1 subunit	NM_001303015//NM_009681//NP_001289944//NP_033811//XM_006525526//XM_006525528//XP_006525589//XP_006525591	41.3	42.3475	45.827	47.8834	48.8394	49.2965	49.89	51.1256	46.1297	40.8195	41.9031	43.639
Ap3s2	11778	adaptor-related protein complex 3, sigma 2 subunit	NM_009682//NP_033812	8.19234	9.23777	8.17447	7.84027	7.44646	8.46834	9.02671	8.2621	8.01674	7.42985	7.81487	7.82189
Ap4b1	67489	adaptor-related protein complex AP-4, beta 1	NM_001163552//NM_001163553//NM_026193//NP_001157024//NP_001157025//NP_080469//XM_006501932//XM_006501933//XM_006535898//XP_006501995//XP_006501996//XP_006535961//XR_375568//XR_389846	8.23101	8.33893	7.58266	10.918	9.69359	8.86556	9.20805	10.5117	8.06751	8.15037	9.62501	8.08233
Ap4e1	108011	adaptor-related protein complex AP-4, epsilon 1	NM_175550//NP_780759//XM_006498548//XM_006498549//XM_006498550//XM_006498551//XM_006498552//XM_006498553//XM_011239245//XP_006498611//XP_006498612//XP_006498613//XP_006498614//XP_006498615//XP_006498616//XP_011237547//XR_374385//XR_866204	4.92705	4.33702	4.92902	4.54004	5.92976	5.42368	5.47117	6.63847	6.20964	4.93797	4.94999	5.11419
Ap4m1	11781	adaptor-related protein complex AP-4, mu 1	NM_021392//NP_067367//XM_006504551//XP_006504614	5.39647	6.09245	6.18797	5.55445	4.16832	4.27852	5.76824	4.76532	5.92675	4.95206	5.48132	5.86492
Ap4s1	11782	adaptor-related protein complex AP-4, sigma 1	NM_021710//NP_068356//XM_006515432//XM_006515433//XM_006515434//XM_006515435//XM_006515436//XM_006515437//XP_006515495//XP_006515496//XP_006515497//XP_006515498//XP_006515499//XP_006515500	17.2803	15.2532	17.0511	19.2454	18.2842	16.8578	14.8223	17.7781	14.4681	14.5862	14.5545	16.1191
Apaf1	11783	apoptotic peptidase activating factor 1	NM_001042558//NM_001282947//NM_009684//NP_001036023//NP_001269876//NP_033814	18.1696	17.9921	17.561	5.5019	5.85382	6.08065	8.32555	9.71513	9.55195	10.7354	10.0733	11.0611
Apba3	57267	amyloid beta (A4) precursor protein-binding, family A, member 3	NM_018758//NP_061228//XM_006513905//XM_006513906//XM_006513907//XP_006513968//XP_006513969//XP_006513970//XR_380418	7.1842	6.14543	6.29064	12.8901	10.28	11.47	9.6329	7.76202	9.6136	13.6644	11.2595	11.5779
Apbb1	11785	amyloid beta (A4) precursor protein-binding, family B, member 1	NM_001253885//NM_001253886//NM_001253887//NM_001310600//NM_009685//NP_001240814//NP_001240815//NP_001240816//NP_001297529//NP_033815//XM_006507230//XM_006507231//XM_006507232//XM_006507234//XM_006507235//XM_006507236//XM_006507237//XP_006507293//XP_006507294//XP_006507295//XP_006507297//XP_006507298//XP_006507299//XP_006507300	0.420537	0.392596	0.426814	0.451776	0.222043	0.353176	0.377769	0.317866	0.373594	0.479214	0.460688	0.757763
Apbb1ip	54519	amyloid beta (A4) precursor protein-binding, family B, member 1 interacting protein	NM_019456//NP_062329//XM_006498186//XM_006498187//XM_011239139//XP_006498249//XP_006498250//XP_011237441	76.0361	72.993	69.4088	80.3365	91.5026	88.1611	57.3524	57.1147	56.1903	57.324	66.7797	65.5069
Apbb2	11787	amyloid beta (A4) precursor protein-binding, family B, member 2	NM_001201413//NM_001201414//NM_001201415//NM_001201416//NM_001310626//NM_009686//NP_001188342//NP_001188343//NP_001188344//NP_001188345//NP_001297555//NP_033816//XM_006503688//XM_006503689//XM_006503690//XM_006503691//XM_006503692//XM_006503693//XM_006503694//XM_006503695//XM_006503696//XM_006503697//XM_011240692//XM_011240693//XP_006503751//XP_006503752//XP_006503753//XP_006503754//XP_006503755/…	0.256716	0.331835	0.260547	0.0738709	0.0726136	0.0587986	0.14413	0.160083	0.244349	0.0731336	0.195853	0.189235
Apbb3	225372	amyloid beta (A4) precursor protein-binding, family B, member 3	NM_146085//NP_666197//XM_006525861//XM_011246900//XP_006525924//XP_011245202	5.70006	6.18651	5.44182	8.549	8.1592	6.57721	7.85511	7.24599	7.60389	8.30374	8.31218	7.10898
Apc	11789	adenomatosis polyposis coli	NM_007462//NP_031488//XM_006525529//XM_006525530//XM_006525531//XM_006525532//XM_006525533//XM_006525534//XM_006525535//XM_006525536//XM_006525538//XM_006525539//XP_006525592//XP_006525593//XP_006525594//XP_006525595//XP_006525596//XP_006525597//XP_006525598//XP_006525599//XP_006525601//XP_006525602	4.21999	4.42242	3.5389	4.19866	5.36536	4.66895	4.35302	6.23615	5.7187	4.55409	4.96149	4.49032
Apeh	235606	acylpeptide hydrolase	NM_146226//NP_666338//XM_006511723//XM_006511724//XP_006511786//XP_006511787	23.9456	25.0316	24.2526	21.5607	18.5393	20.8122	21.0754	18.4513	19.6019	20.4225	16.6535	19.3074
Apex1	11792	apurinic/apyrimidinic endonuclease 1	NM_009687//NP_033817//XM_006518456//XP_006518519	47.8251	48.1406	52.3763	67.5938	62.8205	56.252	56.3025	55.3819	52.9784	76.8561	71.8059	77.6718
Apex2	77622	apurinic/apyrimidinic endonuclease 2	NM_029943//NP_084219//XM_006528991//XM_011247877//XM_011247878//XM_011247879//XM_011247880//XP_006529054//XP_011246179//XP_011246180//XP_011246181//XP_011246182//XR_878263//XR_878264//XR_878265//XR_878266//XR_878267//XR_878268//XR_878269//XR_878270//XR_878271	6.56595	5.9533	6.47218	10.8197	11.4373	12.1717	9.54744	9.7473	10.6109	7.46862	6.65318	8.53095
Aph1a	226548	anterior pharynx defective 1a homolog (C. elegans)	NM_146104//NM_146134//NP_666216//NP_666246//XM_006501312//XP_006501375	24.7861	22.3732	24.705	15.9619	17.0747	16.0251	15.5717	14.3356	14.872	14.9714	15.8717	17.3071
Aph1b	208117	anterior pharynx defective 1b homolog (C. elegans)	NM_177583//NP_808251//XM_006510922//XP_006510985//XR_870754	0.449311	0.631291	0.710462	0.179883	0.221027	0.178976	0.504521	0.487274	0.48345	0.417393	0.321006	0.384005
Api5	11800	apoptosis inhibitor 5	NM_001305258//NM_007466//NP_001292187//NP_031492//XM_006498588//XM_006498589//XP_006498651//XP_006498652	55.5128	54.9266	55.9426	54.8433	62.1827	56.8252	57.5536	63.1577	56.7077	52.6239	54.3161	54.7854
Apip	56369	APAF1 interacting protein	NM_019735//NP_062709//XM_006499926//XM_006500765//XP_006499989//XP_006500828	14.8403	14.1172	16.7082	13.3102	13.0837	11.3669	10.7125	13.6572	10.8234	13.0401	13.4597	12.5495
Apitd1	69928	apoptosis-inducing, TAF9-like domain 1	NM_027263//NP_081539	9.95736	11.3447	13.4422	5.28973	4.54973	2.74117	5.26792	4.55922	4.19206	5.59151	5.05696	7.2929
Aplf	72103	aprataxin and PNKP like factor	NM_001170489//NM_024251//NP_001163960//NP_077213//XM_006506656//XM_006506657//XP_006506719//XP_006506720	1.79279	2.0482	2.11361	1.71961	1.26007	1.49318	1.95208	1.84785	1.70643	1.35422	2.168	1.63523
Aplp1	11803	amyloid beta (A4) precursor-like protein 1	NM_007467//NP_031493	1.41454	1.56382	0.850059	1.37108	1.13716	1.44943	1.92275	1.01292	1.66529	0.848374	1.31075	0.960394
Aplp2	11804	amyloid beta (A4) precursor-like protein 2	NM_001102455//NM_001102456//NM_009691//NP_001095925//NP_001095926//NP_033821//XM_006509951//XM_006509952//XP_006510014//XP_006510015	27.0934	24.0435	25.5243	27.7723	30.5178	29.5369	33.5081	36.4572	33.7725	26.575	29.848	28.9031
Apoa1bp	246703	apolipoprotein A-I binding protein	NM_144897//NP_659146//XM_006501517//XP_006501580	39.1587	33.0666	35.7822	32.9549	26.6054	33.2393	33.9168	33.2424	29.8741	33.0744	33.4895	32.5158
Apobec1	11810	apolipoprotein B mRNA editing enzyme, catalytic polypeptide 1	NM_001134391//NM_031159//NP_001127863//NP_112436//XM_006505401//XM_011241159//XM_011241160//XP_006505464//XP_011239461//XP_011239462	0.668305	1.18569	0.698229	0.226244	0.177915	0.225102	0.17657	0.356571	0.44902	0.615961	0.507556	0.386379
Apobec2	11811	apolipoprotein B mRNA editing enzyme, catalytic polypeptide 2	NM_009694//NP_033824	0	0	0	2.52435	2.39867	2.93021	0.985053	0.994623	0.4175	0.208263	0	0.089814
Apobec3	80287	apolipoprotein B mRNA editing enzyme, catalytic polypeptide 3	NM_001160415//NM_030255//NP_001153887//NP_084531//XM_006521551//XM_006521553//XP_006521614//XP_006521616	78.251	78.5178	84.4355	39.595	42.8541	43.6665	45.2139	47.8701	47.977	62.2039	65.4943	66.508
Apobr	171504	apolipoprotein B receptor	NM_138310//NP_612183//XM_006507399//XM_006507400//XM_006507401//XP_006507462//XP_006507463//XP_006507464	26.8684	30.0881	30.948	24.4902	22.1419	23.8849	15.9184	15.0632	17.8736	15.7879	15.5648	17.2646
Apoe	11816	apolipoprotein E	NM_001305819//NM_001305843//NM_001305844//NM_009696//NP_001292748//NP_001292772//NP_001292773//NP_033826	1.56588	1.30339	1.44478	3.68664	3.3823	2.85292	4.23589	2.98586	3.31964	3.95399	3.67583	2.97312
Apol7e	666348	apolipoprotein L 7e	NM_001134802//NP_001128274//XM_011245711//XP_011244013	8.07653	8.18307	6.35747	3.12942	2.94044	3.47994	6.3303	5.07718	6.35549	1.99332	1.59558	1.67013
Apold1	381823	apolipoprotein L domain containing 1	NM_001109914//NP_001103384	0.244024	0.233652	0.229321	0.0624169	0.0920318	0.062102	0.0608909	0.0922237	0.180654	0.502075	0.318241	0.532977
Apoo	68316	apolipoprotein O	NM_001199337//NM_001199338//NM_001199339//NM_026673//NP_001186266//NP_001186267//NP_001186268//NP_080949//XM_011247666//XM_011247667//XM_011247668//XM_011247669//XP_011245968//XP_011245969//XP_011245970//XP_011245971	3.17754	2.28186	3.46385	2.51954	3.03591	3.07289	1.74435	3.1223	2.41958	1.91103	2.98364	2.42904
Apool	68117	apolipoprotein O-like	NM_001313733//NM_001313734//NM_026565//NP_001300662//NP_001300663//NP_080841//XM_006528405//XP_006528468	17.8084	16.6851	18.5135	18.2558	15.1116	13.9149	15.9348	21.3476	17.0388	13.7401	12.9549	16.2951
App	11820	amyloid beta (A4) precursor protein	NM_001198823//NM_001198824//NM_001198825//NM_001198826//NM_007471//NP_001185752//NP_001185753//NP_001185754//NP_001185755//NP_031497//XM_006522873//XM_006522874//XP_006522936//XP_006522937	2.01584	1.74286	1.83954	1.1296	1.53052	1.85292	1.10199	1.08262	1.69152	1.6246	0.996227	1.82485
Appbp2	66884	amyloid beta precursor protein (cytoplasmic tail) binding protein 2	NM_025825//NP_080101	16.6606	16.9894	15.6568	23.5234	26.4741	24.2527	22.6572	25.9836	24.9853	23.5733	24.9869	23.5617
Appl1	72993	adaptor protein, phosphotyrosine interaction, PH domain and leucine zipper containing 1	NM_145221//NP_660256//XM_006519608//XM_006519609//XP_006519671//XP_006519672//XR_383216	12.6764	11.6155	12.8634	11.97	13.8503	12.7446	12.295	15.1845	14.5495	14.9225	13.4072	13.7351
Appl2	216190	adaptor protein, phosphotyrosine interaction, PH domain and leucine zipper containing 2	NM_145220//NP_660255//XM_006513508//XM_006513509//XM_006513510//XM_006513511//XM_011243404//XP_006513571//XP_006513572//XP_006513573//XP_006513574//XP_011241706//XR_380384	4.38406	3.45226	4.70521	0.870022	1.50518	1.17726	2.2407	2.12535	2.79151	2.54094	1.73888	1.33724
Aprt	11821	adenine phosphoribosyl transferase	NM_009698//NP_033828	147.546	136.783	142.27	164.857	138.669	160.729	136.466	115.876	123.801	140.306	143.37	151.458
Aptx	66408	aprataxin	NM_001025444//NM_001025445//NM_025545//NP_001020615//NP_001020616//NP_079821//XM_006538166//XM_006538167//XM_006538168//XM_006538169//XM_006538170//XM_006538171//XM_011250084//XP_006538229//XP_006538230//XP_006538231//XP_006538232//XP_006538233//XP_006538234//XP_011248386	3.44378	3.10802	3.26689	3.58888	3.79107	3.67737	3.50114	3.49998	3.72084	3.64587	3.67789	3.39234
Aqp9	64008	aquaporin 9	NM_001271843//NM_022026//NP_001258772//NP_071309//NR_073483//XM_006511331//XM_006511332//XM_011242781//XM_011242782//XM_011242783//XP_006511394//XP_006511395//XP_011241083//XP_011241084//XP_011241085	43.679	40.9195	42.4681	21.3582	23.9286	22.0218	17.8109	17.7548	18.2712	21.7782	26.3648	25.9003
Aqr	11834	aquarius	NM_001290788//NM_009702//NP_001277717//NP_033832	27.3905	27.3452	26.6494	25.3599	28.2067	28.5503	25.8654	29.0094	28.2046	23.9594	27.6356	26.5535
Ar	11835	androgen receptor	NM_013476//NP_038504	0.356286	0.191892	0.251114	0.444265	0.705444	1.08806	0.633436	0.841566	1.04563	0.845828	0.66212	1.20373
Araf	11836	v-raf murine sarcoma 3611 viral oncogene homolog	NM_001159645//NM_009703//NP_001153117//NP_033833//XM_006527556//XM_006527557//XM_011247429//XM_011247430//XP_006527619//XP_006527620//XP_011245731//XP_011245732	23.959	28.1194	25.1728	22.543	22.9685	22.7758	20.1078	21.7377	22.5169	23.039	24.2469	22.1017
Arap1	69710	ArfGAP with RhoGAP domain, ankyrin repeat and PH domain 1	NM_001040111//NM_001040112//NM_027180//NM_198096//NP_001035200//NP_001035201//NP_081456//NP_932764//XM_006508186//XM_006508187//XM_006508188//XM_006508189//XM_006508190//XM_006508191//XM_006508192//XM_006508193//XM_006508195//XM_006508196//XM_011241897//XP_006508249//XP_006508250//XP_006508251//XP_006508252//XP_006508253//XP_006508254//XP_006508255//XP_006508256//XP_006508258//XP_006508259//XP_01…	16.648	18.567	17.0909	16.0491	15.3796	15.8398	16.8526	15.6817	17.0065	12.9347	14.0301	14.0314
Arap2	212285	ArfGAP with RhoGAP domain, ankyrin repeat and PH domain 2	NM_178407//NP_848494//XM_006503828//XM_006503829//XM_006503830//XM_011240712//XP_006503891//XP_006503892//XP_006503893//XP_011239014	11.5505	11.973	11.6002	12.3343	15.6275	14.5575	18.375	21.9132	20.0196	19.1402	20.2718	20.4314
Arap3	106952	ArfGAP with RhoGAP domain, ankyrin repeat and PH domain 3	NM_001205336//NM_139206//NP_001192265//NP_631945//XM_006525486//XM_006525487//XM_006525488//XM_006525489//XM_006525490//XM_006525491//XM_006525492//XM_011246799//XP_006525549//XP_006525550//XP_006525551//XP_006525552//XP_006525553//XP_006525554//XP_006525555//XP_011245101	2.47743	1.83142	1.73927	0.931883	0.916022	0.890094	1.40001	1.57884	1.40252	0.715001	0.703198	0.736053
Arc	11838	activity regulated cytoskeletal-associated protein	NM_001276684//NM_018790//NP_001263613//NP_061260	0.233017	0.156876	0.221714	6.00113	6.49218	6.17099	4.61158	4.78847	4.99034	2.11594	1.94867	1.64609
Arcn1	213827	archain 1	NM_145985//NP_666097	88.449	88.3355	86.9704	87.5676	97.7407	91.6415	87.1052	97.2141	91.0568	83.1474	86.8147	84.3485
Areg	11839	amphiregulin	NM_009704//NP_033834	0	0.0799952	0.0628098	9.14618	8.65442	8.75985	3.91926	4.29413	4.24116	0.952033	0.348659	1.09485
Arf1	11840	ADP-ribosylation factor 1	NM_001130408//NM_007476//NP_001123880//NP_031502//XM_011248681//XP_011246983	256.369	247.234	275.567	260.791	252.44	265.243	254.367	244.884	247.351	242.416	254.713	267.243
Arf2	11841	ADP-ribosylation factor 2	NM_001304574//NM_007477//NP_001291503//NP_031503//XM_006532043//XP_006532106	6.6639	7.28645	8.15682	12.5268	14.3217	11.8884	13.4614	12.4532	12.6858	17.9826	18.591	19.0482
Arf3	11842	ADP-ribosylation factor 3	NM_007478//NP_031504//XM_011245445//XP_011243747	65.8669	64.5306	56.8549	62.0349	64.6545	63.5674	58.6225	64.3253	64.3009	58.4061	63.2887	58.5778
Arf4	11843	ADP-ribosylation factor 4	NM_007479//NP_031505	62.3554	59.418	59.0449	97.8208	99.9547	99.0751	93.9604	89.7316	83.2584	77.5153	74.0069	72.6968
Arf5	11844	ADP-ribosylation factor 5	NM_007480//NP_031506	138.096	143.1	144.887	133.905	116.401	119.568	137.168	100.197	118.817	122.21	111.567	108.573
Arf6	11845	ADP-ribosylation factor 6	NM_007481//NP_031507	129.541	134.09	134.289	131.551	124.155	129.658	123.431	120.517	121.484	129.687	140.365	129.507
Arfgap1	228998	ADP-ribosylation factor GTPase activating protein 1	NM_001177706//NM_001177707//NM_001177708//NM_001177709//NM_001177710//NM_145760//NP_001171177//NP_001171178//NP_001171179//NP_001171180//NP_001171181//NP_665703//XM_006500594//XM_006500598//XM_011239935//XM_011239936//XP_006500657//XP_006500661//XP_011238237//XP_011238238	16.1543	15.8308	14.5938	27.3257	23.1917	24.0193	23.1167	21.2162	23.588	18.9845	20.1129	18.9693
Arfgap2	77038	ADP-ribosylation factor GTPase activating protein 2	NM_001166024//NM_023854//NP_001159496//NP_076343	29.0973	26.8976	28.3209	34.213	31.8279	31.9465	30.3556	28.696	29.958	29.5408	31.4849	29.7471
Arfgap3	66251	ADP-ribosylation factor GTPase activating protein 3	NM_025445//NP_079721//XM_006521253//XM_006521254//XM_006521255//XP_006521316//XP_006521317//XP_006521318	8.02669	8.16993	8.48592	12.1749	12.314	12.3082	12.03	10.8358	11.1687	10.9004	10.4191	10.5298
Arfgef1	211673	ADP-ribosylation factor guanine nucleotide-exchange factor 1(brefeldin A-inhibited)	NM_001102430//NP_001095900	24.9727	25.0477	24.0514	21.8017	25.7511	25.225	24.1509	28.1416	28.5357	24.4586	26.2538	26.16
Arfgef2	99371	ADP-ribosylation factor guanine nucleotide-exchange factor 2 (brefeldin A-inhibited)	NM_001085495//NP_001078964//XM_006500483//XM_006500484//XM_011239875//XP_006500546//XP_006500547//XP_011238177	7.5791	8.4373	7.57724	4.4611	5.34945	5.14737	5.8217	6.17735	5.80404	5.59298	6.29968	5.87105
Arfip1	99889	ADP-ribosylation factor interacting protein 1	NM_001081093//NM_001293801//NP_001074562//NP_001280730//XM_006502482//XM_006502484//XP_006502545//XP_006502547	16.7747	15.429	17.5346	15.3988	17.8432	16.2004	17.012	19.0859	17.2597	14.5552	15.7719	14.8761
Arfip2	76932	ADP-ribosylation factor interacting protein 2	NM_029802//NP_084078//XM_006508317//XM_006508318//XM_006508319//XM_011241939//XP_006508380//XP_006508381//XP_006508382//XP_011240241	10.7328	11.0636	10.1806	14.5117	13.4653	13.2871	12.0211	12.1379	12.1297	12.3078	13.8731	13.0858
Arfrp1	76688	ADP-ribosylation factor related protein 1	NM_001165991//NM_001165992//NM_001165995//NM_029702//NP_001159463//NP_001159464//NP_001159467//NP_083978//NR_028585//XM_011239965//XP_011238267//XR_867137//XR_867138	17.6643	17.2912	15.9553	32.2547	28.4847	27.3783	24.1869	24.4608	24.1264	24.4772	23.229	20.7746
Arglu1	234023	arginine and glutamate rich 1	NM_176849//NP_789819//XM_006508759//XM_006508760//XP_006508822//XP_006508823	34.7429	32.7184	42.0094	37.8346	38.7794	37.2267	30.9526	34.5556	32.3763	38.0792	35.5897	33.7382
Arhgap1	228359	Rho GTPase activating protein 1	NM_001145902//NM_146124//NP_001139374//NP_666236//NR_027371//NR_027372//NR_027373//XM_006499244//XM_006499245//XM_006499246//XM_006499247//XM_006499248//XM_006499249//XM_006499250//XM_006499251//XM_011239457//XP_006499307//XP_006499308//XP_006499309//XP_006499310//XP_006499311//XP_006499312//XP_006499313//XP_006499314//XP_011237759	34.0533	35.9606	28.3937	24.0044	24.7468	26.1827	26.9948	32.7509	33.4321	27.2273	27.5887	25.9834
Arhgap10	78514	Rho GTPase activating protein 10	NM_030113//NP_084389//XM_006531495//XM_006531498//XM_006531500//XM_011248548//XM_011248549//XM_011248550//XM_011248551//XM_011248552//XM_011248553//XM_011248554//XM_011248555//XP_006531558//XP_006531561//XP_006531563//XP_011246850//XP_011246851//XP_011246852//XP_011246853//XP_011246854//XP_011246855//XP_011246856//XP_011246857	8.70488	8.0823	8.82488	6.51096	6.06852	6.5788	5.39736	5.91503	6.55591	5.17681	5.19456	5.65331
Arhgap11a	228482	Rho GTPase activating protein 11A	NM_181416//NP_852081	17.606	19.0605	18.118	7.5176	9.03625	9.73576	10.5224	12.6771	11.7576	12.8677	12.7071	12.5812
Arhgap12	75415	Rho GTPase activating protein 12	NM_001039692//NM_029277//NP_001034781//NP_083553//XM_006526314//XM_006526315//XM_006526316//XM_011247018//XM_011247019//XP_006526377//XP_006526378//XP_006526379//XP_011245320//XP_011245321	3.75136	3.90747	4.34014	3.44208	4.24439	4.2353	4.62957	4.9153	4.10962	4.68814	4.94306	5.02184
Arhgap15	76117	Rho GTPase activating protein 15	NM_001025377//NM_001301831//NM_001301832//NM_153820//NP_001288760//NP_001288761//NP_722542//XM_006498397//XM_006498398//XM_006498399//XM_006498400//XM_006498401//XM_006498402//XM_006498403//XP_006498460//XP_006498461//XP_006498462//XP_006498463//XP_006498464//XP_006498465//XP_006498466	13.9968	12.818	15.7135	6.50721	8.07294	8.66731	10.1621	11.5014	12.2377	8.8646	10.0069	9.60623
Arhgap17	70497	Rho GTPase activating protein 17	NM_001122640//NM_001122641//NM_001122642//NM_001122643//NM_144529//NP_001116112//NP_001116113//NP_001116114//NP_001116115//NP_653112//XM_006508201//XM_006508202//XM_006508203//XP_006508264//XP_006508265//XP_006508266//XR_869745	15.9252	15.843	14.3306	36.2885	32.2696	31.5246	34.676	33.9988	35.8496	18.9328	20.5288	18.802
Arhgap18	73910	Rho GTPase activating protein 18	NM_176837//NP_789807//XM_006512885//XM_011243213//XM_011243214//XP_006512948//XP_011241515//XP_011241516	18.4437	19.1775	20.2435	12.8678	13.7632	13.7334	18.1661	18.8452	17.3208	10.733	12.1967	11.496
Arhgap19	71085	Rho GTPase activating protein 19	NM_001163495//NM_027667//NP_001156967//NP_081943//XM_011247341//XM_011247342//XM_011247343//XM_011247344//XP_011245643//XP_011245644//XP_011245645//XP_011245646	11.8665	12.2972	12.4538	0.877334	1.3916	1.36888	1.41999	1.88553	2.40737	2.09741	2.80592	2.70291
Arhgap21	71435	Rho GTPase activating protein 21	NM_001081364//NM_001128084//NP_001074833//NP_001121556//XM_006497538//XM_006497539//XM_006497540//XM_006497541//XM_006497542//XM_006497543//XM_006497544//XM_006497545//XM_011238986//XP_006497601//XP_006497602//XP_006497603//XP_006497604//XP_006497605//XP_006497606//XP_006497607//XP_006497608//XP_011237288//XR_373945//XR_373946	7.80329	8.70822	7.46393	8.51131	10.2738	10.5599	8.67608	10.44	10.2598	10.4238	12.4267	11.2343
Arhgap23	58996	Rho GTPase activating protein 23	NM_021493//NP_067468//XM_006533861//XM_006533862//XM_006533863//XM_006533865//XM_006533866//XM_006533867//XM_006533868//XM_006533869//XM_006533871//XM_006533874//XP_006533924//XP_006533925//XP_006533926//XP_006533928//XP_006533929//XP_006533930//XP_006533931//XP_006533932//XP_006533934//XP_006533937	1.02929	0.598364	0.580363	1.52322	1.05365	1.17875	1.11907	1.00028	0.855301	0.767973	1.03552	0.943393
Arhgap25	232201	Rho GTPase activating protein 25	NM_001037727//NM_001286610//NM_175476//NP_001032816//NP_001273539//NP_780685//NR_104483//XM_006505980//XP_006506043	5.90755	5.73705	6.34263	5.07334	5.12552	4.76731	5.01805	5.0668	5.4773	4.18558	3.62858	3.53489
Arhgap26	71302	Rho GTPase activating protein 26	NM_175164//NP_780373//XM_006526265//XM_006526267//XM_006526268//XM_006526269//XP_006526328//XP_006526330//XP_006526331//XP_006526332	7.2257	7.86839	7.60812	3.64594	4.50217	4.37629	2.88595	3.32296	3.73388	4.6725	5.63634	6.02432
Arhgap27	544817	Rho GTPase activating protein 27	NM_001205236//NM_133715//NM_183288//NP_001192165//NP_598476//NP_899111//XM_006533754//XM_006533755//XP_006533817//XP_006533818	10.6989	11.1326	10.5213	5.75656	4.99602	5.92689	5.88239	4.80905	5.87513	6.28974	5.5729	5.9305
Arhgap29	214137	Rho GTPase activating protein 29	NM_172525//NP_766113//XM_006501288//XM_006501289//XM_006501290//XP_006501351//XP_006501352//XP_006501353	0.192428	0.358029	0.221932	0.302029	0.277096	0.280472	0.255359	0.357009	0.466222	0.299014	0.08213	0.23641
Arhgap30	226652	Rho GTPase activating protein 30	NM_001005508//NP_001005508	87.2756	87.7699	84.4897	51.4841	59.0724	56.3604	59.5842	55.0782	60.5375	62.6952	62.7715	60.5601
Arhgap31	12549	Rho GTPase activating protein 31	NM_020260//NP_064656	0.403582	0.27326	0.273071	1.16796	1.25245	1.7299	0.828659	0.87593	1.02072	0.65699	0.866183	0.906654
Arhgap33	233071	Rho GTPase activating protein 33	NM_001289670//NM_001289682//NM_178252//NP_001276599//NP_001276611//NP_839983//XM_006539888//XM_011250546//XM_011250547//XP_006539951//XP_011248848//XP_011248849//XR_391066	2.937	3.2946	2.26132	0.746049	0.916689	1.55416	1.09171	0.780811	1.07965	1.7888	1.87814	1.7917
Arhgap39	223666	Rho GTPase activating protein 39	NM_001168288//NM_198420//NP_001161760//NP_940812//XM_006520793//XM_006520794//XM_011245582//XP_006520856//XP_006520857//XP_011243884	0.834706	1.15005	0.902985	3.86538	3.86548	3.82365	2.76822	2.7731	3.28885	3.04153	3.55431	3.60114
Arhgap4	171207	Rho GTPase activating protein 4	NM_001162423//NM_001162424//NM_138630//NP_001155895//NP_001155896//NP_619536//XM_011247530//XM_011247531//XM_011247532//XM_011247533//XM_011247534//XM_011247535//XM_011247536//XM_011247537//XM_011247538//XP_011245832//XP_011245833//XP_011245834//XP_011245835//XP_011245836//XP_011245837//XP_011245838//XP_011245839//XP_011245840//XR_878093	37.8582	37.9498	37.0309	11.6345	10.4354	10.9003	12.2231	11.4299	13.1684	19.0191	21.4308	20.3239
Arhgap5	11855	Rho GTPase activating protein 5	NM_009706//NP_033836//XM_006515438//XM_006515439//XM_011243989//XM_011243990//XP_006515501//XP_006515502//XP_011242291//XP_011242292	1.01106	0.849125	0.710189	1.20319	1.10516	1.04012	1.23151	1.53491	1.38644	1.5378	1.66943	1.38952
Arhgap6	11856	Rho GTPase activating protein 6	NM_001287530//NM_009707//NM_178754//NP_001274459//NP_033837//NP_848869//NR_109847//XM_006528694//XM_011247783//XP_006528757//XP_011246085//XR_878254//XR_878255	0.294327	0.166865	0.235832	0.124812	0.122688	0.106442	0.121761	0.0526901	0.162192	0.176523	0.145456	0.133221
Arhgap9	216445	Rho GTPase activating protein 9	NM_001285785//NM_146011//NP_001272714//NP_666123//XM_006513569//XM_006513570//XM_006513571//XP_006513632//XP_006513633//XP_006513634	73.7508	77.5364	83.7921	34.5779	33.9893	36.2052	39.9711	34.4504	40.1533	36.1376	37.1644	37.6323
Arhgdia	192662	Rho GDP dissociation inhibitor (GDI) alpha	NM_133796//NP_598557//XM_006532549//XP_006532612	388.108	388.186	355.788	303.752	268.491	301.958	279.747	255.009	288.413	340.385	363.95	376.23
Arhgdib	11857	Rho, GDP dissociation inhibitor (GDI) beta	NM_001301301//NM_001301303//NM_001301305//NM_001301308//NM_001301309//NM_007486//NP_001288230//NP_001288232//NP_001288234//NP_001288237//NP_001288238//NP_031512//XM_006505404//XP_006505467	772.478	787.368	742.546	567.693	531.654	573.728	586.081	580.303	559.906	515.745	549.535	534.934
Arhgdig	14570	Rho GDP dissociation inhibitor (GDI) gamma	NM_008113//NP_032139	6.81618	6.13405	5.25411	11.7187	9.85965	8.79405	8.13814	7.04332	7.96608	6.26786	10.0257	9.32812
Arhgef1	16801	Rho guanine nucleotide exchange factor (GEF) 1	NM_001130150//NM_001130151//NM_001130152//NM_001130153//NM_008488//NP_001123622//NP_001123623//NP_001123624//NP_001123625//NP_032514//XM_006539564//XM_006539565//XP_006539627//XP_006539628//XR_391047	182.069	195.908	175.072	127.192	117.073	129.753	137.563	108.223	143.257	102.361	112.094	106.413
Arhgef10	234094	Rho guanine nucleotide exchange factor (GEF) 10	NM_001037736//NM_172751//NP_001032825//NP_766339//XM_006508768//XM_006508770//XM_006508771//XM_006508772//XM_006508773//XM_011242051//XP_006508831//XP_006508833//XP_006508834//XP_006508835//XP_006508836//XP_011240353	1.48023	0.893611	1.10061	1.85356	1.54595	1.56478	1.71691	1.77048	1.43989	1.89993	1.89012	1.91848
Arhgef11	213498	Rho guanine nucleotide exchange factor (GEF) 11	NM_001003912//NP_001003912//XM_006501264//XM_006501265//XM_006501266//XM_006501267//XM_006501268//XM_006501269//XM_006501270//XM_006501271//XM_006501272//XM_006501273//XM_006501274//XM_006501275//XM_011240067//XP_006501327//XP_006501328//XP_006501329//XP_006501330//XP_006501331//XP_006501332//XP_006501333//XP_006501334//XP_006501335//XP_006501336//XP_006501337//XP_006501338//XP_011238369	0.49291	0.376806	0.430337	0.128111	0.0899501	0.0182092	0.124979	0.126193	0.227016	0.0226486	0.167963	0.0586036
Arhgef12	69632	Rho guanine nucleotide exchange factor (GEF) 12	NM_027144//NP_081420//XM_006510586//XM_011242597//XM_011242598//XP_006510649//XP_011240899//XP_011240900	2.30185	2.47951	2.03305	1.49583	1.6914	1.68283	2.0792	2.29201	2.48202	1.22198	1.25616	1.32529
Arhgef18	102098	rho/rac guanine nucleotide exchange factor (GEF) 18	NM_133962//NP_598723//XM_006508681//XM_006508682//XM_011242035//XP_006508744//XP_006508745//XP_011240337	4.40169	4.70523	3.8507	0.599461	0.532233	0.961995	0.716858	0.914302	1.16735	0.957222	0.946509	1.01137
Arhgef2	16800	rho/rac guanine nucleotide exchange factor (GEF) 2	NM_001198911//NM_001198912//NM_001198913//NM_008487//NP_001185840//NP_001185841//NP_001185842//NP_032513//XM_006501058//XM_006501059//XM_006501060//XM_006501061//XM_006501064//XM_006501065//XM_006501066//XM_006501067//XM_011240027//XP_006501121//XP_006501122//XP_006501123//XP_006501124//XP_006501127//XP_006501128//XP_006501129//XP_006501130//XP_011238329	47.1279	52.1496	49.2847	49.0888	51.2237	50.0396	40.2818	42.2551	42.7083	46.261	48.0963	45.9678
Arhgef25	52666	Rho guanine nucleotide exchange factor (GEF) 25	NM_001166413//NM_028027//NP_001159885//NP_082303//XM_006513878//XM_006513879//XM_006513880//XM_006513881//XP_006513941//XP_006513942//XP_006513943//XP_006513944//XR_871718	0.26112	0.683092	0.315496	0.644042	0.801901	0.85439	0.418864	0.803574	0.958659	0.371941	0.612964	0.458288
Arhgef3	71704	Rho guanine nucleotide exchange factor (GEF) 3	NM_001289686//NM_001289687//NM_001289688//NM_027871//NP_001276615//NP_001276616//NP_001276617//NP_082147//XM_006519574//XM_006519575//XM_006519576//XM_006519579//XM_006519580//XP_006519637//XP_006519638//XP_006519639//XP_006519642//XP_006519643	23.3471	24.2662	22.4982	64.6092	64.0154	69.3747	48.2484	46.9993	49.4567	21.1563	25.4207	25.1742
Arhgef4	226970	Rho guanine nucleotide exchange factor (GEF) 4	NM_183019//NP_898840	1.50918	2.15577	1.16543	2.60564	2.96961	2.81793	2.28406	2.60383	2.27964	2.19643	2.04092	1.77351
Arhgef40	268739	Rho guanine nucleotide exchange factor (GEF) 40	NM_001145921//NM_001145922//NM_198249//NP_001139393//NP_001139394//NP_937892//XM_006519041//XM_006519042//XM_006519044//XM_006519045//XM_006519046//XM_011245074//XM_011245075//XM_011245076//XP_006519104//XP_006519105//XP_006519107//XP_006519108//XP_006519109//XP_011243376//XP_011243377//XP_011243378	0.157792	0.186967	0.293602	0.0181621	0.0357059	0.0542113	0.0531541	0.0536705	0.0600762	0.179808	0.129643	0.0387714
Arhgef5	54324	Rho guanine nucleotide exchange factor (GEF) 5	NM_133674//NP_598435//XM_006506387//XP_006506450	3.03009	2.34153	2.99453	1.26997	1.50921	1.77276	2.32991	2.03514	2.35119	1.73582	1.56563	2.36712
Arhgef6	73341	Rac/Cdc42 guanine nucleotide exchange factor (GEF) 6	NM_152801//NP_690014//XM_006528313//XM_006528314//XM_006528315//XM_006528316//XP_006528376//XP_006528377//XP_006528378//XP_006528379	55.0348	56.6584	53.4201	28.3083	35.7863	31.714	27.1567	31.7512	31.7938	37.3639	40.601	38.9784
Arhgef7	54126	Rho guanine nucleotide exchange factor (GEF7)	NM_001113517//NM_001113518//NM_017402//NP_001106989//NP_001106990//NP_059098//XM_006508841//XM_006508843//XM_006508844//XM_006508845//XP_006508904//XP_006508906//XP_006508907//XP_006508908	13.5485	13.7297	13.5461	11.789	12.0763	12.2234	13.3033	13.5547	13.4204	10.5622	11.2483	11.8621
Arid1a	93760	AT rich interactive domain 1A (SWI-like)	NM_001080819//NP_001074288//XM_006539325//XM_006539326//XM_006539327//XP_006539388//XP_006539389//XP_006539390	30.1925	29.0852	24.4029	20.9616	22.9093	24.997	20.8649	23.6116	26.3018	24.6993	27.6649	25.8797
Arid1b	239985	AT rich interactive domain 1B (SWI-like)	NM_001085355//NP_001078824//XM_006523221//XM_006523222//XM_006523223//XP_006523284//XP_006523285//XP_006523286	5.88108	5.98776	5.64568	3.10407	3.59387	3.97081	3.76977	4.1184	4.46027	4.50211	5.36164	4.81041
Arid2	77044	AT rich interactive domain 2 (ARID, RFX-like)	NM_175251//NP_780460	8.10636	8.67891	7.77361	4.56312	5.51197	5.64688	5.8136	7.15591	6.57069	6.75669	7.39641	7.43909
Arid3a	13496	AT rich interactive domain 3A (BRIGHT-like)	NM_001288625//NM_001288626//NM_007880//NP_001275554//NP_001275555//NP_031906//XM_006513201//XM_006513202//XM_011243364//XP_006513264//XP_006513265//XP_011241666	4.98206	4.70026	4.72272	6.17702	5.88273	6.4139	6.32637	6.38783	6.81076	6.12013	6.02416	6.32617
Arid3b	56380	AT rich interactive domain 3B (BRIGHT-like)	NM_019689//NP_062663//XM_006511291//XM_006511292//XM_011242774//XM_011242775//XM_011242776//XP_006511354//XP_006511355//XP_011241076//XP_011241077//XP_011241078	4.97939	4.7818	3.37708	7.00199	5.89955	6.50939	6.9363	6.97705	7.31049	5.75444	5.32063	4.15528
Arid4a	238247	AT rich interactive domain 4A (RBP1-like)	NM_001081195//NP_001074664//XM_006515834//XM_006515835//XM_011244105//XM_011244106//XP_006515897//XP_006515898//XP_011242407//XP_011242408	6.37773	6.72063	7.88269	4.7698	4.67118	4.97508	6.38299	6.68953	6.07051	5.77107	5.18936	5.69679
Arid4b	94246	AT rich interactive domain 4B (RBP1-like)	NM_194262//NM_198122//NP_919238//NP_937755//XM_006516806//XM_006516807//XM_006516808//XP_006516869//XP_006516870//XP_006516871//XR_382079	7.54048	8.10675	7.35203	6.61433	7.39285	8.00071	7.12409	8.36738	8.59325	7.35438	7.42957	6.32529
Arid5a	214855	AT rich interactive domain 5A (MRF1-like)	NM_001172205//NM_001172206//NM_001290726//NM_001290727//NM_145996//NP_001165676//NP_001165677//NP_001277655//NP_001277656//NP_666108//NR_033310//XM_006495849//XM_006495850//XM_006495851//XP_006495912//XP_006495913//XP_006495914	20.9676	20.7177	17.9848	18.7929	16.1572	16.8909	24.4738	19.3795	22.0693	20.4525	18.9435	20.6732
Arid5b	71371	AT rich interactive domain 5B (MRF1-like)	NM_023598//NP_076087//XM_006514129//XM_006514130//XM_006514131//XM_006514132//XM_006514133//XP_006514192//XP_006514193//XP_006514194//XP_006514195//XP_006514196	0.990674	0.981765	0.754095	0.775392	0.784611	1.04377	1.51287	1.72975	2.3951	1.72157	1.6744	1.43618
Arih1	23806	ariadne ubiquitin-conjugating enzyme E2 binding protein homolog 1 (Drosophila)	NM_019927//NP_064311//XM_006511140//XM_006511141//XM_011242739//XP_006511203//XP_006511204//XP_011241041	25.8062	24.8319	24.67	29.99	33.8006	32.7862	29.1947	34.0436	31.9649	33.9401	34.7394	33.6595
Arih2	23807	ariadne homolog 2 (Drosophila)	NM_011790//NP_035920//XM_006511725//XM_006511726//XM_006511728//XM_011242881//XP_006511788//XP_006511789//XP_006511791//XP_011241183//XR_871083	14.7533	15.8186	15.2422	47.2863	50.3592	44.5524	40.1155	42.3581	43.208	38.0528	38.9749	37.6449
Arl1	104303	ADP-ribosylation factor-like 1	NM_025859//NP_080135	73.1792	75.0682	83.0903	115.391	129.699	114.93	109.007	112.464	108.809	87.0651	90.857	92.5037
Arl10	56795	ADP-ribosylation factor-like 10	NM_019968//NP_064352//XM_006517306//XM_011244544//XP_006517369//XP_011242846	1.18949	1.64738	1.65277	0.977944	1.24969	1.16761	1.52646	1.15596	0.566095	2.42046	1.6953	2.71396
Arl13b	68146	ADP-ribosylation factor-like 13B	NM_026577//NP_080853//XM_006522503//XM_006522504//XM_006522505//XP_006522566//XP_006522567//XP_006522568	4.3207	4.10983	4.80832	6.02018	6.60383	5.72938	7.34834	7.2765	7.55173	7.05422	5.90169	6.05327
Arl15	218639	ADP-ribosylation factor-like 15	NM_172595//NP_766183//XM_006517628//XM_006517629//XM_006517630//XM_011244655//XP_006517691//XP_006517692//XP_006517693//XP_011242957//XR_382734//XR_382735	4.02688	3.65279	3.89877	3.7507	2.5778	3.15532	3.18303	4.29529	3.17727	4.30195	4.26002	3.77555
Arl16	70317	ADP-ribosylation factor-like 16	NM_197995//NP_932112	5.58987	6.02131	5.95622	10.031	8.91409	9.67796	7.80885	7.83481	8.12753	7.39801	8.98903	8.5979
Arl2	56327	ADP-ribosylation factor-like 2	NM_019722//NP_062696	12.3982	10.2647	9.96609	7.90188	6.60807	6.10186	7.36353	7.31889	7.50972	8.46519	8.65909	10.5743
Arl2bp	107566	ADP-ribosylation factor-like 2 binding protein	NM_024191//NM_024269//NP_077153//NP_077231	43.0961	45.2417	44.7182	27.4009	29.1171	28.1664	31.1123	35.8385	32.2986	29.1008	33.0358	33.8252
Arl3	56350	ADP-ribosylation factor-like 3	NM_019718//NP_062692//XM_006527223//XP_006527286	18.5233	15.0522	20.8886	29.799	23.4089	27.7878	29.4353	28.9844	24.9515	20.3672	20.5969	22.2247
Arl4a	11861	ADP-ribosylation factor-like 4A	NM_001039515//NM_007487//NP_001034604//NP_031513	15.694	12.9498	16.1023	5.43806	6.95973	6.42846	7.4324	6.92121	6.14439	6.96293	6.17674	7.35611
Arl4c	320982	ADP-ribosylation factor-like 4C	NM_177305//NP_796279	90.4787	85.2248	85.6198	9.01879	9.72895	11.3387	14.2184	14.7384	14.0827	24.4965	22.4516	25.0728
Arl4d	80981	ADP-ribosylation factor-like 4D	NM_025404//NP_079680	1.15973	1.11044	0.708406	0.667436	0.947665	1.18057	1.37458	2.19148	1.28785	0.734193	1.43683	0.870715
Arl5a	75423	ADP-ribosylation factor-like 5A	NM_182994//NP_892039//XM_011239204//XP_011237506	18.4849	19.2307	18.2782	13.8041	15.792	15.554	16.651	19.1565	17.9034	20.1977	18.5279	21.1567
Arl5b	75869	ADP-ribosylation factor-like 5B	NM_029466//NP_083742	2.32886	2.00155	2.09541	17.8514	20.6029	18.3855	14.7165	17.219	16.5072	9.4224	8.6365	8.12689
Arl6	56297	ADP-ribosylation factor-like 6	NM_019665//NP_062639//XM_006522398//XP_006522461	2.976	3.39803	3.52382	5.6862	4.98333	4.77139	5.14618	5.60107	6.45841	3.56079	3.98201	2.55934
Arl6ip1	54208	ADP-ribosylation factor-like 6 interacting protein 1	NM_019419//NP_062292	151.308	148.88	151.958	58.4689	61.343	60.2276	73.9452	86.5795	74.7886	87.3863	84.0978	86.1826
Arl6ip4	65105	ADP-ribosylation factor-like 6 interacting protein 4	NM_144509//NP_653092	45.6509	45.5227	49.2503	42.14	34.6042	33.214	38.1491	35.1888	39.0779	34.5515	40.4956	39.7963
Arl6ip5	65106	ADP-ribosylation factor-like 6 interacting protein 5	NM_022992//NP_075368	115.841	117.189	128.852	91.8493	90.2108	94.1275	119.397	108.72	104.311	89.1328	80.939	83.7403
Arl6ip6	65103	ADP-ribosylation factor-like 6 interacting protein 6	NM_022989//NP_075365	12.7302	13.7128	11.8288	6.22238	5.40617	6.83005	5.95276	6.64329	6.87183	6.35898	7.81884	6.72729
Arl8a	68724	ADP-ribosylation factor-like 8A	NM_026823//NP_081099	32.5929	30.0929	28.4068	38.8999	34.923	37.2657	38.5363	37.4278	39.8367	42.1779	42.3691	44.2201
Arl8b	67166	ADP-ribosylation factor-like 8B	NM_026011//NP_080287	40.2938	38.2609	40.6638	43.4736	46.6561	45.7618	39.8156	40.3748	39.7422	35.1733	41.3687	36.7634
Armc1	74252	armadillo repeat containing 1	NM_028840//NP_083116//XM_006535556//XM_006543732//XP_006535619//XP_006543795	20.5364	19.8962	21.4801	20.211	19.4545	18.7174	19.0346	21.4928	18.911	19.2563	16.3665	17.7284
Armc10	67211	armadillo repeat containing 10	NM_026034//NP_080310	23.3436	23.7642	25.7262	25.5458	27.362	26.0751	25.4177	27.8201	27.816	24.9382	24.1298	24.1165
Armc3	70882	armadillo repeat containing 3	NM_001081083//NM_001271563//NM_001271564//NM_001271565//NP_001074552//NP_001258492//NP_001258493//NP_001258494//XM_006497534//XM_006497536//XM_006497537//XP_006497597//XP_006497599//XP_006497600	0.356762	0.256198	0.301739	0.376419	0.0672749	0.408567	0.267066	0.370783	0.254682	0.254087	0.174475	0.0730507
Armc5	233912	armadillo repeat containing 5	NM_146205//NP_666317	4.43583	5.20348	4.59632	8.63427	7.67274	7.63323	7.48437	5.97721	7.6264	6.45076	8.0141	6.19154
Armc6	76813	armadillo repeat containing 6	NM_133972//NP_598733//XM_011242332//XM_011242333//XM_011242334//XP_011240634//XP_011240635//XP_011240636	11.5049	12.9166	11.5122	18.0451	15.3545	16.1447	15.1475	12.0337	14.3439	17.4841	16.3565	15.4286
Armc7	276905	armadillo repeat containing 7	NM_177778//NP_808446//XM_006533481//XM_006533482//XP_006533544//XP_006533545	41.4921	41.9651	39.312	27.069	24.0997	25.8896	30.5417	26.3944	27.7735	15.6214	14.2197	15.6624
Armc8	74125	armadillo repeat containing 8	NM_001166138//NM_028768//NP_001159610//NP_083044//XM_006511511//XM_006511512//XM_006511513//XM_006511515//XP_006511574//XP_006511575//XP_006511576//XP_006511578	6.36383	6.47805	5.93044	6.3701	6.36433	6.36765	6.59276	6.26004	7.08122	6.25852	6.69353	6.25788
Armc9	78795	armadillo repeat containing 9	NM_001310702//NM_027456//NM_030184//NP_001297631//NP_081732//NP_084460//XM_006529952//XM_006529953//XM_006529954//XM_006529955//XM_006529956//XM_006529957//XM_006529958//XM_006529959//XM_006529960//XM_011248111//XM_011248112//XP_006530015//XP_006530016//XP_006530017//XP_006530018//XP_006530019//XP_006530020//XP_006530021//XP_006530022//XP_006530023//XP_011246413//XP_011246414//XR_387199//XR_38720…	0.321879	0.346722	0.358205	0.331489	0.210842	0.155208	0.399475	0.307319	0.338623	0.217178	0.278376	0.27057
Armcx2	67416	armadillo repeat containing, X-linked 2	NM_001166397//NM_001166398//NM_026139//NP_001159869//NP_001159870//NP_080415//XM_006528600//XM_006528602//XM_006528603//XP_006528663//XP_006528665//XP_006528666	1.79121	2.10717	1.91362	1.98032	1.57329	1.7814	1.85251	1.84379	2.42278	1.30928	1.65977	1.6215
Armcx3	71703	armadillo repeat containing, X-linked 3	NM_027870//NP_082146//XM_006528609//XP_006528672	0.946973	1.0484	1.09014	1.39275	0.982144	1.38573	1.74269	1.07366	1.45219	1.04913	1.04974	0.969513
Armcx4	100503043	armadillo repeat containing, X-linked 4	NM_001202500//NP_001189429//XM_006528468//XM_006528469//XM_006528470//XM_006528472//XM_006528473//XP_006528531//XP_006528532//XP_006528533//XP_006528535//XP_006528536	3.06325	2.78876	2.54902	1.80842	1.9677	1.88983	3.00692	2.82327	2.98153	1.95646	2.09925	1.80886
Armcx5	494468	armadillo repeat containing, X-linked 5	NM_001009575//NP_001009575	2.4909	2.88694	2.69342	3.41145	5.35114	4.69415	4.24856	4.32559	4.41169	2.73964	3.44174	3.06023
Arnt	11863	aryl hydrocarbon receptor nuclear translocator	NM_001037737//NM_009709//NP_001032826//NP_033839//XM_006500930//XM_006500931//XM_006500932//XM_006500933//XM_011239998//XP_006500993//XP_006500994//XP_006500995//XP_006500996//XP_011238300	7.82606	7.8593	7.61881	5.32499	5.76471	5.43816	6.8425	6.93208	7.39087	5.98017	7.12843	7.41141
Arnt2	11864	aryl hydrocarbon receptor nuclear translocator 2	NM_007488//NP_031514//XM_006507238//XM_006507239//XM_006507240//XM_006507242//XM_006507243//XM_006507244//XM_011241655//XP_006507301//XP_006507302//XP_006507303//XP_006507305//XP_006507306//XP_006507307//XP_011239957	2.77977	2.04959	2.14989	0.667288	0.723205	0.561779	0.417291	0.370783	0.495215	1.01635	0.889821	0.876608
Arntl	11865	aryl hydrocarbon receptor nuclear translocator-like	NM_001243048//NM_007489//NP_001229977//NP_031515//XM_006507245//XM_006507246//XM_006507247//XM_006507248//XM_006507249//XM_006507250//XM_006507251//XM_006507252//XM_006507253//XM_011241656//XP_006507308//XP_006507309//XP_006507310//XP_006507311//XP_006507312//XP_006507313//XP_006507314//XP_006507315//XP_006507316//XP_011239958	1.80656	1.48423	1.32076	2.749	2.7715	2.94553	2.95685	3.29802	3.70137	3.05304	3.12669	1.8809
Arpc1a	56443	actin related protein 2/3 complex, subunit 1A	NM_019767//NP_062741	52.5952	54.3594	59.8488	57.311	52.7194	52.5911	52.4469	50.4771	50.3819	45.2058	43.897	47.188
Arpc1b	11867	actin related protein 2/3 complex, subunit 1B	NM_023142//NP_075631	469.321	497.752	488.027	492.685	427.269	460.482	438.739	392.621	424.364	474.127	486.031	495.832
Arpc2	76709	actin related protein 2/3 complex, subunit 2	NM_029711//NP_083987//XM_006496317//XP_006496380	465.727	469.601	486.844	439.475	462.527	454.051	422.595	434.792	409.062	402.098	431.326	412.503
Arpc3	56378	actin related protein 2/3 complex, subunit 3	NM_019824//NP_062798	387.668	378.567	424.679	440.532	411.53	417.987	460.416	373.221	377.089	354.77	360.487	362.366
Arpc4	68089	actin related protein 2/3 complex, subunit 4	NM_001170485//NM_001170486//NM_026552//NP_001163956//NP_001163957//NP_080828	97.6676	96.7167	102.269	73.1094	75.9019	73.5936	71.6302	73.793	70.086	68.3027	73.3552	66.6187
Arpc5	67771	actin related protein 2/3 complex, subunit 5	NM_026369//NP_080645//XM_006529817//XP_006529880	233.518	232.378	260.306	226.102	237.017	228.938	246.505	243.631	236.699	215.955	214.2	216.192
Arpc5l	74192	actin related protein 2/3 complex, subunit 5-like	NM_028809//NP_083085//XM_006498388//XM_006498389//XM_006498390//XM_006498391//XP_006498451//XP_006498452//XP_006498453//XP_006498454	49.5299	51.0134	63.8734	59.1869	54.4541	49.5015	63.9544	50.6757	49.4779	59.4743	54.4342	57.0636
Arpp19	59046	cAMP-regulated phosphoprotein 19	NM_001142655//NM_021548//NP_001136127//NP_067523//XM_006511327//XP_006511390	21.3244	22.5994	23.4226	26.006	24.4922	23.657	22.5433	25.9095	21.6694	22.0377	23.7409	23.7662
Arrb1	109689	arrestin, beta 1	NM_177231//NM_178220//NP_796205//NP_835738//XM_006507198//XM_006507199//XM_006507200//XM_011241644//XP_006507261//XP_006507262//XP_006507263//XP_011239946//XR_378207//XR_378208	2.75439	2.02294	1.98014	0.979924	1.30321	1.53416	2.10875	1.43369	2.03778	3.10303	2.24833	2.2457
Arrb2	216869	arrestin, beta 2	NM_001271358//NM_001271359//NM_001271360//NM_145429//NP_001258287//NP_001258288//NP_001258289//NP_663404//XM_006532917//XM_006537158//XP_006532980//XP_006537221	122.02	116.895	117.801	83.4499	78.1816	80.4323	63.7044	48.3739	59.0031	55.5624	54.7954	58.1786
Arrdc1	215705	arrestin domain containing 1	NM_001162485//NM_178408//NP_001155957//NP_848495//NR_027876//XM_006497838//XM_006497839//XM_006497840//XM_006497841//XM_006497842//XP_006497901//XP_006497902//XP_006497903//XP_006497904//XP_006497905	24.8232	23.2749	22.1847	14.98	11.1433	15.077	13.8238	13.7872	15.3052	17.4644	17.4577	17.2856
Arrdc2	70807	arrestin domain containing 2	NM_027560//NP_081836//XM_011242325//XP_011240627//XR_379046	4.09911	4.86521	4.52624	5.02395	4.42312	5.86792	6.43539	5.07783	5.09382	6.37944	5.47945	5.03601
Arrdc3	105171	arrestin domain containing 3	NM_001042591//NP_001036056//XM_006517017//XP_006517080//XR_382418	2.67779	2.55615	2.63305	4.28497	5.64069	4.23842	5.89141	7.70115	6.05079	4.99265	5.03388	5.16209
Arrdc4	66412	arrestin domain containing 4	NM_001042592//NM_025549//NP_001036057//NP_079825	1.32831	0.970055	1.84702	1.83987	1.73214	2.21733	1.74433	1.86338	2.57151	1.98826	1.90259	2.65531
Arsa	11883	arylsulfatase A	NM_009713//NP_033843//XM_011245446//XP_011243748	2.44859	2.77495	2.52396	1.02753	1.32748	1.02234	2.00481	1.56159	1.67514	1.78022	1.13761	2.00549
Arsb	11881	arylsulfatase B	NM_009712//NP_033842//XM_011244617//XP_011242919	33.1256	35.4659	33.0008	12.6922	14.7492	14.7755	16.5928	18.6268	18.5482	18.2506	21.9553	20.0468
Arsg	74008	arylsulfatase G	NM_001166177//NM_028710//NP_001159649//NP_082986//XM_006534347//XM_006534348//XM_006534349//XM_006534350//XP_006534410//XP_006534411//XP_006534412//XP_006534413	0.472092	0.423774	0.598923	0.271693	0.237394	0.270322	0.20615	0.267625	0.224675	0.186792	0.153918	0.225553
Arsk	77041	arylsulfatase K	NM_029847//NP_084123//XM_006517456//XP_006517519	1.12002	1.15401	0.967876	1.14904	0.688707	1.19901	1.12095	1.29747	1.34417	1.00578	1.28602	1.1068
Art4	109978	ADP-ribosyltransferase 4	NM_026639//NP_080915	0.896394	1.04604	0.631787	0.386911	0.295809	0.0427732	0.293574	0.296426	0.248854	0.42561	0.26303	0.183546
Arv1	68865	ARV1 homolog (yeast)	NM_026855//NP_081131//XM_006531337//XM_006531338//XM_011248496//XP_006531400//XP_006531401//XP_011246798	6.87877	5.92774	5.17143	11.8764	10.9824	10.3284	10.3845	9.53216	9.67561	9.3627	9.06056	9.10829
Arx	11878	aristaless related homeobox	NM_001305940//NM_007492//NP_001292869//NP_031518//XM_006527751//XP_006527814	0	0	0	4.73197	4.72526	5.30595	1.72195	1.99763	2.23605	0.790085	1.45526	1.00214
Arxes2	76976	adipocyte-related X-chromosome expressed sequence 2	NM_029823//NP_084099//NR_003642	2.13932	1.68161	2.98302	1.46412	0.981274	1.45673	1.68802	1.83553	0.770478	0.823584	0.746503	0.852416
As3mt	57344	arsenic (+3 oxidation state) methyltransferase	NM_020577//NP_065602//XM_006527235//XM_011247302//XP_006527298//XP_011245604//XR_877683	0.711928	0.602545	0.731155	0.0585314	0.172606	0.174708	0.171301	0.11531	0.193609	0.36217	0.238745	0.12495
Asah1	11886	N-acylsphingosine amidohydrolase 1	NM_019734//NP_062708	21.7561	21.8587	21.1775	23.9944	28.7329	26.6367	24.8292	29.6898	26.7323	18.8191	19.2678	20.4596
Asah2	54447	N-acylsphingosine amidohydrolase 2	NM_018830//NP_061300//XM_011247283//XM_011247284//XM_011247285//XM_011247286//XM_011247287//XM_011247288//XM_011247289//XM_011247290//XP_011245585//XP_011245586//XP_011245587//XP_011245588//XP_011245589//XP_011245590//XP_011245591//XP_011245592	0.794686	0.597224	0.719015	0.42544	0.355469	0.486788	0.456543	0.419071	0.598088	0.368544	0.455525	0.431398
Asap1	13196	ArfGAP with SH3 domain, ankyrin repeat and PH domain1	NM_001276461//NM_001276462//NM_001276463//NM_001276467//NM_010026//NP_001263390//NP_001263391//NP_001263392//NP_001263396//NP_034156//XM_006520392//XM_006520393//XM_006520394//XM_006520395//XM_006520396//XM_006520397//XM_006520398//XM_006520399//XM_006520400//XM_006520401//XM_006520402//XM_006520403//XM_011245448//XP_006520455//XP_006520456//XP_006520457//XP_006520458//XP_006520459//XP_006520460/…	3.69226	3.55858	3.12281	3.53409	3.47394	3.62753	3.22948	3.39305	3.19995	3.48774	3.3301	3.53344
Asap2	211914	ArfGAP with SH3 domain, ankyrin repeat and PH domain 2	NM_001004364//NM_001098168//NM_001135192//NP_001004364//NP_001091637//NP_001128664//XM_006515047//XM_006515048//XM_006515049//XM_006515050//XM_011243855//XP_006515110//XP_006515111//XP_006515112//XP_006515113//XP_011242157	0.501732	0.675571	0.490655	0.144375	0.319316	0.30525	0.440143	0.408865	0.268629	0.111667	0.276044	0.211891
Asb1	65247	ankyrin repeat and SOCS box-containing 1	NM_001039126//NM_023046//NP_001034215//NP_075533//XM_006529789//XM_006529790//XP_006529852//XP_006529853	8.10937	8.35616	7.9005	7.66301	8.61103	7.38923	7.34393	8.89501	8.31892	6.05752	6.91917	5.98133
Asb13	142688	ankyrin repeat and SOCS box-containing 13	NM_001267724//NM_178283//NP_001254653//NP_840068//XR_382012	2.93544	3.81062	4.83811	2.33913	2.21416	2.28423	2.23968	2.47479	2.36419	3.64521	3.00368	2.91284
Asb2	65256	ankyrin repeat and SOCS box-containing 2	NM_023049//NP_075536	8.90418	3.35165	3.69546	5.56258	2.20963	2.57772	3.49383	1.12588	1.51231	18.8126	7.30407	8.82467
Asb3	65257	ankyrin repeat and SOCS box-containing 3	NM_023906//NP_076395//XM_006514771//XP_006514834	4.1967	4.16372	4.64697	4.29022	4.49834	3.66781	4.24733	5.22771	5.30853	3.89344	4.1156	3.96869
Asb6	72323	ankyrin repeat and SOCS box-containing 6	NM_133346//NP_579924	18.668	18.7017	17.2145	27.5502	23.1239	25.7221	25.0785	23.6022	24.4671	22.8093	26.7582	23.4525
Asb7	117589	ankyrin repeat and SOCS box-containing 7	NM_080443//NM_178236//NP_536691//NR_003961//XM_006540567//XM_006540568//XM_011250779//XP_006540630//XP_006540631//XP_011249081	2.94164	2.86509	2.48795	2.59516	3.5674	2.80396	3.48111	3.55487	3.21909	3.33702	3.16322	3.20281
Asb8	78541	ankyrin repeat and SOCS box-containing 8	NM_001170710//NM_001170711//NM_030121//NP_001164181//NP_001164182//NP_084397//XM_006521542//XM_011245775//XP_006521605//XP_011244077	10.2801	10.1051	11.1079	8.50322	9.64101	11.1909	9.65594	10.1043	10.4918	11.8592	9.72617	9.55632
Ascc1	69090	activating signal cointegrator 1 complex subunit 1	NM_001199187//NM_026937//NP_001186116//NP_081213//XM_006514039//XM_006514040//XM_006514041//XM_006514042//XP_006514102//XP_006514103//XP_006514104//XP_006514105	9.98758	8.81341	11.3107	6.1701	6.95888	5.55738	6.20933	6.58953	7.62665	7.95714	8.4774	9.01213
Ascc2	75452	activating signal cointegrator 1 complex subunit 2	NM_029291//NP_083567//XM_006514874//XP_006514937//XR_380985	24.4053	23.4171	21.9422	29.5859	27.7288	27.636	27.0203	26.159	28.5653	27.5086	27.4816	27.9258
Ascc3	77987	activating signal cointegrator 1 complex subunit 3	NM_198007//NP_932124//XM_006512923//XP_006512986	10.0153	9.6081	8.69221	10.1159	12.6789	11.5923	10.2831	12.2733	11.8678	12.1455	12.9992	13.4748
Asf1a	66403	anti-silencing function 1A histone chaperone	NM_025541//NP_079817	10.1202	9.75846	10.7338	9.8637	11.7273	9.67373	12.601	12.0756	10.1765	11.1603	10.3936	9.37515
Asf1b	66929	anti-silencing function 1B histone chaperone	NM_024184//NP_077146	51.064	49.9066	47.9453	14.8701	15.1841	14.2849	19.8215	20.1403	17.8092	22.9233	24.5099	21.7555
Ash1l	192195	ash1 (absent, small, or homeotic)-like (Drosophila)	NM_138679//NP_619620//XM_006501141//XM_006501142//XM_011240039//XP_006501204//XP_006501205//XP_011238341	3.50005	3.56593	2.80655	2.28258	3.16446	3.52874	2.92763	3.71748	4.18123	3.28615	3.18075	3.27113
Ash2l	23808	ash2 (absent, small, or homeotic)-like (Drosophila)	NM_001080793//NM_001286207//NM_011791//NP_001074262//NP_001273136//NP_035921//XM_011242135//XM_011242136//XP_011240437//XP_011240438//XR_870215	29.5391	30.7901	33.0318	24.0239	25.3361	25.3612	26.4158	26.873	26.7693	24.6912	24.6224	27.946
Asl	109900	argininosuccinate lyase	NM_133768//NP_598529//XM_006504341//XP_006504404	14.5006	17.8153	20.0955	14.9476	11.5306	14.0052	14.8438	13.7995	14.9107	13.0233	12.5768	13.5937
Asna1	56495	arsA arsenite transporter, ATP-binding, homolog 1 (bacterial)	NM_019652//NP_062626//XM_006531210//XP_006531273	49.3887	47.2299	48.2627	68.2166	58.4525	57.2928	54.2605	48.5031	53.3001	58.3042	61.0548	55.4388
Asns	27053	asparagine synthetase	NM_012055//NP_036185//XM_006505092//XM_006505093//XP_006505155//XP_006505156	42.6495	46.9367	45.4902	116.742	122.336	108.956	83.3796	95.0342	82.5534	94.6468	108.198	107.009
Asnsd1	70396	asparagine synthetase domain containing 1	NM_001290984//NM_133728//NP_001277913//NP_598489	29.6303	29.1966	33.0951	28.5944	31.7758	28.0616	32.2129	35.8597	30.6788	32.6477	28.9373	28.2515
Asph	65973	aspartate-beta-hydroxylase	NM_001177849//NM_001177850//NM_001177851//NM_001177852//NM_001177853//NM_001177854//NM_001177855//NM_001177856//NM_001290367//NM_023066//NM_133723//NP_001171320//NP_001171321//NP_001171322//NP_001171323//NP_001171324//NP_001171325//NP_001171326//NP_001171327//NP_001277296//NP_075553//NP_598484//XM_006538159//XP_006538222	0.333164	0.234051	0.263404	0.150056	0.163892	0.124416	0.146388	0.131387	0.165451	0.144432	0.153017	0.151268
Aspm	12316	asp (abnormal spindle)-like, microcephaly associated (Drosophila)	NM_009791//NP_033921//XM_006529108//XP_006529171	4.91869	5.58025	4.99973	1.97373	3.30844	2.99734	3.68881	4.63534	4.39827	4.61511	4.60795	4.6791
Aspscr1	68938	alveolar soft part sarcoma chromosome region, candidate 1 (human)	NM_001164224//NM_026877//NM_198223//NP_001157696//NP_081153//NP_937866//XM_006534084//XM_006534085//XM_006534086//XM_006534087//XP_006534147//XP_006534148//XP_006534149//XP_006534150	24.985	24.2477	23.9491	16.0498	15.3997	15.9688	17.4743	13.921	15.9449	15.1846	18.0421	17.1896
Asrgl1	66514	asparaginase like 1	NM_025610//NP_079886	10.2981	9.2793	11.4255	9.78013	8.86052	7.84741	7.34263	7.1032	7.67767	8.25467	8.41047	10.9201
Aste1	66595	asteroid homolog 1 (Drosophila)	NM_001164828//NM_025651//NP_001158300//NP_079927//XM_006511784//XM_006511785//XM_006511787//XM_006511788//XM_006511789//XM_006511790//XP_006511847//XP_006511848//XP_006511850//XP_006511851//XP_006511852//XP_006511853//XR_379770//XR_871094	3.62599	3.56622	3.17343	6.27851	6.35002	5.74131	6.16042	5.61254	4.74182	4.85051	4.663	4.53223
Asxl1	228790	additional sex combs like 1	NM_001039939//NP_001035028//XM_006499330//XM_011239483//XM_011239484//XM_011239485//XM_011239486//XM_011239487//XP_006499393//XP_011237785//XP_011237786//XP_011237787//XP_011237788//XP_011237789//XR_374455	14.8359	14.7593	12.8863	14.4964	16.1517	14.9428	13.8424	15.066	15.7466	15.6782	16.7085	16.2926
Asxl2	75302	additional sex combs like 2 (Drosophila)	NM_001270988//NM_172421//NP_001257917//NP_766009//XM_006515239//XM_006515241//XM_006515242//XM_011243899//XM_011243900//XM_011243901//XM_011243902//XP_006515302//XP_006515304//XP_006515305//XP_011242201//XP_011242202//XP_011242203//XP_011242204	5.77985	4.57505	4.59191	3.77025	4.04608	4.68043	4.46543	4.97446	5.4919	5.77871	5.38483	5.30415
Atad1	67979	ATPase family, AAA domain containing 1	NM_026487//NP_080763//XM_006527312//XM_006527313//XP_006527375//XP_006527376	39.3455	36.4153	38.2569	51.9547	59.0927	54.9188	53.1015	53.1508	52.6351	49.1908	49.8217	47.794
Atad2	70472	ATPase family, AAA domain containing 2	NM_027435//NM_153199//NP_081711//XR_384045	25.022	25.2148	25.1516	7.46617	9.69682	8.59481	10.0106	11.6533	11.871	11.8507	12.8178	11.973
Atad2b	320817	ATPase family, AAA domain containing 2B	NM_001099628//NP_001093098//XM_006515115//XM_006515116//XM_006515117//XP_006515178//XP_006515179//XP_006515180//XR_381193	6.40723	6.49925	6.77613	5.22436	7.2493	6.88452	5.12132	6.61648	6.34964	6.12087	6.34647	6.15692
Atad3a	108888	ATPase family, AAA domain containing 3A	NM_179203//NP_849534//XM_006538467//XM_006538468//XP_006538530//XP_006538531//XR_390720	39.2756	37.9057	40.2852	75.5848	67.5931	68.6695	57.7826	51.1657	57.1791	63.547	67.1822	67.6078
Atad5	237877	ATPase family, AAA domain containing 5	NM_001029856//NP_001025027//XM_006533232//XM_006533233//XM_006533234//XM_011248989//XP_006533295//XP_006533296//XP_006533297//XP_011247291	6.53855	6.95088	6.91782	1.93082	2.13347	2.3698	2.29609	3.41512	3.12344	2.80802	2.5294	2.76793
Atat1	73242	alpha tubulin acetyltransferase 1	NM_001142744//NM_001142745//NM_028476//NP_001136216//NP_001136217//NP_082752//XM_006524989//XM_006524991//XM_006536696//XM_006536698//XM_006537427//XM_006537429//XM_011242877//XM_011242893//XM_011242908//XM_011246654//XM_011246655//XM_011251326//XM_011251327//XM_011251328//XP_006525052//XP_006525054//XP_006536759//XP_006536761//XP_006537490//XP_006537492//XP_011241179//XP_011241195//XP_011241210/…	0.573769	0.811195	0.788576	0.577865	0.68975	1.1499	0.805339	0.609872	0.921594	1.07268	0.883898	1.05737
Atcay	16467	ataxia, cerebellar, Cayman type homolog (human)	NM_178662//NP_848777	0.145295	0.182594	0.102405	0.445966	0.493172	0.665574	0.326297	0.192189	0.391839	0.551893	0.568455	0.654516
Ate1	11907	arginyltransferase 1	NM_001029895//NM_001136054//NM_001271343//NM_013799//NP_001025066//NP_001129526//NP_001258272//NP_038827//XM_006507264//XM_006507265//XM_006507267//XM_011241658//XM_011241659//XP_006507327//XP_006507328//XP_006507330//XP_011239960//XP_011239961	6.69583	7.50582	7.71967	5.15889	6.91884	5.94331	5.94966	7.09786	5.9933	6.69441	6.92192	6.62112
Atf1	11908	activating transcription factor 1	NM_007497//NP_031523//XM_006520351//XM_006520352//XP_006520414//XP_006520415	39.8757	42.418	42.0683	35.2923	37.7196	37.2158	36.8335	37.2781	38.1004	33.7638	40.3862	35.4624
Atf2	11909	activating transcription factor 2	NM_001025093//NM_001284369//NM_001284370//NM_001284371//NM_001284372//NM_001284373//NM_001284374//NM_001284376//NM_009715//NP_001020264//NP_001271298//NP_001271299//NP_001271300//NP_001271301//NP_001271302//NP_001271303//NP_001271305//NP_033845//XM_006498592//XM_006498593//XM_006498594//XM_006498595//XM_006498596//XM_006498597//XM_006498598//XM_006498599//XP_006498655//XP_006498656//XP_006498657/…	9.47475	9.28636	10.6553	11.4808	12.6519	11.3752	12.416	14.6143	13.6365	12.5764	11.6584	11.7171
Atf3	11910	activating transcription factor 3	NM_007498//NP_031524	1.80247	1.94158	2.01993	56.2753	54.9096	53.1531	36.1274	37.0404	40.4462	59.1797	54.4766	58.3505
Atf4	11911	activating transcription factor 4	NM_001287180//NM_009716//NP_001274109//NP_033846	173.128	173.924	182.531	522.543	478.783	471.315	404.279	380.817	390.795	423.949	449.667	466.301
Atf5	107503	activating transcription factor 5	NM_030693//NP_109618//NR_033136	7.99723	6.83383	7.93522	19.4384	14.2548	16.1169	13.0434	10.6881	11.907	24.9464	21.8145	28.3775
Atf6	226641	activating transcription factor 6	NM_001081304//NP_001074773//XM_006496792//XM_011238796//XP_006496855//XP_011237098	7.42114	7.06858	5.77204	16.9601	19.5063	17.1478	15.8622	18.1131	17.3185	13.035	13.4297	12.8112
Atf6b	12915	activating transcription factor 6 beta	NM_017406//NP_059102//XM_006523572//XM_006523573//XM_006525295//XM_006525296//XM_006536509//XM_006536510//XM_006537242//XM_006537243//XP_006523635//XP_006523636//XP_006525358//XP_006525359//XP_006536572//XP_006536573//XP_006537305//XP_006537306	27.3812	25.931	27.1172	34.757	29.6658	31.3572	33.0773	27.4133	30.7521	34.0391	36.1449	35.8015
Atf7	223922	activating transcription factor 7	NM_001310066//NM_001310067//NM_001310070//NM_146065//NP_001296995//NP_001296996//NP_001296999//NP_666177	3.86867	3.02462	3.03452	4.23744	5.15369	5.21648	3.67842	4.91683	6.17678	5.51057	6.26184	5.63449
Atf7ip	54343	activating transcription factor 7 interacting protein	NM_019426//NP_062299//XM_006506388//XM_006506389//XM_006506390//XM_006506391//XM_006506392//XP_006506451//XP_006506452//XP_006506453//XP_006506454//XP_006506455	12.6472	11.7165	12.0607	5.29762	6.16437	5.18079	6.38283	8.13967	7.32013	8.40503	7.82616	8.67511
Atg10	66795	autophagy related 10	NM_025770//NP_080046//XM_006517326//XM_006517327//XM_011244551//XM_011244552//XP_006517389//XP_006517390//XP_011242853//XP_011242854//XR_873450	1.93689	2.02678	2.10622	0.318485	0.688742	1.01401	0.683537	1.19213	1.00081	0.788265	0.71449	1.1558
Atg12	67526	autophagy related 12	NM_026217//NP_080493//XM_006526187//XP_006526250	8.78984	10.5459	11.3326	15.6283	18.4347	16.0404	17.2523	18.5137	15.7466	13.8436	13.2106	12.9499
Atg13	51897	autophagy related 13	NM_145528//NP_663503//XM_006499887//XM_006499888//XM_006499889//XM_006499890//XM_006499891//XM_006499892//XP_006499950//XP_006499951//XP_006499952//XP_006499953//XP_006499954//XP_006499955	8.12416	9.34177	7.84073	9.83867	9.0227	8.64745	11.1372	11.3302	10.6504	10.3297	9.62326	10.9914
Atg14	100504663	autophagy related 14	NM_172599//NP_766187	1.88353	2.14007	1.92037	2.10857	2.91927	2.24568	2.78133	2.92536	2.65235	2.82992	3.11926	2.97971
Atg16l1	77040	autophagy related 16-like 1 (S. cerevisiae)	NM_001205391//NM_001205392//NM_029846//NP_001192320//NP_001192321//NP_084122//XM_006529950//XP_006530013//XR_387198	9.24019	10.1947	9.42546	15.7923	14.9849	15.456	14.5573	11.1431	13.5657	14.5179	13.2117	13.1066
Atg16l2	73683	autophagy related 16-like 2 (S. cerevisiae)	NM_001111111//NP_001104581//XM_006508225//XM_006508226//XM_006508227//XM_006508228//XM_006508230//XM_006508231//XM_011241916//XM_011241917//XM_011241918//XP_006508288//XP_006508289//XP_006508290//XP_006508291//XP_006508293//XP_006508294//XP_011240218//XP_011240219//XP_011240220//XR_378274//XR_378275//XR_378276//XR_869746	8.35281	7.22459	7.58658	7.86188	8.89193	8.19918	9.28676	7.27766	8.06794	11.3117	11.0113	11.1719
Atg2a	329015	autophagy related 2A	NM_194348//NP_919329//XM_006531772//XM_006531773//XM_006531774//XM_006531775//XP_006531835//XP_006531836//XP_006531837//XP_006531838//XR_388259	5.73013	5.47649	4.84638	4.81728	4.70351	5.16291	5.53533	5.35026	6.55027	6.94175	7.12121	6.60847
Atg2b	76559	autophagy related 2B	NM_029654//NP_083930//XM_006516360//XM_006516361//XP_006516423//XP_006516424	5.75988	5.23323	5.04923	6.56926	7.3092	7.29799	6.96892	7.24504	7.36544	7.46877	7.14065	6.37734
Atg3	67841	autophagy related 3	NM_026402//NP_080678//XM_006522495//XP_006522558	30.7864	30.7326	30.9766	27.035	26.9752	27.3545	27.4171	24.9753	25.5142	24.7615	28.9182	25.8675
Atg4a	666468	autophagy related 4A, cysteine peptidase	NM_174875//NP_777364	4.08178	3.67157	4.34201	2.7608	4.42779	3.27696	3.40206	4.05534	4.08542	3.47649	3.55612	3.30869
Atg4b	66615	autophagy related 4B, cysteine peptidase	NM_174874//NP_777363//XM_006529793//XP_006529856	15.0506	15.4356	14.7366	18.8449	15.2272	15.7567	17.3047	15.9401	16.6703	15.0624	16.5369	15.6856
Atg4d	235040	autophagy related 4D, cysteine peptidase	NM_153583//NP_705811//XM_006510185//XP_006510248	15.2433	13.3623	13.9889	15.8109	13.4801	13.6042	16.0933	11.2834	12.7079	11.7298	13.326	12.3127
Atg5	11793	autophagy related 5	NM_001314013//NM_053069//NP_001300942//NP_444299//XM_011243108//XP_011241410	20.2161	21.491	22.1252	22.9205	21.8879	23.2817	25.1232	26.7409	21.8728	19.5209	19.729	20.8834
Atg7	74244	autophagy related 7	NM_001253717//NM_001253718//NM_028835//NP_001240646//NP_001240647//NP_083111//XM_006506707//XM_006506708//XM_006506709//XM_006506710//XM_011241493//XM_011241494//XM_011241495//XP_006506770//XP_006506771//XP_006506772//XP_006506773//XP_011239795//XP_011239796//XP_011239797	6.0053	6.63527	6.06879	5.81946	5.52057	4.93043	4.43762	4.33054	4.11889	6.16391	6.1934	7.10664
Atg9a	245860	autophagy related 9A	NM_001003917//NM_001288612//NM_001288613//NP_001003917//NP_001275541//NP_001275542//NR_109938//XM_011238687//XM_011238688//XM_011238689//XM_011238690//XP_011236989//XP_011236990//XP_011236991//XP_011236992	9.69903	10.0909	8.68334	4.35658	4.1486	4.65969	4.78133	4.88142	5.49405	4.81853	4.91454	4.99885
Atg9b	213948	autophagy related 9B	NM_001002897//NP_001002897//XM_011249761//XP_011248063	5.45387	5.30945	4.40042	7.95849	6.27392	6.35035	6.89272	4.76053	5.75587	6.66339	7.28519	6.47614
Athl1	212974	ATH1, acid trehalase-like 1 (yeast)	NM_145387//NP_663362	11.0741	11.0583	9.64461	4.78854	3.92817	4.21596	5.00755	4.10604	5.69765	5.4996	5.37482	4.85376
Atic	108147	5-aminoimidazole-4-carboxamide ribonucleotide formyltransferase/IMP cyclohydrolase	NM_026195//NP_080471	64.3174	65.204	67.4637	38.6638	40.1279	44.2097	42.5818	40.0569	39.2764	52.5592	53.9964	56.6449
Atl2	56298	atlastin GTPase 2	NM_001286647//NM_019717//NM_178050//NP_001273576//NP_062691//NP_835151//XM_006524653//XM_006524654//XM_006524655//XM_006524656//XM_006524657//XP_006524716//XP_006524717//XP_006524718//XP_006524719//XP_006524720	12.1644	13.5277	13.9538	13.6047	12.7323	13.9872	13.1615	15.3274	11.8597	14.6264	13.3817	12.9179
Atl3	109168	atlastin GTPase 3	NM_001163505//NM_146091//NP_001156977//NP_666203//XM_006526604//XP_006526667	19.9909	21.7772	21.2133	10.5258	12.9784	12.2384	13.5967	16.7127	14.9288	21.6214	20.9676	23.4006
Atm	11920	ataxia telangiectasia mutated	NM_007499//NP_031525//XM_006509956//XM_011242385//XM_011242386//XP_006510019//XP_011240687//XP_011240688//XR_870525	7.53179	6.63799	7.0311	2.59562	3.64612	3.40075	3.66036	4.14314	4.40622	3.31815	3.46796	3.6117
Atmin	234776	ATM interactor	NM_177700//NP_808368//XM_006530927//XM_006530928//XM_006530929//XM_011248364//XM_011248365//XP_006530990//XP_006530991//XP_006530992//XP_011246666//XP_011246667	9.31132	10.2857	8.90984	29.2734	30.0972	28.3103	19.7014	22.7287	21.4271	23.7956	27.8366	26.5801
Atn1	13498	atrophin 1	NM_007881//NP_031907	13.3482	12.742	10.2959	8.36974	9.02939	10.4616	9.48427	9.94385	12.2039	12.1466	13.361	12.5419
Atox1	11927	ATX1 (antioxidant protein 1) homolog 1 (yeast)	NM_009720//NP_033850	87.822	81.0234	86.8288	99.4466	80.5033	89.3996	85.1452	92.8871	81.463	72.9718	84.9445	78.1738
Atp10a	11982	ATPase, class V, type 10A	NM_009728//NP_033858//XM_006540580//XM_006540581//XM_006540583//XP_006540643//XP_006540644//XP_006540646//XR_882009	34.9883	36.9872	33.7369	77.6207	84.1468	84.1092	71.4816	74.0036	76.1053	63.4971	70.2851	67.6083
Atp10d	231287	ATPase, class V, type 10D	NM_153389//NP_700438//NR_003966	0.250283	0.364753	0.485623	0.237242	0.183232	0.219185	0.181847	0.23369	0.25224	0.167767	0.207362	0.325576
Atp11a	50770	ATPase, class VI, type 11A	NM_001293667//NM_001293668//NM_015804//NP_001280596//NP_001280597//NP_056619//NR_121603//XM_006508834//XM_006508837//XM_006508839//XM_006508840//XM_011242067//XM_011242068//XM_011242069//XP_006508897//XP_006508900//XP_006508902//XP_006508903//XP_011240369//XP_011240370//XP_011240371	4.58189	4.6778	4.51267	10.0106	9.88086	10.9328	7.2136	7.31081	9.1095	12.3202	11.0366	12.0813
Atp11b	76295	ATPase, class VI, type 11B	NM_029570//NP_083846//XM_006535567//XM_006535568//XM_006535569//XM_006535570//XM_006535573//XM_006535574//XM_006535575//XP_006535630//XP_006535631//XP_006535632//XP_006535633//XP_006535636//XP_006535637//XP_006535638	56.9875	54.287	56.9772	32.9126	40.6788	41.5517	42.7969	48.2978	46.4536	40.9127	40.0509	40.3928
Atp11c	320940	ATPase, class VI, type 11C	NM_001001798//NM_001037863//NP_001001798//NP_001032952//XM_006528090//XM_006528091//XM_006528092//XM_006528093//XM_006528094//XM_006528095//XM_006528096//XM_006528097//XM_011247615//XM_011247616//XP_006528153//XP_006528154//XP_006528155//XP_006528156//XP_006528157//XP_006528158//XP_006528159//XP_006528160//XP_011245917//XP_011245918	6.08141	6.23355	5.92808	6.72862	9.56294	8.33039	7.58924	9.33246	8.5215	7.42492	7.58724	7.29048
Atp13a1	170759	ATPase type 13A1	NM_133224//NP_573487//XM_006509564//XP_006509627//XR_379035	29.0967	31.5875	27.1874	37.0781	34.4136	35.8489	33.3617	29.4041	31.9825	36.9089	39.3583	37.48
Atp13a2	74772	ATPase type 13A2	NM_001164366//NM_029097//NP_001157838//NP_083373//XM_006539236//XM_006539237//XM_006539238//XM_006539239//XM_011250347//XP_006539299//XP_006539300//XP_006539301//XP_006539302//XP_011248649	1.76972	2.21664	2.00151	1.11323	0.931307	1.31971	1.45572	1.21322	1.52778	1.11385	1.5941	1.28936
Atp13a3	224088	ATPase type 13A3	NM_001128094//NM_001128096//NP_001121566//NP_001121568//XM_011245879//XP_011244181	42.9311	44.5649	37.9997	34.9855	46.4093	42.5241	35.4023	44.6138	38.4859	39.3215	42.5677	39.4229
Atp1a1	11928	ATPase, Na+/K+ transporting, alpha 1 polypeptide	NM_144900//NP_659149	95.9689	91.4838	94.9194	178.234	176.044	169.842	143.871	144.996	146.451	173.632	193.437	179.781
Atp1b2	11932	ATPase, Na+/K+ transporting, beta 2 polypeptide	NM_013415//NP_038201	0.0902756	0.421387	0.152705	0.761997	0.91926	1.27507	0.946104	0.648236	0.859269	0.171452	0.353195	0.110909
Atp1b3	11933	ATPase, Na+/K+ transporting, beta 3 polypeptide	NM_007502//NP_031528//XM_006510783//XM_011242658//XP_006510846//XP_011240960	102.999	106.443	116.768	112.34	116.865	105.536	112.979	107.846	105.813	97.3232	99.6587	97.3249
Atp2a2	11938	ATPase, Ca++ transporting, cardiac muscle, slow twitch 2	NM_001110140//NM_009722//NP_001103610//NP_033852//NR_027838	80.1143	77.4853	73.2569	116.721	120.488	119.071	100.647	105.962	103.687	105.21	113.601	106.393
Atp2a3	53313	ATPase, Ca++ transporting, ubiquitous	NM_001163336//NM_001163337//NM_016745//NP_001156808//NP_001156809//NP_058025	63.9106	68.0104	57.0458	29.6162	32.5461	37.1932	22.6405	24.8331	27.4535	36.5681	42.8842	44.2941
Atp2b1	67972	ATPase, Ca++ transporting, plasma membrane 1	NM_026482//NP_080758//XM_006514015//XM_006514017//XM_011243548//XM_011243549//XP_006514078//XP_006514080//XP_011241850//XP_011241851	17.5586	17.5013	17.2482	16.1854	18.6652	18.864	14.9904	18.4351	18.9713	19.1582	18.5275	19.3625
Atp2b4	381290	ATPase, Ca++ transporting, plasma membrane 4	NM_001167949//NM_213616//NP_001161421//NP_998781//XM_006529723//XM_006529724//XM_006529725//XM_006529726//XM_006529727//XM_006529728//XM_011248038//XP_006529786//XP_006529787//XP_006529788//XP_006529789//XP_006529790//XP_006529791//XP_011246340	18.8564	19.2708	16.6203	16.0061	17.0215	19.4056	18.3157	21.16	21.8627	17.896	19.6745	18.7731
Atp2c1	235574	ATPase, Ca++-sequestering	NM_001253831//NM_001253834//NM_001253836//NM_175025//NP_001240760//NP_001240763//NP_001240765//NP_778190//XM_006511710//XM_006511711//XM_006511712//XM_006511714//XP_006511773//XP_006511774//XP_006511775//XP_006511777	16.0126	15.7732	16.4032	18.1778	20.0111	19.1124	17.8663	20.5896	19.635	15.4385	16.4922	16.0372
Atp5a1	11946	ATP synthase, H+ transporting, mitochondrial F1 complex, alpha subunit 1	NM_007505//NP_031531	337.56	342.9	374.129	350.805	337.996	336.367	324.255	306.808	309.028	305.054	321.656	315.76
Atp5b	11947	ATP synthase, H+ transporting mitochondrial F1 complex, beta subunit	NM_016774//NP_058054	712.382	711.164	726.237	811.345	774.373	770.348	714.3	693.516	689.161	722.044	746.924	740.021
Atp5c1	11949	ATP synthase, H+ transporting, mitochondrial F1 complex, gamma polypeptide 1	NM_001112738//NM_020615//NP_001106209//NP_065640//XM_006497310//XP_006497373	129.853	129.697	149.321	125.207	123.859	120.779	121.701	116.883	108.059	111.33	117.69	118.57
Atp5d	66043	ATP synthase, H+ transporting, mitochondrial F1 complex, delta subunit	NM_025313//NP_079589//XM_006513947//XP_006514010	308.825	312.983	322.106	383.864	300.826	335.158	319.172	249.729	275.468	315.786	328.798	351.563
Atp5e	67126	ATP synthase, H+ transporting, mitochondrial F1 complex, epsilon subunit	NM_025983//NP_080259	232.928	249.979	284.501	330.241	280.575	272.909	317.578	270.431	252.415	253.357	235.527	244.418
Atp5f1	11950	ATP synthase, H+ transporting, mitochondrial F0 complex, subunit B1	NM_001304719//NM_009725//NP_001291648//NP_033855//XM_011239999//XP_011238301	274.097	270.813	253.34	229.121	229.165	209.686	215.348	212.24	189.82	218.994	220.577	207.442
Atp5g1	11951	ATP synthase, H+ transporting, mitochondrial F0 complex, subunit C1 (subunit 9)	NM_001161419//NM_007506//NP_001154891//NP_031532	132.332	138.457	117.388	199.191	160.285	170.109	139.147	141.196	140.701	158.978	165.435	173.038
Atp5g2	67942	ATP synthase, H+ transporting, mitochondrial F0 complex, subunit C2 (subunit 9)	NM_026468//NP_080744//XM_006521301//XP_006521364	153.862	155.953	150.269	171.237	157.267	178.411	169.523	137.778	151.428	150.16	153.293	170.938
Atp5g3	228033	ATP synthase, H+ transporting, mitochondrial F0 complex, subunit C3 (subunit 9)	NM_001301721//NM_001301722//NM_175015//NP_001288650//NP_001288651//NP_778180	363.773	373.628	389.189	484.217	454.313	455.492	479.152	406.791	391.31	399.362	386.334	394.88
Atp5h	71679	ATP synthase, H+ transporting, mitochondrial F0 complex, subunit D	NM_027862//NP_082138//XM_006534254//XP_006534317	235.945	261.341	290.871	268.72	264.848	264.699	274.517	262.938	247.761	235.324	228.867	234.796
Atp5j	11957	ATP synthase, H+ transporting, mitochondrial F0 complex, subunit F	NM_001302213//NM_001302214//NM_001302215//NM_001302216//NM_016755//NP_001289142//NP_001289143//NP_001289144//NP_001289145//NP_058035//XM_006522876//XM_006522877//XM_011246092//XP_006522939//XP_006522940//XP_011244394	169.038	163.611	183.007	200.245	196.039	196.813	196.668	196.581	184.6	164.647	156.214	161.637
Atp5j2	57423	ATP synthase, H+ transporting, mitochondrial F0 complex, subunit F2	NM_020582//NP_065607	252.565	264.619	289.395	329.811	277.733	289.24	304.979	263.285	252.303	259.779	239.476	258.921
Atp5k	11958	ATP synthase, H+ transporting, mitochondrial F1F0 complex, subunit E	NM_007507//NP_031533	237.241	235.187	251.718	274.122	234.61	243.754	282.486	217.466	229.006	234.118	199.715	215.415
Atp5l	27425	ATP synthase, H+ transporting, mitochondrial F0 complex, subunit G	NM_013795//NP_038823	165.413	166.214	146.508	220.96	201.292	218.851	198.991	194.234	180.574	159.961	189.871	189.999
Atp5o	28080	ATP synthase, H+ transporting, mitochondrial F1 complex, O subunit	NM_138597//NP_613063	212.57	200.898	233.243	235.246	208.405	233.663	226.257	200.47	200.793	196.655	212.405	204.758
Atp5s	68055	ATP synthase, H+ transporting, mitochondrial F0 complex, subunit S	NM_026536//NP_080812//XM_006516180//XM_006516181//XM_006516182//XM_006516183//XM_011244162//XM_011244163//XM_011244164//XM_011244165//XP_006516243//XP_006516244//XP_006516245//XP_006516246//XP_011242464//XP_011242465//XP_011242466//XP_011242467	2.21855	3.35861	3.44849	1.86343	1.76387	1.85403	1.8852	2.65132	2.11168	2.56226	1.97057	2.50463
Atp5sl	66349	ATP5S-like	NM_001290487//NM_025504//NP_001277416//NP_079780	8.64701	7.74862	7.62862	8.70874	6.62069	6.35988	7.6588	8.02901	7.87571	6.95478	6.69322	7.14331
Atp6ap1	54411	ATPase, H+ transporting, lysosomal accessory protein 1	NM_018794//NP_061264	44.948	46.314	42.557	50.8463	50.303	50.2637	50.2427	49.8545	46.2674	54.6959	53.7114	56.4708
Atp6ap2	70495	ATPase, H+ transporting, lysosomal accessory protein 2	NM_027439//NP_081715	21.4332	20.2927	20.0994	35.1872	34.0352	31.7369	31.3291	32.9977	30.6369	34.1182	32.836	32.9381
Atp6v0a1	11975	ATPase, H+ transporting, lysosomal V0 subunit A1	NM_001243049//NM_001243050//NM_001243051//NM_016920//NP_001229978//NP_001229979//NP_001229980//NP_058616//XM_006532049//XM_006532050//XM_006532051//XM_006532052//XM_006532053//XM_006532054//XM_006532055//XP_006532112//XP_006532113//XP_006532114//XP_006532115//XP_006532116//XP_006532117//XP_006532118//XR_388335//XR_388336	8.53492	8.33622	8.35935	4.47926	4.25292	4.63391	5.43736	5.08908	5.57721	3.71646	4.12644	3.53145
Atp6v0a2	21871	ATPase, H+ transporting, lysosomal V0 subunit A2	NM_011596//NP_035726	49.3359	48.9535	49.1093	45.0469	42.7237	48.1879	48.7929	49.3745	50.4361	30.9478	30.9578	34.0944
Atp6v0b	114143	ATPase, H+ transporting, lysosomal V0 subunit B	NM_033617//NP_291095//XM_006502661//XM_011240391//XP_006502724//XP_011238693	56.7686	55.1796	55.8768	155.482	136.955	141.798	106.006	98.927	105.77	113.334	118.676	118.51
Atp6v0d1	11972	ATPase, H+ transporting, lysosomal V0 subunit D1	NM_013477//NP_038505	37.2797	37.7251	38.3764	33.9093	29.0332	32.0986	35.5536	33.6514	34.8549	29.8843	32.8332	32.5407
Atp6v0d2	242341	ATPase, H+ transporting, lysosomal V0 subunit D2	NM_175406//NP_780615	0.142296	0.153279	0.631837	1.6788	1.24773	1.50737	4.87332	3.509	5.01134	1.06411	0.626311	0.830394
Atp6v0e	11974	ATPase, H+ transporting, lysosomal V0 subunit E	NM_025272//NP_079548//XM_006523514//XP_006523577	118.797	109.892	118.072	130.171	130.74	130.795	122.215	124.544	120.634	116.316	120.266	129.321
Atp6v1a	11964	ATPase, H+ transporting, lysosomal V1 subunit A	NM_007508//NP_031534//XM_006521720//XM_006521721//XM_011245809//XP_006521783//XP_006521784//XP_011244111	28.4997	31.7932	29.1808	22.5444	26.603	24.653	24.2229	27.5795	24.8072	24.9743	27.7829	24.8672
Atp6v1b2	11966	ATPase, H+ transporting, lysosomal V1 subunit B2	NM_007509//NP_031535	48.6952	47.7646	45.1139	50.6273	53.4778	51.6368	45.596	48.1383	48.4521	52.6114	56.8878	52.0826
Atp6v1c1	66335	ATPase, H+ transporting, lysosomal V1 subunit C1	NM_025494//NP_079770	31.8734	30.6304	33.1675	33.7069	35.102	31.8357	35.075	33.5391	33.2062	31.0128	34.3719	33.0579
Atp6v1d	73834	ATPase, H+ transporting, lysosomal V1 subunit D	NM_023721//NP_076210	48.3099	45.9844	46.0934	32.3457	36.8681	32.5441	35.0295	38.5201	34.3819	31.5731	30.1672	32.0422
Atp6v1e1	11973	ATPase, H+ transporting, lysosomal V1 subunit E1	NM_007510//NP_031536	42.746	41.5841	47.7874	94.1465	95.4726	88.6745	76.565	75.7157	70.3925	64.4694	66.0568	65.9631
Atp6v1f	66144	ATPase, H+ transporting, lysosomal V1 subunit F	NM_025381//NP_079657	125.079	113.133	128.44	160.269	148.022	145.972	139.189	141.336	142.011	126.233	133.806	136.613
Atp6v1g1	66290	ATPase, H+ transporting, lysosomal V1 subunit G1	NM_024173//NP_077135	57.5961	60.7252	64.9738	78.2964	66.0874	69.7847	72.0828	58.8361	62.188	79.9517	71.7135	74.7639
Atp6v1g2	66237	ATPase, H+ transporting, lysosomal V1 subunit G2	NM_023179//NP_075668//XM_006524794//XM_006524795//XM_006525434//XM_006525435//XM_006536684//XM_006536685//XM_006537415//XM_006537416//XP_006524857//XP_006524858//XP_006525497//XP_006525498//XP_006536747//XP_006536748//XP_006537478//XP_006537479	1.25075	1.53976	1.41047	2.26229	1.95423	2.04625	1.67195	1.2155	1.8141	1.52707	1.53795	1.02442
Atp6v1h	108664	ATPase, H+ transporting, lysosomal V1 subunit H	NM_001310442//NM_133826//NP_001297371//NP_598587//XM_006495433//XM_006495434//XM_006495435//XM_006495436//XM_006495437//XM_006495439//XM_011238335//XM_011238336//XM_011238337//XP_006495496//XP_006495497//XP_006495498//XP_006495499//XP_006495500//XP_006495502//XP_011236637//XP_011236638//XP_011236639	26.1357	24.5125	30.5657	21.3691	22.3819	22.1385	23.8826	23.4504	22.432	16.1749	17.2421	17.0512
Atp7a	11977	ATPase, Cu++ transporting, alpha polypeptide	NM_001109757//NM_009726//NP_001103227//NP_033856	1.47565	1.53067	1.23882	1.14491	1.68195	1.75252	1.60788	2.10683	2.14326	1.27673	1.3856	1.28919
Atp8a1	11980	ATPase, aminophospholipid transporter (APLT), class I, type 8A, member 1	NM_001038999//NM_001284345//NM_009727//NP_001034088//NP_001271274//NP_033857//XM_006503698//XM_006503699//XM_006503701//XM_006503703//XM_006503704//XM_006503705//XM_011240694//XM_011240695//XM_011240696//XM_011240697//XM_011240698//XP_006503761//XP_006503762//XP_006503764//XP_006503766//XP_006503767//XP_006503768//XP_011238996//XP_011238997//XP_011238998//XP_011238999//XP_011239000	1.91081	1.6978	1.98133	1.4414	1.57565	1.42176	1.30918	1.40758	1.28444	1.38396	1.58387	1.3263
Atp8b2	54667	ATPase, class I, type 8B, member 2	NM_001081182//NP_001074651//XM_006501714//XM_006501715//XP_006501777//XP_006501778	44.2322	46.9063	43.4429	19.4737	21.3849	22.8073	19.3306	21.3057	22.0461	19.5861	21.2318	21.3418
Atp8b4	241633	ATPase, class I, type 8B, member 4	NM_001080944//NP_001074413//XM_006499495//XM_006499496//XM_006499498//XM_006499499//XM_006499500//XM_006499501//XP_006499558//XP_006499559//XP_006499561//XP_006499562//XP_006499563//XP_006499564	88.9774	92.6529	93.588	61.3189	70.0781	70.0835	63.3641	76.7793	73.4399	67.8089	72.2632	71.1483
Atp9a	11981	ATPase, class II, type 9A	NM_001289445//NM_001289446//NM_015731//NP_001276374//NP_001276375//NP_056546//XM_006498602//XM_006498603//XM_006498604//XM_006498605//XP_006498665//XP_006498666//XP_006498667//XP_006498668	0.504629	0.24461	0.341441	2.14909	1.22754	1.61814	1.38826	1.48757	1.03269	0.610978	0.621909	0.58897
Atp9b	50771	ATPase, class II, type 9B	NM_001201569//NM_015805//NP_001188498//NP_056620//XM_006526506//XM_006526507//XM_006526508//XM_006526509//XM_006526510//XM_006526511//XP_006526569//XP_006526570//XP_006526571//XP_006526572//XP_006526573//XP_006526574	11.0319	10.8062	10.2455	17.6034	17.8602	17.0641	17.4123	17.7859	18.3797	15.6438	17.4889	17.2387
Atpaf1	230649	ATP synthase mitochondrial F1 complex assembly factor 1	NM_181040//NP_851383	3.82154	3.74601	4.00786	2.33128	3.15636	3.06352	3.862	3.89952	3.23733	3.10275	3.45378	3.42735
Atpaf2	246782	ATP synthase mitochondrial F1 complex assembly factor 2	NM_145427//NP_663402//XM_006533343//XM_006533344//XM_006533345//XM_006533346//XM_011249024//XM_011249025//XM_011249026//XP_006533406//XP_006533407//XP_006533408//XP_006533409//XP_011247326//XP_011247327//XP_011247328	15.7723	16.0629	17.0991	17.7141	16.277	17.8436	16.3686	13.9808	14.2392	19.5388	18.344	16.5587
Atpbd4	NA	NA	NA	11.5425	10.6571	12.1331	8.95826	9.29085	8.49762	8.99846	10.5815	9.54251	9.95865	10.2188	11.1014
Atpif1	11983	ATPase inhibitory factor 1	NM_007512//NP_031538//XM_006538502//XP_006538565	112.004	110.328	130.359	110.094	96.0714	106.89	100.354	95.5225	104.879	98.8301	103.929	113.858
Atr	245000	ataxia telangiectasia and Rad3 related	NM_019864//NP_063917//XM_006511184//XM_006511185//XM_006511186//XM_006511187//XM_006511188//XM_011242749//XP_006511247//XP_006511248//XP_006511249//XP_006511250//XP_006511251//XP_011241051	6.1758	6.08225	6.76232	5.0013	6.1265	5.56966	5.79539	6.77696	6.34017	6.25206	6.58853	6.72023
Atrip	235610	ATR interacting protein	NM_172774//NP_766362//XM_006512071//XM_006512072//XM_006512073//XM_006512074//XM_011242960//XP_006512134//XP_006512135//XP_006512136//XP_006512137//XP_011241262//XR_379867	8.101	7.57021	7.67144	10.7988	10.0666	10.1892	8.90205	8.59602	8.99589	9.66526	9.18326	8.76168
Atrn	11990	attractin	NM_009730//NP_033860//XM_006498606//XM_011239259//XP_006498669//XP_011237561	3.70965	3.79837	3.77536	4.50448	6.09976	5.49714	5.44716	6.77111	6.70299	5.48729	5.57421	5.44651
Atrnl1	226255	attractin like 1	NM_181415//NP_852080//XM_006527049//XM_006527051//XM_006527052//XM_006527053//XM_011247244//XP_006527112//XP_006527114//XP_006527115//XP_006527116//XP_011245546	0.297572	0.21855	0.308878	0.653884	0.688666	0.573134	0.334137	0.490739	0.411983	0.944063	0.841418	1.03029
Atrx	22589	alpha thalassemia/mental retardation syndrome X-linked homolog (human)	NM_009530//NP_033556//XM_006527948//XM_011247560//XM_011247561//XM_011247562//XM_011247563//XM_011247564//XM_011247565//XM_011247566//XM_011247567//XM_011247568//XM_011247569//XM_011247570//XM_011247571//XM_011247572//XM_011247573//XM_011247574//XM_011247575//XP_006528011//XP_011245862//XP_011245863//XP_011245864//XP_011245865//XP_011245866//XP_011245867//XP_011245868//XP_011245869//XP_011245870/…	15.7327	14.5875	14.4751	10.2849	14.0239	12.9604	11.0778	14.9697	13.8248	13.2849	13.6606	12.8893
Atxn1	20238	ataxin 1	NM_001199304//NM_001199305//NM_009124//NP_001186233//NP_001186234//NP_033150//XM_011244380//XM_011244381//XM_011244382//XM_011244383//XM_011244384//XM_011244385//XM_011244386//XM_011244387//XM_011244388//XM_011244389//XM_011244390//XM_011244391//XM_011244392//XM_011244393//XP_011242682//XP_011242683//XP_011242684//XP_011242685//XP_011242686//XP_011242687//XP_011242688//XP_011242689//XP_011242690/…	3.78598	3.91542	3.98306	6.59938	6.80999	6.73913	7.88966	8.22329	8.77329	4.24487	4.07913	4.01188
Atxn10	54138	ataxin 10	NM_016843//NP_058539	45.0166	43.3097	49.471	39.0936	38.7605	39.485	42.1371	41.4641	40.5065	41.4753	38.5288	41.5018
Atxn1l	52335	ataxin 1-like	NM_001080930//NP_001074399//XM_011248439//XM_011248440//XM_011248441//XP_011246741//XP_011246742//XP_011246743	6.69647	6.63982	5.32346	5.40632	6.69307	6.15135	6.60264	7.59236	7.95048	6.23542	6.74888	5.79963
Atxn2	20239	ataxin 2	NM_009125//NP_033151//XM_006530228//XP_006530291	6.19231	4.91153	4.41211	5.45444	5.06874	5.72335	5.0528	5.71141	5.66659	5.33193	5.18813	5.50392
Atxn2l	233871	ataxin 2-like	NM_183020//NP_898841//XM_006507720//XM_006507721//XM_006507722//XM_006507723//XM_006507724//XM_006507725//XM_006507726//XM_006507728//XM_011241775//XP_006507783//XP_006507784//XP_006507785//XP_006507786//XP_006507787//XP_006507788//XP_006507789//XP_006507791//XP_011240077//XR_378238	66.8412	66.4537	53.4333	70.9812	75.4903	78.5493	60.0489	60.4965	70.3688	73.684	82.1354	75.9399
Atxn3	110616	ataxin 3	NM_001167914//NM_029705//NP_001161386//NP_083981//XM_006515410//XP_006515473	5.0914	4.24195	4.77997	5.89821	6.43167	6.3968	6.19805	7.60333	7.68481	6.64201	6.4207	7.08507
Atxn7	246103	ataxin 7	NM_139227//NP_631973//XM_006518015//XM_006518017//XM_006518018//XP_006518078//XP_006518080//XP_006518081	3.56063	3.4715	3.53904	3.14107	3.71983	3.58656	3.85223	4.46426	4.50232	4.40543	3.78263	3.59217
Atxn7l1	380753	ataxin 7-like 1	NM_001033436//NM_028139//NP_001028608//NP_082415//XM_006515123//XM_006515124//XM_006515125//XM_006515126//XM_006515128//XM_006515129//XM_006515130//XM_006515132//XM_006515133//XM_006515134//XM_006515135//XM_006515136//XM_011243880//XM_011243881//XP_006515186//XP_006515187//XP_006515188//XP_006515189//XP_006515191//XP_006515192//XP_006515193//XP_006515195//XP_006515196//XP_006515197//XP_006515198/…	6.55637	6.70368	5.22832	12.9608	13.3054	14.0872	9.53553	9.93495	11.0943	9.51684	10.8224	9.1289
Atxn7l2	72522	ataxin 7-like 2	NM_001289545//NM_175183//NP_001276474//NP_780392//XM_006502136//XM_006502137//XP_006502199//XP_006502200	4.31754	4.39594	3.20144	4.45898	4.38309	4.36875	3.51982	3.62107	4.194	4.04379	5.41469	4.68673
Atxn7l3	217218	ataxin 7-like 3	NM_001098836//NM_001098837//NP_001092306//NP_001092307//XM_006533045//XM_006533046//XM_006533047//XM_006533048//XP_006533108//XP_006533109//XP_006533110//XP_006533111	30.3131	32.2905	29.0103	23.6661	25.1928	24.537	24.7867	23.6114	27.2754	30.7243	30.5891	30.6313
Atxn7l3b	382423	ataxin 7-like 3B	NM_001033474//NP_001028646	24.518	23.4256	24.9216	26.569	27.4604	26.1799	28.1975	28.6958	27.2461	24.8801	24.3345	25.3195
AU019823	270156	expressed sequence AU019823	NM_001134902//NM_212449//NP_001128374//NP_997614//XM_011242545//XM_011242546//XP_011240847//XP_011240848	11.3733	12.5093	12.6604	17.1683	19.7088	16.3191	15.941	18.7232	17.1635	14.7585	17.0068	16.8197
AU022252	230696	expressed sequence AU022252	NM_001012400//NP_001012400//XM_006503016//XP_006503079	4.57847	3.95575	4.27571	5.81885	4.96436	4.80637	6.64053	6.21839	5.12964	6.65749	6.38146	6.0351
AU040320	100317	expressed sequence AU040320	NM_001035525//NM_001035526//NM_133886//NP_001030602//NP_001030603//NP_598647	10.384	11.5898	10.143	8.37271	8.43242	7.94157	8.89049	9.64557	10.4962	10.896	12.3139	10.891
AU041133	216177	expressed sequence AU041133	NM_001163064//NP_001156536	1.01414	1.27449	1.05787	1.47857	1.26217	1.20012	1.40447	1.76306	1.44794	1.01119	1.42839	1.41206
Auh	11992	AU RNA binding protein/enoyl-coenzyme A hydratase	NM_016709//NP_057918//XM_006516846//XM_011244372//XP_006516909//XP_011242674//XR_382231//XR_873271	34.8885	32.7321	33.5391	16.3067	15.5049	14.2533	17.1718	17.6388	16.0683	21.5944	21.9899	22.7734
Aup1	11993	ancient ubiquitous protein 1	NM_001025446//NM_001301649//NM_007517//NP_001288578//NP_031543//NR_125891//XR_377415//XR_377416	95.9954	92.7403	90.7097	126.839	111.079	115.806	102.233	84.6519	103.935	116.843	117.306	117.936
Aurka	20878	aurora kinase A	NM_001291185//NM_011497//NP_001278114//NP_035627//XM_006499075//XP_006499138	36.7385	34.2371	37.0813	21.3047	22.793	20.2872	25.7174	25.2783	24.6027	20.839	22.5479	20.7302
Aurkaip1	66077	aurora kinase A interacting protein 1	NM_025338//NP_079614//XM_006539095//XP_006539158	50.8179	51.0114	49.7077	56.0339	42.4142	45.7142	52.3484	44.5902	48.5802	44.6902	52.5578	50.5798
Aurkb	20877	aurora kinase B	NM_011496//NP_035626//XM_006532725//XP_006532788	40.4487	43.2766	40.9447	13.1449	12.9212	15.1107	18.5456	21.0472	19.9214	21.2575	19.7058	23.0861
Aven	74268	apoptosis, caspase activation inhibitor	NM_001165935//NM_028844//NP_001159407//NP_083120//XM_006500296//XM_011239817//XP_006500359//XP_011238119	17.621	17.3415	19.409	19.1366	15.6316	17.5651	18.0114	18.4519	16.1593	19.3458	20.1325	16.1825
Avil	11567	advillin	NM_009635//NP_033765//XM_006513097//XM_006513098//XM_006513099//XM_006513100//XM_006513101//XM_006513102//XM_011243275//XM_011243276//XP_006513160//XP_006513161//XP_006513162//XP_006513163//XP_006513164//XP_006513165//XP_011241577//XP_011241578//XR_871691	6.57612	5.31276	5.16461	7.19751	4.9824	5.68189	5.99963	3.99423	5.3372	7.65257	6.03011	5.91511
Avl9	78937	AVL9 homolog (S. cerevisiase)	NM_030235//NP_084511//XM_006506790//XP_006506853	6.46754	6.78036	6.37048	6.89282	8.55218	7.78768	7.72547	9.11319	8.92999	6.65342	7.62234	7.03022
Avpi1	69534	arginine vasopressin-induced 1	NM_027106//NP_081382	10.1267	12.3824	12.963	12.181	8.15449	10.6568	13.5223	10.7574	11.8966	14.1646	13.5992	14.3467
AW011738	100382	expressed sequence AW011738	NR_030671	0.454129	0.628946	0.795614	0.485374	0.330309	0.371481	0.327813	0.404552	0.401378	0.508252	0.456876	0.239111
AW112010	107350	expressed sequence AW112010	NM_001177351//NR_102366	358.81	338.113	385.485	139.12	140.392	144.602	243.958	211.808	219.7	212.587	191.49	219.634
AW146020	NA	NA	NA	4.27401	4.6323	4.61895	3.34037	3.52231	3.14223	2.78471	3.94843	3.71656	3.11913	3.5611	2.43097
AW146154	101835	expressed sequence AW146154	NM_001033530//NP_001028702	0.574295	0.899811	0.684426	0.420651	0.679307	0.568003	0.937981	1.00629	0.571477	0.669298	0.765981	0.673486
AW209491	105351	expressed sequence AW209491	NM_001104646//NM_134067//NP_001098116//NP_598828	7.04236	7.53849	8.30148	13.172	13.6948	12.047	11.0213	10.5296	11.2696	11.6613	11.9854	11.7342
AW549877	106064	expressed sequence AW549877	NM_145930//NP_666042//XM_006519955//XM_006519956//XP_006520018//XP_006520019	5.00904	5.13152	4.41426	3.81006	5.07287	4.55301	5.32954	6.47346	5.90134	5.58819	5.38586	5.42233
AW554918	225289	expressed sequence AW554918	NM_001033532//NP_001028704//XM_006525831//XM_006525832//XM_006525833//XM_006525834//XM_006525835//XM_006525836//XM_006525837//XM_011246896//XM_011246897//XM_011246898//XP_006525894//XP_006525895//XP_006525896//XP_006525897//XP_006525898//XP_006525899//XP_006525900//XP_011245198//XP_011245199//XP_011245200//XR_877126//XR_877127	1.66402	1.68491	1.92811	0.72782	1.29907	0.762261	0.803451	1.47158	1.20374	1.32734	1.15233	1.14484
AW555464	NA	NA	NA	8.27391	8.10359	7.54224	3.6118	3.83859	4.14643	5.10455	4.40915	5.18216	6.80002	7.19296	6.72176
Axin1	12005	axin 1	NM_001159598//NM_009733//NP_001153070//NP_033863//XM_006523515//XM_006523516//XM_011246256//XP_006523578//XP_006523579//XP_011244558	19.7687	20.9138	20.2272	20.3404	21.3538	22.4235	21.1395	19.9825	21.575	20.2381	21.0182	23.7661
Axin2	12006	axin2	NM_015732//NP_056547//XM_006532057//XM_006532058//XM_006532059//XM_006532060//XP_006532120//XP_006532121//XP_006532122//XP_006532123	0.585526	0.450513	0.212238	0.553602	0.473199	0.502912	0.328737	0.403058	0.159234	0.238294	0.294534	0.436752
Axl	26362	AXL receptor tyrosine kinase	NM_001190974//NM_001190975//NM_009465//NP_001177903//NP_001177904//NP_033491//XM_006539989//XM_006539990//XM_006539991//XM_006539992//XM_006539993//XP_006540052//XP_006540053//XP_006540054//XP_006540055//XP_006540056	8.38926	8.1312	8.32487	13.6074	15.2781	15.043	8.73179	9.07476	9.50215	5.86261	6.78372	6.43364
Azi1	NA	NA	NA	1.36873	1.01865	1.57858	0.429661	0.337879	0.541492	0.614763	0.564305	0.473742	0.744402	0.642602	0.672626
Azi2	27215	5-azacytidine induced gene 2	NM_001048146//NM_001286507//NM_001286508//NM_013727//NP_001041611//NP_001273436//NP_001273437//NP_038755//XM_006512147//XM_006512148//XM_006512149//XM_006512150//XM_011242976//XP_006512210//XP_006512211//XP_006512212//XP_006512213//XP_011241278	17.6293	18.9497	19.3282	16.8345	18.8908	18.5441	18.1197	18.6341	17.7389	15.4654	16.2251	15.0808
Azin1	54375	antizyme inhibitor 1	NM_001102458//NM_001301688//NM_018745//NP_001095928//NP_001288617//NP_061215//NR_125913//XM_006520114//XM_006520117//XM_011245367//XP_006520177//XP_006520180//XP_011243669	51.7817	51.9821	51.9434	40.4206	50.2919	46.0778	41.918	45.317	42.4943	39.7296	40.9478	37.313
B230118H07Rik	68170	RIKEN cDNA B230118H07 gene	NM_026592//NP_080868//XM_006500094//XM_006500095//XM_011239753//XP_006500157//XP_006500158//XP_011238055	0.43167	0.464987	0.696998	0.361352	0.399602	0.269647	0.705036	0.355943	0.261467	0.223591	0.414541	0.385697
B230120H23Rik	NA	NA	NA	0.127063	0.189512	0.223199	0.0337503	0.0221173	0.10074	0.0768255	0.0664902	0.0744259	0.0974559	0.0688323	0.108073
B230206F22Rik	NA	NA	NA	0.534893	0.601785	0.542876	0.424128	0.443807	0.435601	0.520536	0.566023	0.486498	0.575662	0.376689	0.321273
B230208H17Rik	NA	NA	NA	21.4208	21.0069	20.9576	21.3423	20.8513	21.1053	21.486	19.0069	22.0007	21.5072	23.8502	20.5611
B230217O12Rik	320879	RIKEN cDNA B230217O12 gene	NR_040316	0.136707	0.0981722	0.308327	0.576957	0.876484	0.469674	0.30701	0.67165	0.650608	0.713997	0.80228	0.839765
B230219D22Rik	78521	RIKEN cDNA B230219D22 gene	NM_181278//NP_851795	14.9296	15.6696	15.2172	14.3863	18.516	15.5851	15.8614	19.6179	18.7469	17.0672	17.366	17.5189
B230312A22Rik	NA	NA	NA	6.59852	7.02548	6.89524	8.62135	6.91805	8.66538	8.32475	6.26812	8.41463	7.87483	7.86445	8.76399
B2m	12010	beta-2 microglobulin	NM_009735//NP_033865	2777.32	2551.12	2685.49	2809.24	2719.15	2962.52	2744.52	2969.32	2844.94	2639.23	2770.5	2968.28
B330016D10Rik	320456	RIKEN cDNA B330016D10 gene	NM_177163//NR_030695	0.33101	0.623977	0.419939	0.428623	0.655399	0.710767	0.603986	0.51603	0.74828	0.412557	0.6799	0.305
B3galnt2	97884	UDP-GalNAc:betaGlcNAc beta 1,3-galactosaminyltransferase, polypeptide 2	NM_178640//NP_848755//XM_006516818//XP_006516881//XR_873137	19.521	18.3959	20.152	12.557	11.9327	13.4909	13.6896	13.3289	14.9198	18.7095	16.7512	17.7716
B3galt4	54218	UDP-Gal:betaGlcNAc beta 1,3-galactosyltransferase, polypeptide 4	NM_019420//NP_062293	3.55715	2.67611	2.86527	1.94969	2.2998	1.42256	3.23343	2.3046	2.31094	3.61917	2.51832	4.7864
B3galt5	93961	UDP-Gal:betaGlcNAc beta 1,3-galactosyltransferase, polypeptide 5	NM_001122993//NM_033149//NP_001116465//NP_149161//XM_006523116//XM_006523117//XP_006523179//XP_006523180	1.58764	1.33214	1.62548	2.38524	2.04211	2.4689	0.994574	1.21266	1.86112	0.476096	0.509998	0.57489
B3galt6	117592	UDP-Gal:betaGal beta 1,3-galactosyltransferase, polypeptide 6	NM_080445//NP_536693	4.96062	4.68675	4.33618	5.86925	5.36173	5.83963	5.32122	5.15297	4.64253	6.39489	5.85492	6.53705
B3galtl	NA	NA	NA	3.86116	3.31467	3.97846	1.78221	2.06234	2.46904	2.39888	2.04442	2.07077	2.79181	2.53052	2.93771
B3gat3	72727	beta-1,3-glucuronyltransferase 3 (glucuronosyltransferase I)	NM_024256//NP_077218	23.0474	24.0997	25.4833	22.1929	15.0099	20.7934	19.883	15.1686	19.797	20.4981	18.8699	21.34
B3gnt1	NA	NA	NA	4.11299	3.58205	4.81089	2.7196	2.37627	3.15685	4.17619	3.02615	3.54003	4.36277	3.85173	4.67677
B3gnt2	53625	UDP-GlcNAc:betaGal beta-1,3-N-acetylglucosaminyltransferase 2	NM_001169114//NM_016888//NP_001162585//NP_058584	13.3657	16.3374	15.3665	37.4603	38.5745	38.8273	27.4261	28.1583	29.2333	28.5799	35.5291	34.2
B3gnt3	72297	UDP-GlcNAc:betaGal beta-1,3-N-acetylglucosaminyltransferase 3	NM_028189//NP_082465//XM_006509752//XM_006509753//XP_006509815//XP_006509816	2.92288	3.14847	3.36777	1.46273	1.3899	1.89195	1.75993	1.10464	1.49184	2.47389	1.7899	2.13374
B3gnt5	108105	UDP-GlcNAc:betaGal beta-1,3-N-acetylglucosaminyltransferase 5	NM_001159407//NM_001159408//NM_054052//NP_001152879//NP_001152880//NP_473393//XM_006521706//XM_011245803//XP_006521769//XP_011244105	0.804154	0.944968	1.28297	0.462797	0.703058	0.523252	0.615658	1.01534	0.921979	0.859083	0.943854	0.943047
B3gnt9-ps	NA	NA	NA	1.18671	1.19583	1.45697	1.58624	1.68917	1.92895	1.33253	1.34548	1.82185	2.29017	2.11178	2.4456
B3gntl1	210004	UDP-GlcNAc:betaGal beta-1,3-N-acetylglucosaminyltransferase-like 1	NM_178664//NP_848779//XM_006532752//XM_006532753//XM_006532754//XM_006532755//XM_006532756//XM_011248858//XM_011248859//XM_011248860//XP_006532815//XP_006532816//XP_006532817//XP_006532818//XP_006532819//XP_011247160//XP_011247161//XP_011247162	3.84151	4.67628	4.22639	2.98371	2.68557	3.07595	2.70034	2.93904	2.73491	2.49126	2.56602	2.60917
B430306N03Rik	320148	RIKEN cDNA B430306N03 gene	NM_177083//NP_796057//XM_006524394//XM_006524395//XP_006524457//XP_006524458	1.00307	0.775736	0.739603	0.503266	0.843899	1.06036	0.808643	0.87482	0.709943	0.952522	0.633945	0.726762
B430319G15Rik	78575	RIKEN cDNA B430319G15 gene	NR_029474	0.240713	0.282863	0.425684	0.277064	0.495179	0.300727	0.466865	0.396969	0.312433	0.405214	0.256845	0.3495
B4galnt1	14421	beta-1,4-N-acetyl-galactosaminyl transferase 1	NM_001244617//NM_001244618//NM_008080//NM_027739//NP_001231546//NP_001231547//NP_032106//NP_082015//NR_045166//XM_006513219//XM_011243369//XP_006513282//XP_011241671	102.551	110.904	104.869	220.651	202.223	218.453	207.839	198.041	216.636	173.3	209.053	196.935
B4galnt2	14422	beta-1,4-N-acetyl-galactosaminyl transferase 2	NM_008081//NP_032107//XM_006532201//XP_006532264	27.4796	25.8447	28.4943	10.2338	11.7855	12.6778	8.58884	10.4018	10.0185	13.0681	14.2723	14.5644
B4galnt4	330671	beta-1,4-N-acetyl-galactosaminyl transferase 4	NM_177897//NP_808565//XR_389956//XR_880966	48.8368	39.3233	38.2487	16.1407	12.9459	15.0084	18.3221	14.5335	15.5857	25.734	21.7772	24.2392
B4galt1	14595	UDP-Gal:betaGlcNAc beta 1,4- galactosyltransferase, polypeptide 1	NM_022305//NP_071641//XM_006537620//XP_006537683	30.1882	30.4918	29.7183	22.2969	25.5661	24.7235	26.5548	29.9105	30.759	21.1493	22.0797	21.9282
B4galt2	53418	UDP-Gal:betaGlcNAc beta 1,4- galactosyltransferase, polypeptide 2	NM_001253381//NM_017377//NP_001240310//NP_059073//NR_045570//XM_006503230//XM_011240575//XP_006503293//XP_011238877//XR_867887	0.917957	1.1029	1.61248	2.43827	2.15709	2.54726	1.34791	1.80132	2.35237	2.41393	3.1494	2.68929
B4galt3	57370	UDP-Gal:betaGlcNAc beta 1,4-galactosyltransferase, polypeptide 3	NM_020579//NP_065604	7.08591	6.28867	6.89767	12.157	11.7989	11.0239	11.9599	9.85289	10.2229	11.6167	11.8738	12.5381
B4galt5	56336	UDP-Gal:betaGlcNAc beta 1,4-galactosyltransferase, polypeptide 5	NM_019835//NP_062809	86.0554	100.249	84.839	124.186	121.161	124.093	106.119	107.366	109.106	100.735	112.217	104.371
B4galt7	218271	xylosylprotein beta1,4-galactosyltransferase, polypeptide 7 (galactosyltransferase I)	NM_001311137//NM_146045//NP_001298066//NP_666157//XM_006517216//XP_006517279	10.0423	11.2381	11.3247	5.71521	6.6279	6.3253	7.39222	7.08451	6.58478	9.05942	7.39955	7.12839
B630005N14Rik	101148	RIKEN cDNA B630005N14 gene	NM_175312//NP_780521//XM_011241037//XP_011239339	3.76294	3.10372	3.12802	4.00945	4.69539	3.59523	4.10459	4.63205	4.298	4.13482	4.41664	4.54375
B930041F14Rik	230991	RIKEN cDNA B930041F14 gene	NM_178699//NP_848814	1.78749	2.19412	1.44149	1.14833	0.940655	1.23775	1.07358	0.848355	1.02874	1.95399	2.00043	1.37891
B9d2	232987	B9 protein domain 2	NM_172148//NP_742160//XM_006539854//XP_006539917	14.3897	13.0579	17.1861	14.5552	16.9716	14.6815	17.2351	13.3485	13.1985	15.9006	14.74	16.2858
Baat1	NA	NA	NA	5.8161	6.7125	6.03175	6.5616	5.66653	5.84129	6.14203	5.57368	6.26088	6.47638	6.20344	6.23809
Bace1	23821	beta-site APP cleaving enzyme 1	NM_001145947//NM_011792//NP_001139419//NP_035922//XM_011242512//XM_011242513//XP_011240814//XP_011240815	0.636923	0.663212	0.736211	0.0488739	0.120105	0.145882	0.095358	0.0722133	0.121248	0.120965	0.149514	0.0521666
Bace2	56175	beta-site APP-cleaving enzyme 2	NM_019517//NP_062390//XM_006523068//XP_006523131	0.143001	0.43644	0.423311	0.658385	0.593247	0.464003	0.749336	1.02684	0.748617	0.543177	0.783269	0.732022
Bach1	12013	BTB and CNC homology 1	NM_007520//NP_031546//XM_006522879//XP_006522942	4.62081	4.81372	4.42238	8.20538	8.35808	8.66879	5.78597	7.20363	6.19223	4.69828	5.03106	4.23904
Bach2	12014	BTB and CNC homology 2	NM_001109661//NM_007521//NP_001103131//XM_006537566//XM_006537567//XM_011249908//XM_011249909//XM_011249910//XP_006537629//XP_006537630//XP_011248210//XP_011248211//XP_011248212	1.57262	1.51331	1.51629	2.77551	3.38068	3.09768	5.4977	6.08602	6.03736	4.01717	4.18386	4.57255
Bad	12015	BCL2-associated agonist of cell death	NM_001285453//NM_007522//NP_001272382//NP_031548	10.6703	10.1067	12.1366	7.97604	6.86892	5.68849	9.50251	4.31072	7.70478	10.3946	8.7092	8.8901
Bag1	12017	BCL2-associated athanogene 1	NM_001171739//NM_009736//NP_001165210//NP_033866	90.956	89.4441	100.542	109.858	100.893	101.518	102.058	93.0964	92.2917	95.0534	97.6928	93.0128
Bag2	213539	BCL2-associated athanogene 2	NM_145392//NP_663367	9.61553	9.51215	8.04955	6.49376	6.49425	5.73063	5.23326	6.45217	5.51008	7.33738	6.96736	8.43806
Bag3	29810	BCL2-associated athanogene 3	NM_013863//NP_038891	5.45995	4.91963	4.79213	4.11061	4.50687	4.01122	4.62705	3.81547	5.42573	3.27718	4.23201	3.88129
Bag4	67384	BCL2-associated athanogene 4	NM_026121//NP_080397	6.06977	5.89841	5.63601	6.34544	7.22451	6.50474	6.04441	6.71345	7.42048	6.08116	6.36169	6.68173
Bag5	70369	BCL2-associated athanogene 5	NM_027404//NP_081680//XM_006516216//XM_006516217//XM_006516218//XP_006516279//XP_006516280//XP_006516281	15.3405	15.0876	15.4073	21.8316	20.0922	19.4777	21.251	20.0869	19.601	20.248	18.348	16.3373
Bag6	224727	BCL2-associated athanogene 6	NM_001252468//NM_001252469//NM_057171//NP_001239397//NP_001239398//NP_476512//XM_006524109//XM_006524110//XM_006524111//XM_006524112//XM_006524113//XM_006524114//XM_006524115//XM_006524116//XM_006524117//XM_006524118//XM_006524119//XM_006525359//XM_006525360//XM_006525361//XM_006525362//XM_006525363//XM_006525364//XM_006525365//XM_006525366//XM_006525367//XM_006525368//XM_006525369//XM_006536580/…	48.0686	48.3345	45.9707	40.6072	37.5375	42.6845	38.0899	36.1757	40.6045	39.6467	42.3851	42.6973
Bahcc1	268515	BAH domain and coiled-coil containing 1	NM_198423//NP_940815//XM_006533423//XM_006533424//XM_006533425//XM_006533426//XM_011249048//XM_011249049//XM_011249050//XM_011249051//XM_011249052//XM_011249053//XM_011249054//XP_006533486//XP_006533487//XP_006533488//XP_006533489//XP_011247350//XP_011247351//XP_011247352//XP_011247353//XP_011247354//XP_011247355//XP_011247356//XR_388472	0.224119	0.107297	0.119349	0.038217	0.00939164	0.0570363	0.00932068	0.0564674	0.0632069	0.0236472	0.0487137	0.0611877
Bahd1	228536	bromo adjacent homology domain containing 1	NM_001045523//NP_001038988//XM_006499265//XM_006499266//XM_006499267//XP_006499328//XP_006499329//XP_006499330	12.3669	13.4947	12.4154	14.4428	12.1039	14.6463	12.9382	12.3571	13.3024	14.6367	14.775	15.0947
Bai2	NA	NA	NA	0.235694	0.308289	0.270537	0.0193777	0.0761914	0.0578397	0.0378079	0.0572627	0.0320486	0.0479606	0.0395199	0.0827328
Baiap2	108100	brain-specific angiogenesis inhibitor 1-associated protein 2	NM_001037754//NM_001037755//NM_130862//NP_001032843//NP_001032844//NP_570932//XM_006531966//XM_006531967//XM_006531968//XM_006531969//XP_006532029//XP_006532030//XP_006532031//XP_006532032	8.83018	8.34268	6.94678	8.43188	8.12092	9.01077	7.86569	6.20827	6.85533	5.62136	5.09524	5.90906
Baiap3	545192	BAI1-associated protein 3	NM_001163270//NP_001156742//XM_006524642//XM_006524643//XP_006524705//XP_006524706	3.16295	3.26253	2.80483	0.353028	0.303642	0.570777	0.236773	0.326009	0.328427	0.382271	0.562489	0.730075
Bak1	12018	BCL2-antagonist/killer 1	NM_007523//NP_031549//XR_385266	113.548	113.353	101.603	61.4829	59.1784	66.4699	58.5314	56.0745	60.2835	68.991	77.8347	81.1981
Bambi	68010	BMP and activin membrane-bound inhibitor	NM_026505//NP_080781	0.47701	0.532857	0.836766	0.142345	0.259856	0.364184	0.158703	0.160245	0.218608	0.301981	0.393988	0.347281
Bambi-ps1	81913	BMP and activin membrane-bound inhibitor, pseudogene (Xenopus laevis)	NR_027919	0.879425	1.10518	0.309913	0.506116	0.497502	0.335708	0.246871	0.581629	0.488286	0.62633	0.946185	0.810322
Banf1	23825	barrier to autointegration factor 1	NM_001038231//NM_001286608//NM_011793//NP_001033320//NP_001273537//NP_035923//NR_104482//XM_011248628//XP_011246930	191.857	187.506	198.133	238.183	213.514	218.226	209.708	195.883	204.707	201.602	229.006	221.318
Bank1	242248	B cell scaffold protein with ankyrin repeats 1	NM_001033350//NM_001310749//NP_001028522//NP_001297678//XM_006501483//XM_006501484//XM_006501485//XM_006501486//XM_006501487//XP_006501546//XP_006501547//XP_006501548//XP_006501549//XP_006501550	1.8099	1.29973	1.43799	0.252513	0.248215	0.219834	0.12317	0.310915	0.208814	0.0390613	0.257494	0.269525
Banp	53325	BTG3 associated nuclear protein	NM_001110100//NM_001285981//NM_001285983//NM_016812//NP_001103570//NP_001272910//NP_001272912//NP_058092//XM_011248442//XM_011248443//XM_011248444//XM_011248445//XP_011246744//XP_011246745//XP_011246746//XP_011246747	3.77061	4.25504	4.18306	2.4988	2.80717	2.71051	2.4927	2.38737	2.70338	3.55734	3.23781	3.52947
Bap1	104416	Brca1 associated protein 1	NM_027088//NP_081364//XR_383122	22.9794	23.6547	20.5629	34.7546	34.1039	32.9027	30.5291	29.3141	30.3576	28.8593	31.6968	30.2871
Bard1	12021	BRCA1 associated RING domain 1	NM_007525//NP_031551//XM_006495631//XM_006495632//XP_006495694//XP_006495695	6.0636	5.59852	5.8887	1.78715	2.0711	1.96531	2.4959	3.0946	2.50462	3.30582	3.45299	3.17257
Basp1	70350	brain abundant, membrane attached signal protein 1	NM_027395//NP_081671	21.4564	14.8396	20.3801	27.2934	21.941	24.2972	26.8418	24.1093	22.3875	33.9814	31.2123	35.3243
Batf	53314	basic leucine zipper transcription factor, ATF-like	NM_016767//NP_058047	45.0134	46.0473	48.7342	91.3781	80.4616	92.7218	53.4201	42.9949	48.0014	76.7445	84.5101	87.8536
Batf3	381319	basic leucine zipper transcription factor, ATF-like 3	NM_030060//NP_084336	19.0089	19.8025	23.3754	68.8055	56.5978	62.0135	66.4212	42.5369	42.4953	115.966	100.4	100.175
Bax	12028	BCL2-associated X protein	NM_007527//NP_031553//XM_006540584//XM_011250780//XP_006540647//XP_011249082	153.287	150.549	167.084	145.654	126.133	134.476	133.349	127.558	120.643	140.405	141.793	154.964
Baz1a	217578	bromodomain adjacent to zinc finger domain 1A	NM_013815//NP_038843//XM_006515670//XM_006515671//XM_006515672//XM_011244058//XP_006515733//XP_006515734//XP_006515735//XP_011242360	34.2103	32.8458	35.6496	31.7799	36.2281	36.7355	31.7635	35.1436	36.348	29.7836	31.2736	30.8759
Baz1b	22385	bromodomain adjacent to zinc finger domain, 1B	NM_011714//NP_035844//XM_011240880//XP_011239182	44.7078	43.7451	45.3516	24.2002	25.9495	24.3317	27.7583	29.1265	28.8788	32.5508	31.6797	30.6261
Baz2a	116848	bromodomain adjacent to zinc finger domain, 2A	NM_054078//NP_473419//XM_006513113//XM_006513114//XM_006513115//XM_011243278//XM_011243279//XM_011243280//XM_011243281//XM_011243282//XM_011243283//XM_011243284//XM_011243285//XM_011243286//XM_011243287//XP_006513176//XP_006513177//XP_006513178//XP_011241580//XP_011241581//XP_011241582//XP_011241583//XP_011241584//XP_011241585//XP_011241586//XP_011241587//XP_011241588//XP_011241589	17.2679	15.5292	14.1727	9.79697	10.8099	11.9529	11.3136	12.28	13.5397	13.9729	13.0997	12.9406
Baz2b	407823	bromodomain adjacent to zinc finger domain, 2B	NM_001001182//NP_001001182//XM_006499854//XM_006499860//XM_006499861//XM_006499862//XM_006499863//XM_006499865//XM_006499866//XM_006499867//XM_011239661//XM_011239662//XM_011239663//XM_011239664//XM_011239665//XM_011239666//XM_011239668//XM_011239669//XM_011239670//XM_011239671//XM_011239672//XM_011239673//XM_011239675//XM_011239676//XM_011239677//XM_011239678//XM_011239679//XM_011239680//XM_0112…	1.80762	1.94713	1.89688	0.911865	1.47708	1.34173	1.30304	1.80908	1.60371	1.30329	1.27036	1.54905
Bbc3	170770	BCL2 binding component 3	NM_133234//NP_573497//XM_006539575//XM_006539577//XM_006539578//XM_006539579//XM_006539580//XM_006539581//XM_006539582//XM_006539583//XM_006539584//XP_006539638//XP_006539640//XP_006539641//XP_006539642//XP_006539643//XP_006539644//XP_006539645//XP_006539646//XP_006539647	3.96542	3.78609	4.57342	4.92733	4.69052	5.57334	3.7949	2.29906	4.2462	8.60095	8.77972	9.35602
Bbip1	100503572	BBSome interacting protein 1	NM_001195338//NM_001195348//NP_001182267//NP_001182277//XM_006526547//XM_006526549//XM_006526550//XM_011247106//XP_006526610//XP_006526612//XP_006526613//XP_011245408	8.8118	8.99435	9.1657	9.36547	11.0955	10.4983	10.7723	11.3201	8.79316	9.31248	9.75875	10.9568
Bbs1	52028	Bardet-Biedl syndrome 1 (human)	NM_001033128//NP_001028300//XM_006531788//XP_006531851	0.14318	0.188504	0.134552	0.201425	0.197996	0.200408	0.1965	0.252521	0.30285	0.249268	0.224071	0.15636
Bbs10	71769	Bardet-Biedl syndrome 10 (human)	NM_027914//NP_082190	0.711558	0.870997	0.62917	0.670103	0.585509	0.703762	0.871627	0.696742	0.430997	0.737127	0.569436	0.516569
Bbs12	241950	Bardet-Biedl syndrome 12 (human)	NM_001008502//NM_001255992//NP_001008502//NP_001242921//XM_006502591//XM_006502592//XM_006502598//XM_006502599//XM_006535480//XM_011249682//XM_011249683//XM_011251136//XM_011251461//XP_006502654//XP_006502655//XP_006502661//XP_006502662//XP_006535543//XP_011247984//XP_011247985//XP_011249438//XP_011249763	5.30446	5.87149	5.9715	3.36856	3.26984	3.43536	2.87543	3.64995	3.41239	4.53343	3.69264	3.23596
Bbs2	67378	Bardet-Biedl syndrome 2 (human)	NM_026116//NP_080392//XM_006531303//XM_006531304//XP_006531366//XP_006531367	0.906432	1.04148	1.27772	0.765099	0.478594	0.484425	0.882102	0.959185	0.977803	0.516452	0.42556	0.853766
Bbs4	102774	Bardet-Biedl syndrome 4 (human)	NM_175325//NP_780534//XM_006510755//XP_006510818	2.06667	2.64123	2.54783	7.98298	8.20379	7.34098	6.33251	6.55289	5.10116	6.03724	7.15374	5.29323
Bbs5	72569	Bardet-Biedl syndrome 5 (human)	NM_028284//NP_082560//XM_006500244//XM_011239792//XP_006500307//XP_011238094	0.501997	0.675928	1.53908	2.96126	3.76282	3.01818	2.60702	2.34777	2.32935	2.23453	1.47301	1.23347
Bbs9	319845	Bardet-Biedl syndrome 9 (human)	NM_178415//NM_181316//NP_848502//NP_851833//XM_006510415//XM_006510416//XM_006510417//XM_006510418//XM_006510419//XM_006510420//XM_006510421//XM_011242551//XP_006510478//XP_006510479//XP_006510480//XP_006510481//XP_006510482//XP_006510483//XP_006510484//XP_011240853	6.60432	6.50029	7.42575	2.44446	2.43216	2.63975	2.61735	3.28879	3.03216	3.13575	4.3166	3.3728
Bbx	70508	bobby sox homolog (Drosophila)	NM_027444//NP_081720//XM_006522543//XM_006522544//XM_006522545//XM_006522546//XM_006522547//XM_006522548//XM_006522549//XM_006522553//XM_006522554//XM_006522555//XM_006522560//XM_006522561//XM_006522563//XM_011246005//XM_011246006//XM_011246007//XM_011246008//XM_011246009//XP_006522606//XP_006522607//XP_006522608//XP_006522609//XP_006522610//XP_006522611//XP_006522612//XP_006522616//XP_006522617/…	7.93452	7.89959	7.52917	3.44677	3.96431	4.47918	4.5977	5.26597	5.04133	5.31005	4.97327	5.79377
BC002230	NA	NA	NA	5.93132	5.87177	5.68676	6.71648	6.95537	5.03257	5.95907	6.75206	5.71417	7.01201	6.56713	7.3755
BC003266	NA	NA	NA	15.5083	19.5207	18.9378	19.1539	16.0678	16.1638	18.9791	16.2001	15.1758	18.8635	21.7815	19.374
BC003331	226499	cDNA sequence BC003331	NM_001077237//NM_145511//NP_001070705//NP_663486//XM_006529449//XP_006529512	11.8924	11.4789	12.3811	10.9696	12.8028	12.4869	12.4902	12.8295	12.6789	13.3013	11.3472	12.1473
BC003965	214489	cDNA sequence BC003965	NM_183150//NP_898973	10.9277	11.7077	12.4311	15.0529	13.497	14.6734	14.7841	12.1893	12.2797	14.5167	13.725	13.8235
BC004004	80748	cDNA sequence BC004004	NM_030561//NP_085038//XM_006525173//XM_006525174//XP_006525236//XP_006525237	25.7394	25.4383	27.1584	21.7455	20.3353	20.0022	22.2817	20.198	19.9134	23.2533	22.0257	24.6125
BC005537	79555	cDNA sequence BC005537	NM_024473//NP_077793	82.8637	84.1834	87.5899	69.9059	73.4551	73.6305	87.1274	94.3453	92.2942	86.4605	82.5923	83.1493
BC005561	100042165	cDNA sequence BC005561	NM_001166581//NP_001160053	1.44364	1.24035	1.25006	1.22646	1.49726	1.45645	1.15788	2.26031	1.83213	2.17874	1.77512	1.81583
BC005624	227707	cDNA sequence BC005624	NM_144885//NP_659134//XM_006497943//XP_006498006	25.68	27.7342	27.7305	39.9767	34.8204	39.3911	38.0206	36.2614	36.1219	38.2979	31.0856	33.2793
BC006779	NA	NA	NA	8.12994	8.64357	6.79412	8.18165	9.4675	9.62318	8.57505	9.15768	10.4798	10.7272	11.3722	11.8061
BC013529	NA	NA	NA	11.8951	12.2588	13.3496	13.8889	15.529	13.6879	14.641	16.1449	15.6768	12.952	13.4917	13.6303
BC016423	NA	NA	NA	7.30446	8.42039	6.42177	7.01858	11.4663	9.07445	7.54248	10.4611	9.20914	8.10763	8.73636	7.7276
BC016495	NA	NA	NA	4.53403	5.11935	4.75879	9.55721	9.88899	8.8834	10.1823	12.8825	10.7111	9.02607	7.37343	9.59709
BC017158	233913	cDNA sequence BC017158	NM_145590//NP_663565//XM_011241783//XM_011241784//XM_011241785//XP_011240085//XP_011240086//XP_011240087//XR_869715	4.09427	6.63394	5.99445	5.5046	4.98271	4.7676	5.13822	6.20237	4.97774	5.48886	5.33052	4.90326
BC017612	NA	NA	NA	17.3372	16.9499	17.2135	12.5806	12.1533	12.9488	13.2252	9.82835	9.686	10.7371	13.3818	11.9233
BC017643	217370	cDNA sequence BC017643	NM_001252548//NM_001252549//NM_001252550//NM_001254735//NM_144832//NP_001239477//NP_001239478//NP_001239479//NP_001241664//NP_659081//XM_011248965//XP_011247267	22.1057	21.5159	22.7672	25.4441	25.4778	26.3393	25.208	21.75	25.7857	18.4127	19.288	18.6687
BC017647	NA	NA	NA	6.85466	5.70448	5.54541	6.93988	6.09549	7.19366	6.4613	6.4461	6.32807	6.46568	6.91534	7.23844
BC018507	NA	NA	NA	10.1629	10.36	10.0576	13.0598	14.9114	14.6945	13.0922	14.3112	14.8303	17.0872	15.6595	16.7903
BC020402	407824	cDNA sequence BC020402	NR_033219	0.529042	0.394528	0.37861	0.702618	0.414395	0.466049	0.68544	0.645959	0.309881	0.347802	0.429887	0.49997
BC021614	225884	cDNA sequence BC021614	NM_144869//NP_659118//XM_006531725//XM_006531726//XM_006544894//XM_006544895//XM_011248620//XM_011251510//XP_006531788//XP_006531789//XP_006544957//XP_006544958//XP_011246922//XP_011249812	18.0722	19.467	18.2973	19.4349	13.5818	13.2941	14.9604	15.5544	13.3093	14.844	12.2316	14.4237
BC022687	217887	cDNA sequence BC022687	NM_145450//NP_663425	0.46497	0.550943	0.589888	1.17741	0.789118	0.798732	1.61852	0.896199	1.37197	0.662308	0.982343	0.62837
BC023829	236848	cDNA sequence BC023829	NM_001033328//NP_001028500//XM_006527981//XP_006528044	6.44646	7.32979	7.11819	6.3379	6.07808	5.28057	5.93161	7.46117	5.96549	6.18537	5.77986	6.7099
BC024479	NA	NA	NA	3.5368	3.60045	3.22142	4.96562	4.96905	5.29664	4.71329	5.5082	4.36525	6.75403	5.79346	5.25241
BC024659	NA	NA	NA	2.80056	2.28928	2.30143	5.121	6.65185	5.82304	4.95119	6.44053	5.06662	3.73451	4.07971	4.0507
BC024978	414069	cDNA sequence BC024978	NM_001243888//NM_001290511//NM_001290513//NP_001230817//NP_001277440//NP_001277442//XM_011250621//XM_011250622//XP_011248923//XP_011248924//XR_881742	2.75072	2.52406	1.93873	4.63192	3.63094	4.3752	3.5463	3.523	3.97581	3.84559	4.30478	3.62976
BC025920	268319	zinc finger protein pseudogene	NM_001033363//NR_030677	0.989353	1.16721	1.23523	1.24722	1.22599	0.86325	1.53413	0.801224	1.03138	1.67767	1.32712	1.50488
BC026590	NA	NA	NA	8.42987	7.6303	7.2874	7.31891	8.741	8.25449	6.62831	8.6653	7.88579	9.32284	8.77605	8.82985
BC027231	212547	cDNA sequence BC027231	NM_145972//NP_666084//XM_006521971//XM_006521972//XP_006522034//XP_006522035	6.52435	6.69325	7.30492	10.9784	11.1079	11.2788	9.94247	9.93339	10.912	10.7537	11.0855	9.69502
BC029214	227622	cDNA sequence BC029214	NM_153557//NP_705785//XM_006497862//XM_006497864//XM_006497865//XM_006497866//XM_006497867//XP_006497925//XP_006497927//XP_006497928//XP_006497929//XP_006497930	16.8951	18.8877	17.2245	11.773	8.88615	12.8641	13.5361	10.1472	10.4311	9.88639	9.96868	9.64906
BC029722	613262	cDNA sequence BC029722	NR_015528	26.8407	25.1861	24.0555	17.9908	15.9451	17.3865	18.2703	16.5594	18.3529	19.8004	21.2028	23.374
BC030307	NA	NA	NA	0.424767	0.552875	0.553853	0.4278	0.340419	0.364835	0.377594	0.361196	0.421152	0.504202	0.166186	0.304414
BC030336	233812	cDNA sequence BC030336	NM_001164580//NP_001158052//XM_006507689//XP_006507752	4.8916	4.63526	4.13717	4.38148	4.22368	3.95924	3.94398	4.27419	4.55094	3.90292	3.25921	4.17963
BC030867	217216	cDNA sequence BC030867	NM_153544//NP_705772//XM_006533040//XP_006533103	8.78863	7.65654	7.84777	2.94206	3.12968	3.6089	4.44281	3.6126	3.93268	4.83787	4.10973	3.91459
BC031181	407819	cDNA sequence BC031181	NM_001001181//NP_001001181//XM_006526080//XM_006526081//XP_006526143//XP_006526144	61.8275	59.6372	59.7725	74.4926	63.8912	66.0331	73.2444	72.606	65.0012	66.9895	62.4866	65.7196
BC031353	NA	NA	NA	2.59976	3.56416	3.065	0.952117	1.82725	1.53374	1.85768	2.0767	2.60575	2.01988	1.89557	2.12931
BC031781	NA	NA	NA	16.5802	16.2062	16.6671	23.5177	24.9176	22.7278	24.6039	26.2354	24.3099	20.5953	20.4762	19.8897
BC032203	NA	NA	NA	4.64225	4.28618	4.08653	3.14678	3.21573	3.4254	3.43458	3.69813	3.64569	3.79782	4.17787	3.95739
BC035044	232406	cDNA sequence BC035044	NM_001254946//NM_001254947//NP_001241875//NP_001241876	12.6321	14.7614	13.8698	6.76529	8.74438	7.5865	4.95903	7.10582	5.00726	7.40084	8.5758	8.21847
BC037034	231807	cDNA sequence BC037034	NM_153161//NP_694801//XM_006504574//XP_006504637	35.8825	32.323	30.4963	16.7057	14.245	13.6576	18.2215	13.6403	16.3779	16.4891	14.1208	14.6946
BC046331	NA	NA	NA	9.53728	10.3905	8.20424	13.1668	13.8035	14.3762	13.6687	15.157	15.1815	12.5013	14.3514	12.6518
BC046404	NA	NA	NA	0.807839	0.966877	1.10079	0.464918	0.406226	0.513969	0.755919	0.661494	0.598052	0.894983	0.895502	0.937343
BC048355	NA	NA	NA	6.1186	6.33068	6.80913	6.02329	3.55246	5.7163	4.06802	4.83777	4.21464	4.8164	3.40179	4.84654
BC048403	270802	cDNA sequence BC048403	NM_173022//NP_766610//XM_006513697//XM_011243458//XP_006513760//XP_011241760	5.6276	6.33889	5.65361	6.90491	6.75506	6.24849	7.95501	7.38452	6.71603	8.26015	9.38817	9.0898
BC049715	320135	cDNA sequence BC049715	NM_178776//NP_848891//XM_006506261//XM_006506262//XM_006506263//XM_006506264//XM_006506265//XM_006506266//XM_006506267//XP_006506324//XP_006506325//XP_006506326//XP_006506327//XP_006506328//XP_006506329//XP_006506330	2.26311	2.10154	1.65007	2.6947	2.56054	1.51929	2.36594	2.4774	1.48558	2.55665	2.28989	1.1505
BC051226	407803	cDNA sequence BC051226	NR_045146	1.16602	0.342551	0.537921	1.70814	1.799	0.606973	2.02346	1.08165	1.31165	1.5099	0.995337	2.08368
BC052040	399568	cDNA sequence BC052040	NM_001145898//NM_207264//NP_001139370//NP_997147//XM_006499845//XM_011239653//XM_011239654//XM_011239655//XM_011239656//XM_011239657//XM_011239658//XP_006499908//XP_011237955//XP_011237956//XP_011237957//XP_011237958//XP_011237959//XP_011237960	2.79662	3.04709	3.04498	1.47998	2.07307	1.39889	1.26332	2.40541	1.8052	1.60257	1.73555	2.29055
BC053749	NA	NA	NA	1.4082	1.01126	1.61856	0.66497	0.776212	0.578913	0.770347	0.5322	0.996684	1.18294	0.593328	1.2421
BC055324	381306	cDNA sequence BC055324	NM_201364//NP_958752//XM_006496909//XM_006496910//XM_006496911//XP_006496972//XP_006496973//XP_006496974	5.17116	6.39428	5.6417	2.67668	2.87346	2.80334	4.05429	4.47529	4.16481	3.61754	3.55551	4.02237
BC056474	NA	NA	NA	56.5587	54.8865	52.5762	75.0703	69.6129	74.6915	63.5084	71.0579	65.1103	66.7727	70.8697	69.6425
BC057079	NA	NA	NA	6.80564	7.04959	6.52262	4.88041	5.6838	4.8206	4.08833	4.87702	4.43064	7.22128	8.43873	7.87044
BC064078	408064	cDNA sequence BC064078	NR_015455	4.34609	3.42551	3.49649	1.34211	1.19933	0.849762	1.42833	1.32202	1.61433	1.20792	1.86626	1.04184
BC065397	436230	cDNA sequence BC065397	NM_001033001//NR_033324	0.469222	0.267585	0.210099	0.0953086	0.187373	0.442529	0.309928	0.281645	0.31526	0.35384	0.25917	0.237369
BC067068	NA	NA	NA	3.01318	3.66911	3.9889	5.37826	5.33613	5.10107	4.3151	5.79286	3.49152	5.16285	5.27934	3.80919
BC068157	NA	NA	NA	2.02543	1.76618	2.13723	0.577275	0.654749	0.596453	0.779763	0.524892	0.91803	0.522055	0.656586	0.402879
BC068281	238037	cDNA sequence BC068281	NM_001170858//NM_173416//NP_001164329//NP_775592//XM_006515077//XP_006515140	1.09443	1.14867	1.21045	0.936706	0.698509	1.1248	0.787763	0.699966	0.934869	1.11922	1.21868	0.792956
BC088983	NA	NA	NA	6.74655	9.32404	8.28991	6.59326	7.12914	6.34133	7.36114	8.73157	7.20911	6.07415	8.74033	6.95927
BC094916	545384	cDNA sequence BC094916	NM_001024721//NP_001019892	18.5102	21.7178	24.327	6.17783	9.18687	9.06238	18.7758	20.2064	21.1554	7.44917	7.59195	11.6664
BC147527	625360	cDNA sequence BC147527	NM_001037925//NP_001033014//XM_006517732//XM_011244687//XM_011244688//XP_006517795//XP_011242989//XP_011242990	2.57936	1.62076	2.45425	0.371111	0.243196	0.246159	0.301698	0.243704	0.306889	0.153086	0.189216	0.462133
Bcap29	12033	B cell receptor associated protein 29	NM_001164090//NM_007530//NP_001157562//NP_031556	67.4022	62.5257	72.5336	63.4429	70.0392	67.4901	61.3939	66.5654	65.717	66.5741	64.5903	63.6857
Bcap31	27061	B cell receptor associated protein 31	NM_001313698//NM_012060//NP_001300627//NP_036190//XM_006528048//XM_011247600//XP_006528111//XP_011245902	94.9095	96.6253	96.4625	90.1629	91.9477	96.9317	92.4883	95.05	90.896	81.699	92.1999	84.7033
Bcar3	29815	breast cancer anti-estrogen resistance 3	NM_013867//NP_038895//XM_006501558//XM_006501559//XP_006501621//XP_006501622	0.593612	0.581298	0.524881	0.248457	0.488456	0.370805	0.181787	0.305922	0.154096	0.115302	0.0950095	0.198897
Bcas2	68183	breast carcinoma amplified sequence 2	NM_026602//NP_080878//XM_006501965//XP_006502028	37.3686	40.2527	46.9016	37.2817	37.2889	34.7121	39.1299	39.3671	34.4888	39.2254	36.538	36
Bcas3	192197	breast carcinoma amplified sequence 3	NM_001166642//NM_001166643//NM_138681//NP_001160114//NP_001160115//NP_619622//XM_006532536//XM_006532537//XM_006532538//XM_006532539//XM_006532540//XM_006532541//XM_006532542//XM_011248810//XP_006532599//XP_006532600//XP_006532601//XP_006532602//XP_006532603//XP_006532604//XP_006532605//XP_011247112	3.16615	3.80404	2.96622	2.18657	1.81868	2.315	3.00824	2.87178	3.03681	2.18556	2.20112	2.39373
Bcat1	12035	branched chain aminotransferase 1, cytosolic	NM_001024468//NM_007532//NP_001019639//NP_031558//XM_006536024//XM_011241566//XP_006536087//XP_011239868	7.17654	7.24506	7.26878	39.3788	37.9251	35.1022	24.3725	26.8896	24.9069	27.8335	31.01	29.799
Bcat2	12036	branched chain aminotransferase 2, mitochondrial	NM_001243052//NM_001243053//NM_009737//NP_001229981//NP_001229982//NP_033867//XM_006540587//XP_006540650	23.6745	21.8897	21.8	17.5774	15.4042	17.0723	17.8735	15.7569	17.6504	17.0337	20.8641	18.315
Bccip	66165	BRCA2 and CDKN1A interacting protein	NM_025392//NP_079668	47.1692	47.4945	54.4234	67.9687	64.3013	58.445	60.6809	60.5401	54.5032	46.5934	50.995	56.7193
Bcdin3d	75284	BCDIN3 domain containing	NM_029236//NP_083512	5.32429	5.35791	4.44388	4.75753	3.72539	4.25215	4.71988	4.36859	4.46768	3.19325	3.78244	3.61489
Bckdha	12039	branched chain ketoacid dehydrogenase E1, alpha polypeptide	NM_007533//NP_031559//XM_006539486//XP_006539549//XR_881644	9.14022	10.5489	9.72688	8.90199	7.38677	8.85708	9.02271	9.79364	10.0862	11.7318	12.3786	12.7718
Bckdhb	12040	branched chain ketoacid dehydrogenase E1, beta polypeptide	NM_001305935//NM_199195//NP_001292864//NP_954665//XM_006510785//XM_006510786//XM_006510787//XM_006510788//XP_006510848//XP_006510849//XP_006510850//XP_006510851	2.484	3.43041	3.39375	1.31959	1.87364	2.11529	2.28859	1.37205	2.24309	1.72375	1.49514	2.11275
Bckdk	12041	branched chain ketoacid dehydrogenase kinase	NM_009739//NP_033869	19.1672	18.6323	17.7663	8.53772	9.59132	8.7088	9.79881	8.7986	9.19611	11.5423	12.7666	14.5883
Bcl10	12042	B cell leukemia/lymphoma 10	NM_009740//NP_033870	16.24	20.4908	19.1268	37.7344	40.9845	37.9496	36.6983	34.1868	34.8641	31.4918	33.0158	30.8291
Bcl11b	58208	B cell leukemia/lymphoma 11B	NM_001079883//NM_001286343//NM_021399//NP_001073352//NP_001273272//NP_067374//XM_006516110//XM_006516111//XM_006516113//XM_006516114//XM_006516115//XM_006516116//XM_011244152//XM_011244153//XP_006516173//XP_006516174//XP_006516176//XP_006516177//XP_006516178//XP_006516179//XP_011242454//XP_011242455	13.0815	11.1979	13.3832	4.65681	4.60297	4.98081	4.25271	4.35774	5.13457	4.72238	4.4321	4.80486
Bcl2	12043	B cell leukemia/lymphoma 2	NM_009741//NM_177410//NP_033871//NP_803129	49.015	49.922	46.4877	15.0216	18.9457	19.7827	20.4308	24.1001	23.9787	23.0648	24.044	24.9271
Bcl2a1b	12045	B cell leukemia/lymphoma 2 related protein A1b	NM_007534//NP_031560	15.2676	17.827	18.6301	292.307	269.398	260.401	184.131	224.372	192.357	113.717	132.69	129.583
Bcl2a1d	12047	B cell leukemia/lymphoma 2 related protein A1d	NM_007536//NP_031562	5.36935	6.38625	6.90648	161.329	170.987	148.217	107.645	115.159	97.9552	53.6964	64.3343	64.0419
Bcl2l1	12048	BCL2-like 1	NM_001289716//NM_001289717//NM_001289739//NM_009743//NP_001276645//NP_001276646//NP_001276668//NP_033873//XM_006498609//XM_006498611//XM_006498612//XM_011239260//XP_006498672//XP_006498674//XP_006498675//XP_011237562//XR_374396	58.2471	59.6278	54.4727	176.102	164.394	174.741	94.9648	88.5638	97.2634	134.535	140.831	145.658
Bcl2l11	12125	BCL2-like 11 (apoptosis facilitator)	NM_001284410//NM_001291016//NM_009754//NM_207680//NM_207681//NP_001271339//NP_001277945//NP_033884//NP_997563//NP_997564//XM_006498614//XM_006498615//XM_006498616//XM_006498617//XP_006498677//XP_006498678//XP_006498679//XP_006498680	10.5005	10.5111	10.0173	50.8475	55.9823	54.154	55.5394	59.827	59.3621	71.738	69.6944	67.0868
Bcl2l12	75736	BCL2-like 12 (proline rich)	NM_029410//NP_083686//XM_006541267//XP_006541330	12.1759	10.2606	10.7184	8.38976	5.90407	6.64	6.88254	5.44683	6.54368	8.37681	7.87474	6.91977
Bcl2l13	94044	BCL2-like 13 (apoptosis facilitator)	NM_153516//NP_705736//XM_006506814//XM_006507133//XM_006507134//XP_006506877//XP_006507196//XP_006507197	8.61778	9.24141	8.99406	9.50528	10.259	9.32495	10.1093	9.91632	9.3762	11.1959	11.562	11.0608
Bcl2l2	12050	BCL2-like 2	NM_007537//NP_031563//XM_006518457//XM_006518458//XP_006518520//XP_006518521	6.22598	5.87513	6.02733	6.75163	6.66582	6.65864	7.22211	5.80465	6.95456	7.18262	7.45856	5.9422
Bcl3	12051	B cell leukemia/lymphoma 3	NM_033601//NP_291079//XM_006539487//XP_006539550	25.6207	19.1828	20.4381	25.0217	22.7292	28.2853	18.0351	12.5436	17.5509	29.9282	33.2041	36.1267
Bcl6	12053	B cell leukemia/lymphoma 6	NM_009744//NP_033874	0.4879	0.408767	0.412652	3.0575	3.68015	2.66957	2.1001	2.7966	3.07018	2.23935	2.00431	2.33106
Bcl6b	12029	B cell CLL/lymphoma 6, member B	NM_007528//NP_031554	0.02599	0.0559919	0	0.747873	0.793955	1.04174	0.671222	0.677743	0.544237	0.333184	0.213536	0.223513
Bcl7a	77045	B cell CLL/lymphoma 7A	NM_029850//NP_084126//XM_011248249//XP_011246551	4.79222	5.01101	4.98237	0.887929	1.296	1.31179	1.52245	1.43122	1.57979	1.83139	1.64627	1.80934
Bcl7b	12054	B cell CLL/lymphoma 7B	NM_009745//NP_033875	16.0339	16.0049	15.3692	18.8244	19.8344	19.0355	16.9239	16.9671	17.6525	18.6518	18.1921	16.4812
Bcl7c	12055	B cell CLL/lymphoma 7C	NM_009746//NP_033876//XM_006507269//XP_006507332	30.1727	32.1039	36.5229	39.9334	33.4074	33.1803	34.6055	20.2955	32.4958	32.3323	36.3891	37.1824
Bcl9	77578	B cell CLL/lymphoma 9	NM_029933//NP_084209//XM_006502288//XM_006502289//XM_006502290//XM_006502291//XM_006502292//XP_006502351//XP_006502352//XP_006502353//XP_006502354//XP_006502355	2.96678	2.61847	2.29877	3.08435	2.94523	3.00303	2.02029	2.51735	2.67812	2.53555	2.49369	1.92826
Bcl9l	80288	B cell CLL/lymphoma 9-like	NM_030256//NP_084532//XM_006510700//XM_006510701//XM_006510702//XM_006510703//XM_006510704//XM_006510705//XP_006510763//XP_006510764//XP_006510765//XP_006510766//XP_006510767//XP_006510768	6.6514	6.21066	4.74921	1.48116	2.23119	2.18182	2.08298	2.2548	2.29061	2.83277	3.09922	2.75126
Bclaf1	72567	BCL2-associated transcription factor 1	NM_001025392//NM_001025393//NM_001025394//NM_153787//NP_001020563//NP_001020564//NP_722482//XM_006512865//XM_006512866//XM_011243207//XP_006512928//XP_006512929//XP_011241509//XR_380077//XR_380079	45.076	44.5278	45.0004	39.7063	49.8918	42.03	43.0436	48.5891	43.9924	43.4866	44.6287	41.0376
Bcmo1	NA	NA	NA	0.773665	1.17431	1.42766	0.44525	0.795767	0.443004	0.671291	0.637941	0.836814	0.851557	0.99062	0.604861
Bco2	170752	beta-carotene oxygenase 2	NM_133217//NP_573480//XM_006510044//XM_006510045//XM_006510046//XM_006510047//XP_006510107//XP_006510108//XP_006510109//XP_006510110	0.472029	0.0924474	0.254054	0.592705	0.534065	0.442286	0.096369	0.243263	0.285912	0.183371	0.352565	0.369038
Bcor	71458	BCL6 interacting corepressor	NM_001168321//NM_029510//NM_175044//NM_175045//NM_175046//NP_001161793//NP_083786//NP_778209//NP_778210//NP_778211	16.1317	15.598	15.8353	22.7785	24.0004	26.6202	11.9095	12.0972	14.4841	23.539	23.8838	23.1583
Bcorl1	320376	BCL6 co-repressor-like 1	NM_178782//NP_848897//XM_006541497//XM_006541498//XM_006541499//XM_006541500//XP_006541560//XP_006541561//XP_006541562//XP_006541563	1.65727	1.48765	1.48774	2.32586	2.4672	2.6138	2.05679	2.22511	2.33848	2.25709	2.42294	2.67902
Bcr	110279	breakpoint cluster region	NM_001081412//NP_001074881//XM_006513060//XM_006513061//XP_006513123//XP_006513124	28.55	29.6091	27.0499	42.7545	45.6947	46.0174	30.3604	31.6901	32.8145	34.2448	39.5371	37.1004
Bcs1l	66821	BCS1-like (yeast)	NM_001305652//NM_025784//NP_001292581//NP_080060//XM_006496196//XP_006496259	6.76698	6.92218	6.42329	4.20265	3.69046	3.90268	4.2639	5.46444	4.81917	5.33956	5.94264	6.57916
Bdh1	71911	3-hydroxybutyrate dehydrogenase, type 1	NM_001122683//NM_175177//NP_001116155//NP_780386//XM_011246017//XP_011244319	15.1742	15.4821	14.0992	9.22489	7.46589	9.17835	12.6591	10.8436	10.0442	11.416	12.323	13.0301
Bdh2	69772	3-hydroxybutyrate dehydrogenase, type 2	NM_001172055//NM_027208//NP_001165526//NP_081484	0.152078	0.163816	0.192935	4.28859	4.38766	4.00571	3.84221	2.75878	1.95416	3.46594	3.03446	2.89598
Bdp1	544971	B double prime 1, subunit of RNA polymerase III transcription initiation factor IIIB	NM_001081061//NP_001074530//XM_006517725//XM_006517726//XP_006517788//XP_006517789//XR_382739	10.07	8.99105	9.67076	10.754	13.7088	14.2458	13.061	14.0019	14.7191	13.9092	15.8541	15.3157
Becn1	56208	beclin 1, autophagy related	NM_019584//NP_062530//XM_006533784//XP_006533847	67.6911	66.2568	68.5234	78.519	72.3711	72.3992	75.221	73.367	70.2307	68.5055	71.1659	69.2663
Bend3	331623	BEN domain containing 3	NM_199028//NP_950193//XM_006512769//XM_006512770//XM_006512771//XP_006512832//XP_006512833//XP_006512834	5.72611	6.0095	4.73093	7.82769	8.39396	8.31078	6.23137	7.42679	6.30495	7.65311	9.91717	8.15613
Bend4	666938	BEN domain containing 4	NM_001164806//NP_001158278//XM_006504059//XM_011240763//XP_006504122//XP_011239065	1.75054	2.23619	2.04051	4.8435	4.81185	4.75481	7.04353	7.45547	7.77566	9.19072	7.24395	7.87192
Bend6	320705	BEN domain containing 6	NM_001310484//NM_177235//NP_001297413//NP_796209//XM_011238536//XP_011236838	0.971224	0.96249	0.887148	0.626021	0.395592	0.311431	0.436225	0.440463	0.887461	0.608705	0.592773	0.525012
Bet1	12068	blocked early in transport 1 homolog (S. cerevisiae)	NM_009748//NP_033878//XM_006504971//XP_006505034	11.4187	11.7766	12.3289	11.3954	12.6446	10.9901	16.1637	15.3566	13.528	10.2954	10.5508	11.4169
Bet1l	54399	blocked early in transport 1 homolog (S. cerevisiae)-like	NM_018742//NP_061212	16.2937	14.6467	16.1584	37.7728	32.7808	30.6177	31.5023	29.987	30.5262	26.6412	25.9256	27.9827
Bex6	328660	brain expressed gene 6	NM_001033539//NP_001028711	1.63047	2.24418	1.9919	0.104261	0.102486	0.20747	0.305136	0	0.431091	0.645127	0.212636	0.445141
Bfar	67118	bifunctional apoptosis regulator	NM_001177552//NM_025976//NP_001171023//NP_080252	13.1057	12.9035	13.8179	15.8016	16.3042	16.1293	15.615	16.8761	16.6231	15.7959	16.2177	16.3926
Bfsp2	107993	beaded filament structural protein 2, phakinin	NM_001002896//NP_001002896//XM_006511627//XP_006511690	2.89244	2.56586	4.50894	2.61117	2.43839	3.1176	1.5284	2.44348	1.99735	1.77726	2.19672	1.95097
Bhlha15	17341	basic helix-loop-helix family, member a15	NM_010800//NP_034930//XM_006504808//XP_006504871	0.993884	0.74118	0.90526	3.49059	3.08518	2.65581	2.03171	1.87808	1.89201	1.3068	1.85451	1.34628
Bhlhb9	70237	basic helix-loop-helix domain containing, class B9	NM_001098222//NM_198161//NP_001091692//NP_937804//XM_006528607//XM_006528608//XM_011247760//XP_006528670//XP_006528671//XP_011246062	8.51019	7.43547	8.1307	7.00187	6.84703	7.00264	7.36157	7.86192	7.26022	6.06099	6.40011	5.26637
Bhlhe40	20893	basic helix-loop-helix family, member e40	NM_011498//NP_035628	212.207	218.88	208.219	298.972	304.692	315.414	295.645	300.333	306.122	402.741	390.009	421.725
Bicd2	76895	bicaudal D homolog 2 (Drosophila)	NM_001039179//NM_001039180//NM_029791//NP_001034268//NP_001034269//NP_084067//XM_011244429//XP_011242731	21.577	23.1215	21.1069	12.5549	12.944	12.4273	15.4595	13.7658	14.5324	17.3543	18.2659	18.8954
Bid	12122	BH3 interacting domain death agonist	NM_007544//NP_031570//XM_006505409//XM_006505410//XM_006505411//XM_006507120//XM_006507121//XM_011251467//XP_006505472//XP_006505473//XP_006505474//XP_006507183//XP_006507184//XP_011249769	22.3193	20.6943	19.4744	30.2425	29.6745	29.0654	23.3699	23.3834	20.8408	27.6334	32.7735	31.2966
Bik	12124	BCL2-interacting killer	NM_007546//NP_031572//XM_006520353//XM_006520354//XM_006520355//XM_006520356//XM_006520357//XP_006520416//XP_006520417//XP_006520418//XP_006520419//XP_006520420	1.69963	1.52568	1.75694	1.19552	1.282	1.18949	1.27232	1.17762	1.25826	1.07599	2.54903	1.27606
Bin1	30948	bridging integrator 1	NM_001083334//NM_009668//NP_001076803//NP_033798//XM_006525978//XM_006525979//XM_006525980//XM_006525981//XM_006525982//XM_006525983//XM_006525984//XM_006525985//XM_006525986//XM_006525987//XM_006525988//XM_006525989//XM_006525990//XM_006525991//XM_006525992//XM_006525993//XM_006525994//XM_006525995//XP_006526041//XP_006526042//XP_006526043//XP_006526044//XP_006526045//XP_006526046//XP_006526047/…	44.6116	46.2576	48.9892	62.9125	50.844	54.2048	59.4196	53.4996	57.5489	36.7838	36.9937	41.2175
Bin3	57784	bridging integrator 3	NM_021328//NP_067303//XM_006519330//XM_006519331//XM_006519332//XM_011245124//XP_006519393//XP_006519394//XP_006519395//XP_011243426	24.9544	22.7151	25.5972	23.5006	24.2673	24.5038	21.3629	21.5704	20.5624	21.0775	21.7856	20.9032
Birc2	11797	baculoviral IAP repeat-containing 2	NM_001291503//NM_007465//NP_001278432//NP_031491//XM_006509834//XM_006509835//XM_011242354//XP_006509897//XP_006509898//XP_011240656	9.15939	9.7136	10.0252	15.5038	14.887	14.971	16.5577	14.7573	17.2204	20.4789	16.1758	17.3148
Birc3	11796	baculoviral IAP repeat-containing 3	NM_007464//NP_031490//XM_006509828//XM_006509829//XM_006509830//XM_006509831//XM_006509832//XM_011242352//XM_011242353//XP_006509891//XP_006509892//XP_006509893//XP_006509894//XP_006509895//XP_011240654//XP_011240655	16.4716	17.0605	16.9318	19.0685	20.8226	22.5273	19.3848	23.9187	22.6127	30.4108	27.9215	32.6118
Birc5	11799	baculoviral IAP repeat-containing 5	NM_001012272//NM_001012273//NM_009689//NP_001012273//NP_033819	33.6774	34.1708	38.6245	12.031	13.4188	13.1046	15.1613	15.5746	16.0524	19.5297	17.2858	18.4137
Birc6	12211	baculoviral IAP repeat-containing 6	NM_007566//NP_031592//XM_006523518//XM_006523519//XM_006523520//XM_006523521//XM_006523522//XM_006523523//XM_006523524//XM_006523526//XM_006523527//XM_006523528//XM_006523529//XM_011246257//XP_006523581//XP_006523582//XP_006523583//XP_006523584//XP_006523585//XP_006523586//XP_006523587//XP_006523589//XP_006523590//XP_006523591//XP_006523592//XP_011244559//XR_385267//XR_385268	15.7026	15.2107	13.75	8.566	11.6454	12.6489	10.3733	14.8268	15.4585	11.1326	12.6287	12.0851
Bivm	246229	basic, immunoglobulin-like variable motif containing	NM_144558//NP_653141//XM_006495998//XM_006495999//XM_006496000//XM_006496001//XM_006496002//XM_006496003//XM_006496004//XP_006496061//XP_006496062//XP_006496063//XP_006496064//XP_006496065//XP_006496066//XP_006496067	1.49608	1.4504	2.21435	1.37761	1.26953	1.5991	1.84791	2.00721	1.87495	1.31414	1.66819	1.74613
Blcap	53619	bladder cancer associated protein homolog (human)	NM_016916//NP_058612//XM_006499900//XP_006499963	11.4299	10.1448	11.586	10.5938	8.13702	9.85397	9.75794	8.88203	9.86063	9.93923	8.94368	10.3082
Blm	12144	Bloom syndrome, RecQ helicase-like	NM_001042527//NM_007550//NP_001035992//NP_031576	9.34345	10.3749	9.24233	4.95244	6.90503	5.50473	6.04425	7.57259	6.81996	6.76984	6.57152	6.90068
Blmh	104184	bleomycin hydrolase	NM_178645//NP_848760	34.0665	37.714	40.7724	43.2584	42.5221	40.1391	45.2576	41.4105	36.8521	33.1756	32.1741	31.5406
Bloc1s1	14533	biogenesis of lysosomal organelles complex-1, subunit 1	NM_015740//NP_056555//XM_006513229//XP_006513292	41.1211	46.2132	46.1439	43.9769	32.7876	39.3053	42.72	40.1981	35.9043	38.0496	36.1036	39.1827
Bloc1s2	73689	biogenesis of lysosomal organelles complex-1, subunit 2	NM_028607//NP_082883//XM_011247369//XP_011245671	42.7837	42.7711	47.8552	55.9859	61.0979	55.8171	50.1586	57.3987	51.2106	44.3982	44.2742	47.1965
Bloc1s3	232946	biogenesis of lysosomal organelles complex-1, subunit 3	NM_177692//NP_808360//XM_006539831//XM_006539832//XP_006539894//XP_006539895	5.24346	4.7591	5.21496	4.91766	4.33958	4.89285	6.43292	5.06422	4.80603	4.49513	4.78674	5.54721
Blvra	109778	biliverdin reductase A	NM_026678//NP_080954//XM_006498569//XM_006498571//XM_006498572//XM_006498573//XP_006498632//XP_006498634//XP_006498635//XP_006498636	27.1692	27.2987	32.1833	22.2496	22.4737	22.7475	25.2948	23.2108	22.3834	21.3555	22.3313	20.1957
Blvrb	233016	biliverdin reductase B (flavin reductase (NADPH))	NM_001290525//NM_144923//NP_001277454//NP_659172	3.70579	2.99385	3.74368	3.673	2.09641	3.89024	3.5832	1.98407	1.9596	2.34602	2.17478	2.52933
Blzf1	66352	basic leucine zipper nuclear factor 1	NM_001160208//NM_001160209//NM_025505//NP_001153680//NP_001153681//NP_079781//XM_006496956//XP_006497019	6.06852	6.51313	6.30841	9.60116	11.3852	10.3867	9.61422	11.434	10.1661	7.51247	8.18471	7.13023
Bmf	171543	BCL2 modifying factor	NM_001311140//NM_138313//NP_001298069//NP_612186//XM_006498853//XM_006498855//XM_006498856//XP_006498916//XP_006498918//XP_006498919	0.19219	0.372643	0.162549	0.243336	0.260939	0.330147	0.258967	0.544756	0.329278	0.438012	0.83464	0.802801
Bmi1	12151	Bmi1 polycomb ring finger oncogene	NM_007552//NP_031578//XM_006497311//XM_006497312//XM_011238945//XP_006497374//XP_006497375//XP_011237247	18.284	18.8679	19.9902	27.4615	28.8721	28.0322	24.8427	27.893	27.6377	23.9266	24.5719	24.6546
Bmp2k	140780	BMP2 inducible kinase	NM_080708//NP_542439//XM_006534788//XM_006534789//XP_006534851//XP_006534852	8.50018	8.61592	8.11796	4.47841	4.98505	5.68233	6.24132	7.33179	7.51004	10.5243	9.84956	10.1765
Bmpr1a	12166	bone morphogenetic protein receptor, type 1A	NM_009758//NP_033888//XM_006518469//XM_006518470//XP_006518532//XP_006518533	2.43683	2.06493	2.76174	2.41216	2.04025	1.99068	2.44439	2.21027	2.72148	2.89254	2.45974	2.9938
Bmpr2	12168	bone morphogenetic protein receptor, type II (serine/threonine kinase)	NM_007561//NP_031587//XM_006495633//XP_006495696	0.863251	0.546987	0.279161	0.526032	0.919251	0.814143	0.997833	0.834808	0.990834	1.0488	0.804614	0.935786
Bms1	213895	BMS1 homolog, ribosome assembly protein (yeast)	NM_194339//NP_919320//XR_377435	35.218	33.485	35.3011	41.7555	45.2268	45.8015	37.89	39.3646	39.9254	37.7715	35.7305	35.2569
Bmyc	107771	brain expressed myelocytomatosis oncogene	NM_023326//NP_075815	3.59979	2.395	3.58188	1.21865	1.07812	1.455	1.30774	1.08037	1.61241	1.20649	1.11842	1.82106
Bnip1	224630	BCL2/adenovirus E1B interacting protein 1	NM_172149//NP_742161//XM_006524086//XP_006524149	18.3008	21.658	19.7816	20.1199	18.6632	17.8567	18.5222	17.6786	16.4037	16.9499	19.8425	16.3334
Bnip2	12175	BCL2/adenovirus E1B interacting protein 2	NM_001008238//NM_016787//NP_001008239//NP_058067//XM_006510789//XM_006510791//XM_006510793//XP_006510852//XP_006510854//XP_006510856	52.7872	51.8071	55.6834	50.0418	51.0979	47.0605	52.9757	50.7473	53.5242	47.0986	44.9623	45.9822
Bnip3	12176	BCL2/adenovirus E1B interacting protein 3	NM_009760//NP_033890	86.5571	77.2339	84.6583	24.6299	23.6944	22.3571	33.3086	27.4807	29.2	28.6744	24.2826	25.1057
Bnip3l	12177	BCL2/adenovirus E1B interacting protein 3-like	NM_009761//NP_033891//XM_006518471//XM_011244936//XP_006518534//XP_011243238	16.642	17.2154	16.7974	13.0446	13.445	12.2227	19.0267	19.118	19.0084	12.5382	13.5279	15.3766
Bod1	69556	biorientation of chromosomes in cell division 1	NM_001024919//NP_001020090	9.14552	7.59378	9.23905	11.4039	8.91032	8.00061	9.8414	9.79299	8.40271	9.95115	10.2125	8.34886
Bod1l	665775	biorientation of chromosomes in cell division 1-like	NM_001081422//NM_001310601//NP_001074891//NP_001297530//XM_006504050//XM_006504051//XM_006504052//XM_006504053//XM_006504054//XM_006504055//XP_006504113//XP_006504114//XP_006504115//XP_006504116//XP_006504117//XP_006504118	6.87797	6.44404	6.53897	4.03613	5.20068	5.44789	5.28473	6.08331	6.54665	5.53641	5.40503	5.30462
Bola1	69168	bolA-like 1 (E. coli)	NM_026975//NP_081251//XM_006502012//XM_006502013//XM_006502014//XP_006502075//XP_006502076//XP_006502077	11.97	13.8148	12.3965	10.4035	5.80419	7.55344	7.54329	5.53933	7.32429	10.2649	9.46185	6.90274
Bola2	66162	bolA-like 2 (E. coli)	NM_175103//NP_780312	129.996	119.822	135.422	159.663	131.834	150.385	143.299	112.637	111.411	126.456	141.725	145.425
Bola3	78653	bolA-like 3 (E. coli)	NM_175277//NP_780486	47.377	49.7668	54.7056	53.178	48.8514	64.8384	50.5574	48.0009	52.1308	49.5362	58.7625	61.7144
Bop1	12181	block of proliferation 1	NM_013481//NP_038509	73.0028	72.7879	67.9484	92.2231	74.8257	79.5674	69.3338	60.9966	64.9336	83.2398	85.0941	84.9611
Bpgm	12183	2,3-bisphosphoglycerate mutase	NM_007563//NP_031589//XM_006505412//XP_006505475	7.01828	5.75114	6.9191	4.95593	4.48185	4.33921	6.04345	6.34625	5.53268	3.8025	4.04296	3.49128
Bphl	68021	biphenyl hydrolase-like (serine hydrolase, breast epithelial mucin-associated antigen)	NM_026512//NP_080788//XM_006516736//XM_006516737//XP_006516799//XP_006516800	3.68246	3.64934	3.61284	1.69543	1.1666	1.3495	2.06747	2.25456	1.40203	2.62266	1.64243	2.26206
Bpnt1	23827	bisphosphate 3'-nucleotidase 1	NM_011794//NP_035924//XM_006497159//XM_006497160//XM_006497161//XM_006497162//XP_006497222//XP_006497223//XP_006497224//XP_006497225	8.12068	8.70349	9.00809	10.1455	11.3118	10.1878	11.3638	11.3816	10.2542	9.18398	9.43563	7.47004
Bptf	207165	bromodomain PHD finger transcription factor	NM_001080832//NM_176850//NP_789820//XM_006532675//XM_006532676//XM_006532677//XM_006532678//XM_006532679//XM_006532680//XM_006532681//XM_006532682//XM_006532683//XM_006532684//XM_006532685//XM_006532686//XM_006532687//XM_006532688//XM_006532689//XM_006532690//XM_006532691//XM_011248842//XP_006532738//XP_006532739//XP_006532740//XP_006532741//XP_006532742//XP_006532743//XP_006532744//XP_006532745/…	13.1377	13.7593	12.1276	8.92136	9.90078	11.0954	10.7137	13.2256	13.4344	10.3559	12.0813	10.8555
Braf	109880	Braf transforming gene	NM_139294//NP_647455//XM_006505353//XM_006505355//XM_006505358//XM_006505359//XM_011241134//XM_011241135//XM_011241136//XM_011241137//XM_011241138//XM_011241139//XM_011241140//XP_006505416//XP_006505418//XP_006505421//XP_006505422//XP_011239436//XP_011239437//XP_011239438//XP_011239439//XP_011239440//XP_011239441//XP_011239442	4.11892	3.82553	3.70816	3.47669	4.34956	4.29773	4.4092	5.29262	4.93112	4.57627	4.56588	4.4531
Brap	72399	BRCA1 associated protein	NM_001289543//NM_001289544//NM_028227//NP_001276472//NP_001276473//NP_082503//XM_006530469//XM_011248242//XP_006530532//XP_011246544	15.424	15.2191	14.1001	11.7067	11.9959	12.4717	13.1712	13.4896	14.1102	15.854	14.6123	15.0003
Brca1	12189	breast cancer 1	NM_009764//NP_033894//XM_006532064//XM_006532068//XP_006532127//XP_006532131//XR_879509	6.97816	7.38689	7.32926	3.06787	3.10658	2.92968	3.8802	4.54051	4.60224	3.81564	4.49609	4.47578
Brca2	12190	breast cancer 2	NM_001081001//NM_009765//NP_001074470//NP_033895//XM_006504906//XM_006504907//XM_011241019//XM_011241020//XP_006504969//XP_006504970//XP_011239321//XP_011239322//XR_377265	2.89506	2.94873	3.05894	0.763842	1.33274	1.23498	0.894201	1.51422	1.41333	1.58333	1.72334	1.79367
Brcc3	210766	BRCA1/BRCA2-containing complex, subunit 3	NM_001166457//NM_001166459//NM_145956//NP_001159929//NP_001159931//NP_666068//XM_011247554//XP_011245856	9.69149	8.63142	8.97421	8.53305	9.54085	8.7646	8.75075	10.2631	8.69208	7.68506	8.13849	8.0032
Brd1	223770	bromodomain containing 1	NM_001033274//NP_001028446//XM_006520834//XM_006520835//XM_006520836//XM_006520837//XM_006520838//XP_006520897//XP_006520898//XP_006520899//XP_006520900//XP_006520901//XR_384007//XR_384008	16.4494	15.0117	15.4957	17.098	15.3754	17.4088	17.517	17.0779	18.3133	19.826	19.4698	20.8267
Brd2	14312	bromodomain containing 2	NM_001025387//NM_001204973//NM_010238//NP_001191902//NP_034368//NR_037970//XM_006523658//XM_006525302//XP_006523721//XP_006525365//XR_385282//XR_385930//XR_390049//XR_390251	55.0199	56.5178	55.8261	70.2633	69.7691	70.964	70.5949	68.8297	70.2476	75.4177	79.9271	79.7429
Brd3	67382	bromodomain containing 3	NM_001113573//NM_001113574//NM_023336//NP_001107045//NP_001107046//NP_075825//XM_006498249//XM_006498250//XM_011239154//XM_011239155//XM_011239156//XM_011239157//XM_011239158//XM_011239159//XP_006498312//XP_006498313//XP_011237456//XP_011237457//XP_011237458//XP_011237459//XP_011237460//XP_011237461	7.85616	7.51457	7.84891	6.02224	5.64819	6.37665	5.65941	5.69625	6.51825	8.02243	8.35708	7.94159
Brd4	57261	bromodomain containing 4	NM_001286630//NM_020508//NM_198094//NP_001273559//NP_065254//NP_932762//XM_006524683//XM_006524684//XM_006524685//XM_006524686//XM_006524687//XM_006524688//XM_006524689//XM_006524690//XM_006524691//XM_006524692//XM_006524693//XM_006524695//XM_011246543//XP_006524746//XP_006524747//XP_006524748//XP_006524749//XP_006524750//XP_006524751//XP_006524752//XP_006524753//XP_006524754//XP_006524755//XP_00…	23.7027	23.5988	20.3362	19.5435	21.1448	24.094	21.273	21.5119	24.3777	24.1855	24.8277	26.2852
Brd7	26992	bromodomain containing 7	NM_012047//NP_036177//XM_006531046//XM_006531047//XM_006531048//XM_006531049//XP_006531109//XP_006531110//XP_006531111//XP_006531112//XR_387745//XR_387746	32.273	30.7573	33.4601	30.8331	31.0309	32.0113	31.6823	32.2883	30.0031	26.8113	26.4142	27.233
Brd8	78656	bromodomain containing 8	NM_001289606//NM_001289607//NM_030147//NP_001276535//NP_001276536//NP_084423//XM_006526354//XM_006526355//XM_006526358//XM_006526359//XM_006526361//XM_011247038//XM_011247039//XM_011247040//XM_011247041//XM_011247042//XP_006526417//XP_006526418//XP_006526421//XP_006526422//XP_006526424//XP_011245340//XP_011245341//XP_011245342//XP_011245343//XP_011245344	13.5743	13.7401	12.8655	12.885	14.152	12.7546	14.494	14.5269	14.5331	13.7761	15.9101	14.0806
Brd9	105246	bromodomain containing 9	NM_001024508//NM_001308041//NP_001019679//NP_001294970//XM_006517024//XM_006517026//XM_006517027//XM_006517029//XM_006517030//XM_006517031//XP_006517087//XP_006517089//XP_006517090//XP_006517092//XP_006517093//XP_006517094	19.2733	18.7684	20.681	13.668	12.682	13.2177	14.123	15.2669	15.4928	16.3348	13.3297	15.6341
Brdt	114642	bromodomain, testis-specific	NM_001079873//NM_054054//NP_001073342//NP_473395//XM_006534728//XM_006534729//XM_006534730//XM_006534732//XM_011249398//XM_011249399//XP_006534791//XP_006534792//XP_006534793//XP_006534795//XP_011247700//XP_011247701//XR_880387	0.389835	0.229049	0.344698	0.387519	0.521263	0.487028	0.517324	0.50226	0.657781	0.378603	0.332769	0.413627
Bre	107976	brain and reproductive organ-expressed protein	NM_144541//NM_181279//NM_181280//NM_181281//NM_181282//NP_653124//NP_851796//NP_851797//NP_851798//NP_851799//XM_011240687//XP_011238989	48.912	51.8331	55.7596	40.855	39.6766	41.2775	38.2811	46.4666	47.1944	38.6577	43.3074	47.8034
Brf1	72308	BRF1 homolog, subunit of RNA polymerase III transcription initiation factor IIIB (S. cerevisiae)	NM_028193//NP_082469//XM_006516260//XM_006516261//XM_006516266//XM_006516267//XM_011244182//XM_011244183//XM_011244184//XM_011244185//XP_006516323//XP_006516324//XP_006516329//XP_006516330//XP_011242484//XP_011242485//XP_011242486//XP_011242487//XR_381545//XR_872719//XR_872720	22.4301	21.2717	19.6268	14.4712	13.8226	13.5468	15.4239	13.1918	13.3512	16.205	14.9843	17.1932
Brf2	66653	BRF2, subunit of RNA polymerase III transcription initiation factor, BRF1-like	NM_025686//NP_079962//XM_006509180//XM_006509181//XP_006509243//XP_006509244	7.14652	6.51911	6.75221	9.11503	9.10558	7.07828	8.7476	7.51864	7.10867	8.62054	7.48122	8.85905
Bri3	55950	brain protein I3	NM_001163709//NM_018772//NP_001157181//NP_061242//XR_377192	8.03092	6.21511	9.95767	12.3848	9.96855	10.2686	9.63058	10.1661	8.31198	9.88445	11.8055	9.10015
Bri3bp	76809	Bri3 binding protein	NM_029752//NP_084028//XM_006504327//XP_006504390	9.72222	10.6236	11.5097	8.0665	6.83353	6.72708	6.63882	5.96653	6.86462	8.11303	8.70422	9.65881
Brip1	237911	BRCA1 interacting protein C-terminal helicase 1	NM_178309//NP_840094//XM_006533239//XM_006533241//XP_006533302//XP_006533304//XR_879647	4.39237	4.08116	4.39927	1.18262	1.81639	1.69143	1.83151	1.90754	1.72366	2.1221	1.6431	2.35102
Brix1	67832	BRX1, biogenesis of ribosomes, homolog (S. cerevisiae)	NM_026396//NP_080672	35.5966	35.0192	40.3218	52.5959	53.5606	50.2557	48.1455	47.2058	44.2604	37.6577	41.938	42.4137
Brms1	107392	breast cancer metastasis-suppressor 1	NM_134155//NP_598916//XM_006531623//XM_006531624//XM_006531625//XP_006531686//XP_006531687//XP_006531688	38.3319	37.9929	36.1348	50.0953	43.445	49.6139	46.7782	39.1594	39.7159	43.5096	42.3353	45.7032
Brms1l	52592	breast cancer metastasis-suppressor 1-like	NM_001037756//NM_027867//NP_001032845//XR_381529//XR_381530	5.4827	6.46655	6.63282	4.31363	4.08316	4.5303	4.67574	4.87854	4.52498	5.28878	4.15435	4.73214
Brox	71678	BRO1 domain and CAAX motif containing	NM_027861//NP_082137//XM_006535597//XM_006535598//XM_006535599//XM_006535600//XP_006535660//XP_006535661//XP_006535662//XP_006535663//XR_389720	16.4892	15.6804	17.6287	15.0649	16.7907	14.6643	18.8625	18.6368	18.0001	17.1018	16.8136	16.2381
Brp44	NA	NA	NA	24.3979	24.8209	26.5433	30.2425	27.0145	26.269	23.5323	22.2241	24.7112	27.3268	23.2517	28.3091
Brp44l	NA	NA	NA	14.8239	14.5933	20.0104	20.1135	17.8829	17.9883	20.6139	18.2541	18.9689	15.9414	20.6255	20.0213
Brpf1	78783	bromodomain and PHD finger containing, 1	NM_001282126//NM_001282127//NM_001282128//NM_030178//NP_001269055//NP_001269056//NP_001269057//NP_084454//XM_006506782//XM_006506783//XM_006506784//XM_006506785//XM_006506786//XM_006506787//XM_006506788//XP_006506845//XP_006506846//XP_006506847//XP_006506848//XP_006506849//XP_006506850//XP_006506851	15.3361	16.8445	14.5518	13.7654	12.9171	13.811	12.6615	13.6049	14.3869	16.0329	13.9662	14.6928
Brpf3	268936	bromodomain and PHD finger containing, 3	NM_001081315//NM_199061//NP_001074784//XM_006524326//XM_006524328//XM_006524329//XM_006524330//XM_006524331//XM_006524332//XM_006524333//XM_006524334//XM_006536760//XM_006536761//XM_006536762//XM_006536763//XM_006536764//XM_006536765//XM_006536766//XM_006536767//XM_006536768//XP_006524389//XP_006524391//XP_006524392//XP_006524393//XP_006524394//XP_006524395//XP_006524396//XP_006524397//XP_0065368…	6.52943	5.6524	5.27024	3.92933	3.77812	4.16558	4.00065	3.8367	4.6257	5.45719	4.96919	4.9999
Brwd1	93871	bromodomain and WD repeat domain containing 1	NM_001103179//NM_145125//NM_176928//NP_001096649//NP_660107//NP_795902//XM_006523113//XM_006523114//XM_006523115//XM_006536897//XM_006536898//XM_006536899//XM_011246156//XM_011246157//XM_011246158//XM_011251457//XM_011251458//XM_011251459//XP_006523176//XP_006523177//XP_006523178//XP_006536960//XP_006536961//XP_006536962//XP_011244458//XP_011244459//XP_011244460//XP_011249759//XP_011249760//XP_01…	2.54247	2.69604	2.53218	2.57087	2.76907	2.75746	2.97939	3.08915	3.00803	2.95588	2.77033	2.52027
Brwd3	382236	bromodomain and WD repeat domain containing 3	NM_001081477//NP_001074946//XM_006528114//XP_006528177	3.2799	3.01129	2.62189	2.26195	2.97504	2.50412	2.8904	2.87141	3.26681	2.36553	2.43652	2.63537
Bscl2	14705	Berardinelli-Seip congenital lipodystrophy 2 homolog (seipin)	NM_001136064//NM_001290823//NM_008144//NP_001129536//NP_001277752//NP_032170//XM_006526691//XP_006526754	24.0131	23.0454	25.7618	14.1907	14.4962	16.3339	14.251	14.4808	14.918	16.2988	15.9367	16.6813
Bsdc1	100383	BSD domain containing 1	NM_133889//NP_598650//XM_006502630//XM_006536934//XP_006502693//XP_006536997	10.6488	10.605	9.88448	14.0686	14.3974	14.5345	16.4695	16.8573	16.5425	13.9758	14.1496	13.9467
Bsg	12215	basigin	NM_001077184//NM_009768//NP_001070652//NP_033898	202.682	196.372	207.1	214.805	193.323	196.144	193.631	169.179	175.358	191.406	193.273	204.8
Bsn	12217	bassoon	NM_007567//NP_031593//XM_006511634//XP_006511697	0.217897	0.114348	0.11341	0.090032	0.063214	0.0511873	0.0627363	0.0380075	0.0691336	0.071625	0.0918081	0.0480488
Bspry	192120	B-box and SPRY domain containing	NM_138653//NP_619594//XM_006537676//XM_011249947//XP_006537739//XP_011248249	19.4635	23.2219	24.887	18.9924	20.7499	19.6571	14.0538	16.623	16.6296	8.73197	13.6709	10.6695
Bst1	12182	bone marrow stromal cell antigen 1	NM_009763//NP_033893//XM_006503706//XP_006503769	4.57406	3.90062	5.19039	7.06364	7.33155	9.1233	8.00377	6.56894	9.10654	7.38405	7.11351	9.74051
Bst2	69550	bone marrow stromal cell antigen 2	NM_198095//NP_932763	96.1326	102.175	118.469	115.065	88.5128	98.5103	98.9387	68.0057	81.8758	98.1871	86.3643	96.5404
Btaf1	107182	BTAF1 RNA polymerase II, B-TFIID transcription factor-associated, (Mot1 homolog, S. cerevisiae)	NM_001080706//NP_001074175//XM_006526561//XP_006526624	10.0354	10.3816	9.6028	13.1167	15.9836	14.8002	13.4305	15.1746	14.5023	12.2822	13.3386	12.2905
Btbd1	83962	BTB (POZ) domain containing 1	NM_146193//NP_666305//XM_006541322//XP_006541385	26.763	27.9017	27.1775	24.7257	25.4462	25.0426	27.3195	25.0283	21.52	22.2727	24.4125	26.1363
Btbd10	68815	BTB (POZ) domain containing 10	NM_133700//NP_598461//XM_006508159//XM_006508160//XM_006508161//XM_006508162//XM_006508163//XM_011241890//XP_006508222//XP_006508223//XP_006508224//XP_006508225//XP_006508226//XP_011240192	18.4129	17.2144	17.5417	17.5546	15.8408	16.909	21.2605	19.4976	19.3446	16.8251	16.1068	16.7739
Btbd19	78611	BTB (POZ) domain containing 19	NM_001033187//NR_024078	10.8411	9.89266	10.7459	20.2275	17.5003	17.0414	14.1116	12.8003	12.422	11.8029	13.1297	11.4526
Btbd2	208198	BTB (POZ) domain containing 2	NM_145361//NP_663336//XM_006513427//XP_006513490	5.12005	5.29335	6.09739	2.64181	1.79781	2.56108	3.23804	2.80243	2.85683	3.47887	4.24811	3.61512
Btbd6	399566	BTB (POZ) domain containing 6	NM_001145900//NM_201646//NP_001139372//NP_964008//XM_006516056//XM_006516057//XP_006516119//XP_006516120	2.41915	3.29162	2.83575	2.93104	1.96878	3.25648	4.81328	3.60895	4.36286	4.35267	4.83199	4.69276
Btbd7	238386	BTB (POZ) domain containing 7	NM_172806//NP_766394//XM_006515855//XM_006515856//XM_011244108//XM_011244109//XM_011244110//XP_006515918//XP_006515919//XP_011242410//XP_011242411//XP_011242412	5.35574	5.81366	5.19433	4.45085	5.17056	5.32828	5.6191	6.79905	6.88885	6.68622	6.48032	6.45284
Btbd8	100503185	BTB (POZ) domain containing 8	NM_001255991//NP_001242920	0.863721	0.676643	0.6641	0.632645	1.15491	1.07906	1.32252	0.890249	0.896852	1.34214	0.184322	0.771735
Btbd9	224671	BTB (POZ) domain containing 9	NM_027060//NM_172618//NP_081336//NP_766206//XM_006524094//XM_006524095//XM_006524096//XM_011246395//XP_006524157//XP_006524158//XP_006524159//XP_011244697	3.09056	3.23118	2.81159	3.87116	4.24603	4.03008	3.89316	3.96043	3.8934	4.25424	4.02373	4.02029
Btd	26363	biotinidase	NM_025295//NP_079571//XM_006519029//XP_006519092	9.44522	9.03826	7.75582	4.64418	4.61701	4.51573	5.25142	5.04251	6.28443	3.9186	4.57435	4.45009
Btf3	218490	basic transcription factor 3	NM_001170540//NM_145455//NP_001164011//NP_663430	408.851	402.177	436.979	530.508	544.946	546.437	499.117	468.02	471.431	456.999	454.236	464.316
Btf3l4	70533	basic transcription factor 3-like 4	NM_027453//NP_081729//XM_006503385//XM_006503390//XM_006503391//XM_011240610//XM_011240611//XM_011240612//XP_006503448//XP_006503453//XP_006503454//XP_011238912//XP_011238913//XP_011238914	5.15189	5.61118	4.88988	6.32523	7.28622	6.12943	5.81707	6.61995	6.45656	4.28073	4.43439	4.64157
Btg1	12226	B cell translocation gene 1, anti-proliferative	NM_007569//NP_031595	25.123	25.3575	27.4739	129.134	138.04	121.03	142.048	146.17	129.058	76.0789	87.1477	76.4312
Btg2	12227	B cell translocation gene 2, anti-proliferative	NM_007570//NP_031596	12.8523	12.1021	11.5296	46.5071	49.7349	42.4026	69.628	69.1256	64.4372	31.2657	28.17	29.2023
Btrc	12234	beta-transducin repeat containing protein	NM_001037758//NM_001286465//NM_001286466//NM_009771//NP_001032847//NP_001273394//NP_001273395//NP_033901//XM_006526607//XM_006526608//XM_006526610//XM_006526612//XM_006526613//XM_006526614//XM_006526615//XM_011247118//XM_011247119//XM_011247120//XM_011247121//XM_011247122//XM_011247123//XM_011247124//XM_011247125//XM_011247126//XM_011247127//XP_006526670//XP_006526671//XP_006526673//XP_006526675/…	1.73156	1.9107	1.96458	1.55556	1.41759	1.4671	1.51753	1.40458	1.83575	1.72451	1.37144	1.41822
Bub1	12235	budding uninhibited by benzimidazoles 1 homolog (S. cerevisiae)	NM_001113179//NM_009772//NP_001106650//NP_033902//XM_006498620//XP_006498683	13.8377	15.4807	15.3848	5.74238	7.38682	6.53633	7.69986	9.52047	8.65699	8.80249	8.62687	8.22279
Bub1b	12236	budding uninhibited by benzimidazoles 1 homolog, beta (S. cerevisiae)	NM_009773//NP_033903//XM_006498622//XP_006498685	23.1766	25.9065	25.883	11.2573	11.5324	11.4228	12.9986	14.4731	14.5066	15.2102	17.632	16.6669
Bub3	12237	budding uninhibited by benzimidazoles 3 homolog (S. cerevisiae)	NM_009774//NP_033904//XM_006507270//XM_006507271//XP_006507333//XP_006507334	91.5116	94.6073	91.2136	94.2595	92.9003	90.9059	84.2192	87.3463	84.2164	86.3445	88.9483	90.9216
Bud13	215051	BUD13 homolog (yeast)	NM_146000//NP_666112	10.9286	9.81731	10.8461	12.6254	10.9048	14.2243	13.7205	13.0308	13.0123	11.431	11.6912	10.7511
Bud31	231889	BUD31 homolog (yeast)	NM_001008705//NM_001310770//NM_001310771//NP_001008705//NP_001297699//NP_001297700//XM_006504826//XM_006504827//XP_006504889//XP_006504890	124.027	118.634	140.897	172.123	170.193	149.413	144.656	139.188	134.282	123.774	122.003	123.514
Bysl	53414	bystin-like	NM_016859//NP_058555	22.4106	21.1539	20.7129	33.1346	31.1852	32.3324	28.1737	25.8541	25.6413	28.1702	29.4495	28.1857
Bzrap1	207777	benzodiazepine receptor associated protein 1	NM_172449//NP_766037//XM_006532702//XM_006532703//XM_006532704//XM_006532706//XM_006532707//XM_006532708//XM_006532709//XM_006532710//XM_006532711//XM_006532712//XM_006536450//XP_006532765//XP_006532766//XP_006532767//XP_006532769//XP_006532770//XP_006532771//XP_006532772//XP_006532773//XP_006532774//XP_006532775//XP_006536513	4.34921	4.20632	3.72787	1.91089	1.86514	2.35648	1.85105	1.68345	2.12549	2.66454	2.3191	2.91582
Bzw1	66882	basic leucine zipper and W2 domains 1	NM_025824//NP_080100//XM_006496197//XP_006496260	168.215	168.806	171.406	195.788	215.144	196.6	196.825	216.946	194.545	176.481	181.685	176.118
Bzw2	66912	basic leucine zipper and W2 domains 2	NM_025840//NP_080116//XM_006515166//XP_006515229	62.3435	53.3654	66.8966	77.017	77.9138	73.6309	62.5761	65.1265	60.6993	78.9734	76.3021	78.347
C030006K11Rik	223665	RIKEN cDNA C030006K11 gene	NM_145472//NM_176828//NP_663447//NP_789798	5.47649	5.8465	4.9627	6.9789	6.19623	6.04773	5.0513	5.10038	5.53847	6.47741	7.0018	5.76703
C030034I22Rik	77533	RIKEN cDNA C030034I22 gene	NR_026848	0.745798	0.943075	0.767899	0.52252	0.623689	0.81696	0.691797	0.551462	0.802464	0.785194	1.06566	0.956097
C030034L19Rik	320088	RIKEN cDNA C030034L19 gene	NR_015499	1.07929	1.31557	1.05697	0.326917	0.321353	0.260214	0.318925	0.0644046	0.216274	0.12137	0.30003	0.174471
C030037D09Rik	193280	RIKEN cDNA C030037D09 gene	NR_038058	0.927519	0.726623	0.784468	0.776428	1.24022	0.772511	0.473404	0.382402	0.40129	0.720636	0.692777	1.13951
C030039L03Rik	112415	RIKEN cDNA C030039L03 gene	NM_001112731//NM_198417//NP_001106202//NP_940809//XM_011250414//XM_011250415//XM_011250416//XM_011250417//XP_011248716//XP_011248717//XP_011248718//XP_011248719	0.169174	0.121487	0.15898	0.346172	0.25521	0.301372	0.569883	0.298366	0.375724	0.133874	0.264751	0.115467
C030044B11Rik	NA	NA	NA	2.19405	2.16644	2.6804	2.45524	2.82718	2.37305	2.73738	2.28028	1.7403	2.77797	2.93287	2.39602
C030046E11Rik	NA	NA	NA	7.52646	6.93172	5.95806	6.36271	7.23266	6.55786	7.63957	8.53338	7.59562	8.4595	8.28497	8.86362
C030046I01Rik	NA	NA	NA	30.3163	30.602	30.0243	16.9407	15.3799	18.7592	17.6796	19.1264	18.2909	21.2431	22.9567	22.167
C030048B08Rik	NA	NA	NA	3.63046	3.74601	4.26643	4.70656	4.4535	4.85787	4.84896	5.93594	4.61956	4.40918	4.26115	5.2584
C130022K22Rik	NA	NA	NA	12.0614	12.3373	14.7875	13.4163	15.7681	12.7682	16.1611	15.9734	13.6029	12.4161	13.2051	11.0203
C130036L24Rik	319336	RIKEN cDNA C130036L24 gene	NR_015507	0.703332	0.45457	0.4164	0.323818	1.19365	0.724915	0.947705	0.956912	0.736396	0.701282	0.412758	0.432044
C130039O16Rik	NA	NA	NA	6.30919	6.5618	5.63258	3.6449	4.04782	4.01408	4.16652	4.09737	4.38316	4.47622	5.12125	4.9596
C1d	57316	C1D nuclear receptor co-repressor	NM_020558//NP_065583//XM_006514762//XP_006514825	15.9896	17.0291	17.8786	16.7406	21.3617	16.2423	16.7709	17.7191	18.2861	15.2267	15.5157	14.206
C1galt1	94192	core 1 synthase, glycoprotein-N-acetylgalactosamine 3-beta-galactosyltransferase, 1	NM_052993//NP_443719	26.691	29.8193	26.8414	16.9243	21.5636	21.7769	18.8345	27.6707	23.1479	24.3222	22.8253	23.0971
C1galt1c1	59048	C1GALT1-specific chaperone 1	NM_021550//NP_067525	12.1716	10.5652	11.4438	10.6093	11.632	12.7887	14.3307	12.9961	12.9913	8.50035	11.4427	9.87227
C1qbp	12261	complement component 1, q subcomponent binding protein	NM_007573//NP_031599	167.078	165.73	193.412	265.239	247.407	249.896	216.444	194.196	203.188	203.475	237.548	211.275
C1qtnf6	72709	C1q and tumor necrosis factor related protein 6	NM_001204152//NM_001204153//NM_028331//NP_001191081//NP_001191082//NP_082607//XM_006521452//XM_006521453//XM_006521454//XM_006521455//XM_006521456//XP_006521515//XP_006521516//XP_006521517//XP_006521518//XP_006521519	11.772	13.7472	10.7939	3.37689	3.85881	4.07382	4.07673	4.90634	4.4331	4.75358	5.68178	4.82088
C230052I12Rik	NA	NA	NA	15.2387	14.9128	14.8259	19.0876	20.2841	19.6757	15.7132	17.9549	17.6805	18.0884	17.5353	17.4981
C230081A13Rik	NA	NA	NA	3.40628	3.66918	2.83292	2.90317	3.63373	3.66871	4.17089	5.71942	5.51945	3.096	3.55063	3.50729
C230096C10Rik	NA	NA	NA	5.57763	6.60893	5.8907	6.28825	6.52102	6.92803	6.77687	7.62102	7.11943	7.06885	7.23482	6.57134
C2cd2	207781	C2 calcium-dependent domain containing 2	NM_174847//NP_777272//XM_006522976//XM_011246109//XM_011246110//XM_011246111//XP_006523039//XP_011244411//XP_011244412//XP_011244413	2.26815	2.39932	1.51629	0.797272	0.676135	0.653264	0.747279	0.831533	0.891996	0.947951	0.844883	0.784242
C2cd2l	71764	C2 calcium-dependent domain containing 2-like	NM_027909//NP_082185//XM_006510614//XP_006510677	7.58109	7.52442	6.82889	9.29349	7.94981	7.81138	9.2047	7.31417	8.19366	8.95491	9.81443	9.9701
C2cd3	277939	C2 calcium-dependent domain containing 3	NM_001017985//NP_001017985//XM_006507908//XM_006507909//XM_006507910//XM_011241827//XM_011241828//XP_006507971//XP_006507972//XP_006507973//XP_011240129//XP_011240130//XR_378248	8.71953	9.82224	7.26868	5.57573	6.60279	6.56575	7.03925	7.8184	7.46412	6.55915	6.99679	6.65155
C2cd4b	75697	C2 calcium-dependent domain containing 4B	NM_001081314//NP_001074783//XM_006511533//XP_006511596	0.0669487	0	0	5.0859	4.92358	5.98028	5.63813	4.02299	3.88715	2.47942	3.61465	2.46752
C3	12266	complement component 3	NM_009778//NP_033908//XM_011246258//XP_011244560	0.104082	0.0186858	0.0733577	5.71045	3.9646	4.56915	1.83097	1.25873	1.91531	6.32553	5.45661	6.41485
C330006A16Rik	109299	RIKEN cDNA C330006A16 gene	NM_001256521//NM_001256522//NP_001243450//NP_001243451	3.98249	5.21933	4.26648	2.75034	2.92883	3.42058	3.35388	3.12307	2.84298	3.78179	4.129	3.54723
C330006K01Rik	NA	NA	NA	5.66863	5.80461	5.24815	4.61829	3.80067	3.82026	4.55777	4.15243	4.97369	4.4858	4.87368	4.58552
C330007P06Rik	77644	RIKEN cDNA C330007P06 gene	NM_029951//NP_084227//XM_006541410//XM_011250975//XP_006541473//XP_011249277	11.3069	12.7541	11.6606	8.62512	10.1679	10.0475	11.1691	11.6102	11.1176	11.6614	10.5794	11.86
C330018D20Rik	77422	RIKEN cDNA C330018D20 gene	NM_029909//NP_084185//XM_006526347//XM_006526348//XM_006526349//XM_006526350//XM_006526351//XP_006526410//XP_006526411//XP_006526412//XP_006526413//XP_006526414	1.07013	2.06695	2.52798	2.12367	2.25453	2.45103	2.27893	2.09188	2.42351	1.68198	1.5159	1.54139
C330019G07Rik	NA	NA	NA	6.41682	6.36639	5.75564	5.55883	6.08515	6.27531	6.03917	7.06469	6.99976	5.88098	5.59913	5.87111
C330027C09Rik	224171	RIKEN cDNA C330027C09 gene	NM_172616//NP_766204//XM_006522091//XM_006522092//XP_006522154//XP_006522155	21.465	22.5666	23.2143	10.3159	12.4219	11.7778	12.957	14.7849	13.4998	13.0215	12.7285	13.4058
C430048L16Rik	NA	NA	NA	2.44306	2.40765	2.83563	2.93166	3.14642	3.54191	3.12264	3.74232	3.38911	2.66547	2.4099	2.36285
C4a	625018	complement component 4A (Rodgers blood group)	NM_011413//NP_035543	0.19931	0.0894555	0.11238	0.229409	0.225504	0.247273	0.0746002	0.0941561	0.189709	0.236583	0.253429	0.102027
C630004H02Rik	NA	NA	NA	8.77489	6.8743	6.7236	9.18186	7.90516	7.84396	8.27785	6.61177	8.84966	2.3901	2.93804	1.8925
C77080	97130	expressed sequence C77080	NM_001033189//NM_001285865//NM_001285866//NM_001285867//NP_001028361//NP_001272794//NP_001272795//NP_001272796	0.154497	0.29586	0.188744	0.237105	0.174802	0.19659	0.404789	0.175166	0.27777	0.39123	0.241782	0.421798
C78339	NA	NA	NA	5.09363	5.27841	4.36258	7.19869	5.32536	5.16872	5.64711	6.94471	6.81211	5.14308	5.14606	3.72302
C80913	NA	NA	NA	19.8157	18.7326	18.3526	20.3136	21.1063	18.9405	20.1356	21.6769	19.8681	23.3009	23.1673	24.9472
C87436	232196	expressed sequence C87436	NM_001243741//NM_001243742//NM_146170//NP_001230670//NP_001230671//NP_666282//NR_027369//XM_006505973//XM_006505975//XM_006505976//XM_006505977//XM_006505978//XP_006506036//XP_006506038//XP_006506039//XP_006506040//XP_006506041//XR_377440	3.10876	2.58065	3.18411	3.1843	3.32372	2.61298	3.68291	3.68635	2.95901	4.42815	3.64883	4.20474
C920006O11Rik	320295	RIKEN cDNA C920006O11 gene	NR_040401	1.16917	0.662849	0.884763	1.62905	1.46208	1.33895	1.45103	1.7442	1.40571	1.40243	1.73341	1.2852
C920009B18Rik	606736	RIKEN cDNA C920009B18 gene	NR_015465	3.25402	3.18652	2.83555	2.49695	3.19079	3.25224	3.05596	3.39868	3.17235	2.5563	2.66195	2.47135
Cab39	12283	calcium binding protein 39	NM_133781//NP_598542//XM_006529090//XM_006529091//XM_011247907//XP_006529153//XP_006529154//XP_011246209	78.0522	78.3215	85.0199	114.652	122.378	115.684	107.297	115.353	104.937	93.9557	97.4697	93.589
Cab39l	69008	calcium binding protein 39-like	NM_026908//NP_081184//XM_006519494//XM_006519495//XP_006519557//XP_006519558	10.6428	10.1378	11.6299	7.66049	9.12237	8.05833	8.95467	10.8699	9.37664	8.47773	8.84398	8.86098
Cabin1	104248	calcineurin binding protein 1	NM_172549//NP_766137//XM_006513019//XM_006513020//XM_006513021//XM_006513022//XP_006513082//XP_006513083//XP_006513084//XP_006513085//XR_380334	15.7076	14.9271	13.3961	17.173	16.9752	17.2641	16.6057	17.2001	19.8816	18.8038	18.7867	18.33
Cables1	63955	CDK5 and Abl enzyme substrate 1	NM_001146287//NM_022021//NP_001139759//NP_071304	0.665882	0.459057	0.540657	1.71683	2.04924	1.52515	3.20017	2.80848	2.48452	2.46607	2.78236	2.65057
Cables2	252966	CDK5 and Abl enzyme substrate 2	NM_145851//NP_665850//XM_006500629//XM_011239940//XP_006500692//XP_011238242	13.0312	13.6136	12.9138	14.0943	14.0597	14.1271	13.5121	15.3231	14.5043	15.1595	15.4725	13.5952
Cabp1	29867	calcium binding protein 1	NM_001310712//NM_001310715//NM_013879//NP_001297641//NP_001297644//NP_038907//XM_006530374//XM_006530375//XP_006530437//XP_006530438	0.980138	1.29943	1.53041	1.30172	0.511824	0.77709	0.507957	1.02578	0.717634	0.859149	0.619452	0.83365
Cacna1a	12286	calcium channel, voltage-dependent, P/Q type, alpha 1A subunit	NM_001252059//NM_001252060//NM_001252061//NM_007578//NP_001238988//NP_001238989//NP_001238990//NP_031604//XM_006530587//XM_006530588//XM_006530589//XM_006530590//XM_006530591//XM_006530592//XM_006530593//XM_006530594//XM_006530595//XM_006530596//XM_006530597//XM_006530598//XM_006530599//XM_006530600//XM_006530601//XM_006530602//XM_006530603//XM_006530604//XM_006530605//XM_006530606//XM_006530607/…	0.123529	0.10887	0.104477	0.129258	0.165175	0.128606	0.138707	0.0891259	0.106889	0.111972	0.118627	0.0965764
Cacnb3	12297	calcium channel, voltage-dependent, beta 3 subunit	NM_001044741//NM_001286226//NM_007581//NP_001038206//NP_001273155//NP_031607//XM_006520359//XM_006520360//XM_006520361//XM_006520362//XM_006520363//XM_006520364//XM_006520365//XM_006520366//XM_006520367//XM_006520368//XM_006520369//XM_006520370//XP_006520422//XP_006520423//XP_006520424//XP_006520425//XP_006520426//XP_006520427//XP_006520428//XP_006520429//XP_006520430//XP_006520431//XP_006520432/…	1.91212	1.75228	1.66549	1.01832	0.613506	0.457564	0.769099	0.582428	0.706271	2.47973	1.80883	2.0336
Cacng8	81905	calcium channel, voltage-dependent, gamma subunit 8	NM_133190//NP_573453	1.09689	1.73758	1.80087	0.742671	0.657027	1.03449	0.652062	0.365776	0.614149	1.56242	1.74184	1.50614
Cacybp	12301	calcyclin binding protein	NM_009786//NP_033916	64.6658	62.0381	72.5672	76.3213	81.3098	76.5147	63.3461	68.1143	65.0771	66.9241	65.0287	65.7395
Cad	69719	carbamoyl-phosphate synthetase 2, aspartate transcarbamylase, and dihydroorotase	NM_001289522//NM_001289523//NM_023525//NP_001276451//NP_001276452//NP_076014//XM_006504091//XM_006504092//XP_006504154//XP_006504155	38.406	40.9653	36.2132	36.7926	36.8894	37.8698	32.6147	32.6332	35.733	40.659	42.3719	39.3946
Cage1	71213	cancer antigen 1	NM_027724//NP_082000//XM_006516776//XM_006516777//XM_006516778//XM_006516779//XM_006516780//XM_011244348//XM_011244349//XP_006516839//XP_006516840//XP_006516841//XP_006516842//XP_006516843//XP_011242650//XP_011242651	0.155776	0.234919	0.289853	0.251022	0.422998	0.285434	0.209901	0.282587	0.355854	0.399401	0.292541	0.153105
Calcoco1	67488	calcium binding and coiled coil domain 1	NM_026192//NP_080468	2.33325	2.51333	2.2934	1.85089	1.78371	1.6249	3.46966	3.28888	3.78145	2.82947	2.88662	2.71159
Calcrl	54598	calcitonin receptor-like	NM_018782//NP_061252//XM_006499918//XP_006499981	0.977655	0.810086	1.01769	1.88271	3.68005	2.99283	1.79446	2.02505	1.78954	1.12478	1.30197	1.40899
Calhm2	72691	calcium homeostasis modulator 2	NM_133746//NP_598507	4.04143	2.94905	4.1532	2.55096	3.34339	2.78692	3.36692	2.80839	3.88811	3.34257	3.41737	3.57704
Calm1	12313	calmodulin 1	NM_001313934//NM_009790//NP_001300863//NP_033920	254.44	256.363	261.671	280.902	278.74	277.344	262.614	281.289	265.061	253.252	255.281	262.424
Calm2	12314	calmodulin 2	NM_007589//NP_031615//XM_006523539//XP_006523602	288.507	283.168	286.682	188.963	202.317	205.452	202.597	226.815	215.715	185.659	200.254	200.795
Calm3	12315	calmodulin 3	NM_007590//NP_031616	113.319	112.465	113.134	83.8754	73.5505	81.8358	87.6209	75.7614	79.7626	84.7844	92.1566	88.0895
Calr	12317	calreticulin	NM_007591//NP_031617	528.339	500.057	555.728	848.234	801.442	795.409	759.623	692.235	688.009	697.151	712.37	695.04
Calu	12321	calumenin	NM_001285412//NM_007594//NM_184053//NP_001272341//NP_031620//NP_908942	58.1513	54.117	57.067	61.1625	63.6963	60.4951	63.0977	64.9837	65.2172	54.9357	54.3393	54.5684
Camk1d	227541	calcium/calmodulin-dependent protein kinase ID	NM_001290374//NM_001290375//NM_001290376//NM_177343//NP_001277303//NP_001277304//NP_001277305//NP_796317//XM_006497469//XM_006497470//XM_006497471//XM_006497473//XM_011238973//XM_011238974//XM_011238975//XP_006497532//XP_006497533//XP_006497534//XP_006497536//XP_011237275//XP_011237276//XP_011237277	2.17878	1.88834	1.80038	2.65193	3.03182	3.39857	2.50274	2.47026	2.71742	2.12249	1.9547	1.84604
Camk2b	12323	calcium/calmodulin-dependent protein kinase II, beta	NM_001174053//NM_001174054//NM_007595//NP_001167524//NP_001167525//NP_031621//XM_006514464//XM_006514465//XM_006514467//XM_006514469//XM_006514470//XM_006514475//XM_006514476//XM_006514477//XM_006514479//XM_011243650//XP_006514527//XP_006514528//XP_006514530//XP_006514532//XP_006514533//XP_006514538//XP_006514539//XP_006514540//XP_006514542//XP_011241952	3.09915	2.16417	2.54886	1.32846	0.943116	1.46862	2.08798	0.969316	1.52579	1.76578	0.978374	1.0766
Camk2d	108058	calcium/calmodulin-dependent protein kinase II, delta	NM_001025438//NM_001025439//NM_001293663//NM_001293664//NM_001293665//NM_001293666//NM_023813//NP_001020609//NP_001020610//NP_001280592//NP_001280593//NP_001280594//NP_001280595//NP_076302//XM_006500816//XM_006500817//XM_006500818//XM_006500819//XM_006500820//XM_006500822//XM_006500823//XM_006500824//XM_006500825//XM_006500826//XM_006500829//XM_006500830//XM_006500831//XM_006500832//XM_006500833/…	3.17365	3.3756	3.51138	11.0507	10.5238	9.46339	9.18919	9.2332	9.57527	6.56762	6.67686	6.81716
Camk2g	12325	calcium/calmodulin-dependent protein kinase II gamma	NM_001039138//NM_001039139//NM_178597//NP_001034227//NP_001034228//NP_848712//XM_006518488//XM_006518489//XM_006518490//XM_006518491//XM_006518492//XM_006518493//XM_006518494//XM_006518495//XM_006518496//XM_006518497//XM_006518498//XM_006518500//XM_011244939//XP_006518551//XP_006518552//XP_006518553//XP_006518554//XP_006518555//XP_006518556//XP_006518557//XP_006518558//XP_006518559//XP_006518560/…	24.8394	24.1663	22.8794	10.8771	9.8486	10.4092	12.5552	10.8779	11.6955	13.0497	11.8537	11.669
Camk2n1	66259	calcium/calmodulin-dependent protein kinase II inhibitor 1	NM_025451//NP_079727	1.23224	1.32735	1.50076	10.0985	9.56414	9.7371	7.33337	6.31488	6.2632	4.31783	4.45464	4.29944
Camk4	12326	calcium/calmodulin-dependent protein kinase IV	NM_009793//NP_033923//XM_006525543//XM_006525544//XM_006525546//XM_006525547//XP_006525606//XP_006525607//XP_006525609//XP_006525610//XR_877121	8.69405	8.33056	8.97161	12.7248	14.1994	14.4551	15.8679	17.4711	17.4784	15.1713	15.3575	16.075
Camkk1	55984	calcium/calmodulin-dependent protein kinase kinase 1, alpha	NM_018883//NP_061371//XM_006533760//XM_006533761//XM_006536300//XM_006536301//XP_006533823//XP_006533824//XP_006536363//XP_006536364	0.877259	0.722622	0.589204	0.237586	0.116771	0.236387	0.318694	0.146268	0.245588	0.367522	0.333125	0.475486
Camkk2	207565	calcium/calmodulin-dependent protein kinase kinase 2, beta	NM_001199676//NM_145358//NP_001186605//NP_663333//XM_006530230//XM_006530231//XM_006530232//XM_006530233//XM_006530234//XM_006530235//XM_006530236//XP_006530293//XP_006530294//XP_006530295//XP_006530296//XP_006530297//XP_006530298//XP_006530299	5.73699	5.27734	6.22312	7.12745	7.2122	7.23749	3.88561	4.41894	4.43785	7.21196	7.11842	6.71263
Caml	12328	calcium modulating ligand	NM_007596//NP_031622	11.4913	11.8942	14.3342	18.4731	16.488	16.4683	18.4539	17.9781	17.9648	13.8994	13.1109	13.9601
Camsap1	227634	calmodulin regulated spectrin-associated protein 1	NM_001115076//NM_001276359//NM_001276360//NM_001276361//NP_001263288//NP_001263289//NP_001263290//XM_006497897//XM_006497898//XM_006497899//XM_006497900//XM_006497901//XM_011239062//XM_011239063//XP_006497960//XP_006497961//XP_006497962//XP_006497963//XP_006497964//XP_011237364//XP_011237365	4.83268	4.05153	4.68203	6.02496	6.52854	6.76145	5.97792	6.13723	6.1615	6.88371	6.99531	7.37699
Camsap2	67886	calmodulin regulated spectrin-associated protein family, member 2	NM_001081360//NP_001074829//XM_006529832//XM_006529833//XM_006529834//XM_006529835//XM_011248066//XP_006529895//XP_006529896//XP_006529897//XP_006529898//XP_011246368	3.46014	2.7341	3.18641	3.26213	3.65733	3.71492	6.95266	8.22036	8.38533	6.5175	6.18539	6.47439
Camta1	100072	calmodulin binding transcription activator 1	NM_001081557//NM_001166021//NM_001195565//NP_001075026//NP_001182494//XM_006538435//XM_006538444//XP_006538498//XP_006538507//XR_390718//XR_881416	0.591953	0.914877	0.624007	0.868965	0.72799	0.766333	0.616524	0.622514	0.767582	0.684323	0.68472	0.579693
Camta2	216874	calmodulin binding transcription activator 2	NM_001190376//NM_001190378//NM_001190379//NM_178116//NP_001177305//NP_001177307//NP_001177308//NP_835217//XM_006532918//XM_006532919//XM_006532920//XM_006532922//XM_006532923//XM_006532924//XM_006532925//XM_006532926//XM_006537159//XM_006537160//XM_006537161//XM_006537163//XM_006537164//XM_006537165//XM_006537166//XM_006537167//XM_011248925//XM_011251267//XP_006532981//XP_006532982//XP_006532983/…	8.04768	8.37985	8.05435	5.51369	5.96183	6.14418	6.97105	5.80047	7.87887	6.25016	6.13973	6.45014
Cand1	71902	cullin associated and neddylation disassociated 1	NM_027994//NP_082270	21.2056	21.779	21.1184	19.439	20.544	20.0241	19.8529	19.9842	19.9053	18.8958	20.2299	19.6826
Cand2	67088	cullin-associated and neddylation-dissociated 2 (putative)	NM_025958//NP_080234//XM_006506488//XP_006506551	1.53492	1.68857	1.51916	0.563847	0.572725	0.561002	0.495056	0.555406	0.683864	0.395405	0.689964	0.461406
Cant1	76025	calcium activated nucleotidase 1	NM_001025617//NM_001025618//NM_001267591//NM_001267592//NM_029502//NP_001020788//NP_001020789//NP_001254520//NP_001254521//NP_083778//XM_006534404//XM_006534405//XM_006534406//XM_006534407//XM_006534408//XM_006534409//XM_006534410//XM_006534411//XM_011249297//XP_006534467//XP_006534468//XP_006534469//XP_006534470//XP_006534471//XP_006534472//XP_006534473//XP_006534474//XP_011247599	16.0128	17.4072	17.0783	8.30073	7.06041	6.91046	11.0394	8.57694	9.89013	13.1654	11.5393	12.5486
Canx	12330	calnexin	NM_001110499//NM_001110500//NM_007597//NP_001103969//NP_001103970//NP_031623	127.345	127.401	134.446	133.338	144.199	136.754	139.636	145.253	137.256	137.418	130.802	132.604
Cap1	12331	CAP, adenylate cyclase-associated protein 1 (yeast)	NM_001301067//NM_007598//NP_001287996//NP_031624//XM_006502695//XM_006502697//XP_006502758//XP_006502760	293.209	306.621	301.267	202.15	205.951	213.062	215.592	221.905	217.247	202.783	212.82	221.255
Capg	12332	capping protein (actin filament), gelsolin-like	NM_001042534//NM_001271395//NM_001271415//NM_007599//NP_001035999//NP_001258324//NP_001258344//NP_031625	151.564	144.063	172.505	367.531	289.085	332.285	238.39	189.138	233.697	121.247	112.711	129.626
Capn1	12333	calpain 1	NM_001110504//NM_007600//NP_001103974//NP_031626	44.4232	44.6958	43.5192	22.9644	20.0478	23.6794	25.1915	23.981	27.2504	27.0675	26.6598	28.6254
Capn10	23830	calpain 10	NM_011796//NP_035926	3.93059	3.86724	4.00496	7.65903	6.82833	7.12418	7.95832	6.66712	7.62979	6.03961	7.6285	5.5134
Capn2	12334	calpain 2	NM_009794//NP_033924	232.096	225.767	234.652	73.3348	76.1037	79.0158	83.8161	84.0915	84.513	101.107	93.3867	100.979
Capn5	12337	calpain 5	NM_001301250//NM_007602//NP_001288179//NP_031628//XM_006507275//XM_011241661//XM_011241662//XM_011241663//XM_011241664//XM_011241665//XP_006507338//XP_011239963//XP_011239964//XP_011239965//XP_011239966//XP_011239967	4.48136	4.8055	4.50727	14.1035	15.6906	15.3269	5.57601	5.6073	6.43666	6.32578	8.07936	8.15925
Capn7	12339	calpain 7	NM_009796//NP_033926//XM_006518502//XP_006518565//XR_383138//XR_874288	17.7533	17.5614	16.9609	18.7651	20.4261	19.0427	18.4186	19.5898	19.1116	18.2359	18.1961	18.2169
Capns1	12336	calpain, small subunit 1	NM_009795//NP_033925//XM_006539488//XM_011250419//XM_011250420//XP_006539551//XP_011248721//XP_011248722	201.371	193.237	198.384	183.333	158.866	175.776	159.273	161.527	159.963	175.081	176.645	187.346
Caprin1	53872	cell cycle associated protein 1	NM_001111289//NM_001111290//NM_001111291//NM_001111292//NM_016739//NP_001104759//NP_001104760//NP_001104761//NP_001104762//NP_058019//XM_006499902//XP_006499965	78.5463	78.0779	75.6759	63.9389	73.757	71.3518	64.9434	72.0893	68.5342	65.5958	69.2607	68.2322
Caprin2	232560	caprin family member 2	NM_001301351//NM_181541//NP_001288280//NP_853519//XM_006507039//XM_006507040//XM_006507041//XM_006507042//XP_006507102//XP_006507103//XP_006507104//XP_006507105	0.873938	0.322762	0.570203	0.57481	0.367267	0.31455	0.588794	0.509584	0.689238	0.35567	0.23446	0.521505
Capza1	12340	capping protein (actin filament) muscle Z-line, alpha 1	NM_009797//NP_033927//XM_006500946//XP_006501009	81.8615	83.8158	55.2707	57.4347	73.4639	48.73	61.9285	75.6444	50.2346	68.3308	71.8489	52.4141
Capza2	12343	capping protein (actin filament) muscle Z-line, alpha 2	NM_007604//NP_031630	207.316	185.405	201.355	163.538	182.618	167.745	171.874	198.147	173.773	181.371	172.342	175.162
Capzb	12345	capping protein (actin filament) muscle Z-line, beta	NM_001037761//NM_001271405//NM_001271406//NM_009798//NP_001032850//NP_001258334//NP_001258335//NP_033928//XM_006538504//XP_006538567	332.036	317.63	340.634	402.512	363.059	376.869	326.131	311.752	323.94	345.615	365.637	372.338
Car12	76459	carbonic anyhydrase 12	NM_001306148//NM_178396//NP_001293077//NP_848483//XM_006511548//XM_006511549//XP_006511611//XP_006511612	9.87223	8.41443	8.04566	15.4174	15.2634	13.4462	9.12115	10.2693	10.0809	11.2633	12.5435	11.8048
Car13	71934	carbonic anhydrase 13	NM_024495//NP_078771	0.116192	0.25032	0.163786	1.06991	0.832596	0.709675	0.260938	0.175649	0.22119	0.993029	0.954641	1.42749
Car2	12349	carbonic anhydrase 2	NM_009801//NP_033931//XM_006530050//XP_006530113	18.0073	12.6457	25.7481	25.479	22.9629	39.0796	31.4471	26.5075	46.1167	6.23531	8.5827	9.28927
Car5b	56078	carbonic anhydrase 5b, mitochondrial	NM_181315//NP_851832	3.79505	3.05902	4.3015	1.60463	1.46048	1.98089	1.79731	1.4928	1.69554	1.58126	1.54538	1.33213
Car8	12319	carbonic anhydrase 8	NM_007592//NP_031618	0.0622452	0.0838118	0.131613	0.322404	0.24649	0.231672	0.209681	0.141145	0.207364	0.15516	0.109588	0.152944
Card10	105844	caspase recruitment domain family, member 10	NM_130859//NP_570929//XM_006520253//XP_006520316	0.0941643	0.0811457	0.0796415	1.49571	0.958859	1.35876	0.888173	0.811392	0.932134	0.214606	0.24315	0.277648
Card11	108723	caspase recruitment domain family, member 11	NM_175362//NP_780571	32.4162	34.8949	30.6217	22.6561	21.511	21.7483	20.5947	19.7146	21.621	15.7615	16.5712	16.6006
Card6	239319	caspase recruitment domain family, member 6	NM_001163138//NP_001156610//XM_006519987//XM_006519988//XM_006519989//XM_011245331//XP_006520050//XP_006520051//XP_006520052//XP_011243633	4.36267	4.50888	4.33804	1.53812	1.73428	1.82293	3.26583	3.34212	3.46043	1.34362	1.4762	1.01402
Card9	332579	caspase recruitment domain family, member 9	NM_001037747//NP_001032836//XM_006498135//XM_006498136//XP_006498198//XP_006498199//XR_374105	0.773796	0.238148	0.560961	0.63618	0.437746	0.569673	0.310313	0.313328	0.105217	0.629829	0.583857	0.950657
Carf	241066	calcium response factor	NM_001285463//NM_001285473//NM_139150//NP_001272392//NP_001272402//NP_631889//NR_104344//XM_006495974//XM_006495975//XM_006495977//XM_011238510//XM_011238511//XM_011238512//XM_011238513//XM_011238514//XM_011238515//XM_011238516//XM_011238517//XP_006496037//XP_006496038//XP_006496040//XP_011236812//XP_011236813//XP_011236814//XP_011236815//XP_011236816//XP_011236817//XP_011236818//XP_011236819//XR…	0.752273	1.06817	0.867615	0.747804	0.464259	0.744031	0.806314	0.775378	0.943865	1.31508	0.722422	0.966225
Carhsp1	52502	calcium regulated heat stable protein 1	NM_025821//NP_080097//XM_006522346//XM_006522347//XM_006522348//XP_006522409//XP_006522410//XP_006522411	11.8452	12.6247	11.5514	21.0445	20.1205	18.6476	21.9338	20.0208	21.5079	15.3142	16.5074	14.2837
[truncated: 9,227 more rows]

## Sheet: fold change and adj P value
				TCR 4 h / Unstimulated		TCR 4 h+PI3Kdi / TCR 4 h		TCR 4 h+MEKi / TCR 4 h
[truncated: 11,023 more rows]

## Sheet: Figure 3C
	TCR 4 h / Unstimulated
[truncated: 44 more rows]

## Sheet: Figure 3G heatmap order
	FPKM
	Unstimulated CTL			TCR 4 h			TCR 4 h+PI3Kdi
[truncated: 34 more rows]

## Sheet: Figure 3H heatmap order
	FPKM
[truncated: 12 more rows]

## Sheet: Figure 6F heatmap order
	FPKM
[truncated: 35 more rows]

## Sheet: Figure 6G heatmap order
	FPKM
[truncated: 12 more rows]
