# Supplementary material for: Phosphoinositide 3-Kinase p110 Delta Differentially Restrains and Directs Naïve Versus Effector CD8+ T Cell Transcriptional Programs
Source: Front Immunol. 2021 Jun 18;12:691997. doi: 10.3389/fimmu.2021.691997 (PMC8250422; doi:10.3389/fimmu.2021.691997)
Supplement: Supplementary Data Sheet 1 — CD8 naive and TCR activated 24 h ± inhibitor RNAseq data. [file DataSheet_1.zip › Data sheet1/DATA SHEET 3 .xlsx]

## Sheet: FPKM
			FPKM
			WT			WT+PI3Kdi 24 h			FOXO1-GFP KO			FOXO1-GFP KO + PI3Kdi 24 h
Gene names	ensembl_gene_id	Description	BR1	BR2	BR3	BR1	BR2	BR3	BR1	BR2	BR3	BR1	BR2	BR3
0610009B22Rik	ENSMUSG00000007777	RIKEN cDNA 0610009B22 gene [Source:MGI Symbol;Acc:MGI:1913300]	5.10334	5.90598	6.07974	5.57654	5.65694	5.46207	6.18505	7.03474	7.4779	7.16501	7.50518	9.65105
0610009E02Rik	ENSMUSG00000086714	RIKEN cDNA 0610009E02 gene [Source:MGI Symbol;Acc:MGI:3698435]	0.331032	0.496717	0.557559	0.349442	0.291278	0.323933	0.19704	0.220089	0.388048	0.289753	0.341808	0.345663
0610009L18Rik	ENSMUSG00000043644	RIKEN cDNA 0610009L18 gene [Source:MGI Symbol;Acc:MGI:1914088]	1.22134	1.0767	1.85604	1.35712	1.37869	1.99192	1.07612	1.5287	1.38147	1.37147	1.83804	1.83061
0610010F05Rik	ENSMUSG00000042208	RIKEN cDNA 0610010F05 gene [Source:MGI Symbol;Acc:MGI:1918925]	6.28145	5.08132	4.36248	6.37961	4.32118	3.61353	6.45808	6.67617	4.40313	5.52314	5.14338	3.50178
0610010K14Rik	ENSMUSG00000020831	RIKEN cDNA 0610010K14 gene [Source:MGI Symbol;Acc:MGI:1915609]	0.587617	0.746976	1.07936	0.415377	0.623229	0.787224	0.655811	0.466886	1.43506	0.740514	0.825107	0.806829
0610012G03Rik	ENSMUSG00000107002	RIKEN cDNA 0610012G03 gene [Source:MGI Symbol;Acc:MGI:1913301]	12.116	19.2131	23.7033	13.7345	18.581	22.1405	17.7324	15.6109	28.2981	19.3198	19.1921	31.0929
0610030E20Rik	ENSMUSG00000058706	RIKEN cDNA 0610030E20 gene [Source:MGI Symbol;Acc:MGI:1915614]	9.27208	8.65667	8.13847	9.25476	7.38414	7.34404	7.78964	10.0807	8.23777	6.42729	8.22617	6.95587
0610038B21Rik	ENSMUSG00000097882	RIKEN cDNA 0610038B21 gene [Source:MGI Symbol;Acc:MGI:1917595]	0.440529	0.434046	0.303964	0.359029	0.277893	0.29584	0.260287	0.28825	0.329081	0.425288	0.324171	0.295186
0610040B10Rik	ENSMUSG00000089889	RIKEN cDNA 0610040B10 gene [Source:MGI Symbol;Acc:MGI:1914922]	0.284486	0.536073	0.462048	0.500512	0.219031	0.649565	0.444501	0.451032	0.629916	0.435769	0.903835	0.486097
0610040F04Rik	ENSMUSG00000087341	RIKEN cDNA 0610040F04 gene [Source:MGI Symbol;Acc:MGI:1922644]	0.259098	0.251867	0.250485	0.146522	0.122134	0.301835	0.247857	0.241358	0.253104	0.288548	0.35279	0.0790567
1110002E22Rik	ENSMUSG00000090066	RIKEN cDNA 1110002E22 gene [Source:MGI Symbol;Acc:MGI:1915066]	0.0437779	0.0458295	0.032319	0.0367599	0.019698	0.0194723	0.0710667	0.0549554	0.0388773	0.0359239	0.0711234	0.0510018
1110002J07Rik	ENSMUSG00000097134	RIKEN cDNA 1110002J07 gene [Source:MGI Symbol;Acc:MGI:1915738]	0.110836	0.0580152	0.214303	0.14625	0.208983	0.129118	0.14137	0.194347	0.247478	0.207889	0.132051	0.112728
1110002L01Rik	ENSMUSG00000071456	RIKEN cDNA 1110002L01 gene [Source:MGI Symbol;Acc:MGI:1915821]	2.44655	2.50575	2.37266	2.33858	1.71626	2.46634	2.62297	3.2734	2.9545	2.10247	3.28205	2.83904
1110004F10Rik	ENSMUSG00000030663	RIKEN cDNA 1110004F10 gene [Source:MGI Symbol;Acc:MGI:1929274]	37.6967	38.7524	37.8926	36.3519	37.8062	35.1317	38.7008	41.6803	36.247	39.6801	41.2757	31.9465
1110006O24Rik	ENSMUSG00000107121	RIKEN cDNA 1110006O24 gene [Source:MGI Symbol;Acc:MGI:1913373]	1.19163	1.00341	1.40245	0.82037	1.70955	1.18297	1.32992	1.58983	1.31589	1.44551	1.48144	1.623
1110008P14Rik	ENSMUSG00000039195	RIKEN cDNA 1110008P14 gene [Source:MGI Symbol;Acc:MGI:1920987]	4.62298	7.47592	9.23559	5.53491	7.79769	8.50327	7.46723	5.9599	8.71462	8.07198	7.05637	9.98969
1110012L19Rik	ENSMUSG00000045237	RIKEN cDNA 1110012L19 gene [Source:MGI Symbol;Acc:MGI:1915868]	6.6923	8.87165	8.27012	7.5348	9.54098	8.8978	8.80849	8.17525	8.81137	10.1476	9.92322	10.6686
1110019D14Rik	ENSMUSG00000097616	RIKEN cDNA 1110019D14 gene [Source:MGI Symbol;Acc:MGI:1923561]	0.206523	0.408381	0.496925	0.27251	0.227151	0.261974	0.23049	0.492901	0.179329	0.301283	0.410088	0.849533
1110020A21Rik	ENSMUSG00000097047	RIKEN cDNA 1110020A21 gene [Source:MGI Symbol;Acc:MGI:1915781]	0.156408	0.294728	0.366932	0.247659	0.258045	0.153053	0.174559	0.503945	0.611156	0.282364	0.260883	0.445419
1110025M09Rik	ENSMUSG00000103520	RIKEN cDNA 1110025M09 gene [Source:MGI Symbol;Acc:MGI:1915885]	0.418843	0.657709	0.671866	0.491262	0.844578	0.910802	0.779084	0.321312	0.818305	1.0311	0.831687	1.72291
1110032A03Rik	ENSMUSG00000037971	RIKEN cDNA 1110032A03 gene [Source:MGI Symbol;Acc:MGI:1915971]	0.751749	1.05062	1.20739	0.872912	1.17824	1.34865	0.9145	0.876582	1.26309	1.25227	1.23598	1.7876
1110032F04Rik	ENSMUSG00000046999	RIKEN cDNA 1110032F04 gene [Source:MGI Symbol;Acc:MGI:1915975]	0.524772	0.549366	0.640625	0.916472	0.814855	0.805519	0.51677	0.840671	1.2665	1.3932	1.59982	1.80213
1110038B12Rik	ENSMUSG00000092203	RIKEN cDNA 1110038B12 gene [Source:MGI Symbol;Acc:MGI:1916013]	13.2048	22.633	27.6755	16.4092	21.6406	20.8551	22.8782	21.3386	24.9829	25.007	23.2188	21.9934
1110038F14Rik	ENSMUSG00000063236	RIKEN cDNA 1110038F14 gene [Source:MGI Symbol;Acc:MGI:2152337]	12.3565	14.2944	18.3074	12.5505	14.7671	16.5285	15.9924	14.88	16.3106	16.7177	16.3299	17.6241
1110046J04Rik	ENSMUSG00000085457	RIKEN cDNA 1110046J04 gene [Source:MGI Symbol;Acc:MGI:1916058]	0.216809	0.39421	0.277997	0.361367	0.338871	0.297767	0.318381	0.271369	0.378997	0.412007	0.421448	0.471197
1110051M20Rik	ENSMUSG00000040591	RIKEN cDNA 1110051M20 gene [Source:MGI Symbol;Acc:MGI:1915079]	0.596622	0.748699	0.731584	0.625765	0.895986	0.848296	0.742691	0.592655	0.582818	0.872465	0.756384	0.914882
1110059E24Rik	ENSMUSG00000035171	RIKEN cDNA 1110059E24 gene [Source:MGI Symbol;Acc:MGI:1913456]	8.92585	9.38491	9.8566	9.50099	10.06	8.84446	9.38254	8.9474	10.9752	10.4651	10.5261	9.47676
1110059G10Rik	ENSMUSG00000032551	RIKEN cDNA 1110059G10 gene [Source:MGI Symbol;Acc:MGI:1913452]	3.2293	3.91306	4.59536	3.0879	4.21294	4.21107	3.5485	3.81967	5.12794	4.28427	4.49146	4.70963
1110065P20Rik	ENSMUSG00000078570	RIKEN cDNA 1110065P20 gene [Source:MGI Symbol;Acc:MGI:1916170]	3.48091	4.35876	6.07346	2.94366	5.0766	6.27304	5.40878	4.24896	6.34987	5.53924	4.92621	5.86016
1190007I07Rik	ENSMUSG00000063320	RIKEN cDNA 1190007I07 gene [Source:MGI Symbol;Acc:MGI:3698433]	4.45436	6.83808	8.06839	5.57056	7.12956	7.31894	7.27145	6.06923	7.20888	6.84673	7.16835	8.47257
1300002E11Rik	ENSMUSG00000097290	RIKEN cDNA 1300002E11 gene [Source:MGI Symbol;Acc:MGI:1919001]	2.99394	3.1738	3.40025	2.70432	3.08523	3.20391	2.49814	2.4924	3.13687	2.58856	2.66681	2.9855
1500002C15Rik	ENSMUSG00000096221	RIKEN cDNA 1500002C15 gene [Source:MGI Symbol;Acc:MGI:1916196]	0.364545	0.562904	0.723649	0.336716	0.33079	0.445909	0.284796	0.321607	0.498555	0.418801	0.71663	0.570986
1500004A13Rik	ENSMUSG00000098912	RIKEN cDNA 1500004A13 gene [Source:MGI Symbol;Acc:MGI:2442808]	0.0430815	0.0390872	0.0777454	0.0454774	0.0616001	0.0374734	0.0288487	0.0264397	0.0336678	0.0259251	0.0615931	0.0572544
1500009L16Rik	ENSMUSG00000087651	RIKEN cDNA 1500009L16 gene [Source:MGI Symbol;Acc:MGI:1917034]	17.3515	21.3804	22.8576	18.5013	22.3748	23.2422	13.0981	14.5972	15.1215	14.5118	15.9389	14.3074
1500011B03Rik	ENSMUSG00000072694	RIKEN cDNA 1500011B03 gene [Source:MGI Symbol;Acc:MGI:1913486]	5.23048	6.96826	7.73251	5.47847	7.53244	7.92808	6.4806	6.61953	8.86219	8.29322	8.00958	10.2879
1500015A07Rik	ENSMUSG00000098702	RIKEN cDNA 1500015A07 gene [Source:MGI Symbol;Acc:MGI:1916232]	0.606556	1.15204	1.42298	0.914698	1.31522	1.41321	1.43126	1.0104	1.62521	0.895926	1.25948	1.38189
1600012H06Rik	ENSMUSG00000050088	RIKEN cDNA 1600012H06 gene [Source:MGI Symbol;Acc:MGI:1915162]	8.40738	8.10588	9.34084	7.39578	7.69267	8.21526	6.79464	7.70066	8.59047	7.24598	7.55562	8.56568
1600014C10Rik	ENSMUSG00000054676	RIKEN cDNA 1600014C10 gene [Source:MGI Symbol;Acc:MGI:1919494]	10.1163	8.91851	11.9373	13.7209	10.5893	14.5269	8.70388	12.1898	14.6462	10.8397	16.9865	18.1636
1600020E01Rik	ENSMUSG00000097048	RIKEN cDNA 1600020E01 gene [Source:MGI Symbol;Acc:MGI:1919262]	1.2963	2.08371	2.23148	1.18885	2.18418	2.0392	1.48778	1.28362	2.69428	1.68991	1.63205	2.2909
1700001C19Rik	ENSMUSG00000047150	RIKEN cDNA 1700001C19 gene [Source:MGI Symbol;Acc:MGI:1922712]	0.146904	0.186744	0.378722	0.30461	0.242367	0.513407	0.163953	0.273692	0.246009	0.223876	0.275036	0.687299
1700001L05Rik	ENSMUSG00000075511	RIKEN cDNA 1700001L05 gene [Source:MGI Symbol;Acc:MGI:1916541]	0.670547	0.623597	0.516926	0.609908	0.418885	0.445938	0.443206	0.504416	0.381572	0.352585	0.488643	0.389334
1700001O22Rik	ENSMUSG00000044320	RIKEN cDNA 1700001O22 gene [Source:MGI Symbol;Acc:MGI:1923631]	0.128447	0.351108	0.399207	0.338976	0.353193	0.442252	0.398205	0.22992	0.390368	0.316209	0.306065	0.203219
1700007K13Rik	ENSMUSG00000026831	RIKEN cDNA 1700007K13 gene [Source:MGI Symbol;Acc:MGI:1916577]	0.577266	0.45324	0.483665	0.435264	0.544222	0.605235	0.368148	0.158159	0.241676	0.135343	0.294753	0.410986
1700007L15Rik	ENSMUSG00000097318	RIKEN cDNA 1700007L15 gene [Source:MGI Symbol;Acc:MGI:1916581]	1.07832	1.94728	2.48109	1.28058	3.38019	2.55006	2.58745	2.44032	3.3708	2.43338	2.37673	3.53149
1700008J07Rik	ENSMUSG00000101225	RIKEN cDNA 1700008J07 gene [Source:MGI Symbol;Acc:MGI:1916610]	0.474471	0.488143	0.708609	0.49654	0.593844	0.667091	0.438235	0.552255	0.799126	0.496754	0.740721	1.11824
1700010I14Rik	ENSMUSG00000023873	RIKEN cDNA 1700010I14 gene [Source:MGI Symbol;Acc:MGI:1914181]	2.60406	3.11685	2.61596	2.56562	3.46565	2.35002	2.49939	2.99653	2.20464	2.70671	2.52336	2.7686
1700012B09Rik	ENSMUSG00000031927	RIKEN cDNA 1700012B09 gene [Source:MGI Symbol;Acc:MGI:1916575]	0.485838	0.483176	0.789073	0.128214	0.480929	0.554655	0.216888	0.409977	0.664436	0.637881	1.04189	0.760965
1700012D14Rik	ENSMUSG00000110424	RIKEN cDNA 1700012D14 gene [Source:MGI Symbol;Acc:MGI:1922729]	0.0766484	0.120361	0.129676	0.101139	0.0948424	0.0781298	0.0855435	0.1176	0.074875	0.149381	0.102734	0.0682125
1700017B05Rik	ENSMUSG00000032300	RIKEN cDNA 1700017B05 gene [Source:MGI Symbol;Acc:MGI:1921461]	50.1804	42.8723	47.1641	60.5472	45.0812	50.3786	35.7129	43.3934	32.937	38.0779	42.2625	35.9425
1700019J19Rik	ENSMUSG00000111489	RIKEN cDNA 1700019J19 gene [Source:MGI Symbol;Acc:MGI:1923662]	0.0448423	0.0704159	0.114641	0.0394468	0.0493214	0.0487563	0.0166821	0.0229336	0.116813	0.0735947	0.0979466	0.0425675
1700020D05Rik	ENSMUSG00000100937	RIKEN cDNA 1700020D05 gene [Source:MGI Symbol;Acc:MGI:1922805]	0.23383	0.305986	0.492301	0.359966	0.0642965	0.317799	0.0869888	0.239175	0.60912	0.12792	0.232155	0.665904
1700020L24Rik	ENSMUSG00000035085	RIKEN cDNA 1700020L24 gene [Source:MGI Symbol;Acc:MGI:1913580]	0.795802	1.05129	1.33353	1.10008	1.62554	1.54511	1.09962	1.19192	2.22111	1.36825	1.08357	2.05046
1700021A07Rik	ENSMUSG00000037535	RIKEN cDNA 1700021A07 gene [Source:MGI Symbol;Acc:MGI:1924174]	2.92493	3.5242	3.98367	3.49539	3.82408	4.05029	4.12666	3.13291	3.45027	3.21534	2.95877	3.37901
1700022I11Rik	ENSMUSG00000028451	RIKEN cDNA 1700022I11 gene [Source:MGI Symbol;Acc:MGI:1914567]	0.140168	0.279717	0.118569	0.254311	0.187893	0.0714384	0.175989	0.0806464	0.119809	0.129398	0.11481	0.0997928
1700025G04Rik	ENSMUSG00000032666	RIKEN cDNA 1700025G04 gene [Source:MGI Symbol;Acc:MGI:1916649]	1.91727	1.81631	1.69342	3.10889	2.79004	2.9948	1.91374	1.41385	2.43347	2.92778	2.23197	3.23468
1700028E10Rik	ENSMUSG00000097321	RIKEN cDNA 1700028E10 gene [Source:MGI Symbol;Acc:MGI:1916713]	0.114884	0.126282	0.114027	0.151591	0.142154	0.196736	0.166681	0.123385	0.21323	0.235683	0.198467	0.220838
1700028J19Rik	ENSMUSG00000038782	RIKEN cDNA 1700028J19 gene [Source:MGI Symbol;Acc:MGI:1917254]	0.322057	0.581584	0.537598	0.276223	0.345369	0.31515	0.431318	0.518833	0.629211	0.369989	0.26859	0.527365
1700029I15Rik	ENSMUSG00000044916	RIKEN cDNA 1700029I15 gene [Source:MGI Symbol;Acc:MGI:1916742]	0.206625	0.49442	0.532683	0.311594	0.486994	0.529555	0.7577	0.634043	0.576699	0.387555	0.527516	0.420307
1700029J07Rik	ENSMUSG00000071103	RIKEN cDNA 1700029J07 gene [Source:MGI Symbol;Acc:MGI:1916729]	0.0871316	0.12162	0.157239	0.0958096	0.311463	0.213157	0.0648289	0.111404	0.226975	0.10725	0.155714	0.413557
1700030C10Rik	ENSMUSG00000099759	RIKEN cDNA 1700030C10 gene [Source:MGI Symbol;Acc:MGI:1916763]	0.298139	0.768275	0.496639	0.423661	0.832409	0.635855	0.332739	0.51021	0.672095	0.357567	0.437175	0.587799
1700030K09Rik	ENSMUSG00000052794	RIKEN cDNA 1700030K09 gene [Source:MGI Symbol;Acc:MGI:1919504]	1.84883	2.42636	2.58694	1.9269	2.25454	2.20685	1.64473	2.10692	2.72217	2.05584	2.61771	2.97594
1700037C18Rik	ENSMUSG00000005983	RIKEN cDNA 1700037C18 gene [Source:MGI Symbol;Acc:MGI:1920511]	0.949438	1.54899	1.60211	1.23653	1.34264	1.78978	1.23852	1.35266	2.16812	1.77069	1.73348	3.03741
1700037H04Rik	ENSMUSG00000027327	RIKEN cDNA 1700037H04 gene [Source:MGI Symbol;Acc:MGI:1914576]	8.85965	10.9239	11.4493	10.6569	11.8026	12.3203	12.3161	10.6022	10.6781	12.4978	12.173	11.4752
1700042O10Rik	ENSMUSG00000086391	RIKEN cDNA 1700042O10 gene [Source:MGI Symbol;Acc:MGI:1920571]	0.703267	1.10434	1.20233	0.537247	1.03813	1.44881	0.702263	0.539506	0.940099	0.911205	0.926073	1.31761
1700048O20Rik	ENSMUSG00000043773	RIKEN cDNA 1700048O20 gene [Source:MGI Symbol;Acc:MGI:1920637]	0.568701	1.36931	1.04339	0.500273	1.06336	0.958425	0.782796	0.712581	1.07405	0.684453	0.745308	0.701806
1700052K11Rik	ENSMUSG00000099681	RIKEN cDNA 1700052K11 gene [Source:MGI Symbol;Acc:MGI:1920681]	0.955048	1.02227	1.08444	0.906212	0.938317	1.64512	0.934145	1.44062	1.65625	1.16235	1.12506	1.69605
1700055D18Rik	ENSMUSG00000070997	RIKEN cDNA 1700055D18 gene [Source:MGI Symbol;Acc:MGI:1920655]	0.0962664	0.0895804	0.115816	0.127025	0.0705879	0.0523344	0.191001	0.106672	0.125385	0.0702183	0.17841	0.121844
1700056E22Rik	ENSMUSG00000044854	RIKEN cDNA 1700056E22 gene [Source:MGI Symbol;Acc:MGI:1920613]	0.782038	0.933305	1.2137	0.866806	0.619309	1.4285	0.942618	0.719921	1.10008	1.43749	1.22988	2.2271
1700056N10Rik	ENSMUSG00000084792	RIKEN cDNA 1700056N10 gene [Source:MGI Symbol;Acc:MGI:1920642]	0.152599	0.798751	1.0671	0.503391	0.944105	0.373315	0.681232	0.468259	0.521738	0.532192	0.590872	0.651858
1700065D16Rik	ENSMUSG00000096655	RIKEN cDNA 1700065D16 gene [Source:MGI Symbol;Acc:MGI:1920660]	0.0684855	0.172068	0.197744	0.0722942	0.203381	0.156373	0.168153	0.17863	0.0802812	0.202316	0.0979128	0.214537
1700066B19Rik	ENSMUSG00000073598	RIKEN cDNA 1700066B19 gene [Source:MGI Symbol;Acc:MGI:1920699]	0.645169	0.726795	0.999762	0.758777	0.902441	0.914975	0.61047	1.00063	1.20568	1.05884	0.969177	1.87726
1700066M21Rik	ENSMUSG00000038323	RIKEN cDNA 1700066M21 gene [Source:MGI Symbol;Acc:MGI:1920717]	2.71827	2.73622	3.47375	2.87269	2.7598	2.40722	2.23755	3.17985	3.34025	2.47284	2.87221	2.97736
1700067K01Rik	ENSMUSG00000046408	RIKEN cDNA 1700067K01 gene [Source:MGI Symbol;Acc:MGI:1920703]	0.121993	0.276706	0.238496	0.080486	0.234812	0.132641	0.226918	0.343149	0.397236	0.216898	0.242239	0.289511
1700086O06Rik	ENSMUSG00000097080	RIKEN cDNA 1700086O06 gene [Source:MGI Symbol;Acc:MGI:1920766]	0.647791	0.986401	1.41698	0.802967	1.03636	1.18456	1.22686	1.26496	1.38066	1.22423	1.23953	1.31371
1700094D03Rik	ENSMUSG00000118506	RIKEN cDNA 1700094D03 gene [Source:MGI Symbol;Acc:MGI:1920795]	0.154175	0.275727	0.289819	0.254296	0.169575	0.146678	0.229424	0.246405	0.225912	0.147601	0.290835	0.38418
1700096K18Rik	ENSMUSG00000101856	RIKEN cDNA 1700096K18 gene [Source:MGI Symbol;Acc:MGI:1920821]	1.3683	1.57567	1.90132	1.44439	1.94141	1.78527	1.43547	1.15465	1.81783	2.06598	2.15186	2.33799
1700097N02Rik	ENSMUSG00000099474	RIKEN cDNA 1700097N02 gene [Source:MGI Symbol;Acc:MGI:1914772]	15.2568	20.8767	28.3824	17.2734	24.4719	29.7978	23.5966	20.3739	33.0276	25.3484	27.1533	35.8718
1700102P08Rik	ENSMUSG00000032611	RIKEN cDNA 1700102P08 gene [Source:MGI Symbol;Acc:MGI:2148248]	0.289734	0.303312	0.551904	0.254872	0.531123	0.315022	0.215572	0.543319	0.817643	0.369839	0.498608	0.458393
1700109H08Rik	ENSMUSG00000008307	RIKEN cDNA 1700109H08 gene [Source:MGI Symbol;Acc:MGI:1924286]	1.76729	1.97936	0.938023	2.09192	2.05816	1.10206	1.45029	0.897198	0.609319	1.23696	1.00634	0.721632
1700113A16Rik	ENSMUSG00000096935	RIKEN cDNA 1700113A16 gene [Source:MGI Symbol;Acc:MGI:1923892]	1.01746	1.71184	1.60661	1.10282	1.49878	2.01499	1.1761	1.17081	2.34282	1.46112	1.08233	1.65574
1700120C14Rik	ENSMUSG00000100599	RIKEN cDNA 1700120C14 gene [Source:MGI Symbol;Acc:MGI:1920850]	0.387301	0.725546	0.938035	0.188282	0.706241	0.698149	0.477748	0.484767	0.836331	0.669089	0.437147	0.667581
1700123M08Rik	ENSMUSG00000085614	RIKEN cDNA 1700123M08 gene [Source:MGI Symbol;Acc:MGI:1923915]	1.32634	1.07443	1.13977	1.00007	0.573107	1.23609	0.916351	1.69581	1.11056	1.45118	1.24159	1.25905
1700123O20Rik	ENSMUSG00000040822	RIKEN cDNA 1700123O20 gene [Source:MGI Symbol;Acc:MGI:1920893]	13.8803	18.0074	18.8513	13.7296	19.1682	17.8418	16.5468	16.0747	20.0474	17.9035	19.5014	18.9443
1810006J02Rik	ENSMUSG00000100182	RIKEN cDNA 1810006J02 gene [Source:MGI Symbol;Acc:MGI:1916280]	4.92619	5.84319	5.97109	3.29194	4.56946	4.31022	6.32375	5.43345	6.52644	5.08337	4.08066	3.94374
1810010H24Rik	ENSMUSG00000078607	RIKEN cDNA 1810010H24 gene [Source:MGI Symbol;Acc:MGI:1916316]	0.1653	0.197768	0.191766	0.124638	0.116879	0.231079	0.289903	0.326079	0.184544	0.271289	0.478281	0.235372
1810013L24Rik	ENSMUSG00000022507	RIKEN cDNA 1810013L24 gene [Source:MGI Symbol;Acc:MGI:1916303]	17.1675	14.659	12.0665	14.6608	12.8514	10.4538	12.9284	13.133	10.6891	12.376	11.2972	9.57235
1810014B01Rik	ENSMUSG00000097412	RIKEN cDNA 1810014B01 gene [Source:MGI Symbol;Acc:MGI:1913513]	3.48088	5.32466	4.81954	4.21692	5.17352	3.18111	2.56199	2.45164	4.45563	4.16147	3.736	5.21282
1810024B03Rik	ENSMUSG00000044145	RIKEN cDNA 1810024B03 gene [Source:MGI Symbol;Acc:MGI:1925560]	0.392297	0.410682	0.576468	0.310585	0.406825	0.621526	0.200148	0.335341	0.897831	0.597845	0.614277	0.622433
1810026B05Rik	ENSMUSG00000101970	RIKEN cDNA 1810026B05 gene [Source:MGI Symbol;Acc:MGI:1916420]	3.07536	3.34628	4.60902	3.75225	2.9018	3.31516	2.87981	2.78746	4.56804	3.14589	3.52597	4.15407
1810030O07Rik	ENSMUSG00000044148	RIKEN cDNA 1810030O07 gene [Source:MGI Symbol;Acc:MGI:1916405]	21.3177	22.5251	22.6671	21.0871	21.3309	21.9762	23.0019	23.1508	21.4582	23.3968	23.8699	22.0836
1810034E14Rik	ENSMUSG00000097101	RIKEN cDNA 1810034E14 gene [Source:MGI Symbol;Acc:MGI:1913753]	0.921641	1.11327	1.18343	0.958864	1.11117	1.41641	1.0286	1.2509	1.21197	1.43987	1.79489	1.69089
1810037I17Rik	ENSMUSG00000054091	RIKEN cDNA 1810037I17 gene [Source:MGI Symbol;Acc:MGI:1914954]	101.705	154.482	164.936	90.433	141.141	135.44	126.715	130.756	195.688	140.373	141.074	173.147
1810041H14Rik	ENSMUSG00000102112	RIKEN cDNA 1810041H14 gene [Source:MGI Symbol;Acc:MGI:1925562]	1.07541	1.46844	1.5188	0.925447	1.00283	1.67765	1.14803	1.00434	2.0097	2.30211	2.33967	3.86149
1810044D09Rik	ENSMUSG00000100680	RIKEN cDNA 1810044D09 gene [Source:MGI Symbol;Acc:MGI:1917048]	2.78367	4.15692	5.68831	3.45703	2.43136	5.34112	2.4671	3.45444	6.87814	3.76232	5.26735	5.12947
1810055G02Rik	ENSMUSG00000035372	RIKEN cDNA 1810055G02 gene [Source:MGI Symbol;Acc:MGI:1919306]	6.22831	6.52906	6.12379	5.2928	6.03135	5.35498	6.27111	5.54404	4.92689	5.49979	4.63778	4.28967
1810058I24Rik	ENSMUSG00000073155	RIKEN cDNA 1810058I24 gene [Source:MGI Symbol;Acc:MGI:1914955]	12.3487	17.9996	20.7112	15.1061	21.6936	22.8903	16.7646	15.7448	24.8519	20.9702	19.0544	27.8606
1810059H22Rik	ENSMUSG00000108207	RIKEN cDNA 1810059H22 gene [Source:MGI Symbol;Acc:MGI:1917070]	0.22176	0.356521	0.300143	0.167209	0.169866	0.258338	0.194461	0.224803	0.216629	0.123483	0.30195	0.214269
1810062G17Rik	ENSMUSG00000027713	RIKEN cDNA 1810062G17 gene [Source:MGI Symbol;Acc:MGI:1919532]	0.82987	0.983074	0.945849	0.57633	1.0809	0.854814	1.07242	0.737149	0.68267	0.824352	0.884637	0.74631
1810062O18Rik	ENSMUSG00000084925	RIKEN cDNA 1810062O18 gene [Source:MGI Symbol;Acc:MGI:1922852]	0.328663	0.344066	0.514027	0.289117	0.253044	0.321614	0.440165	0.235322	0.299655	0.413538	0.44378	0.436786
2010001A14Rik	ENSMUSG00000087165	RIKEN cDNA 2010001A14 gene [Source:MGI Symbol;Acc:MGI:1923766]	3.84526	4.52136	5.27983	3.01492	4.87294	5.36244	3.23418	3.63389	4.35513	4.57304	4.78045	7.14168
2010008C14Rik	ENSMUSG00000107761	RIKEN cDNA 2010008C14 gene [Source:MGI Symbol;Acc:MGI:1917109]	8.11906	11.801	14.7728	9.2966	10.7382	15.4303	12.5061	13.6409	18.091	17.1242	16.0685	18.4399
2010016I18Rik	ENSMUSG00000091575	RIKEN cDNA 2010016I18 gene [Source:MGI Symbol;Acc:MGI:1916456]	3.96071	4.16324	5.71027	6.16354	4.26162	7.77612	2.89485	4.64847	6.85499	3.2943	7.46291	8.04574
2010110K18Rik	ENSMUSG00000097755	RIKEN cDNA 2010110K18 gene [Source:MGI Symbol;Acc:MGI:1922951]	0.837099	0.803303	0.944149	0.681149	0.851659	0.659868	0.669542	0.642174	1.55369	0.560983	0.814481	0.854231
2010204K13Rik	ENSMUSG00000063018	RIKEN cDNA 2010204K13 gene [Source:MGI Symbol;Acc:MGI:1922859]	0.678669	0.855201	0.725768	0.398006	1.40997	0.69691	1.03796	0.809877	0.933064	1.01069	1.04815	1.00215
2010300C02Rik	ENSMUSG00000026090	RIKEN cDNA 2010300C02 gene [Source:MGI Symbol;Acc:MGI:1919347]	1.1447	1.55949	1.56345	1.53114	2.31542	2.23775	1.13754	1.1428	1.45521	1.64062	1.41051	1.5183
2010315B03Rik	ENSMUSG00000074829	RIKEN cDNA 2010315B03 gene [Source:MGI Symbol;Acc:MGI:1919321]	2.81601	3.07037	3.48571	2.91091	2.75066	2.9181	2.50744	3.40029	4.23056	2.57775	3.57302	4.60323
2010320M18Rik	ENSMUSG00000100691	RIKEN cDNA 2010320M18 gene [Source:MGI Symbol;Acc:MGI:1919343]	2.9182	3.40588	4.26991	3.22619	3.12294	4.75937	3.21285	3.93281	5.16205	3.78615	3.19486	4.54831
2210016F16Rik	ENSMUSG00000021550	RIKEN cDNA 2210016F16 gene [Source:MGI Symbol;Acc:MGI:1917403]	12.6504	17.5508	18.8869	13.0958	17.2132	19.8874	15.5595	15.1173	19.543	17.5511	16.2837	19.0158
2210016L21Rik	ENSMUSG00000029559	RIKEN cDNA 2210016L21 gene [Source:MGI Symbol;Acc:MGI:1919607]	7.13162	9.26925	11.0111	6.7239	9.7387	11.1007	8.10714	8.08631	10.6382	9.47023	9.83143	13.4825
2210408F21Rik	ENSMUSG00000087380	RIKEN cDNA 2210408F21 gene [Source:MGI Symbol;Acc:MGI:1920902]	1.37264	1.24653	1.52207	1.22203	1.52794	2.34656	1.36583	1.38287	1.71246	1.76421	1.61567	1.24806
2210408I21Rik	ENSMUSG00000071252	RIKEN cDNA 2210408I21 gene [Source:MGI Symbol;Acc:MGI:1919621]	0.488345	0.378171	0.313878	0.308949	0.286956	0.196386	0.253844	0.277124	0.261395	0.32937	0.199252	0.20956
2300009A05Rik	ENSMUSG00000032403	RIKEN cDNA 2300009A05 gene [Source:MGI Symbol;Acc:MGI:1916728]	1.55181	1.96819	2.85428	1.68012	1.93658	2.20642	1.90954	1.84674	2.17669	2.25296	2.10957	2.69122
2310001H17Rik	ENSMUSG00000097354	RIKEN cDNA 2310001H17 gene [Source:MGI Symbol;Acc:MGI:1923682]	0.923179	0.862896	1.06107	1.05138	0.960994	1.24573	0.797267	1.08761	1.21316	0.834212	1.28319	1.37712
2310009B15Rik	ENSMUSG00000079283	RIKEN cDNA 2310009B15 gene [Source:MGI Symbol;Acc:MGI:1916799]	2.04635	3.51091	4.67763	2.37017	3.41363	4.07909	3.52725	3.13968	4.88645	4.49658	4.19883	4.56496
2310010J17Rik	ENSMUSG00000097162	RIKEN cDNA 2310010J17 gene [Source:MGI Symbol;Acc:MGI:1925579]	2.30954	4.04115	4.94185	3.04748	5.22561	4.73526	3.09308	3.49287	6.18818	3.79039	4.71703	6.48318
2310011J03Rik	ENSMUSG00000020133	RIKEN cDNA 2310011J03 gene [Source:MGI Symbol;Acc:MGI:1913624]	39.4523	43.5242	48.5962	36.6475	41.92	45.4931	45.1349	43.0381	46.2003	44.1954	43.0651	41.299
2310015A10Rik	ENSMUSG00000097729	RIKEN cDNA 2310015A10 gene [Source:MGI Symbol;Acc:MGI:1916798]	0.392778	0.429063	0.539313	0.856283	0.478968	0.835553	0.266828	0.379921	0.367008	0.686663	0.630725	1.04561
2310022A10Rik	ENSMUSG00000049643	RIKEN cDNA 2310022A10 gene [Source:MGI Symbol;Acc:MGI:1913617]	10.5885	9.86036	10.0949	9.80874	10.2453	10.9289	9.96853	10.7156	9.79056	10.4785	10.5722	9.63649
2310022B05Rik	ENSMUSG00000031983	RIKEN cDNA 2310022B05 gene [Source:MGI Symbol;Acc:MGI:1916801]	2.23797	2.43732	2.44274	2.14333	2.79897	2.15858	2.57826	2.44603	2.18619	2.66583	2.39396	2.05591
2310033P09Rik	ENSMUSG00000020441	RIKEN cDNA 2310033P09 gene [Source:MGI Symbol;Acc:MGI:1915112]	8.23671	10.2273	11.3157	8.0492	9.96196	10.5043	8.847	8.97924	15.2453	10.0114	10.7724	16.4902
2310039H08Rik	ENSMUSG00000062619	RIKEN cDNA 2310039H08 gene [Source:MGI Symbol;Acc:MGI:1914351]	6.21394	11.2337	13.9936	9.43964	10.1658	16.1811	13.1125	10.5354	13.7727	14.7403	14.4956	17.0269
2310043P16Rik	ENSMUSG00000108732	RIKEN cDNA 2310043P16 gene [Source:MGI Symbol;Acc:MGI:1917385]	1.11753	0.729846	0.70307	1.56929	0.86266	1.07015	0.846735	0.873032	0.480736	0.866557	0.86726	0.64234
2310047D07Rik	ENSMUSG00000100783	RIKEN cDNA 2310047D07 gene [Source:MGI Symbol;Acc:MGI:1916907]	0.676867	1.39187	2.00672	0.893137	1.27624	1.34047	0.755418	0.853058	2.17254	0.476085	1.44004	2.54717
2310057M21Rik	ENSMUSG00000040177	RIKEN cDNA 2310057M21 gene [Source:MGI Symbol;Acc:MGI:1915527]	1.0548	1.19294	1.05193	0.948443	1.09427	0.881591	1.12829	1.15885	1.23875	1.17726	1.0896	1.06508
2310058D17Rik	ENSMUSG00000085379	RIKEN cDNA 2310058D17 gene [Source:MGI Symbol;Acc:MGI:1922944]	0.683679	0.767772	0.818778	0.426459	0.553722	0.770383	0.790767	0.820094	0.922862	0.693628	0.947827	0.725695
2310061I04Rik	ENSMUSG00000050705	RIKEN cDNA 2310061I04 gene [Source:MGI Symbol;Acc:MGI:1916912]	5.85149	8.95563	11.0653	6.50315	7.83193	9.16697	7.7079	8.38353	12.2373	8.83241	10.2118	13.8475
2410002F23Rik	ENSMUSG00000045411	RIKEN cDNA 2410002F23 gene [Source:MGI Symbol;Acc:MGI:1914226]	10.82	16.5808	15.1762	11.1067	15.2544	12.8351	15.4617	10.0679	11.6913	16.1479	10.6806	9.18124
2410003L11Rik	ENSMUSG00000085860	RIKEN cDNA 2410003L11 gene [Source:MGI Symbol;Acc:MGI:1916979]	0	0.182058	0.313836	0.183579	0.0573835	0.453808	0.426998	0.160094	0.203861	0.313957	0.414389	0.0495256
2410004B18Rik	ENSMUSG00000036873	RIKEN cDNA 2410004B18 gene [Source:MGI Symbol;Acc:MGI:1913671]	6.92258	9.35131	10.5815	5.51172	8.63858	8.73151	8.55764	8.36457	10.1915	8.04621	8.36441	9.46616
2410004P03Rik	ENSMUSG00000071398	RIKEN cDNA 2410004P03 gene [Source:MGI Symbol;Acc:MGI:1920917]	0.258743	0.447522	0.192862	0.118753	0.3712	0.201821	0.301325	0.258903	0.461555	0.267711	0.335073	0.304351
2410006H16Rik	ENSMUSG00000086841	RIKEN cDNA 2410006H16 gene [Source:MGI Symbol;Acc:MGI:1916471]	78.3744	104.047	124.261	94.6657	114.242	150.999	102.561	94.7454	115.431	138.734	137.293	158.69
2410022M11Rik	ENSMUSG00000100017	RIKEN cDNA 2410022M11 gene [Source:MGI Symbol;Acc:MGI:1917005]	0.333146	0.501341	0.507261	0.274744	0.721393	0.509377	0.534474	0.431275	0.447477	0.580927	0.446526	0.385424
2410131K14Rik	ENSMUSG00000032840	RIKEN cDNA 2410131K14 gene [Source:MGI Symbol;Acc:MGI:1924042]	2.20469	2.09049	1.97659	2.11911	1.78963	1.73466	1.95743	2.15061	2.09176	2.13284	1.7707	1.39412
2500002B13Rik	ENSMUSG00000096917	RIKEN cDNA 2500002B13 gene [Source:MGI Symbol;Acc:MGI:1925603]	0.381469	0.537582	0.383917	0.154878	0.484121	0.239287	0.0982473	0.191342	0.171989	0.144476	0.139841	0.250696
2500004C02Rik	ENSMUSG00000073236	RIKEN cDNA 2500004C02 gene [Source:MGI Symbol;Acc:MGI:1919576]	0.407723	0.67905	0.903006	0.806996	0.703249	0.755643	0.579142	0.767737	1.37591	0.836439	1.10401	2.08474
2510002D24Rik	ENSMUSG00000071632	RIKEN cDNA 2510002D24 gene [Source:MGI Symbol;Acc:MGI:1919557]	6.13185	9.769	10.7515	6.3598	9.45384	9.30185	7.94917	8.38093	12.5031	8.34965	9.85767	12.4295
2510009E07Rik	ENSMUSG00000043391	RIKEN cDNA 2510009E07 gene [Source:MGI Symbol;Acc:MGI:1919440]	3.00062	2.37339	2.54339	3.03952	2.01021	2.82752	1.84694	2.37166	2.73579	2.26332	2.7733	3.59071
2510016D11Rik	ENSMUSG00000106825	RIKEN cDNA 2510016D11 gene [Source:MGI Symbol;Acc:MGI:1917539]	0.727129	0.570905	0.400945	0.906155	0.799758	0.790594	0.631177	0.681769	0.394614	0.53038	0.24064	0.690242
2510039O18Rik	ENSMUSG00000044496	RIKEN cDNA 2510039O18 gene [Source:MGI Symbol;Acc:MGI:1924284]	35.3609	34.9132	33.9046	33.1825	32.8835	32.5067	35.6596	35.1967	29.8033	35.0905	33.4152	29.1481
2510046G10Rik	ENSMUSG00000066175	RIKEN cDNA 2510046G10 gene [Source:MGI Symbol;Acc:MGI:3698051]	0.794289	1.22747	1.26274	0.698718	0.99843	1.54217	1.35081	0.783427	1.25624	1.21047	1.35189	1.13099
2600006K01Rik	ENSMUSG00000039798	RIKEN cDNA 2600006K01 gene [Source:MGI Symbol;Acc:MGI:1917569]	0.169801	0.222199	0.229819	0.336083	0.233452	0.415399	0.0947535	0.369075	0.331745	0.325122	0.303453	0.282078
2610001J05Rik	ENSMUSG00000052419	RIKEN cDNA 2610001J05 gene [Source:MGI Symbol;Acc:MGI:1913770]	9.15887	11.4155	11.4331	8.63036	10.9122	10.5299	10.9024	10.8417	12.347	12.0976	10.8743	11.2596
2610002M06Rik	ENSMUSG00000031242	RIKEN cDNA 2610002M06 gene [Source:MGI Symbol;Acc:MGI:1914278]	3.5288	3.59559	3.65997	3.10697	2.76593	2.74448	3.62999	3.44408	3.28768	3.21002	2.84272	2.84315
2610005L07Rik	ENSMUSG00000071793	RIKEN cDNA 2610005L07 gene [Source:MGI Symbol;Acc:MGI:1914283]	1.1852	0.940562	0.413965	1.02157	0.678071	0.701479	1.12006	1.07786	0.466845	0.556872	0.717412	0.299414
2610008E11Rik	ENSMUSG00000060301	RIKEN cDNA 2610008E11 gene [Source:MGI Symbol;Acc:MGI:1919378]	1.534	1.73211	1.48084	1.37888	1.48092	1.32193	1.7793	1.6547	1.88458	1.27528	1.61213	1.95535
2610017A05Rik	ENSMUSG00000107909	RIKEN cDNA 2610017A05 gene [Source:MGI Symbol;Acc:MGI:1919056]	0.239555	0.250782	0.389074	0.126439	0.276657	0.156278	0.294091	0.0918864	0.468025	0.235893	0.313948	0.545766
2610020C07Rik	ENSMUSG00000097537	RIKEN cDNA 2610020C07 gene [Source:MGI Symbol;Acc:MGI:1917168]	0.567318	0.652131	0.792934	0.543091	0.477164	0.362844	0.409689	0.45228	0.738923	0.492922	0.556628	0.744449
2610021A01Rik	ENSMUSG00000091474	RIKEN cDNA 2610021A01 gene [Source:MGI Symbol;Acc:MGI:1922662]	2.44131	1.98969	1.98844	2.6268	1.89223	1.83046	2.44119	2.87838	2.67293	2.19156	2.44985	2.53132
2610035D17Rik	ENSMUSG00000087259	RIKEN cDNA 2610035D17 gene [Source:MGI Symbol;Acc:MGI:1919636]	1.42576	1.66934	1.65888	1.93083	1.7642	1.98876	0.984048	1.07937	1.09956	1.61641	1.63161	2.16372
2610037D02Rik	ENSMUSG00000097536	RIKEN cDNA 2610037D02 gene [Source:MGI Symbol;Acc:MGI:1917290]	0.158526	0.078829	0.0429118	0.125507	0.0523082	0	0.0796156	0.109451	0.0619434	0.09106	0.0661042	0.033859
2610044O15Rik8	ENSMUSG00000071302	RIKEN cDNA 2610044O15 gene [Source:MGI Symbol;Acc:MGI:1919389]	2.6293	2.41251	2.67946	2.53063	2.0924	2.27022	2.1174	2.9267	2.69941	2.43681	2.61661	3.17128
2610300M13Rik	ENSMUSG00000107479	RIKEN cDNA 2610300M13 gene [Source:MGI Symbol;Acc:MGI:1919734]	0.0957874	0.110304	0.103715	0.278065	0.252852	0.2812	0.27795	0.249841	0.299428	0.660262	0.958622	0.736518
2610301B20Rik	ENSMUSG00000059482	RIKEN cDNA 2610301B20 gene [Source:MGI Symbol;Acc:MGI:1914407]	3.94406	4.68639	3.07824	3.11816	3.18487	2.65984	2.84165	3.86824	3.12126	2.90873	3.44988	2.51178
2610306M01Rik	ENSMUSG00000100164	RIKEN cDNA 2610306M01 gene [Source:MGI Symbol;Acc:MGI:1914420]	1.98569	2.47851	2.4119	0.856586	1.70102	1.80609	2.13089	1.93342	3.50646	2.09947	1.81981	2.93618
2610318N02Rik	ENSMUSG00000049916	RIKEN cDNA 2610318N02 gene [Source:MGI Symbol;Acc:MGI:1917708]	10.8693	14.5252	16.9817	12.3823	13.8962	14.2215	12.5598	11.1803	14.2709	11.7012	10.9511	13.6853
2610507B11Rik	ENSMUSG00000010277	RIKEN cDNA 2610507B11 gene [Source:MGI Symbol;Acc:MGI:1919753]	48.071	35.2324	29.8388	47.825	33.6815	34.9257	38.3861	40.1178	30.9701	34.7187	33.5367	30.383
2610507I01Rik	ENSMUSG00000085882	RIKEN cDNA 2610507I01 gene [Source:MGI Symbol;Acc:MGI:1919453]	0.90698	0.995429	0.818374	1.46701	0.917124	0.858899	1.04489	1.0549	1.3147	0.840297	1.08058	1.29145
2610509F24Rik	ENSMUSG00000103968	RIKEN cDNA 2610509F24 gene [Source:MGI Symbol;Acc:MGI:1917165]	0.569787	0.79532	1.24246	1.12776	0.940049	1.1616	0.953867	1.23847	0.834906	0.896164	0.678847	0.540881
2700038G22Rik	ENSMUSG00000097180	RIKEN cDNA 2700038G22 gene [Source:MGI Symbol;Acc:MGI:1914444]	3.81925	5.38325	5.45074	3.0962	3.62416	4.92613	4.12318	4.34699	6.24253	3.11357	4.25287	4.54965
2700049A03Rik	ENSMUSG00000034601	RIKEN cDNA 2700049A03 gene [Source:MGI Symbol;Acc:MGI:1924217]	2.5313	1.83511	1.72216	2.92927	1.97644	1.86549	2.01682	1.76533	1.62645	2.15492	1.70143	1.82144
2700062C07Rik	ENSMUSG00000024273	RIKEN cDNA 2700062C07 gene [Source:MGI Symbol;Acc:MGI:1915296]	8.75382	14.9032	14.3345	9.52844	13.1294	12.9309	11.7105	12.142	15.1447	12.2141	13.3791	14.7729
2700081O15Rik	ENSMUSG00000053080	RIKEN cDNA 2700081O15 gene [Source:MGI Symbol;Acc:MGI:1919667]	0.571502	0.55682	0.541198	0.403185	0.42943	0.369139	0.549414	0.503535	0.829128	0.441111	0.465163	0.539824
2700097O09Rik	ENSMUSG00000062198	RIKEN cDNA 2700097O09 gene [Source:MGI Symbol;Acc:MGI:1919908]	1.12531	1.8293	1.68038	1.03522	1.52971	1.40879	1.194	1.0335	1.51731	1.0795	1.0669	1.2074
2700099C18Rik	ENSMUSG00000098090	RIKEN cDNA 2700099C18 gene [Source:MGI Symbol;Acc:MGI:1924272]	3.45211	5.87733	7.3773	3.62012	5.27572	5.83755	4.03523	3.80513	9.79724	4.66663	3.96133	10.9434
2810001G20Rik	ENSMUSG00000087497	RIKEN cDNA 2810001G20 gene [Source:MGI Symbol;Acc:MGI:1913706]	2.29631	2.40392	3.32874	2.43394	2.54637	2.88557	1.63851	2.36804	3.01542	3.05818	3.13948	3.53773
2810002D19Rik	ENSMUSG00000045464	RIKEN cDNA 2810002D19 gene [Source:MGI Symbol;Acc:MGI:1913707]	1.28733	1.10263	1.21436	1.08096	1.25501	1.62237	1.15373	1.2569	2.0959	1.04037	1.48725	1.41643
2810004N23Rik	ENSMUSG00000031984	RIKEN cDNA 2810004N23 gene [Source:MGI Symbol;Acc:MGI:1913773]	6.71977	7.56493	7.17603	7.04034	6.70585	6.68033	7.12041	7.33673	5.91279	7.11477	6.43926	5.63527
2810006K23Rik	ENSMUSG00000047635	RIKEN cDNA 2810006K23 gene [Source:MGI Symbol;Acc:MGI:1919900]	2.72838	2.76201	3.07417	2.81433	2.90189	3.45593	3.0141	3.30427	3.16584	2.69349	3.0196	3.56943
2810013P06Rik	ENSMUSG00000099881	RIKEN cDNA 2810013P06 gene [Source:MGI Symbol;Acc:MGI:1914456]	2.64398	2.52424	3.66253	3.29223	3.07191	3.91736	3.15863	3.14245	4.21981	3.85034	4.52543	5.4881
2810021J22Rik	ENSMUSG00000020491	RIKEN cDNA 2810021J22 gene [Source:MGI Symbol;Acc:MGI:1917194]	1.92467	1.86641	1.91031	1.59062	1.52084	1.75123	1.84279	1.96607	1.64265	1.36325	1.41205	1.60106
2810025M15Rik	ENSMUSG00000049881	RIKEN cDNA 2810025M15 gene [Source:MGI Symbol;Acc:MGI:1917203]	0.705498	1.22601	1.01852	0.819206	1.16395	1.19664	0.818867	1.27727	1.37835	1.4589	1.47934	0.924198
2810029C07Rik	ENSMUSG00000096995	RIKEN cDNA 2810029C07 gene [Source:MGI Symbol;Acc:MGI:1919920]	0.305451	0.309107	0.385854	0.107479	0.369557	0.365323	0.204539	0.265568	0.238707	0.250651	0.388177	0.347947
2810039B14Rik	ENSMUSG00000099034	RIKEN cDNA 2810039B14 gene [Source:MGI Symbol;Acc:MGI:1919915]	0.0929965	0.120071	0.139852	0.11453	0.112514	0.161782	0.117627	0.10939	0.121127	0.10175	0.147729	0.070623
2810402E24Rik	ENSMUSG00000099966	RIKEN cDNA 2810402E24 gene [Source:MGI Symbol;Acc:MGI:1913715]	1.80626	1.74704	2.03134	1.88253	1.66276	2.092	1.89902	2.45001	2.3782	2.14813	2.24555	2.44148
2810403D21Rik	ENSMUSG00000086629	RIKEN cDNA 2810403D21 gene [Source:MGI Symbol;Acc:MGI:1917214]	0.319465	0.351908	0.391511	0.301998	0.401197	0.342165	0.383147	0.369442	0.493729	0.410834	0.65329	0.529571
2810405F17Rik	ENSMUSG00000101493	RIKEN cDNA 2810405F17 gene [Source:MGI Symbol;Acc:MGI:1917225]	0.249356	0.54073	0.449991	0.376033	0.646477	0.987653	0.119269	0.51922	0.835155	0.350777	0.509287	1.1159
2810408A11Rik	ENSMUSG00000018570	RIKEN cDNA 2810408A11 gene [Source:MGI Symbol;Acc:MGI:1917669]	0.436885	0.844356	0.500335	0.487787	0.637616	0.849549	0.506339	0.683195	0.656579	0.551546	0.76074	0.95705
2810408I11Rik	ENSMUSG00000087213	RIKEN cDNA 2810408I11 gene [Source:MGI Symbol;Acc:MGI:1917191]	2.54956	3.94129	4.52428	2.91562	3.81374	3.63144	3.62319	3.62488	5.28001	3.83561	3.52357	4.84044
2810414N06Rik	ENSMUSG00000100594	RIKEN cDNA 2810414N06 gene [Source:MGI Symbol;Acc:MGI:1919065]	0.403375	0.271466	0.33797	0.26613	0.617964	0.422919	0.5145	0.287343	0.225167	0.378294	0.343274	0.246158
2810429I04Rik	ENSMUSG00000097709	RIKEN cDNA 2810429I04 gene [Source:MGI Symbol;Acc:MGI:1924187]	0.126763	0.118486	0.106209	0.107528	0.164322	0.0664526	0.15158	0.111138	0.0796053	0.081731	0.0755132	0.032232
2810454H06Rik	ENSMUSG00000100876	RIKEN cDNA 2810454H06 gene [Source:MGI Symbol;Acc:MGI:1920063]	0.0758388	0.105857	0.171075	0.0833921	0.104267	0.103073	0.0987467	0.106662	0.246947	0.0933493	0.16565	0.197977
2810455O05Rik	ENSMUSG00000085030	RIKEN cDNA 2810455O05 gene [Source:MGI Symbol;Acc:MGI:1920072]	0.541202	0.849848	1.14651	0.683076	1.00935	0.805906	0.735315	0.667896	0.965416	0.810978	0.700859	0.737115
2810459M11Rik	ENSMUSG00000026227	RIKEN cDNA 2810459M11 gene [Source:MGI Symbol;Acc:MGI:1920042]	0.358362	0.343894	0.053892	0.189146	0.354741	0.0974101	0.31996	0.0916381	0.0466761	0.225453	0.142318	0.0340182
2900026A02Rik	ENSMUSG00000051339	RIKEN cDNA 2900026A02 gene [Source:MGI Symbol;Acc:MGI:1920194]	3.43665	2.86584	2.4867	3.40347	2.51927	2.76045	3.68354	4.00259	1.45931	2.11658	2.60835	1.1212
2900041M22Rik	ENSMUSG00000054418	RIKEN cDNA 2900041M22 gene [Source:MGI Symbol;Acc:MGI:1925653]	1.1598	1.49435	1.52949	1.38322	1.5087	2.36443	0.647199	1.31749	2.00448	1.35438	2.33842	2.66772
2900052L18Rik	ENSMUSG00000043993	RIKEN cDNA 2900052L18 gene [Source:MGI Symbol;Acc:MGI:1924085]	0.400908	0.209848	0.678265	1.02495	0.620089	0.817313	0.0838938	0.46133	0.48954	0.164491	0.626907	0.249749
2900076A07Rik	ENSMUSG00000097277	RIKEN cDNA 2900076A07 gene [Source:MGI Symbol;Acc:MGI:1920242]	1.57723	2.15276	2.12571	1.63333	1.35049	1.92112	1.33691	1.36312	2.96446	1.4581	1.87912	2.84282
2900093K20Rik	ENSMUSG00000099632	RIKEN cDNA 2900093K20 gene [Source:MGI Symbol;Acc:MGI:1915287]	0.280706	0.80812	0.823169	0.555594	0.694675	0.686716	0.704886	0.484518	0.548423	0.97897	1.08691	0.799398
2900097C17Rik	ENSMUSG00000102869	RIKEN cDNA 2900097C17 gene [Source:MGI Symbol;Acc:MGI:1914767]	29.3305	22.6665	21.476	27.6459	20.3685	19.1845	28.0271	29.2453	18.806	25.2045	24.3252	15.0779
3000002C10Rik	ENSMUSG00000070282	RIKEN cDNA 3000002C10 gene [Source:MGI Symbol;Acc:MGI:3036226]	0.63968	0.847537	1.02811	0.527543	0.857481	0.766151	1.05972	0.85877	1.17165	1.04984	0.845475	1.22395
3010003L21Rik	ENSMUSG00000085355	RIKEN cDNA 3010003L21 gene [Source:MGI Symbol;Acc:MGI:1924094]	0.36442	0.429186	0.678188	0.510911	0.751537	0.891512	0.9151	0.698905	0.489484	0.841052	0.814072	0.648624
3110001I22Rik	ENSMUSG00000079737	RIKEN cDNA 3110001I22 gene [Source:MGI Symbol;Acc:MGI:1913848]	4.20071	4.66632	3.97985	3.14098	4.11977	3.65389	4.06312	3.86705	4.74185	4.2131	3.83698	4.0873
3110009E18Rik	ENSMUSG00000026388	RIKEN cDNA 3110009E18 gene [Source:MGI Symbol;Acc:MGI:1920353]	0.917729	1.64698	1.80401	0.973091	1.54113	2.24512	1.53635	1.38291	2.43335	1.53306	1.67913	2.91687
3110040N11Rik	ENSMUSG00000025102	RIKEN cDNA 3110040N11 gene [Source:MGI Symbol;Acc:MGI:1914540]	12.5415	16.6146	18.0827	11.004	12.9054	15.6569	14.2134	14.506	20.0189	15.4902	15.6352	17.9039
3110045C21Rik	ENSMUSG00000097503	RIKEN cDNA 3110045C21 gene [Source:MGI Symbol;Acc:MGI:1914553]	0.490803	1.08266	1.3602	0.786399	0.867578	1.20069	0.939019	0.591667	0.82191	0.863036	0.584745	1.39771
3110056K07Rik	ENSMUSG00000085622	RIKEN cDNA 3110056K07 gene [Source:MGI Symbol;Acc:MGI:1920454]	1.18626	1.0635	1.10453	0.965814	1.29087	1.5848	0.943648	0.977796	1.3314	1.30482	1.20282	1.68912
3110070M22Rik	ENSMUSG00000074635	RIKEN cDNA 3110070M22 gene [Source:MGI Symbol;Acc:MGI:1914554]	0.491669	0.367651	0.887272	0.556085	0.231763	0.286384	0.470338	0.511887	0.548907	0.806922	0.251047	0.600078
3110082I17Rik	ENSMUSG00000053553	RIKEN cDNA 3110082I17 gene [Source:MGI Symbol;Acc:MGI:1920462]	5.15823	5.45051	5.57521	5.18667	5.3018	4.63372	6.84973	6.87731	4.74248	6.50767	5.98122	3.88844
3110083C13Rik	ENSMUSG00000097303	RIKEN cDNA 3110083C13 gene [Source:MGI Symbol;Acc:MGI:1920458]	0.657688	1.09731	1.74322	1.2475	1.62761	2.0112	0.871641	1.16675	2.48958	1.28177	1.42023	2.98505
3300005D01Rik	ENSMUSG00000096965	RIKEN cDNA 3300005D01 gene [Source:MGI Symbol;Acc:MGI:1925762]	1.038	1.3734	1.69108	0.913107	1.37953	1.41075	0.547053	1.10597	1.35198	0.828118	0.549636	1.23168
3830403N18Rik	ENSMUSG00000031125	RIKEN cDNA 3830403N18 gene [Source:MGI Symbol;Acc:MGI:1917941]	0.856538	0.794785	0.913379	1.13022	0.642336	0.82547	0.304163	0.268808	0.304262	0.638973	0.649399	0.166313
3830406C13Rik	ENSMUSG00000033111	RIKEN cDNA 3830406C13 gene [Source:MGI Symbol;Acc:MGI:1917937]	4.21925	4.87671	5.27549	4.13576	5.31311	4.92924	4.29567	4.84193	6.32544	5.83643	5.84754	7.28294
3830408C21Rik	ENSMUSG00000071181	RIKEN cDNA 3830408C21 gene [Source:MGI Symbol;Acc:MGI:1917940]	0.27096	0.189106	0.274124	0.335867	0.284478	0.455307	0.256587	0.220463	0.272712	0.357105	0.283693	0.303981
4632404H12Rik	ENSMUSG00000042579	RIKEN cDNA 4632404H12 gene [Source:MGI Symbol;Acc:MGI:1921284]	0.63192	0.770579	0.870941	0.769687	0.698857	0.985311	0.906756	1.05478	0.936124	0.786372	1.07553	0.919569
4632415L05Rik	ENSMUSG00000048106	RIKEN cDNA 4632415L05 gene [Source:MGI Symbol;Acc:MGI:1918058]	1.71509	1.37201	1.64681	1.70799	1.45217	1.41442	1.50241	1.82215	1.53	1.5083	1.89686	1.74174
4632427E13Rik	ENSMUSG00000074024	RIKEN cDNA 4632427E13 gene [Source:MGI Symbol;Acc:MGI:1915436]	0.0871754	0.0969647	0.0737427	0.0575146	0.0539341	0.0888602	0.0972922	0.0877746	0.0851584	0.0625936	0.0714046	0.100855
4732416N19Rik	ENSMUSG00000107402	RIKEN cDNA 4732416N19 gene [Source:MGI Symbol;Acc:MGI:2444634]	0.20587	0.215518	0.216717	0.211282	0.207564	0.373065	0.191468	0.245671	0.335178	0.234633	0.436044	0.537422
4732440D04Rik	ENSMUSG00000090031	RIKEN cDNA 4732440D04 gene [Source:MGI Symbol;Acc:MGI:3604103]	0.337204	0.379867	0.357176	0.338546	0.387011	0.370621	0.335431	0.309296	0.38669	0.294754	0.296943	0.313139
4732471J01Rik	ENSMUSG00000053714	RIKEN cDNA 4732471J01 gene [Source:MGI Symbol;Acc:MGI:3603586]	0.0826664	0.100964	0.140893	0.0969597	0.136385	0.0599212	0.0615066	0.0775095	0.0717812	0.120597	0.109432	0.130788
4833403J16Rik	ENSMUSG00000107481	RIKEN cDNA 4833403J16 gene [Source:MGI Symbol;Acc:MGI:1921153]	7.98889	12.1611	14.7999	11.4072	14.3264	14.8546	10.0359	8.79323	12.2905	11.3378	12.5527	15.1123
4833407H14Rik	ENSMUSG00000097779	RIKEN cDNA 4833407H14 gene [Source:MGI Symbol;Acc:MGI:1921149]	0.292966	0.58551	0.480627	0.632574	0.571224	0.694989	0.326965	0.347335	0.364239	0.393392	0.349041	0.568849
4833408A19Rik	ENSMUSG00000118132	RIKEN cDNA 4833408A19 gene [Source:MGI Symbol;Acc:MGI:1921038]	0.519871	0.544235	0.396916	0.369373	0.527813	0.652207	0.624833	0.521527	0.625037	0.52505	0.667021	0.512478
4833413G10Rik	ENSMUSG00000104950	RIKEN cDNA 4833413G10 gene [Source:MGI Symbol;Acc:MGI:1921834]	0.14313	0.267567	0.184496	0.242823	0.202405	0.200086	0.27384	0.298031	0.479377	0.201345	0.438495	0.174689
4833417C18Rik	ENSMUSG00000086015	RIKEN cDNA 4833417C18 gene [Source:MGI Symbol;Acc:MGI:1921156]	1.1288	0.738562	1.21657	1.07573	0.620773	1.17618	1.04983	1.32298	0.735121	1.1064	1.12071	0.714356
4833418N02Rik	ENSMUSG00000085287	RIKEN cDNA 4833418N02 gene [Source:MGI Symbol;Acc:MGI:1921847]	0.446594	0.595716	0.532953	0.437214	0.356518	0.281946	0.627047	0.486273	0.759939	0.579263	0.480584	0.451289
4833419F23Rik	ENSMUSG00000117401	RIKEN cDNA 4833419F23 gene [Source:MGI Symbol;Acc:MGI:1921165]	0.942043	1.17404	1.09287	1.30223	1.77624	1.46324	0.650847	1.23888	1.40228	2.17186	1.87059	2.04401
4833420G17Rik	ENSMUSG00000062822	RIKEN cDNA 4833420G17 gene [Source:MGI Symbol;Acc:MGI:1914642]	7.27828	8.02467	8.92055	8.01213	7.75874	8.52058	6.67663	7.07157	9.49046	7.8987	9.07922	11.1063
4833438C02Rik	ENSMUSG00000118087	RIKEN cDNA 4833438C02 gene [Source:MGI Symbol;Acc:MGI:2147599]	3.3384	4.60471	5.08827	4.22649	4.46577	6.6219	3.70065	4.17032	5.55279	4.27579	5.05235	6.61645
4833439L19Rik	ENSMUSG00000025871	RIKEN cDNA 4833439L19 gene [Source:MGI Symbol;Acc:MGI:1921162]	22.8603	20.5726	18.2274	21.153	18.4149	16.4731	21.7092	21.9716	17.1479	19.0049	18.4151	13.7599
4833445I07Rik	ENSMUSG00000103103	RIKEN cDNA 4833445I07 gene [Source:MGI Symbol;Acc:MGI:2143268]	0.508887	0.481999	0.655959	0.35173	0.439777	0.47426	0.594989	0.687827	0.852194	0.45736	0.866129	0.966142
4921524J17Rik	ENSMUSG00000036934	RIKEN cDNA 4921524J17 gene [Source:MGI Symbol;Acc:MGI:1913964]	8.15235	9.14224	9.10936	7.31737	9.3055	7.57555	6.95607	8.16294	8.42674	7.85659	8.35748	6.74894
4921525O09Rik	ENSMUSG00000113211	RIKEN cDNA 4921525O09 gene [Source:MGI Symbol;Acc:MGI:1921300]	1.39111	1.40072	1.89719	1.16301	1.47166	1.29893	1.68292	1.62114	2.11619	1.75152	1.70799	1.98081
4921531C22Rik	ENSMUSG00000085704	RIKEN cDNA 4921531C22 gene [Source:MGI Symbol;Acc:MGI:1913980]	0.34389	0.635306	0.56583	0.693999	0.834351	1.15471	0.586987	0.884548	0.632346	0.647387	0.891727	0.95053
4930402H24Rik	ENSMUSG00000027309	RIKEN cDNA 4930402H24 gene [Source:MGI Symbol;Acc:MGI:1923029]	1.22816	1.05319	0.922918	1.1477	0.83144	0.992384	1.03739	1.36028	1.4076	0.753567	1.48547	1.32355
4930404N11Rik	ENSMUSG00000020234	RIKEN cDNA 4930404N11 gene [Source:MGI Symbol;Acc:MGI:1921072]	0.59083	0.939673	0.799663	0.629684	0.787311	0.815352	0.355059	0.627577	0.57716	0.428889	0.514401	0.873643
4930417O13Rik	ENSMUSG00000108129	RIKEN cDNA 4930417O13 gene [Source:MGI Symbol;Acc:MGI:1921120]	0.277501	0.295192	0.0888484	0.141742	0.265836	0.175194	0.0299715	0.0892735	0.122424	0.0661111	0.0639903	0.191195
4930426L09Rik	ENSMUSG00000026736	RIKEN cDNA 4930426L09 gene [Source:MGI Symbol;Acc:MGI:1921879]	0.489892	0.384638	0.442032	0.359122	0.134706	0.754589	0.51637	0.48021	0.319038	0.536003	0.389106	0.34878
4930428O21Rik	ENSMUSG00000106333	RIKEN cDNA 4930428O21 gene [Source:MGI Symbol;Acc:MGI:1923034]	1.05192	1.07728	1.09359	0.965585	1.2073	0.820507	1.32713	1.3508	1.02758	0.900732	0.817347	1.04197
4930430F08Rik	ENSMUSG00000046567	RIKEN cDNA 4930430F08 gene [Source:MGI Symbol;Acc:MGI:1921197]	0.684834	0.816502	0.629372	0.6108	0.617237	0.486063	0.544924	0.71508	0.805264	0.770108	0.64971	0.695237
4930431P19Rik	ENSMUSG00000109147	RIKEN cDNA 4930431P19 gene [Source:MGI Symbol;Acc:MGI:1921136]	0.268943	0.288586	0.206268	0.195181	0.24404	0.328969	0.1951	0.247581	0.394081	0.242762	0.288378	0.344654
4930432K21Rik	ENSMUSG00000008129	RIKEN cDNA 4930432K21 gene [Source:MGI Symbol;Acc:MGI:1921916]	0.711128	0.718486	0.805799	0.632837	0.818538	1.02494	0.849027	0.748526	0.775451	0.705685	0.729022	0.918386
4930453N24Rik	ENSMUSG00000059920	RIKEN cDNA 4930453N24 gene [Source:MGI Symbol;Acc:MGI:1914859]	11.339	12.8088	12.3137	11.5635	13.9063	11.4231	12.4906	11.8496	12.6907	13.4328	12.0906	12.0021
4930473A02Rik	ENSMUSG00000060029	RIKEN cDNA 4930473A02 gene [Source:MGI Symbol;Acc:MGI:2447823]	0.11296	0.532142	0.22933	0.298105	0.605683	0.276343	0.283655	0.303297	0.220693	0.370777	0.235517	0.522743
4930481A15Rik	ENSMUSG00000086938	RIKEN cDNA 4930481A15 gene [Source:MGI Symbol;Acc:MGI:1922181]	0.142107	0.232449	0.336589	0.515661	0.205146	0.521475	0.0991245	0.286169	0.347049	0.378991	0.507923	0.328815
4930503L19Rik	ENSMUSG00000044906	RIKEN cDNA 4930503L19 gene [Source:MGI Symbol;Acc:MGI:1922045]	7.00845	8.26536	8.12883	7.25918	7.70115	7.11263	5.84959	6.31774	8.65069	7.91801	8.31018	11.0903
4930509E16Rik	ENSMUSG00000096986	RIKEN cDNA 4930509E16 gene [Source:MGI Symbol;Acc:MGI:1922365]	1.33636	1.76622	1.35653	1.32251	1.48821	1.25321	1.67788	2.30665	1.95816	2.30288	1.63195	0.808711
4930513N10Rik	ENSMUSG00000074136	RIKEN cDNA 4930513N10 gene [Source:MGI Symbol;Acc:MGI:2443064]	0.476528	0.417316	0.545736	0.580418	0.393094	0.56794	0.552285	0.74519	0.626639	0.594074	0.644164	0.652434
4930515G01Rik	ENSMUSG00000092183	RIKEN cDNA 4930515G01 gene [Source:MGI Symbol;Acc:MGI:1914892]	0.350995	0.601273	0.83495	0.547352	0.579081	0.624487	0.462952	0.563005	0.935112	0.576049	0.98842	1.045
4930518I15Rik	ENSMUSG00000074629	RIKEN cDNA 4930518I15 gene [Source:MGI Symbol;Acc:MGI:1921954]	0.323902	0.521664	0.449629	0.690405	0.493276	0.487624	0.444912	0.61164	0.53546	0.408911	0.296845	0.461206
4930519F09Rik	ENSMUSG00000090126	RIKEN cDNA 4930519F09 gene [Source:MGI Symbol;Acc:MGI:2149783]	0.228023	0.432662	0.231465	0.639371	0.470249	0.0464861	0.222675	0.0655974	0.111374	0.397619	0.203751	0.162342
4930519L02Rik	ENSMUSG00000105652	RIKEN cDNA 4930519L02 gene [Source:MGI Symbol;Acc:MGI:1922335]	1.25042	1.68303	1.28944	0.70712	0.884132	1.01967	1.14633	1.64443	1.48324	0.916148	1.43655	1.27177
4930520O04Rik	ENSMUSG00000074039	RIKEN cDNA 4930520O04 gene [Source:MGI Symbol;Acc:MGI:1922366]	0.286871	0.461596	0.383475	0.43461	0.490817	0.467865	0.367595	0.586856	0.415162	0.374904	0.354438	0.332833
4930522L14Rik	ENSMUSG00000072762	RIKEN cDNA 4930522L14 gene [Source:MGI Symbol;Acc:MGI:1925270]	1.83342	2.01444	1.6394	2.41922	1.71679	1.99344	1.53003	2.00203	2.48481	1.93822	2.10563	2.72821
4930523C07Rik	ENSMUSG00000090394	RIKEN cDNA 4930523C07 gene [Source:MGI Symbol;Acc:MGI:1914897]	5.89338	6.03884	3.91251	6.67948	6.23306	5.20685	3.6894	3.38331	3.98798	4.20194	3.9199	4.80712
4930524O07Rik	ENSMUSG00000090207	RIKEN cDNA 4930524O07 gene [Source:MGI Symbol;Acc:MGI:1915514]	0.438366	0.529511	0.608523	0.33371	0.723227	0.412466	0.282253	0.452696	0.625865	0.581086	0.582533	0.408125
4930539J05Rik	ENSMUSG00000097032	RIKEN cDNA 4930539J05 gene [Source:MGI Symbol;Acc:MGI:1922477]	0.19084	0.312162	0.344392	0.346247	0.157426	0.311245	0.266234	0.201302	0.419455	0.332779	0.397893	0.0679345
4930548H24Rik	ENSMUSG00000029138	RIKEN cDNA 4930548H24 gene [Source:MGI Symbol;Acc:MGI:1914906]	0.101765	0.205459	0.144293	0.0767317	0.119925	0.213391	0.16225	0.055763	0.056806	0.155086	0.103923	0.248406
4930558J18Rik	ENSMUSG00000097519	RIKEN cDNA 4930558J18 gene [Source:MGI Symbol;Acc:MGI:1922573]	0.523554	0.58869	0.40242	0.562905	0.543857	0.474376	0.389542	0.53552	0.909228	0.413713	0.554458	0.773102
4930568A12Rik	ENSMUSG00000101223	RIKEN cDNA 4930568A12 gene [Source:MGI Symbol;Acc:MGI:1923133]	0.888993	0.60974	0.691503	0.768544	0.657479	0.799934	0.68425	0.940667	0.838479	0.276708	0.438269	0.742045
4930570N18Rik	ENSMUSG00000089683	RIKEN cDNA 4930570N18 gene [Source:MGI Symbol;Acc:MGI:1925300]	5.15354	4.705	5.40705	5.06059	5.33874	4.49571	5.21658	5.42456	8.19538	5.01575	4.99763	4.43702
4930572O13Rik	ENSMUSG00000114916	RIKEN cDNA 4930572O13 gene [Source:MGI Symbol;Acc:MGI:1923112]	0.925351	1.2109	1.76267	1.28885	1.35704	1.34149	0.803242	1.30144	1.90832	0.801523	2.08244	1.46401
4930577N17Rik	ENSMUSG00000087440	RIKEN cDNA 4930577N17 gene [Source:MGI Symbol;Acc:MGI:1914996]	0.685614	1.34577	1.52449	0.807749	0.727164	1.23799	0.737853	1.05193	1.62654	1.28597	1.05023	1.88277
4930579G24Rik	ENSMUSG00000027811	RIKEN cDNA 4930579G24 gene [Source:MGI Symbol;Acc:MGI:1923189]	10.8463	9.11333	9.33109	10.2076	8.63072	7.21417	7.30362	9.26586	7.41875	7.85625	7.94113	6.32722
4930581F22Rik	ENSMUSG00000070315	RIKEN cDNA 4930581F22 gene [Source:MGI Symbol;Acc:MGI:1926184]	1.6039	2.02538	2.45422	1.91355	2.15	2.38695	1.40219	1.83025	2.71577	1.67261	2.09402	2.94991
4930594C11Rik	ENSMUSG00000103948	RIKEN cDNA 4930594C11 gene [Source:MGI Symbol;Acc:MGI:1924883]	0.173314	0.347754	0.234574	0.095288	0.238282	0.259107	0.128952	0.155116	0.395044	0.106666	0.240902	0.185087
4931403E22Rik	ENSMUSG00000093772	RIKEN cDNA 4931403E22 gene [Source:MGI Symbol;Acc:MGI:1918192]	0.774358	0.592397	0.913695	0.628786	0.393094	0.485738	0.199436	0.182782	0.581879	0.488795	0.141935	0.763347
4931406C07Rik	ENSMUSG00000031938	RIKEN cDNA 4931406C07 gene [Source:MGI Symbol;Acc:MGI:1918234]	0.52707	0.507706	0.564749	0.502289	0.573677	0.507409	0.510622	0.522269	0.536328	0.51661	0.667201	0.578508
4931406P16Rik	ENSMUSG00000066571	RIKEN cDNA 4931406P16 gene [Source:MGI Symbol;Acc:MGI:1924311]	3.89256	2.61386	2.11783	4.00835	2.5736	2.23693	3.27709	3.26402	2.29282	3.13477	3.04955	2.51688
4931414P19Rik	ENSMUSG00000022179	RIKEN cDNA 4931414P19 gene [Source:MGI Symbol;Acc:MGI:1921609]	1.25394	1.31271	1.64467	1.44991	1.3863	1.96075	1.63031	1.72557	2.3741	1.53816	1.78659	2.13523
4931428F04Rik	ENSMUSG00000014837	RIKEN cDNA 4931428F04 gene [Source:MGI Symbol;Acc:MGI:1921606]	2.51824	3.1563	2.9024	2.21956	2.61289	2.51878	2.0859	2.61101	3.15184	2.09067	2.23846	2.81536
4932422M17Rik	ENSMUSG00000105881	RIKEN cDNA 4932422M17 gene [Source:MGI Symbol;Acc:MGI:1921616]	0.180933	0.11049	0.149652	0.0994764	0.0746269	0.147544	0.168275	0.046267	0.324035	0.1361	0.125746	0.257631
4932438A13Rik	ENSMUSG00000037270	RIKEN cDNA 4932438A13 gene [Source:MGI Symbol;Acc:MGI:2444631]	5.1921	3.4978	2.39026	4.51858	3.0811	2.97945	2.82992	2.86532	2.06154	2.29417	2.4864	2.05187
4933402N22Rik	ENSMUSG00000067848	RIKEN cDNA 4933402N22 gene [Source:MGI Symbol;Acc:MGI:3703021]	0.884224	1.29593	0.670186	0.606709	0.758585	0.519157	1.5	1.19385	1.24382	1.07387	0.884915	0.402897
4933404O12Rik	ENSMUSG00000097908	RIKEN cDNA 4933404O12 gene [Source:MGI Symbol;Acc:MGI:1914002]	0.988886	0.61412	0.672989	1.08369	0.760441	0.396366	0.748236	0.61075	0.769531	0.763336	0.62902	0.644376
4933406I18Rik	ENSMUSG00000087475	RIKEN cDNA 4933406I18 gene [Source:MGI Symbol;Acc:MGI:1918295]	0.168806	0.0883589	0.217593	0.190922	0.397859	0.314641	0.161483	0.0739992	0.235573	0.118733	0.373503	0.377716
4933406P04Rik	ENSMUSG00000069713	RIKEN cDNA 4933406P04 gene [Source:MGI Symbol;Acc:MGI:1921670]	0.422589	0.384184	0.280961	0.322829	0.440336	0.217645	0.397163	0.324186	0.391085	0.346774	0.476976	0.791746
4933407K13Rik	ENSMUSG00000087396	RIKEN cDNA 4933407K13 gene [Source:MGI Symbol;Acc:MGI:1921646]	0.402108	0.375619	0.323751	0.302027	0.459282	0.343037	0.34521	0.294236	0.277985	0.335044	0.316925	0.352347
4933412E12Rik	ENSMUSG00000112627	RIKEN cDNA 4933412E12 gene [Source:MGI Symbol;Acc:MGI:1918336]	3.64552	4.18431	4.1449	4.42204	3.9647	4.95908	3.72194	3.68704	4.85469	4.82931	4.38224	5.09776
4933421A08Rik	ENSMUSG00000086443	RIKEN cDNA 4933421A08 gene [Source:MGI Symbol;Acc:MGI:1918347]	0.655881	1.05536	0.832911	0.769285	0.801548	0.673509	1.51822	0.969037	0.522057	0.916954	0.78142	0.622608
4933421O10Rik	ENSMUSG00000085037	RIKEN cDNA 4933421O10 gene [Source:MGI Symbol;Acc:MGI:1918323]	0.36201	0.43853	0.503965	0.218367	0.358353	0.387984	0.357848	0.468145	0.484985	0.483789	0.529884	0.6922
4933424M12Rik	ENSMUSG00000087289	RIKEN cDNA 4933424M12 gene [Source:MGI Symbol;Acc:MGI:1914798]	0.148679	0.136191	0.117384	0.122615	0.337279	0.212173	0.207416	0.25663	0.108929	0.0915036	0.332131	0.211704
4933430I17Rik	ENSMUSG00000058046	RIKEN cDNA 4933430I17 gene [Source:MGI Symbol;Acc:MGI:3045314]	0.401695	0.268666	0.241634	0.176681	0.294545	0.181982	0.323781	0.376636	0.436001	0.256378	0.186115	0.190658
4933431K14Rik	ENSMUSG00000103715	RIKEN cDNA 4933431K14 gene [Source:MGI Symbol;Acc:MGI:1918545]	0.706333	0.924295	1.22155	0.543677	1.45666	0.911981	1.41238	0.970829	2.12747	1.15923	1.26229	1.63435
4933432G23Rik	ENSMUSG00000111843	RIKEN cDNA 4933432G23 gene [Source:MGI Symbol;Acc:MGI:1918446]	1.42107	1.8348	2.86368	1.5001	1.95377	2.39492	1.90319	1.48989	2.03602	1.39935	1.4109	1.61878
4933433G15Rik	ENSMUSG00000097021	RIKEN cDNA 4933433G15 gene [Source:MGI Symbol;Acc:MGI:1918524]	0.306921	0.436057	0.316499	0.318204	0.180845	0.321791	0.318072	0.403632	0.256988	0.197888	0.365667	0.468242
4933434E20Rik	ENSMUSG00000027942	RIKEN cDNA 4933434E20 gene [Source:MGI Symbol;Acc:MGI:1914027]	2.73312	4.73449	5.27654	2.46324	4.81546	4.35659	3.79849	3.47339	5.52112	4.25705	3.85835	5.3309
4933434E20Rik	ENSMUSG00000118504	RIKEN cDNA 4933434E20 gene [Source:MGI Symbol;Acc:MGI:1914027]	0.263685	0.400262	0.368783	0.400127	0.282773	0.279533	0.426715	0.404568	0.798512	0.238016	0.298448	0.375463
4933439C10Rik	ENSMUSG00000072893	RIKEN cDNA 4933439C10 gene [Source:MGI Symbol;Acc:MGI:1921726]	0.892727	1.42781	1.58545	0.850754	1.00527	1.40975	1.04377	0.907695	1.77183	1.25583	1.16489	1.92691
4933440N22Rik	ENSMUSG00000042087	RIKEN cDNA 4933440N22 gene [Source:MGI Symbol;Acc:MGI:1921721]	0.488972	0.63986	0.64342	0.67209	0.705879	0.764248	0.977745	0.718963	0.756293	0.802495	0.849572	0.435156
5031425E22Rik	ENSMUSG00000073147	RIKEN cDNA 5031425E22 gene [Source:MGI Symbol;Acc:MGI:1923227]	1.5786	1.75385	2.0877	1.58267	1.74905	1.9057	1.7618	1.73341	2.84227	1.73354	1.8992	2.50121
5031425F14Rik	ENSMUSG00000085129	RIKEN cDNA 5031425F14 gene [Source:MGI Symbol;Acc:MGI:2442533]	0.151726	0.238255	0.359371	0.0500512	0.187741	0.402112	0.423335	0.392834	0.222323	0.326826	0.293746	0.432086
5031434O11Rik	ENSMUSG00000097885	RIKEN cDNA 5031434O11 gene [Source:MGI Symbol;Acc:MGI:1923230]	0.575895	0.524733	0.702468	0.548819	0.703798	1.13057	0.571314	0.523607	0.479227	0.612599	0.584477	0.926319
5031439G07Rik	ENSMUSG00000036046	RIKEN cDNA 5031439G07 gene [Source:MGI Symbol;Acc:MGI:2444899]	1.05234	0.845763	0.792524	1.0879	0.888596	0.736517	1.17447	1.05203	0.890388	0.931541	0.794709	0.849506
5033406O09Rik	ENSMUSG00000113769	RIKEN cDNA 5033406O09 gene [Source:MGI Symbol;Acc:MGI:1923205]	1.60391	1.39156	1.74459	0.840755	0.906223	0.89584	1.20154	1.36527	1.67411	0.847389	1.02089	1.09498
5033430I15Rik	ENSMUSG00000038152	RIKEN cDNA 5033430I15 gene [Source:MGI Symbol;Acc:MGI:1923250]	1.42107	2.23151	3.58274	1.93028	2.41348	3.34016	3.45187	1.79557	3.7563	2.91531	3.23676	3.27327
5330438D12Rik	ENSMUSG00000052291	RIKEN cDNA 5330438D12 gene [Source:MGI Symbol;Acc:MGI:3026931]	0.363596	0.496483	0.556301	0.584069	0.730278	0.799258	0.388149	0.375949	0.525055	0.557813	0.565031	0.810355
5430403G16Rik	ENSMUSG00000072763	RIKEN cDNA 5430403G16 gene [Source:MGI Symbol;Acc:MGI:1924450]	0.905132	1.00366	1.08536	0.848608	0.668061	0.67983	0.67788	1.02327	1.32629	1.02616	1.14933	1.44145
5430405H02Rik	ENSMUSG00000085741	RIKEN cDNA 5430405H02 gene [Source:MGI Symbol;Acc:MGI:1921737]	0.681939	0.584099	1.02553	0.681689	0.477307	0.758312	0.345945	0.75301	1.25158	0.754605	0.874016	1.29469
5430414B19Rik	ENSMUSG00000114419	RIKEN cDNA 5430414B19 gene [Source:MGI Symbol;Acc:MGI:1921096]	3.02405	1.36073	1.48398	2.10015	1.92564	1.03831	1.83552	1.50588	1.03652	1.69788	0.69529	0.679888
5430416N02Rik	ENSMUSG00000097772	RIKEN cDNA 5430416N02 gene [Source:MGI Symbol;Acc:MGI:1918676]	2.5217	3.13614	2.66339	2.66968	2.93483	2.50269	2.70526	2.69181	3.57091	3.33653	2.67831	2.61645
5430427O19Rik	ENSMUSG00000025058	RIKEN cDNA 5430427O19 gene [Source:MGI Symbol;Acc:MGI:1918648]	2.06688	1.82531	2.31446	2.27973	2.41323	2.83503	2.09381	2.58573	2.89916	2.72241	2.67717	3.66748
5530601H04Rik	ENSMUSG00000087174	RIKEN cDNA 5530601H04 gene [Source:MGI Symbol;Acc:MGI:1918695]	1.25048	1.48487	1.45525	1.14861	1.33408	1.31879	1.36108	1.32539	1.50212	1.40686	1.46351	1.49115
5730405O15Rik	ENSMUSG00000087424	RIKEN cDNA 5730405O15 gene [Source:MGI Symbol;Acc:MGI:1917739]	0.238394	0.204191	0.625758	0.428952	0.214532	0.353457	0.290247	0.332513	0.465757	0.0355681	0.542227	0.70976
5730455P16Rik	ENSMUSG00000057181	RIKEN cDNA 5730455P16 gene [Source:MGI Symbol;Acc:MGI:1917841]	4.81557	4.12506	3.76676	4.54338	3.83685	3.35061	3.86115	4.65876	3.74085	3.83025	3.86729	3.19443
5730480H06Rik	ENSMUSG00000029089	RIKEN cDNA 5730480H06 gene [Source:MGI Symbol;Acc:MGI:1917842]	1.1958	1.45079	1.45661	1.34119	1.31759	1.25373	1.28214	1.29411	1.25991	1.32821	1.28221	1.17365
5830405F06Rik	ENSMUSG00000103586	RIKEN cDNA 5830405F06 gene [Source:MGI Symbol;Acc:MGI:1923265]	0.339072	0.301718	0.260055	0.447411	0.195794	0.19355	0.245974	0.208093	0.198736	0.236504	0.242383	0.0965613
5830408C22Rik	ENSMUSG00000110148	RIKEN cDNA 5830408C22 gene [Source:MGI Symbol;Acc:MGI:1921994]	0.658555	1.09907	1.14538	1.00751	1.03926	1.44764	0.692374	0.900584	1.39852	0.83019	1.13711	1.84826
5830416I19Rik	ENSMUSG00000106219	RIKEN cDNA 5830416I19 gene [Source:MGI Symbol;Acc:MGI:1922007]	0.439251	0.325057	0.560341	0.559613	0.399828	0.765791	0.135235	0.325348	0.177554	0.0994336	0.306777	0.172539
5830417I10Rik	ENSMUSG00000078684	RIKEN cDNA 5830417I10 gene [Source:MGI Symbol;Acc:MGI:1923272]	3.54833	2.43267	2.19825	3.25709	2.31195	2.55804	2.83378	3.03767	2.83829	2.3948	2.55794	2.56285
5830418P13Rik	ENSMUSG00000086236	RIKEN cDNA 5830418P13 gene [Source:MGI Symbol;Acc:MGI:3604110]	0.705396	0.753525	0.571536	1.04475	1.11628	0.821748	0.722992	0.585314	0.646887	1.02774	1.16629	0.553454
5830428M24Rik	ENSMUSG00000113035	RIKEN cDNA 5830428M24 gene [Source:MGI Symbol;Acc:MGI:1923312]	1.54026	2.29923	2.445	1.16675	1.57646	2.13989	1.48026	1.79428	2.81421	1.36926	1.92003	2.33534
5830432E09Rik	ENSMUSG00000097471	RIKEN cDNA 5830432E09 gene [Source:MGI Symbol;Acc:MGI:1915015]	2.08976	1.84694	2.00309	2.07025	1.7185	1.88993	1.64931	1.86284	2.12409	1.48513	1.62881	2.20622
5830444B04Rik	ENSMUSG00000084803	RIKEN cDNA 5830444B04 gene [Source:MGI Symbol;Acc:MGI:3603170]	0.0809041	0.0962451	0.265455	0.135869	0.157746	0.371855	0.114919	0.253902	0.172434	0.15692	0.403084	0.345599
5830448L01Rik	ENSMUSG00000115007	RIKEN cDNA 5830448L01 gene [Source:MGI Symbol;Acc:MGI:1923281]	0.765783	1.25061	1.90708	1.5359	1.51609	2.24808	1.57256	1.73889	2.33397	2.06114	1.67874	2.79143
5830454E08Rik	ENSMUSG00000052658	RIKEN cDNA 5830454E08 gene [Source:MGI Symbol;Acc:MGI:1923350]	0.427851	0.531884	0.772104	0.635125	0.617644	0.610568	0.477503	0.697472	1.04488	0.658297	0.700897	1.37074
5830468F06Rik	ENSMUSG00000098322	RIKEN cDNA 5830468F06 gene [Source:MGI Symbol;Acc:MGI:1923332]	7.31648	8.65924	11.4798	9.93955	11.4168	14.2251	7.48175	8.59888	12.7453	7.92628	11.6798	14.6262
5930420M18Rik	ENSMUSG00000107201	RIKEN cDNA 5930420M18 gene [Source:MGI Symbol;Acc:MGI:2441703]	0.244218	0.337841	0.409239	0.184143	0.201459	0.369851	0.13628	0.214114	0.340811	0.243348	0.103915	0.273227
6030442K20Rik	ENSMUSG00000097760	RIKEN cDNA 6030442K20 gene [Source:MGI Symbol;Acc:MGI:1925126]	0.250703	0.159346	0.145421	0.259919	0.177264	0.262849	0.219841	0.2198	0.454819	0.191031	0.320023	0.254984
6030458C11Rik	ENSMUSG00000022195	RIKEN cDNA 6030458C11 gene [Source:MGI Symbol;Acc:MGI:1925127]	6.53784	5.80409	6.23981	6.2931	4.90684	5.32596	6.02503	7.18018	7.58366	6.25092	6.79485	6.94187
6230400D17Rik	ENSMUSG00000097577	RIKEN cDNA 6230400D17 gene [Source:MGI Symbol;Acc:MGI:1923383]	0.257541	0.286462	0.450238	0.233633	0.398342	0.42003	0.323358	0.246963	0.566061	0.330214	0.402722	0.572991
6330415G19Rik	ENSMUSG00000117322	RIKEN cDNA 6330415G19 gene [Source:MGI Symbol;Acc:MGI:2443182]	0.0735039	0.0641239	0.176861	0.129319	0.121269	0.399597	0.109379	0.169164	0.382951	0.281479	0.525437	0.313988
6330418K02Rik	ENSMUSG00000085227	RIKEN cDNA 6330418K02 gene [Source:MGI Symbol;Acc:MGI:3697416]	1.33723	1.7421	2.8422	1.45081	1.22567	2.22939	1.62508	1.75534	3.07705	1.41433	1.94723	3.04655
6330549D23Rik	ENSMUSG00000045327	RIKEN cDNA 6330549D23 gene [Source:MGI Symbol;Acc:MGI:2442586]	0.308164	0.174207	0.378159	0.195181	0.0813467	0.22114	0.220113	0.189124	0.120414	0.222532	0.161545	0.245726
6330562C20Rik	ENSMUSG00000093424	RIKEN cDNA 6330562C20 gene [Source:MGI Symbol;Acc:MGI:1923443]	0.711809	1.11775	1.47722	1.08013	0.704616	1.10286	1.23134	0.791784	1.25161	0.905364	0.97526	1.26694
6430511E19Rik	ENSMUSG00000102555	RIKEN cDNA 6430511E19 gene [Source:MGI Symbol;Acc:MGI:2443259]	0.238637	0.108618	0.0655332	0.150597	0.0342356	0.0846084	0.115796	0.119392	0.0608128	0.0425704	0.247229	0.0295475
6430548M08Rik	ENSMUSG00000031824	RIKEN cDNA 6430548M08 gene [Source:MGI Symbol;Acc:MGI:2443793]	0.150129	0.191741	0.167973	0.110934	0.108982	0.127321	0.26138	0.373151	0.305043	0.236534	0.228946	0.213769
6430550D23Rik	ENSMUSG00000074646	RIKEN cDNA 6430550D23 gene [Source:MGI Symbol;Acc:MGI:2443361]	0.246995	0.271082	0.150973	0.147187	0.302338	0.194918	0.0978145	0.152807	0.31133	0.183068	0.189852	0.136141
6430571L13Rik	ENSMUSG00000037977	RIKEN cDNA 6430571L13 gene [Source:MGI Symbol;Acc:MGI:2445137]	10.9313	10.1348	14.2773	7.04977	6.28965	8.40154	7.22847	13.3441	14.0154	5.99882	13.1213	13.853
6530402F18Rik	ENSMUSG00000079499	RIKEN cDNA 6530402F18 gene [Source:MGI Symbol;Acc:MGI:1923470]	8.61361	8.14428	7.79817	8.77443	7.9691	7.91312	9.00888	9.11696	9.33827	7.98662	8.82575	9.16017
6530413G14Rik	ENSMUSG00000111856	RIKEN cDNA 6530413G14 gene [Source:MGI Symbol;Acc:MGI:1923465]	0.0419506	0.373291	0.189261	0.249095	0.31145	0.171045	0.163866	0.0965461	0.28686	0.0860609	0.274891	0.328535
6720427I07Rik	ENSMUSG00000097375	RIKEN cDNA 6720427I07 gene [Source:MGI Symbol;Acc:MGI:1924398]	0.262993	0.446462	0.410465	0.196959	0.328351	0.347774	0.412505	0.201753	0.430495	0.169149	0.237115	0.435203
6720489N17Rik	ENSMUSG00000072066	RIKEN cDNA 6720489N17 gene [Source:MGI Symbol;Acc:MGI:2443901]	1.7236	2.01257	1.72802	1.43846	1.94437	1.58573	1.90718	1.62738	1.72689	1.72868	1.89554	2.16057
6820431F20Rik	ENSMUSG00000071796	RIKEN cDNA 6820431F20 gene [Source:MGI Symbol;Acc:MGI:3694236]	0.898178	1.21486	0.73154	0.755147	0.90484	0.790765	1.20644	0.987813	0.543521	0.750085	0.909107	0.565894
8030456M14Rik	ENSMUSG00000117768	RIKEN cDNA 8030456M14 gene [Source:MGI Symbol;Acc:MGI:1924742]	0.395135	0.392971	0.320879	0.260693	0.651904	0.515548	0.793784	0.697187	0.771986	1.00516	0.706149	1.18153
8030462N17Rik	ENSMUSG00000047466	RIKEN cDNA 8030462N17 gene [Source:MGI Symbol;Acc:MGI:2444951]	6.79357	5.18114	4.20484	5.82865	4.8553	3.85671	5.51064	5.08744	3.71638	4.88682	4.29838	3.3754
8430406P12Rik	ENSMUSG00000113432	RIKEN cDNA 8430406P12 gene [Source:MGI Symbol;Acc:MGI:1918744]	0.409057	0.700736	0.671081	0.392551	0.552169	0.545843	0.456529	0.484971	1.30776	0.427216	0.664572	0.635409
8430429K09Rik	ENSMUSG00000034587	RIKEN cDNA 8430429K09 gene [Source:MGI Symbol;Acc:MGI:1918773]	1.12656	1.7769	1.88392	1.16939	1.68516	1.51886	1.49199	1.73999	1.93687	1.73796	1.82538	2.11743
9030025P20Rik	ENSMUSG00000116953	RIKEN cDNA 9030025P20 gene [Source:MGI Symbol;Acc:MGI:3583895]	0.34825	0.447902	0.511743	0.446393	0.344732	0.486831	0.466398	0.343488	0.660947	0.489895	0.391198	0.552547
9030407P20Rik	ENSMUSG00000097343	RIKEN cDNA 9030407P20 gene [Source:MGI Symbol;Acc:MGI:1918818]	0.481198	0.703513	0.7486	0.328422	0.465386	0.622425	0.648154	0.801941	0.713202	0.857817	0.731454	0.850569
9130002K18Rik	ENSMUSG00000115837	RIKEN cDNA 9130002K18 gene [Source:MGI Symbol;Acc:MGI:1921804]	0.0127288	0.0932771	0.149308	0.0503874	0.147002	0.0830385	0.0284119	0.0585886	0.149211	0.0626709	0.121321	0.253744
9130019O22Rik	ENSMUSG00000030823	RIKEN cDNA 9130019O22 gene [Source:MGI Symbol;Acc:MGI:1926171]	0.985005	0.800229	0.657324	0.934181	0.8464	0.769766	0.652719	1.02326	0.7818	0.707253	0.745687	0.847376
9130023H24Rik	ENSMUSG00000062944	RIKEN cDNA 9130023H24 gene [Source:MGI Symbol;Acc:MGI:2442738]	1.41392	1.07809	1.14519	1.18993	0.716347	1.12576	1.20525	1.60566	1.26157	1.0963	1.31315	1.506
9130204K15Rik	ENSMUSG00000086474	RIKEN cDNA 9130204K15 gene [Source:MGI Symbol;Acc:MGI:2441733]	0.190513	0.341901	0.122787	0.107737	0.269412	0.0887751	0.303747	0.375817	0.265865	0.312668	0.29183	0.387533
9130208D14Rik	ENSMUSG00000086513	RIKEN cDNA 9130208D14 gene [Source:MGI Symbol;Acc:MGI:1924950]	0.103663	0.0999535	0.0886125	0.0719919	0.054008	0.044491	0.0852474	0.0753385	0.106594	0.0805879	0.0845029	0.100993
9130221H12Rik	ENSMUSG00000090330	RIKEN cDNA 9130221H12 gene [Source:MGI Symbol;Acc:MGI:1924374]	6.78728	10.6316	11.2239	8.15688	10.7399	9.95846	8.50422	7.81989	12.2746	8.5511	10.1305	12.3949
9130230L23Rik	ENSMUSG00000054598	RIKEN cDNA 9130230L23 gene [Source:MGI Symbol;Acc:MGI:3041166]	0.040654	0.0877785	0.123803	0.0201163	0.050304	0.0663036	0.0567149	0.0506795	0.0595701	0.0333604	0.0726531	0.0434156
9130230N09Rik	ENSMUSG00000092626	RIKEN cDNA 9130230N09 gene [Source:MGI Symbol;Acc:MGI:1924921]	0.540137	1.5707	0.920586	0.554337	1.38621	1.37032	0.937721	1.24309	1.05528	0.738722	0.715025	1.11093
9130401M01Rik	ENSMUSG00000101892	RIKEN cDNA 9130401M01 gene [Source:MGI Symbol;Acc:MGI:1923008]	2.6865	3.80456	4.47102	2.36326	3.8413	3.7486	3.46467	3.30894	5.68609	3.58848	3.75195	4.33537
9130604C24Rik	ENSMUSG00000105851	RIKEN cDNA 9130604C24 gene [Source:MGI Symbol;Acc:MGI:1924957]	0.166486	0.283218	0.262887	0.219681	0.274673	0.610933	0.27871	0.510873	0.650536	0.47816	0.347116	0.296325
9230111E07Rik	ENSMUSG00000087624	RIKEN cDNA 9230111E07 gene [Source:MGI Symbol;Acc:MGI:1924998]	0.539693	0.462261	0.664048	0.517915	0.566618	0.640144	0.328541	0.338745	0.862702	0.644173	0.584539	1.46708
9230112E08Rik	ENSMUSG00000070461	RIKEN cDNA 9230112E08 gene [Source:MGI Symbol;Acc:MGI:2444774]	1.66188	1.45394	1.1782	1.84828	1.15548	1.66496	1.19233	1.08366	1.27555	1.08124	1.35769	0.980348
9230114K14Rik	ENSMUSG00000097145	RIKEN cDNA 9230114K14 gene [Source:MGI Symbol;Acc:MGI:3041212]	1.55588	0.693745	0.818928	1.6348	0.784339	0.845839	1.20586	1.25989	1.06954	0.981201	0.841021	0.841039
9230116N13Rik	ENSMUSG00000097403	RIKEN cDNA 9230116N13 gene [Source:MGI Symbol;Acc:MGI:2443255]	0.19956	0.232125	0.210075	0.234065	0.274367	0.397794	0.383572	0.263657	0.541509	0.418493	0.369844	0.520951
9330020H09Rik	ENSMUSG00000091050	RIKEN cDNA 9330020H09 gene [Source:MGI Symbol;Acc:MGI:3704457]	0.889578	1.17379	1.38795	0.88036	1.19247	0.876546	1.42717	1.19426	2.06387	1.3383	1.32481	1.50418
9330136K24Rik	ENSMUSG00000097781	RIKEN cDNA 9330136K24 gene [Source:MGI Symbol;Acc:MGI:2442883]	0.160573	0.193314	0.31875	0.127128	0.158951	0.0785649	0.143367	0.135501	0.156858	0.250355	0.153046	0.342962
9330151L19Rik	ENSMUSG00000097061	RIKEN cDNA 9330151L19 gene [Source:MGI Symbol;Acc:MGI:3041168]	1.03188	1.44851	1.65054	1.48537	1.08337	1.75942	0.994595	0.923536	2.32148	1.27014	1.58331	1.98134
9330159M07Rik	ENSMUSG00000097177	RIKEN cDNA 9330159M07 gene [Source:MGI Symbol;Acc:MGI:2442519]	0.156713	0.160151	0.228938	0.118163	0.147742	0.121708	0.216542	0.114496	0.160377	0.16534	0.160036	0.18064
9330160F10Rik	ENSMUSG00000072809	RIKEN cDNA 9330160F10 gene [Source:MGI Symbol;Acc:MGI:3693095]	0.0863126	0.150596	0.0908604	0.0759272	0.118667	0.211154	0.144494	0.165535	0.112421	0.165264	0.239944	0.47112
9330162G02Rik	ENSMUSG00000109536	RIKEN cDNA 9330162G02 gene [Source:MGI Symbol;Acc:MGI:2442217]	0.0192894	0.0175009	0.0174049	0.0220589	0.010608	0.00838919	0.0215279	0.0217033	0.0175869	0.0158287	0.0122568	0.0109865
9330175E14Rik	ENSMUSG00000097194	RIKEN cDNA 9330175E14 gene [Source:MGI Symbol;Acc:MGI:2443913]	8.19523	10.1472	10.9135	8.72703	10.4694	10.5134	9.81189	9.52032	13.6024	12.8286	12.7257	16.3255
9330179D12Rik	ENSMUSG00000097166	RIKEN cDNA 9330179D12 gene [Source:MGI Symbol;Acc:MGI:1924808]	0.72297	0.840947	0.869786	0.812641	0.795183	0.65506	1.07583	1.04762	0.941657	1.23047	1.37178	0.686293
9330198N18Rik	ENSMUSG00000086405	RIKEN cDNA 9330198N18 gene [Source:MGI Symbol;Acc:MGI:1924766]	0.829625	0.73489	0.950115	1.0105	0.631725	0.88469	1.2108	1.32184	1.12213	1.02118	0.912388	1.49935
9430002A10Rik	ENSMUSG00000062704	RIKEN cDNA 9430002A10 gene [Source:MGI Symbol;Acc:MGI:1924515]	0.335075	1.00849	1.20936	0.331602	1.38204	0.683101	0.934901	0.706887	0.327322	0.756141	1.09783	1.43134
9430015G10Rik	ENSMUSG00000059939	RIKEN cDNA 9430015G10 gene [Source:MGI Symbol;Acc:MGI:2444364]	5.07203	6.36378	6.50041	6.13845	5.72077	5.98892	5.73275	5.3697	9.21507	5.40805	6.27378	10.4421
9430037O13Rik	ENSMUSG00000102246	RIKEN cDNA 9430037O13 gene [Source:MGI Symbol;Acc:MGI:1924535]	0.394743	0.681851	1.24663	0.468783	1.04201	0.386277	0.440554	0.302824	0.616976	0.518278	0.470299	0.505869
9430038I01Rik	ENSMUSG00000040139	RIKEN cDNA 9430038I01 gene [Source:MGI Symbol;Acc:MGI:1924502]	1.46653	1.89011	1.79764	1.29616	1.52932	1.66975	2.16171	1.92636	1.97321	1.87326	1.54119	1.3593
9430081H08Rik	ENSMUSG00000111088	RIKEN cDNA 9430081H08 gene [Source:MGI Symbol;Acc:MGI:1924680]	0.583718	1.29853	1.36062	0.641854	0.882781	1.19	1.08577	0.78364	2.18582	1.2374	1.21703	1.59305
9430091E24Rik	ENSMUSG00000084808	RIKEN cDNA 9430091E24 gene [Source:MGI Symbol;Acc:MGI:1924618]	0.887145	1.2039	1.48236	1.08389	0.86734	1.12534	0.696737	0.932628	1.21969	1.05154	1.33097	1.6375
9530018F02Rik	ENSMUSG00000112150	RIKEN cDNA 9530018F02 gene [Source:MGI Symbol;Acc:MGI:1924652]	0.290886	0.328559	0.483493	0.484836	0.404136	0.54932	0.546768	0.387577	0.8076	0.716097	0.547204	0.697589
9530068E07Rik	ENSMUSG00000036275	RIKEN cDNA 9530068E07 gene [Source:MGI Symbol;Acc:MGI:2654705]	36.0718	32.9979	29.8028	34.583	29.5371	29.6712	33.0499	34.8311	27.7606	32.6317	31.9733	25.1486
9530077C05Rik	ENSMUSG00000036411	RIKEN cDNA 9530077C05 gene [Source:MGI Symbol;Acc:MGI:1915533]	0.303178	0.360277	0.340101	0.216242	0.283893	0.307367	0.292638	0.370872	0.304168	0.28913	0.302634	0.350025
9530082P21Rik	ENSMUSG00000097006	RIKEN cDNA 9530082P21 gene [Source:MGI Symbol;Acc:MGI:3603340]	0.961471	1.09686	0.971349	0.76988	0.962602	1.04539	0.871281	1.27974	1.46102	0.923845	1.22383	1.74348
9530085L11Rik	ENSMUSG00000107742	RIKEN cDNA 9530085L11 gene [Source:MGI Symbol;Acc:MGI:2443889]	0.301013	0.521917	0.72994	0.297893	0.620773	0.490929	0.650894	0.418541	0.588096	0.3242	0.381042	0.830438
9630013D21Rik	ENSMUSG00000059027	RIKEN cDNA 9630013D21 gene [Source:MGI Symbol;Acc:MGI:2442649]	0.582541	0.981051	1.41692	0.919065	0.710372	0.970734	0.805616	0.699483	1.97935	1.21586	0.769482	2.36223
9830144P21Rik	ENSMUSG00000087528	RIKEN cDNA 9830144P21 gene [Source:MGI Symbol;Acc:MGI:3041171]	0.292993	0.489907	0.345149	0.343653	0.295404	0.132736	0.0908321	0.131114	0.19081	0.227071	0.290895	0.173831
9930012K11Rik	ENSMUSG00000044551	RIKEN cDNA 9930012K11 gene [Source:MGI Symbol;Acc:MGI:2145726]	5.62719	6.59107	7.11675	5.35586	5.02243	7.14643	4.68444	5.41376	7.80995	4.18868	5.47698	6.89608
9930014A18Rik	ENSMUSG00000097493	RIKEN cDNA 9930014A18 gene [Source:MGI Symbol;Acc:MGI:2444091]	0.55931	0.470192	0.443497	0.514376	0.484684	0.552844	0.78185	0.65444	0.430473	0.72322	0.525015	0.289602
9930017N22Rik	ENSMUSG00000115276	RIKEN cDNA 9930017N22 gene [Source:MGI Symbol;Acc:MGI:2443961]	0.159373	0.372614	0.201324	0.112157	0.122704	0.242597	0.237158	0.122262	0.249097	0.20053	0.25317	0.287447
9930021J03Rik	ENSMUSG00000046138	RIKEN cDNA 9930021J03 gene [Source:MGI Symbol;Acc:MGI:2444398]	3.51722	2.50677	2.07013	3.57598	2.26786	2.09826	2.62603	2.88584	2.35109	2.36437	2.35457	2.34041
9930104L06Rik	ENSMUSG00000044730	RIKEN cDNA 9930104L06 gene [Source:MGI Symbol;Acc:MGI:3041172]	2.23428	2.30175	2.06095	2.02804	1.77265	1.79876	1.91386	2.54918	2.2799	1.81008	1.89048	1.86426
9930111J21Rik1	ENSMUSG00000069893	RIKEN cDNA 9930111J21 gene 1 [Source:MGI Symbol;Acc:MGI:3041173]	2.17037	0.67652	0.359395	2.50988	0.751015	1.06059	0.752982	1.37189	0.667015	0.667038	0.997514	0.937537
9930111J21Rik2	ENSMUSG00000069892	RIKEN cDNA 9930111J21 gene 2 [Source:MGI Symbol;Acc:MGI:3711310]	3.27757	1.97085	1.21774	3.77111	1.91785	2.02536	1.69607	2.19245	1.62856	1.48902	1.86463	1.68753
a	ENSMUSG00000027596	nonagouti [Source:MGI Symbol;Acc:MGI:87853]	1.70189	2.38741	2.18058	1.61688	2.24625	3.38629	1.2536	0.835577	0.598504	1.73173	1.37879	1.59939
A130010J15Rik	ENSMUSG00000079144	RIKEN cDNA A130010J15 gene [Source:MGI Symbol;Acc:MGI:2441776]	1.91585	1.88738	1.58191	1.8006	1.81897	1.14962	1.85579	2.14914	1.69497	1.92809	1.42122	1.63422
A130014A01Rik	ENSMUSG00000097944	RIKEN cDNA A130014A01 gene [Source:MGI Symbol;Acc:MGI:3028043]	0.376833	0.537945	0.989144	0.587643	0.593449	0.642521	0.554381	0.551888	0.803158	0.534119	0.673441	0.560964
A130051J06Rik	ENSMUSG00000097643	RIKEN cDNA A130051J0 gene [Source:MGI Symbol;Acc:MGI:3642574]	0.0151987	0.119332	0.260563	0.140384	0.200601	0.0991514	0.20355	0.25651	0.29694	0.224495	0.434586	0.30298
A130071D04Rik	ENSMUSG00000104291	RIKEN cDNA A130071D04 gene [Source:MGI Symbol;Acc:MGI:2444749]	0.013571	0.323209	0.73471	0.0179071	0.313457	0.464798	0.0908754	0.0676706	2.17415	0.111363	0.202107	2.44446
A230056P14Rik	ENSMUSG00000087178	RIKEN cDNA A230056P14 gene [Source:MGI Symbol;Acc:MGI:2444856]	0.236645	0.185801	0.350792	0.245344	0.195211	0.303246	0.169783	0.401981	0.264194	0.332896	0.161108	0.216617
A230072C01Rik	ENSMUSG00000086877	RIKEN cDNA A230072C01 gene [Source:MGI Symbol;Acc:MGI:2444644]	0.478186	0.895804	0.953776	0.76381	0.913491	0.779885	0.646034	0.637137	0.737562	0.619573	0.629683	1.11093
A230072E10Rik	ENSMUSG00000084771	RIKEN cDNA A230072E10 gene [Source:MGI Symbol;Acc:MGI:3603753]	0.0572794	0.0732892	0.137823	0.0587853	0.0945011	0.134938	0.0710297	0.0878829	0.0746056	0.156677	0.128903	0.172183
A330009N23Rik	ENSMUSG00000097915	RIKEN cDNA A330009N23 gene [Source:MGI Symbol;Acc:MGI:2443491]	0.336824	0.481899	0.587575	0.592592	0.22228	0.952178	0.827007	0.413426	0.526449	0.350101	0.615317	0.543552
A330023F24Rik	ENSMUSG00000096929	RIKEN cDNA A330023F24 gene [Source:MGI Symbol;Acc:MGI:2443958]	0.0297766	0.142501	0.06525	0.0392908	0.0631624	0.0901892	0.0474747	0.0293695	0.0581754	0.0349065	0.020272	0.0605702
A330035P11Rik	ENSMUSG00000085615	RIKEN cDNA A330035P11 gene [Source:MGI Symbol;Acc:MGI:2442610]	0.186341	0.169064	0.212973	0.262272	0.184459	0.243127	0.166373	0.324021	0.145624	0.152911	0.370014	0.318399
A3galt2	ENSMUSG00000028794	alpha 1,3-galactosyltransferase 2 (isoglobotriaosylceramide synthase) [Source:MGI Symbol;Acc:MGI:2685279]	0.0776284	0.133509	0.140089	0.0146331	0.128073	0.0723463	0.0618838	0.0765669	0.0649992	0.0637014	0.0792745	0.0789539
A430005L14Rik	ENSMUSG00000047613	RIKEN cDNA A430005L14 gene [Source:MGI Symbol;Acc:MGI:2140680]	17.5107	24.4374	26.8809	17.9636	25.1251	28.4332	24.0924	23.6802	29.7031	26.0665	23.2143	28.4747
A430018G15Rik	ENSMUSG00000085315	RIKEN cDNA A430018G15 gene [Source:MGI Symbol;Acc:MGI:3040796]	0.325196	0.340437	0.272468	0.367802	0.0766454	0.454603	0.414784	0.231652	0.317672	0.571831	0.387441	0.529199
A430028G04Rik	ENSMUSG00000112417	RIKEN cDNA A430028G04 gene [Source:MGI Symbol;Acc:MGI:2444187]	0.423513	0.432805	0.400336	0.425777	0.598906	0.559153	0.382632	0.201125	0.433416	0.430279	0.432494	0.804057
A430033K04Rik	ENSMUSG00000056014	RIKEN cDNA A430033K04 gene [Source:MGI Symbol;Acc:MGI:3583896]	1.52479	1.39799	0.981479	1.12773	1.05753	0.776138	1.11643	1.15483	1.32822	1.0759	1.23809	1.31375
A430057M04Rik	ENSMUSG00000090564	RIKEN cDNA A430057M04 gene [Source:MGI Symbol;Acc:MGI:2442125]	0.105624	0.157963	0.292723	0.0895967	0.13692	0.184569	0.319965	0.237298	0.11792	0.185731	0.224716	0.182627
A430072P03Rik	ENSMUSG00000090030	RIKEN cDNA A430072P03 gene [Source:MGI Symbol;Acc:MGI:3041214]	0.596732	0.774626	1.14148	0.818893	0.590703	0.817509	0.959017	0.732445	0.512975	0.724719	0.739388	0.781715
A430088P11Rik	ENSMUSG00000116220	RIKEN cDNA A430088P11 gene [Source:MGI Symbol;Acc:MGI:3605804]	3.11109	2.86828	2.83108	2.33246	2.93092	3.8487	2.90988	2.42733	2.8837	2.45866	2.6325	2.7561
A430093F15Rik	ENSMUSG00000067577	RIKEN cDNA A430093F15 gene [Source:MGI Symbol;Acc:MGI:2685520]	1.26298	1.36891	1.76118	0.656506	1.17865	1.26918	0.911221	0.939521	1.59516	0.827018	0.88155	1.14441
A430103D13Rik	ENSMUSG00000112096	RIKEN cDNA A430103D13 gene [Source:MGI Symbol;Acc:MGI:1925025]	1.30003	2.28446	3.64475	2.57311	3.29383	3.25609	1.81362	2.63573	4.98908	2.40029	3.26367	5.02445
A430110L20Rik	ENSMUSG00000054135	RIKEN cDNA A430110L20 gene [Source:MGI Symbol;Acc:MGI:3036249]	0.0475011	0.132606	0.185729	0.0417856	0.444089	0.206589	0.0530137	0.0850269	0.216543	0.116937	0.0943218	0.0901828
A530017D24Rik	ENSMUSG00000072847	RIKEN cDNA A530017D24 gene [Source:MGI Symbol;Acc:MGI:2144320]	1.53741	2.33452	2.30745	1.9483	2.43601	1.83711	2.19151	2.09025	2.61707	2.16095	1.97677	2.49258
A530040E14Rik	ENSMUSG00000072109	RIKEN cDNA A530040E14 gene [Source:MGI Symbol;Acc:MGI:3612703]	0.239803	0.152418	0.154554	0.248618	0.197816	0.167614	0.401448	0.354785	0.334649	0.548175	0.387739	0.439015
A530072M11Rik	ENSMUSG00000085112	RIKEN cDNA gene A530072M11 [Source:MGI Symbol;Acc:MGI:4440477]	0.236334	0.461083	0.29079	0.538645	0.460803	0.911048	0.69537	0.65928	0.545684	0.476021	0.56314	0.825998
A530088E08Rik	ENSMUSG00000117872	RIKEN cDNA A530088E08 gene [Source:MGI Symbol;Acc:MGI:3603459]	0.639981	0.990396	1.41854	0.991328	1.12472	1.24797	0.512398	0.693742	1.49498	0.536581	0.580145	1.20843
A630001G21Rik	ENSMUSG00000052760	RIKEN cDNA A630001G21 gene [Source:MGI Symbol;Acc:MGI:2443131]	6.99154	10.7174	12.7893	7.88815	9.83853	10.8757	7.81931	9.25092	15.6109	8.88305	9.92221	15.3931
A630019I02Rik	ENSMUSG00000114968	RIKEN cDNA A630019I02 gene [Source:MGI Symbol;Acc:MGI:5439422]	0.332693	0.348285	0.324206	0.386315	0.263465	0.130223	0.371303	0.326685	0.233997	0.294847	0.158549	0.113694
A630023P12Rik	ENSMUSG00000048215	RIKEN cDNA A630023P12 gene [Source:MGI Symbol;Acc:MGI:2445162]	0.421505	0.286819	0.665572	0.611801	0.973575	1.06554	0.0705632	0.113174	0.123526	0.138354	0.100437	0.150046
A630035G10Rik	ENSMUSG00000103083	RIKEN cDNA A630035G10 gene [Source:MGI Symbol;Acc:MGI:2444775]	0.0621235	0.138199	0.182177	0.204932	0.0256233	0.227967	0.173333	0.154887	0.151715	0.152935	0	0.0663435
A630052C17Rik	ENSMUSG00000086725	RIKEN cDNA A630052C17 gene [Source:MGI Symbol;Acc:MGI:2444673]	0.939213	1.07777	0.977835	0.76265	0.953562	1.03101	1.24979	1.27475	1.34094	1.02268	1.39873	1.10589
A630072M18Rik	ENSMUSG00000101013	RIKEN cDNA A630072M18 gene [Source:MGI Symbol;Acc:MGI:2444702]	0.698717	0.608269	0.657002	0.621115	0.55818	0.695728	0.632052	0.705283	0.819062	0.730284	0.665964	0.942543
A630089N07Rik	ENSMUSG00000116673	RIKEN cDNA A630089N07 gene [Source:MGI Symbol;Acc:MGI:2444323]	1.81587	1.44533	1.2922	1.80323	1.31263	1.17546	1.60875	1.95312	1.29839	1.39792	1.43858	0.972944
A630091E08Rik	ENSMUSG00000055446	RIKEN cDNA A630091E08 gene [Source:MGI Symbol;Acc:MGI:2442837]	0.913058	0.70431	0.737136	1.20479	0.951402	1.09725	0.429061	0.368655	0.469438	0.788684	0.801553	1.91595
A630095N17Rik	ENSMUSG00000096094	RIKEN cDNA A630095N17 gene [Source:MGI Symbol;Acc:MGI:2686470]	1.09839	0.686211	0.895173	0.561037	0.584566	0.751229	0.790878	0.924166	1.17681	0.407054	0.928704	0.85768
A730011C13Rik	ENSMUSG00000084846	RIKEN cDNA A730011C13 gene [Source:MGI Symbol;Acc:MGI:2442973]	0.712446	1.05349	1.06069	0.775569	0.852174	1.39433	0.516832	0.560211	1.42672	1.14003	1.1459	1.69921
A730017L22Rik	ENSMUSG00000085566	RIKEN cDNA A730017L22 gene [Source:MGI Symbol;Acc:MGI:3584452]	0.59566	0.495397	0.501636	0.689918	0.382175	0.485738	0.627855	0.720975	0.362058	0.597416	0.544082	0.499474
A730063M14Rik	ENSMUSG00000112639	RIKEN cDNA A730063M14 gene [Source:MGI Symbol;Acc:MGI:2443898]	0.517046	0.505977	0.851932	0.474609	0.77886	0.293309	0.426516	0.638086	1.01017	0.608757	0.776711	1.60049
A830005F24Rik	ENSMUSG00000053181	RIKEN cDNA A830005F24 gene [Source:MGI Symbol;Acc:MGI:3045249]	0.506235	0.39747	0.365423	1.40277	0.751681	0.495379	0.621483	0.194177	0.494523	0.207707	0.422192	0.648748
A830035O19Rik	ENSMUSG00000111329	RIKEN cDNA A830035O19 gene [Source:MGI Symbol;Acc:MGI:3704334]	0.209642	0.318228	0.170245	0.165976	0.622572	0.547057	0.233972	0.257321	0.0409584	0.533297	0.649399	0.298511
A830082N09Rik	ENSMUSG00000112280	RIKEN cDNA A830082N09 gene [Source:MGI Symbol;Acc:MGI:3041184]	0.0964301	0.0451616	0.0549533	0.0602721	0.1256	0.0579416	0.022657	0.0467214	0.0694098	0.0541416	0.0362802	0.0650403
A930001C03Rik	ENSMUSG00000087132	RIKEN cDNA A930001C03 gene [Source:MGI Symbol;Acc:MGI:2441838]	0.165229	0.157248	0.24396	0.237842	0.346944	0.391964	0.0670559	0.161323	0.0586931	0.0986078	0.161063	0.106941
A930004D18Rik	ENSMUSG00000054057	RIKEN cDNA A930004D18 gene [Source:MGI Symbol;Acc:MGI:1925190]	0.424051	0.425427	0.754619	0.637256	0.544141	0.557118	0.55214	1.33737	1.05861	0.666949	0.842027	0.872167
A930004J17Rik	ENSMUSG00000102602	RIKEN cDNA A930004J17 gene [Source:MGI Symbol;Acc:MGI:2442442]	1.78667	1.42313	0.568527	1.85642	1.02529	0.675692	1.47384	0.847539	0.725114	1.03408	0.935783	0.516184
A930005H10Rik	ENSMUSG00000054426	RIKEN cDNA A930005H10 gene [Source:MGI Symbol;Acc:MGI:1915411]	1.48483	2.04345	2.21288	2.24544	2.64239	3.37398	1.8061	1.38225	2.41203	2.5601	2.28583	3.94345
A930006K02Rik	ENSMUSG00000084866	RIKEN cDNA A930006K02 gene [Source:MGI Symbol;Acc:MGI:1925683]	1.24452	1.23047	2.1523	1.41409	0.912553	1.24038	0.81022	1.51165	1.89113	1.04961	1.60629	4.38098
A930007I19Rik	ENSMUSG00000097855	RIKEN cDNA A930007I19 gene [Source:MGI Symbol;Acc:MGI:1925029]	0.040627	0.042531	0.0806476	0.0857728	0.107244	0.0662596	0.0181367	0.0311667	0.0952489	0.0400059	0.0580839	0.104128
A930012O16Rik	ENSMUSG00000054181	RIKEN cDNA A930012O16 gene [Source:MGI Symbol;Acc:MGI:2442255]	1.49762	2.81123	3.35497	1.70356	2.17261	2.73728	2.73766	1.76294	2.82504	2.73332	2.36877	2.4266
A930015D03Rik	ENSMUSG00000092368	RIKEN cDNA A930015D03 gene [Source:MGI Symbol;Acc:MGI:1925060]	0.573035	0.974822	0.969474	0.425322	0.709056	0.817754	0.639536	0.906673	0.559777	1.11679	0.938735	0.917941
A930016O22Rik	ENSMUSG00000040705	RIKEN cDNA A930016O22 gene [Source:MGI Symbol;Acc:MGI:3605623]	0.264231	0.374243	0.336589	0.287129	0.359006	0.354892	0.277549	0.262321	0.516236	0.293354	0.333324	0.154922
A930024E05Rik	ENSMUSG00000056735	RIKEN cDNA A930024E05 gene [Source:MGI Symbol;Acc:MGI:1924414]	0.188877	0.274623	0.359786	0.443069	0.692476	0.855678	0.140531	0.144896	0.287011	0.189434	0.275036	0.508004
A930037H05Rik	ENSMUSG00000109408	RIKEN cDNA A930037H05 gene [Source:MGI Symbol;Acc:MGI:1925689]	0.113911	0.142183	0.142315	0.144527	0.130108	0.142908	0.190696	0.110913	0.239671	0.168974	0.156594	0.168437
AA388235	ENSMUSG00000118084	expressed sequence AA388235 [Source:MGI Symbol;Acc:MGI:3035178]	0.277476	0.174288	0.300442	0.805496	0.183115	0.724068	0.123871	0.340582	0.43369	0.50093	0.528939	0.71118
AA414768	ENSMUSG00000083307	expressed sequence AA414768 [Source:MGI Symbol;Acc:MGI:3035137]	0.886335	1.20955	1.17106	0.751843	0.52225	0.929279	1.20117	1.35989	0.556604	0.779273	0.905129	0.946543
AA465934	ENSMUSG00000093483	expressed sequence AA465934 [Source:MGI Symbol;Acc:MGI:2671018]	2.23854	2.92932	3.48424	3.32302	2.58525	3.65089	2.62325	3.04817	3.93615	2.70948	3.26709	4.8609
AA467197	ENSMUSG00000033213	expressed sequence AA467197 [Source:MGI Symbol;Acc:MGI:3034182]	142.755	175.518	185.901	131.368	174.512	188.642	167.332	185.914	236.577	191.594	224.499	258.843
AA986860	ENSMUSG00000042510	expressed sequence AA986860 [Source:MGI Symbol;Acc:MGI:2138143]	0.0874508	0.148767	0.207132	0.0432723	0.0541045	0.124797	0.207399	0.117403	0.0854275	0.125583	0.078142	0.0933912
Aaas	ENSMUSG00000036678	achalasia, adrenocortical insufficiency, alacrimia [Source:MGI Symbol;Acc:MGI:2443767]	34.0164	38.8858	42.0107	34.1893	39.9793	42.7683	32.6154	32.7393	40.4532	34.3553	36.4441	38.9393
Aacs	ENSMUSG00000029482	acetoacetyl-CoA synthetase [Source:MGI Symbol;Acc:MGI:1926144]	22.8788	19.7845	21.1467	22.015	15.9773	18.1685	15.2328	21.5668	14.6845	13.9959	18.2785	13.7454
Aagab	ENSMUSG00000037257	alpha- and gamma-adaptin binding protein [Source:MGI Symbol;Acc:MGI:1914189]	8.94419	8.86477	8.72766	8.44717	7.97329	9.09279	7.88725	10.1498	10.3041	8.74769	9.6548	10.6513
Aak1	ENSMUSG00000057230	AP2 associated kinase 1 [Source:MGI Symbol;Acc:MGI:1098687]	9.66143	5.46777	5.02904	8.8742	4.84402	4.9549	5.92642	6.28051	4.88111	5.28744	5.26588	5.076
Aamdc	ENSMUSG00000035642	adipogenesis associated Mth938 domain containing [Source:MGI Symbol;Acc:MGI:1913523]	1.26647	1.33126	1.60172	1.08213	1.42152	1.47295	1.70309	1.44142	1.92674	1.66963	1.6573	2.11375
Aamp	ENSMUSG00000006299	angio-associated migratory protein [Source:MGI Symbol;Acc:MGI:107809]	23.8994	29.627	29.7771	22.8204	29.2734	29.7637	27.0068	28.053	30.574	29.5639	28.1174	28.9021
Aar2	ENSMUSG00000027628	AAR2 splicing factor homolog [Source:MGI Symbol;Acc:MGI:1915545]	9.16878	7.2536	6.68399	8.45287	7.48173	5.97784	8.09536	8.11458	5.95676	7.61417	7.51417	5.92434
Aars	ENSMUSG00000031960	alanyl-tRNA synthetase [Source:MGI Symbol;Acc:MGI:2384560]	29.8962	32.3115	28.7934	26.0708	28.4667	26.2389	32.5523	33.5929	30.6283	31.0791	32.9575	29.641
Aars2	ENSMUSG00000023938	alanyl-tRNA synthetase 2, mitochondrial [Source:MGI Symbol;Acc:MGI:2681839]	1.78701	2.38652	2.56933	1.99437	2.16297	2.58761	2.43241	2.19726	2.51245	2.19961	2.39767	3.11526
Aarsd1	ENSMUSG00000075528	alanyl-tRNA synthetase domain containing 1 [Source:MGI Symbol;Acc:MGI:1916934]	0.0912617	0.252495	0.247038	0.0344061	0.107547	0.233893	0.247357	0.170026	0.331129	0.160476	0.155328	0.27846
Aasdh	ENSMUSG00000055923	aminoadipate-semialdehyde dehydrogenase [Source:MGI Symbol;Acc:MGI:2442517]	1.29885	1.29463	1.17612	1.28843	1.13223	1.18687	1.30052	1.38154	1.41278	1.12253	1.2237	1.43627
Aasdhppt	ENSMUSG00000025894	aminoadipate-semialdehyde dehydrogenase-phosphopantetheinyl transferase [Source:MGI Symbol;Acc:MGI:1914868]	7.18374	8.39097	8.10872	7.1554	7.74756	8.11468	8.1734	9.85323	8.57395	9.87459	9.39131	7.10456
Aatf	ENSMUSG00000018697	apoptosis antagonizing transcription factor [Source:MGI Symbol;Acc:MGI:1929608]	16.6289	20.1959	19.547	17.6049	19.9068	19.8145	21.0043	19.3319	20.5118	23.5014	20.4397	18.583
AB124611	ENSMUSG00000057191	cDNA sequence AB124611 [Source:MGI Symbol;Acc:MGI:3043001]	14.1066	15.2571	17.9638	18.2148	19.5534	20.7196	12.5827	12.6782	17.5141	18.5033	15.8894	24.7851
Abca1	ENSMUSG00000015243	ATP-binding cassette, sub-family A (ABC1), member 1 [Source:MGI Symbol;Acc:MGI:99607]	0.430039	0.18691	0.155903	0.552244	0.24072	0.250486	0.107131	0.156114	0.0300064	0.11973	0.192131	0.0382709
Abca2	ENSMUSG00000026944	ATP-binding cassette, sub-family A (ABC1), member 2 [Source:MGI Symbol;Acc:MGI:99606]	26.0977	20.7301	20.3088	24.1066	19.8057	22.7668	20.8418	21.7688	22.9976	19.2678	22.0331	26.0477
Abca3	ENSMUSG00000024130	ATP-binding cassette, sub-family A (ABC1), member 3 [Source:MGI Symbol;Acc:MGI:1351617]	2.16057	1.47974	1.42478	1.83152	1.53367	1.56456	0.838509	0.996431	0.879063	0.790687	0.935581	0.755512
Abca5	ENSMUSG00000018800	ATP-binding cassette, sub-family A (ABC1), member 5 [Source:MGI Symbol;Acc:MGI:2386607]	0.0765395	0.0254948	0.034531	0.0826323	0.0459189	0.0340446	0.0465938	0.0667235	0.0543772	0.0399686	0.0331598	0
Abca7	ENSMUSG00000035722	ATP-binding cassette, sub-family A (ABC1), member 7 [Source:MGI Symbol;Acc:MGI:1351646]	10.4543	9.63948	10.2838	11.143	10.2184	11.8217	7.86607	8.71616	9.94764	7.33595	9.12737	10.6904
Abcb10	ENSMUSG00000031974	ATP-binding cassette, sub-family B (MDR/TAP), member 10 [Source:MGI Symbol;Acc:MGI:1860508]	4.38005	3.93719	3.61029	4.38953	3.78086	4.02389	4.00145	4.22496	3.41214	3.46534	3.84225	3.09207
Abcb11	ENSMUSG00000027048	ATP-binding cassette, sub-family B (MDR/TAP), member 11 [Source:MGI Symbol;Acc:MGI:1351619]	0.564453	0.424967	0.390703	0.540749	0.382706	0.453985	0.742143	0.871964	0.997041	0.431462	0.571158	0.759688
Abcb1a	ENSMUSG00000040584	ATP-binding cassette, sub-family B (MDR/TAP), member 1A [Source:MGI Symbol;Acc:MGI:97570]	3.28922	1.86991	1.841	3.42998	2.32399	2.91315	2.98213	2.5233	2.28394	3.33665	2.80284	2.60541
Abcb1b	ENSMUSG00000028970	ATP-binding cassette, sub-family B (MDR/TAP), member 1B [Source:MGI Symbol;Acc:MGI:97568]	5.40827	5.01006	4.64625	5.63807	4.33811	4.32902	5.07438	5.5166	3.95992	5.32069	4.60415	3.93552
Abcb4	ENSMUSG00000042476	ATP-binding cassette, sub-family B (MDR/TAP), member 4 [Source:MGI Symbol;Acc:MGI:97569]	0.169626	0.128743	0.160708	0.0895299	0.0839562	0.131408	0.146717	0.139887	0.115991	0.118315	0.106099	0.0905744
Abcb6	ENSMUSG00000026198	ATP-binding cassette, sub-family B (MDR/TAP), member 6 [Source:MGI Symbol;Acc:MGI:1921354]	0.0224591	0.0901282	0.05404	0.0592704	0.0988098	0.0366291	0.0668415	0.051688	0.0292527	0.0552895	0.0267579	0.095939
Abcb7	ENSMUSG00000031333	ATP-binding cassette, sub-family B (MDR/TAP), member 7 [Source:MGI Symbol;Acc:MGI:109533]	13.1466	9.27271	7.80074	12.1634	8.17111	7.61591	9.69376	10.7935	7.60934	9.07386	8.71855	6.20784
Abcb8	ENSMUSG00000028973	ATP-binding cassette, sub-family B (MDR/TAP), member 8 [Source:MGI Symbol;Acc:MGI:1351667]	6.02015	7.33949	7.85635	6.09348	6.92623	7.44939	7.40286	7.47175	7.46386	7.37915	7.73263	8.22542
Abcb9	ENSMUSG00000029408	ATP-binding cassette, sub-family B (MDR/TAP), member 9 [Source:MGI Symbol;Acc:MGI:1861729]	23.7277	27.227	33.0183	26.894	32.2198	37.7017	28.5428	29.3911	33.2691	35.7995	36.1153	39.5216
Abcc1	ENSMUSG00000023088	ATP-binding cassette, sub-family C (CFTR/MRP), member 1 [Source:MGI Symbol;Acc:MGI:102676]	9.42022	6.9043	5.42159	8.0815	6.08533	5.60711	7.37089	7.25092	4.8471	6.46886	5.96503	4.29097
Abcc10	ENSMUSG00000032842	ATP-binding cassette, sub-family C (CFTR/MRP), member 10 [Source:MGI Symbol;Acc:MGI:2386976]	0.829928	0.805028	1.05781	0.758148	0.861757	1.14531	0.842038	0.67229	1.19058	0.871533	1.01644	1.33049
Abcc3	ENSMUSG00000020865	ATP-binding cassette, sub-family C (CFTR/MRP), member 3 [Source:MGI Symbol;Acc:MGI:1923658]	0.761165	0.500765	0.522979	1.05044	0.79495	0.706119	0.32733	0.407138	0.368367	0.217753	0.415989	0.278414
Abcc4	ENSMUSG00000032849	ATP-binding cassette, sub-family C (CFTR/MRP), member 4 [Source:MGI Symbol;Acc:MGI:2443111]	4.88891	2.95998	2.54562	4.97178	2.93864	2.52915	4.1704	4.40025	2.5552	3.73073	3.66546	2.43869
Abcc5	ENSMUSG00000022822	ATP-binding cassette, sub-family C (CFTR/MRP), member 5 [Source:MGI Symbol;Acc:MGI:1351644]	2.06383	1.36692	1.53951	1.96625	1.24766	1.40349	1.48844	1.44893	1.41926	1.21668	1.32263	1.66031
Abcd1	ENSMUSG00000031378	ATP-binding cassette, sub-family D (ALD), member 1 [Source:MGI Symbol;Acc:MGI:1349215]	8.63764	6.4887	6.54336	8.34147	6.76513	5.83618	7.30949	7.55107	6.28662	6.51161	6.26503	7.40654
Abcd3	ENSMUSG00000028127	ATP-binding cassette, sub-family D (ALD), member 3 [Source:MGI Symbol;Acc:MGI:1349216]	2.52875	2.28713	2.21091	2.26165	1.75244	1.69299	2.4787	3.01404	2.06345	2.24346	2.28654	1.72731
Abcd4	ENSMUSG00000021240	ATP-binding cassette, sub-family D (ALD), member 4 [Source:MGI Symbol;Acc:MGI:1349217]	1.31706	1.69096	1.5337	1.27226	1.52514	1.58062	1.34788	1.47171	1.61188	1.44375	1.64613	1.67722
Abce1	ENSMUSG00000058355	ATP-binding cassette, sub-family E (OABP), member 1 [Source:MGI Symbol;Acc:MGI:1195458]	52.9386	46.671	42.7976	50.6148	42.0187	36.7599	51.9299	56.7126	42.2359	49.6625	45.5901	34.0001
Abcf1	ENSMUSG00000038762	ATP-binding cassette, sub-family F (GCN20), member 1 [Source:MGI Symbol;Acc:MGI:1351658]	52.8369	48.0779	46.0305	51.1583	47.0394	46.9861	51.2553	51.9404	46.1851	49.0883	45.0412	43.6043
Abcf2	ENSMUSG00000028953	ATP-binding cassette, sub-family F (GCN20), member 2 [Source:MGI Symbol;Acc:MGI:1351657]	50.3533	44.1114	41.1017	52.3402	42.9809	41.0991	52.8779	52.5775	33.4075	48.3736	45.6715	29.9497
Abcf3	ENSMUSG00000003234	ATP-binding cassette, sub-family F (GCN20), member 3 [Source:MGI Symbol;Acc:MGI:1351656]	10.3222	9.90445	10.2522	10.7575	9.85255	10.5422	10.7338	10.8097	10.9027	9.94779	10.2993	11.8156
Abcg1	ENSMUSG00000024030	ATP binding cassette subfamily G member 1 [Source:MGI Symbol;Acc:MGI:107704]	1.83739	1.20433	1.21021	2.34533	1.71808	1.90291	1.38736	1.9951	1.03325	1.40485	2.03318	1.52163
Abcg2	ENSMUSG00000029802	ATP binding cassette subfamily G member 2 (Junior blood group) [Source:MGI Symbol;Acc:MGI:1347061]	1.05905	0.8098	0.642931	1.01749	0.861548	0.573091	0.849701	0.973434	0.448146	0.812984	0.848926	0.458651
Abcg3	ENSMUSG00000029299	ATP binding cassette subfamily G member 3 [Source:MGI Symbol;Acc:MGI:1351624]	6.01895	4.52924	4.55106	5.50179	3.18063	4.73456	3.95292	5.17629	5.60597	3.60546	4.24652	5.18694
Abhd1	ENSMUSG00000006638	abhydrolase domain containing 1 [Source:MGI Symbol;Acc:MGI:1931013]	1.08893	1.66373	1.9651	0.970852	1.35955	0.911981	1.24815	1.26433	1.60998	1.03847	0.911656	1.67625
Abhd10	ENSMUSG00000033157	abhydrolase domain containing 10 [Source:MGI Symbol;Acc:MGI:2442422]	3.75378	4.13181	4.44189	3.52383	4.2113	3.72576	3.86623	3.80118	4.46318	4.22446	4.05061	4.16912
Abhd11	ENSMUSG00000040532	abhydrolase domain containing 11 [Source:MGI Symbol;Acc:MGI:1916008]	8.02397	10.1452	11.7362	6.64756	10.0646	10.3078	10.8566	9.43004	12.8133	12.312	11.1531	12.6253
Abhd12	ENSMUSG00000032046	abhydrolase domain containing 12 [Source:MGI Symbol;Acc:MGI:1923442]	17.1677	16.1647	19.2932	15.102	14.7665	16.0685	17.9487	17.4627	18.588	17.5229	16.7257	18.0027
Abhd13	ENSMUSG00000040396	abhydrolase domain containing 13 [Source:MGI Symbol;Acc:MGI:1916154]	9.14459	7.1899	7.02702	8.33424	6.43695	6.05066	7.25444	8.12658	6.18497	7.53545	6.88581	4.8788
Abhd14a	ENSMUSG00000042210	abhydrolase domain containing 14A [Source:MGI Symbol;Acc:MGI:1915894]	5.18346	6.64979	6.82001	5.67069	7.4323	8.30012	6.75268	6.75273	6.66545	7.64086	7.81494	6.25351
Abhd14b	ENSMUSG00000042073	abhydrolase domain containing 14b [Source:MGI Symbol;Acc:MGI:1923741]	1.80255	2.20673	2.66146	2.92888	2.75269	3.18278	1.81222	2.0685	2.29928	2.67716	3.51419	3.54241
Abhd15	ENSMUSG00000000686	abhydrolase domain containing 15 [Source:MGI Symbol;Acc:MGI:1914727]	1.58636	0.940152	1.06466	2.66411	1.40594	2.0313	0.804754	1.05604	0.92211	0.882183	1.28082	0.765387
Abhd16a	ENSMUSG00000007036	abhydrolase domain containing 16A [Source:MGI Symbol;Acc:MGI:99476]	13.3334	16.6555	18.0072	15.0337	16.4525	18.9041	14.1912	14.7978	15.6444	16.995	17.6522	20.3579
Abhd17a	ENSMUSG00000003346	abhydrolase domain containing 17A [Source:MGI Symbol;Acc:MGI:106388]	34.3887	48.75	63.033	36.6202	52.1525	58.3506	45.4125	40.7258	58.6434	47.9958	50.8689	71.1238
Abhd17b	ENSMUSG00000047368	abhydrolase domain containing 17B [Source:MGI Symbol;Acc:MGI:1917816]	15.8149	11.726	11.0509	14.8078	10.9836	10.3309	10.9883	13.1559	11.3055	11.9519	12.3326	10.4195
Abhd17c	ENSMUSG00000038459	abhydrolase domain containing 17C [Source:MGI Symbol;Acc:MGI:1917428]	9.30394	8.69091	8.85489	8.81141	7.63931	7.05866	9.93053	10.4974	7.96631	9.5275	9.16011	5.80596
Abhd18	ENSMUSG00000037818	abhydrolase domain containing 18 [Source:MGI Symbol;Acc:MGI:1915468]	0.704438	0.977683	0.770447	0.812154	1.16807	1.03284	0.436772	0.461254	0.702042	0.50799	0.584947	0.628175
Abhd2	ENSMUSG00000039202	abhydrolase domain containing 2 [Source:MGI Symbol;Acc:MGI:1914344]	14.7336	9.03777	7.61318	13.9738	8.09641	7.90544	9.31165	10.0758	6.06589	8.40299	8.16033	6.08746
Abhd4	ENSMUSG00000040997	abhydrolase domain containing 4 [Source:MGI Symbol;Acc:MGI:1915938]	2.98517	2.528	2.376	3.74683	3.62369	4.07694	3.0472	2.77412	2.08632	2.58902	3.32522	2.07346
Abhd5	ENSMUSG00000032540	abhydrolase domain containing 5 [Source:MGI Symbol;Acc:MGI:1914719]	3.89483	4.18227	3.57461	3.37624	3.33965	3.03989	4.34683	4.15127	3.74599	4.05129	3.56581	3.10112
Abhd6	ENSMUSG00000025277	abhydrolase domain containing 6 [Source:MGI Symbol;Acc:MGI:1913332]	1.43009	1.91982	2.14051	1.50962	1.97079	2.05797	1.84015	1.67789	1.87362	1.36681	1.64368	1.67696
Abhd8	ENSMUSG00000007950	abhydrolase domain containing 8 [Source:MGI Symbol;Acc:MGI:1918946]	7.25762	7.45989	9.15395	8.50819	8.73895	10.8502	7.15271	6.50305	7.24217	7.72462	8.0308	10.1675
Abi1	ENSMUSG00000058835	abl-interactor 1 [Source:MGI Symbol;Acc:MGI:104913]	35.4183	29.862	27.3278	31.0959	28.1995	25.8484	27.9531	31.0167	26.8963	28.2057	28.7705	25.0546
Abi2	ENSMUSG00000026782	abl-interactor 2 [Source:MGI Symbol;Acc:MGI:106913]	5.00229	4.08601	3.51338	4.51103	2.98918	2.8258	2.82779	4.78433	3.2122	2.41552	3.98427	3.19663
Abi3	ENSMUSG00000018381	ABI gene family, member 3 [Source:MGI Symbol;Acc:MGI:1913860]	15.8279	14.7542	27.7765	20.2151	16.471	34.6115	15.0877	23.9905	39.8148	23.0282	43.5936	60.2999
Abitram	ENSMUSG00000038827	actin binding transcription modulator [Source:MGI Symbol;Acc:MGI:2677850]	5.34675	4.38296	4.44438	5.28428	3.93362	3.7372	5.15462	5.9034	4.28164	4.41094	4.52459	3.63892
Abl1	ENSMUSG00000026842	c-abl oncogene 1, non-receptor tyrosine kinase [Source:MGI Symbol;Acc:MGI:87859]	5.50391	4.57105	4.58229	6.10792	4.92521	5.52354	4.97079	4.9567	5.2626	4.96981	5.29415	5.86313
Abl2	ENSMUSG00000026596	v-abl Abelson murine leukemia viral oncogene 2 (arg, Abelson-related gene) [Source:MGI Symbol;Acc:MGI:87860]	5.31272	3.50017	2.54977	4.59407	3.25195	2.23526	3.53618	3.40859	2.26019	2.99003	2.59856	1.85186
Ablim1	ENSMUSG00000025085	actin-binding LIM protein 1 [Source:MGI Symbol;Acc:MGI:1194500]	51.1354	33.7642	34.4185	53.2594	32.4031	38.3155	37.9969	48.0772	45.8211	41.516	48.2552	56.406
Ablim2	ENSMUSG00000029095	actin-binding LIM protein 2 [Source:MGI Symbol;Acc:MGI:2385758]	0.293612	0.295551	0.193601	0.074505	0.139733	0.0736706	0.163843	0.116953	0.044126	0.0324338	0.0874528	0.0723593
Abr	ENSMUSG00000017631	active BCR-related gene [Source:MGI Symbol;Acc:MGI:107771]	21.9799	14.813	14.1236	18.4342	14.0697	15.8245	14.75	17.2428	15.9955	14.8202	18.3421	19.9235
Abracl	ENSMUSG00000078453	ABRA C-terminal like [Source:MGI Symbol;Acc:MGI:1920362]	104.675	134.826	162.073	96.7539	126.382	134.951	111.062	116.173	166.52	132.709	126.147	154.842
Abraxas1	ENSMUSG00000035234	BRCA1 A complex subunit [Source:MGI Symbol;Acc:MGI:1917931]	3.3698	4.3647	4.8888	3.95826	4.29506	4.63379	4.20333	4.19701	5.44767	4.92321	4.59734	4.44076
Abraxas2	ENSMUSG00000030965	BRISC complex subunit [Source:MGI Symbol;Acc:MGI:1926116]	3.68086	2.95309	2.74569	3.80326	2.71287	2.72032	3.08497	3.25872	2.34482	2.74519	2.95549	2.62396
Abt1	ENSMUSG00000036376	activator of basal transcription 1 [Source:MGI Symbol;Acc:MGI:1353636]	4.6523	6.10427	6.26849	4.41851	6.55584	5.44672	5.81009	5.48019	5.65248	6.20643	5.10659	4.75535
Abtb1	ENSMUSG00000030083	ankyrin repeat and BTB (POZ) domain containing 1 [Source:MGI Symbol;Acc:MGI:1933148]	5.46684	5.60739	6.68286	5.99332	6.19742	7.98169	5.24271	5.34903	5.66014	6.02394	6.77648	7.44633
Abtb2	ENSMUSG00000032724	ankyrin repeat and BTB (POZ) domain containing 2 [Source:MGI Symbol;Acc:MGI:2139365]	9.69026	7.27165	7.54126	8.9305	6.4319	7.17585	6.65528	7.44393	5.96703	6.00307	6.31086	5.69203
Acaa1a	ENSMUSG00000036138	acetyl-Coenzyme A acyltransferase 1A [Source:MGI Symbol;Acc:MGI:2148491]	7.62629	8.5452	9.64675	7.91005	8.96806	10.953	7.7769	8.05646	10.62	8.99507	9.93445	12.04
Acaa2	ENSMUSG00000036880	acetyl-Coenzyme A acyltransferase 2 (mitochondrial 3-oxoacyl-Coenzyme A thiolase) [Source:MGI Symbol;Acc:MGI:1098623]	24.0945	29.098	27.3534	22.2344	28.0601	27.3961	24.6645	26.4574	28.5111	26.2332	30.9266	29.0388
Acaca	ENSMUSG00000020532	acetyl-Coenzyme A carboxylase alpha [Source:MGI Symbol;Acc:MGI:108451]	6.88182	4.87202	3.82285	5.72885	4.1332	3.68676	5.27203	5.6351	3.88376	4.20527	4.03149	3.83932
Acacb	ENSMUSG00000042010	acetyl-Coenzyme A carboxylase beta [Source:MGI Symbol;Acc:MGI:2140940]	0.0826206	0.0562203	0.041002	0.0490587	0.0408929	0.0808488	0.110651	0.03486	0.0322836	0.033899	0.0836695	0.10588
Acad10	ENSMUSG00000029456	acyl-Coenzyme A dehydrogenase family, member 10 [Source:MGI Symbol;Acc:MGI:1919235]	0.465573	0.401584	0.289921	0.597026	0.302919	0.470561	0.343963	0.457769	0.384339	0.392808	0.515624	0.746966
Acad11	ENSMUSG00000090150	acyl-Coenzyme A dehydrogenase family, member 11 [Source:MGI Symbol;Acc:MGI:2143169]	1.48228	1.14149	1.07364	1.26999	0.998303	1.24517	1.09229	1.09039	0.928298	1.07305	0.991861	1.08712
Acad12	ENSMUSG00000042647	acyl-Coenzyme A dehydrogenase family, member 12 [Source:MGI Symbol;Acc:MGI:2443320]	0.15877	0.118265	0.132239	0.153095	0.231718	0.209145	0.115858	0.121799	0.155096	0.145318	0.174608	0.252158
Acad8	ENSMUSG00000031969	acyl-Coenzyme A dehydrogenase family, member 8 [Source:MGI Symbol;Acc:MGI:1914198]	3.84167	3.71506	4.35895	3.67513	3.72363	4.38583	3.48359	3.96386	4.97244	3.70413	4.01631	5.11461
Acad9	ENSMUSG00000027710	acyl-Coenzyme A dehydrogenase family, member 9 [Source:MGI Symbol;Acc:MGI:1914272]	2.87546	2.51445	2.10806	2.50597	2.21975	2.05964	2.56407	2.47417	1.75558	2.25994	2.17008	1.70138
Acadl	ENSMUSG00000026003	acyl-Coenzyme A dehydrogenase, long-chain [Source:MGI Symbol;Acc:MGI:87866]	120.998	122.659	128.785	126.297	141.116	153.093	114.552	124.885	137.759	149.301	149.312	151.293
Acadm	ENSMUSG00000062908	acyl-Coenzyme A dehydrogenase, medium chain [Source:MGI Symbol;Acc:MGI:87867]	4.90131	5.18424	4.56011	4.46811	4.56323	4.2456	9.7713	9.69643	8.88048	9.06199	8.75917	8.35453
Acads	ENSMUSG00000029545	acyl-Coenzyme A dehydrogenase, short chain [Source:MGI Symbol;Acc:MGI:87868]	18.9569	18.2756	19.9372	17.6555	19.3266	22.7946	17.9862	19.5202	17.6446	21.053	21.8331	20.0261
Acadsb	ENSMUSG00000030861	acyl-Coenzyme A dehydrogenase, short/branched chain [Source:MGI Symbol;Acc:MGI:1914135]	3.55279	2.4979	2.34051	3.15944	2.92617	2.50394	2.97537	3.32927	2.9454	3.28835	3.35455	2.88061
Acadvl	ENSMUSG00000018574	acyl-Coenzyme A dehydrogenase, very long chain [Source:MGI Symbol;Acc:MGI:895149]	25.6873	25.4799	25.6907	24.1212	25.589	27.3495	23.6423	24.6379	24.4852	22.7564	25.6268	23.6037
Acap1	ENSMUSG00000001588	ArfGAP with coiled-coil, ankyrin repeat and PH domains 1 [Source:MGI Symbol;Acc:MGI:2388270]	58.3066	67.2259	71.6585	54.7424	63.2513	74.0341	51.6816	56.0808	73.707	55.5437	64.6368	80.3981
Acap2	ENSMUSG00000049076	ArfGAP with coiled-coil, ankyrin repeat and PH domains 2 [Source:MGI Symbol;Acc:MGI:1925868]	10.586	6.83713	5.913	10.0651	5.72113	6.14344	6.42964	7.66197	6.34206	5.54117	6.54037	5.59238
Acap3	ENSMUSG00000029033	ArfGAP with coiled-coil, ankyrin repeat and PH domains 3 [Source:MGI Symbol;Acc:MGI:2153589]	9.00782	9.2049	9.59951	9.08811	8.47647	10.2898	7.74468	8.00227	10.1827	7.30659	8.39125	10.1766
Acat1	ENSMUSG00000032047	acetyl-Coenzyme A acetyltransferase 1 [Source:MGI Symbol;Acc:MGI:87870]	27.2538	30.9419	29.177	25.9445	28.7183	30.2715	29.6249	30.2079	29.6848	28.2638	28.5976	23.4439
Acat2	ENSMUSG00000023832	acetyl-Coenzyme A acetyltransferase 2 [Source:MGI Symbol;Acc:MGI:87871]	18.0494	18.3632	19.3627	21.051	19.276	26.6058	10.7179	11.6867	10.5119	10.5116	10.7707	9.73241
Acat3	ENSMUSG00000062480	acetyl-Coenzyme A acetyltransferase 3 [Source:MGI Symbol;Acc:MGI:109182]	0.573817	1.87078	1.68641	0.75716	1.73111	0.721943	0.548922	0.56597	0.672649	1.157	0.878977	1.70416
Acbd3	ENSMUSG00000026499	acyl-Coenzyme A binding domain containing 3 [Source:MGI Symbol;Acc:MGI:2181074]	9.13764	8.37398	6.9105	8.54153	7.51355	6.42246	7.61089	8.64865	6.46678	7.43087	7.54443	5.74094
Acbd4	ENSMUSG00000056938	acyl-Coenzyme A binding domain containing 4 [Source:MGI Symbol;Acc:MGI:1914381]	2.89924	3.27623	3.88733	2.16307	3.26334	3.88882	2.9333	2.79576	3.86445	3.01279	3.26048	3.53023
Acbd5	ENSMUSG00000026781	acyl-Coenzyme A binding domain containing 5 [Source:MGI Symbol;Acc:MGI:1921409]	3.80601	3.17898	2.81713	2.95954	2.63259	2.3767	2.68945	2.89165	2.62444	2.57872	2.68675	2.37062
Acbd6	ENSMUSG00000033701	acyl-Coenzyme A binding domain containing 6 [Source:MGI Symbol;Acc:MGI:1919732]	5.90716	7.95916	9.33596	6.19174	7.80274	9.34249	7.34969	6.75961	8.91475	7.97946	8.34548	10.615
Accs	ENSMUSG00000040272	1-aminocyclopropane-1-carboxylate synthase (non-functional) [Source:MGI Symbol;Acc:MGI:1919717]	0.894373	1.15293	1.27059	1.25547	1.01249	1.63711	0.97162	1.13135	1.44064	1.10478	1.57567	1.7951
Acd	ENSMUSG00000038000	adrenocortical dysplasia [Source:MGI Symbol;Acc:MGI:87873]	10.9546	10.8418	11.7662	11.0511	11.2279	12.6746	11.1479	11.0057	11.1301	11.7816	12.1621	11.7691
Acer2	ENSMUSG00000038007	alkaline ceramidase 2 [Source:MGI Symbol;Acc:MGI:1920932]	0.0555805	0.0610946	0.0702109	0.0586715	0.0825284	0.108777	0.105452	0.0938039	0.0108589	0.0729745	0.0397314	0.0316566
Acer3	ENSMUSG00000030760	alkaline ceramidase 3 [Source:MGI Symbol;Acc:MGI:1913440]	0.75301	0.901109	0.857507	0.688674	0.646872	0.677574	0.872275	0.836619	0.684858	0.809683	0.813614	0.543502
Acin1	ENSMUSG00000022185	apoptotic chromatin condensation inducer 1 [Source:MGI Symbol;Acc:MGI:1891824]	24.565	25.6846	22.7108	24.4239	23.435	23.0247	23.8976	23.4901	23.8453	23.3682	23.1334	22.7555
Acly	ENSMUSG00000020917	ATP citrate lyase [Source:MGI Symbol;Acc:MGI:103251]	91.3914	59.3497	47.2538	76.7614	50.09	46.492	62.4266	71.3013	38.4498	50.9225	50.2439	34.6448
Aco1	ENSMUSG00000028405	aconitase 1 [Source:MGI Symbol;Acc:MGI:87879]	12.9123	10.1033	8.94377	11.5728	8.9359	7.79428	11.0822	12.1393	7.72894	9.54999	9.46857	7.63664
Aco2	ENSMUSG00000022477	aconitase 2, mitochondrial [Source:MGI Symbol;Acc:MGI:87880]	83.2706	75.5491	72.223	80.9523	75.886	85.1233	85.9562	85.4577	67.6557	90.5393	91.0326	71.8687
Acot11	ENSMUSG00000034853	acyl-CoA thioesterase 11 [Source:MGI Symbol;Acc:MGI:1913736]	3.30489	2.61719	2.43067	3.53724	2.42815	3.06471	2.46384	3.67949	3.15783	2.27525	3.87484	3.76094
Acot13	ENSMUSG00000006717	acyl-CoA thioesterase 13 [Source:MGI Symbol;Acc:MGI:1914084]	14.8143	24.8866	27.0236	18.1363	24.8822	24.8588	16.7126	18.8317	27.6893	23.4354	23.0659	30.8417
Acot2	ENSMUSG00000021226	acyl-CoA thioesterase 2 [Source:MGI Symbol;Acc:MGI:2159605]	2.68166	2.90218	2.81206	2.29524	3.31821	3.01423	3.09399	2.64102	2.97362	3.89558	2.89272	3.48303
Acot6	ENSMUSG00000043487	acyl-CoA thioesterase 6 [Source:MGI Symbol;Acc:MGI:1921287]	0.130297	0.107174	0.139961	0.13918	0.0921286	0.202385	0.200815	0.228471	0.157587	0.188384	0.110883	0.18553
Acot7	ENSMUSG00000028937	acyl-CoA thioesterase 7 [Source:MGI Symbol;Acc:MGI:1917275]	110.397	129.299	153.06	111.286	128.852	144.577	123.501	121.337	144.827	127.332	130.322	132.601
Acot8	ENSMUSG00000017307	acyl-CoA thioesterase 8 [Source:MGI Symbol;Acc:MGI:2158201]	9.1854	10.7318	11.2005	8.01884	10.7494	11.2111	9.82887	8.83488	10.3937	8.56755	8.52218	10.8094
Acot9	ENSMUSG00000025287	acyl-CoA thioesterase 9 [Source:MGI Symbol;Acc:MGI:1928939]	18.3283	17.8495	17.1538	20.558	19.8413	21.6125	14.3598	15.4302	13.8856	15.586	15.6421	12.7373
Acox1	ENSMUSG00000020777	acyl-Coenzyme A oxidase 1, palmitoyl [Source:MGI Symbol;Acc:MGI:1330812]	4.88568	4.21303	3.92091	4.03954	3.914	3.97132	3.61764	3.93421	3.73245	3.42449	3.77794	3.89087
Acox3	ENSMUSG00000029098	acyl-Coenzyme A oxidase 3, pristanoyl [Source:MGI Symbol;Acc:MGI:1933156]	2.90456	2.46039	2.3528	3.05333	2.30769	2.59669	2.05445	2.13018	2.15248	2.10289	2.44005	2.4933
Acoxl	ENSMUSG00000027380	acyl-Coenzyme A oxidase-like [Source:MGI Symbol;Acc:MGI:1921371]	1.5896	1.4479	1.25361	1.32126	1.07381	1.69432	1.63439	1.35388	1.49169	2.17745	1.77456	2.74465
Acp1	ENSMUSG00000044573	acid phosphatase 1, soluble [Source:MGI Symbol;Acc:MGI:87881]	17.8037	21.6356	22.6146	16.4128	22.1653	20.9649	19.8454	21.3269	23.1891	21.0968	19.3721	21.1257
Acp2	ENSMUSG00000002103	acid phosphatase 2, lysosomal [Source:MGI Symbol;Acc:MGI:87882]	3.023	2.64259	2.26383	2.88537	2.26586	2.26493	2.48327	2.38382	2.09862	1.86994	2.47726	1.70431
Acp5	ENSMUSG00000001348	acid phosphatase 5, tartrate resistant [Source:MGI Symbol;Acc:MGI:87883]	52.864	60.9844	61.53	47.305	61.3781	72.5029	51.6268	44.3585	64.6804	49.2186	50.9791	64.6396
Acp6	ENSMUSG00000028093	acid phosphatase 6, lysophosphatidic [Source:MGI Symbol;Acc:MGI:1931010]	1.79226	1.80522	2.0943	1.69805	2.10768	2.13695	1.51978	1.64057	2.0845	1.75488	1.97363	1.79907
Acpp	ENSMUSG00000032561	acid phosphatase, prostate [Source:MGI Symbol;Acc:MGI:1928480]	6.76377	4.54908	5.03032	10.0351	9.47535	12.793	6.42792	7.09605	5.66339	12.5973	15.4765	11.3005
Acrbp	ENSMUSG00000072770	proacrosin binding protein [Source:MGI Symbol;Acc:MGI:1859515]	0.230702	0.451251	0.646404	0.400547	0.320521	0.495076	0.230373	0.353963	0.972627	0.278988	0.622052	1.17568
Acsbg1	ENSMUSG00000032281	acyl-CoA synthetase bubblegum family member 1 [Source:MGI Symbol;Acc:MGI:2385656]	12.0673	13.6268	15.172	11.9896	13.4609	16.2237	12.2109	14.2375	15.7031	12.0133	13.943	15.815
Acsf2	ENSMUSG00000076435	acyl-CoA synthetase family member 2 [Source:MGI Symbol;Acc:MGI:2388287]	5.57664	4.83061	3.95433	7.0984	5.66184	6.7504	3.8818	4.04683	3.23912	4.12901	5.01411	3.91253
Acsf3	ENSMUSG00000015016	acyl-CoA synthetase family member 3 [Source:MGI Symbol;Acc:MGI:2182591]	5.26712	5.803	6.36229	5.39469	5.60634	5.9924	5.59394	5.58845	6.32783	5.24585	5.31374	5.71563
Acsl1	ENSMUSG00000018796	acyl-CoA synthetase long-chain family member 1 [Source:MGI Symbol;Acc:MGI:102797]	1.85229	1.45234	1.12678	1.95831	1.14598	0.990474	1.55891	1.7238	1.02337	1.35801	1.14411	0.697205
Acsl3	ENSMUSG00000032883	acyl-CoA synthetase long-chain family member 3 [Source:MGI Symbol;Acc:MGI:1921455]	3.72604	3.68077	3.35379	3.65128	3.17913	2.20436	2.78249	3.55199	2.3195	2.54797	2.21961	1.45642
Acsl4	ENSMUSG00000031278	acyl-CoA synthetase long-chain family member 4 [Source:MGI Symbol;Acc:MGI:1354713]	55.6031	31.1429	26.3907	47.5204	26.4895	21.8877	28.4029	35.3081	21.1715	25.2453	23.8566	18.428
Acsl5	ENSMUSG00000024981	acyl-CoA synthetase long-chain family member 5 [Source:MGI Symbol;Acc:MGI:1919129]	88.5297	85.986	82.3019	88.6107	79.6291	79.7707	89.9751	93.6198	78.1865	91.4431	82.8925	74.2929
Acss1	ENSMUSG00000027452	acyl-CoA synthetase short-chain family member 1 [Source:MGI Symbol;Acc:MGI:1915988]	1.33019	1.06963	1.21764	2.17493	1.92424	1.6035	0.806828	0.79861	1.20526	1.26556	1.30918	1.82544
Acss2	ENSMUSG00000027605	acyl-CoA synthetase short-chain family member 2 [Source:MGI Symbol;Acc:MGI:1890410]	1.83623	1.57594	1.43781	1.42586	1.19499	1.23238	1.87454	1.90122	1.31567	1.63852	1.52532	1.42717
Actb	ENSMUSG00000029580	actin, beta [Source:MGI Symbol;Acc:MGI:87904]	4202.82	4958.07	5168.45	4018.7	4589.37	4648.48	5178.19	4847.75	5569.32	4945.37	4635.98	4686.74
Actg-ps1	ENSMUSG00000074978	actin, gamma, pseudogene 1 [Source:MGI Symbol;Acc:MGI:87907]	0.318604	0.259417	0.670783	0.513826	0.525641	0.461883	0.9087	0.515986	0.138326	0.46479	0.506115	0.100814
Actg1	ENSMUSG00000062825	actin, gamma, cytoplasmic 1 [Source:MGI Symbol;Acc:MGI:87906]	754.739	513.375	482.892	652.029	483.879	498.575	683.476	631.371	368.193	557.533	540.48	319.865
Actl6a	ENSMUSG00000027671	actin-like 6A [Source:MGI Symbol;Acc:MGI:1861453]	24.6051	24.8472	24.9823	23.6847	23.7349	21.9767	25.6665	27.147	24.0059	24.8878	23.2151	18.8518
Actn1	ENSMUSG00000015143	actinin, alpha 1 [Source:MGI Symbol;Acc:MGI:2137706]	2.2581	1.62991	1.4535	2.25843	1.80342	1.85313	2.10281	2.40534	1.70006	1.41039	2.04773	1.63838
Actn2	ENSMUSG00000052374	actinin alpha 2 [Source:MGI Symbol;Acc:MGI:109192]	1.00655	0.932982	1.2961	1.06529	1.22817	1.368	0.514873	0.683688	1.04471	1.09269	1.27416	1.94083
Actn3	ENSMUSG00000006457	actinin alpha 3 [Source:MGI Symbol;Acc:MGI:99678]	0.288036	0.35897	0.334153	0.325773	0.610983	0.357916	0.443925	0.273575	0.267973	0.517742	0.392191	0.468727
Actn4	ENSMUSG00000054808	actinin alpha 4 [Source:MGI Symbol;Acc:MGI:1890773]	83.8079	69.2707	65.0201	88.6572	69.7932	70.5082	79.1179	80.8179	64.7592	75.5083	70.6643	59.3668
Actr10	ENSMUSG00000021076	ARP10 actin-related protein 10 [Source:MGI Symbol;Acc:MGI:1891654]	12.7315	14.7951	14.607	10.6994	13.1145	12.2637	13.2319	13.6523	13.4041	13.0996	13.4332	11.6915
Actr1a	ENSMUSG00000025228	ARP1 actin-related protein 1A, centractin alpha [Source:MGI Symbol;Acc:MGI:1858964]	42.802	35.1463	34.116	37.5669	33.1121	33.7542	37.0168	40.2544	33.5069	34.5562	34.4133	33.4698
Actr1b	ENSMUSG00000037351	ARP1 actin-related protein 1B, centractin beta [Source:MGI Symbol;Acc:MGI:1917446]	24.3824	24.5846	27.7378	24.446	23.024	28.0441	23.4196	30.5318	32.7581	24.5918	31.8444	33.4456
Actr2	ENSMUSG00000020152	ARP2 actin-related protein 2 [Source:MGI Symbol;Acc:MGI:1913963]	182.511	130.3	116.408	161.476	115.475	98.4268	144.206	157.949	113.486	134.364	120.847	91.4313
Actr3	ENSMUSG00000026341	ARP3 actin-related protein 3 [Source:MGI Symbol;Acc:MGI:1921367]	253.235	206.709	195.934	239.39	195.197	175.486	219.488	226.005	173.91	209.7	191.068	143.326
Actr3-ps	ENSMUSG00000082319	actin related protein 3, pseudogene [Source:MGI Symbol;Acc:MGI:3648640]	1.62755	1.07376	1.10141	1.25275	1.39853	0.940101	1.96779	1.39162	1.0268	1.21035	0.908937	0.820771
Actr3b	ENSMUSG00000056367	ARP3 actin-related protein 3B [Source:MGI Symbol;Acc:MGI:2661120]	0.918864	1.0564	0.651433	1.94859	2.03031	1.68592	0.7325	0.780424	0.384688	0.754015	0.781957	0.934554
Actr5	ENSMUSG00000037761	ARP5 actin-related protein 5 [Source:MGI Symbol;Acc:MGI:1924748]	4.15391	5.25413	5.48921	4.80385	5.12816	5.51899	5.59076	5.17009	5.08851	5.22612	4.85839	6.36143
Actr6	ENSMUSG00000019948	ARP6 actin-related protein 6 [Source:MGI Symbol;Acc:MGI:1914269]	5.7187	5.39854	5.17812	5.40129	4.70088	4.74519	5.32983	5.32604	3.76346	5.763	4.37485	4.05716
Actr8	ENSMUSG00000015971	ARP8 actin-related protein 8 [Source:MGI Symbol;Acc:MGI:1860775]	3.02103	3.32906	2.95703	2.91396	2.73984	2.80929	2.89348	3.2832	3.21	2.85234	3.09411	3.1948
Acvr1	ENSMUSG00000026836	activin A receptor, type 1 [Source:MGI Symbol;Acc:MGI:87911]	0.486149	0.370917	0.490699	0.543629	0.299074	0.282209	0.478195	0.663717	0.515148	0.574732	0.559567	0.246387
Acvr1b	ENSMUSG00000000532	activin A receptor, type 1B [Source:MGI Symbol;Acc:MGI:1338944]	4.91747	4.51151	4.64835	6.69071	4.45768	6.66866	3.20645	5.63787	5.47235	3.30358	6.52398	6.19409
Acvr2a	ENSMUSG00000052155	activin receptor IIA [Source:MGI Symbol;Acc:MGI:102806]	2.13436	1.81315	1.68591	3.40729	3.44051	3.48098	1.60886	1.39578	1.62697	2.28549	1.70916	2.21209
Acvrl1	ENSMUSG00000000530	activin A receptor, type II-like 1 [Source:MGI Symbol;Acc:MGI:1338946]	16.3359	15.8074	14.1507	7.98942	11.036	11.4421	17.2737	13.8273	18.5735	13.007	13.1826	18.4518
Acy1	ENSMUSG00000023262	aminoacylase 1 [Source:MGI Symbol;Acc:MGI:87913]	3.17945	3.82703	3.70407	2.8854	2.98797	4.41966	3.84788	3.67407	3.9053	3.65486	3.77203	3.03726
Acyp1	ENSMUSG00000008822	acylphosphatase 1, erythrocyte (common) type [Source:MGI Symbol;Acc:MGI:1913454]	4.20968	3.99947	4.11061	2.92955	4.23374	4.42036	3.18578	3.3179	4.50661	2.86292	3.36652	2.99709
Ada	ENSMUSG00000017697	adenosine deaminase [Source:MGI Symbol;Acc:MGI:87916]	16.1188	18.1954	19.2785	12.5621	16.0018	16.5964	18.2112	17.092	19.8425	17.3369	16.694	18.8197
Adal	ENSMUSG00000027259	adenosine deaminase-like [Source:MGI Symbol;Acc:MGI:1923144]	1.99063	1.53552	1.22895	1.87619	1.79025	1.58667	1.83745	1.84285	1.8276	1.64578	1.68512	1.66232
Adam10	ENSMUSG00000054693	a disintegrin and metallopeptidase domain 10 [Source:MGI Symbol;Acc:MGI:109548]	39.6767	26.2791	23.6259	39.1239	23.744	21.6888	28.8068	32.4693	23.8771	27.2151	26.5544	22.3031
Adam15	ENSMUSG00000028041	a disintegrin and metallopeptidase domain 15 (metargidin) [Source:MGI Symbol;Acc:MGI:1333882]	4.72042	3.85706	3.90286	4.0072	3.63221	3.71732	4.27818	4.10307	3.47896	3.28375	3.595	2.95042
Adam17	ENSMUSG00000052593	a disintegrin and metallopeptidase domain 17 [Source:MGI Symbol;Acc:MGI:1096335]	12.6423	9.98285	8.44123	11.5223	8.57978	8.00978	9.74563	9.9843	7.81302	8.71742	8.01809	6.8426
Adam19	ENSMUSG00000011256	a disintegrin and metallopeptidase domain 19 (meltrin beta) [Source:MGI Symbol;Acc:MGI:105377]	73.8927	38.7247	37.1442	77.3719	36.4817	43.6157	40.8564	57.5142	35.5097	36.3136	48.0324	36.893
Adam1a	ENSMUSG00000072647	a disintegrin and metallopeptidase domain 1a [Source:MGI Symbol;Acc:MGI:2429504]	0.0370979	0.108187	0.133894	0.0629373	0.0437179	0.0950774	0.065062	0.0975748	0.186375	0.043489	0.107339	0.233934
Adam3	ENSMUSG00000031553	a disintegrin and metallopeptidase domain 3 (cyritestin) [Source:MGI Symbol;Acc:MGI:102518]	0.189348	0.198222	0.183053	0.160616	0.066941	0.22058	0.286794	0.394268	0.105695	0.388444	0.241704	0.0770324
Adam4	ENSMUSG00000072972	a disintegrin and metallopeptidase domain 4 [Source:MGI Symbol;Acc:MGI:104731]	0.0635625	0.274483	0.258087	0.146775	0.235951	0.28508	0.124143	0.170665	0.620918	0.130397	0.283982	0.656175
Adam8	ENSMUSG00000025473	a disintegrin and metallopeptidase domain 8 [Source:MGI Symbol;Acc:MGI:107825]	146.377	134.206	116.696	107.203	119.56	116.007	110.464	92.4888	90.0753	95.2512	85.0714	81.1991
Adam9	ENSMUSG00000031555	a disintegrin and metallopeptidase domain 9 (meltrin gamma) [Source:MGI Symbol;Acc:MGI:105376]	11.5454	8.40184	7.68661	12.0829	7.67341	7.63281	9.0866	9.51716	7.53775	9.01388	9.02041	8.12341
Adamts10	ENSMUSG00000024299	a disintegrin-like and metallopeptidase (reprolysin type) with thrombospondin type 1 motif, 10 [Source:MGI Symbol;Acc:MGI:2449112]	4.56521	5.71531	7.40327	5.64857	5.75821	8.56194	4.76144	6.75655	10.3225	5.73993	9.82124	13.1107
Adamts14	ENSMUSG00000059901	a disintegrin-like and metallopeptidase (reprolysin type) with thrombospondin type 1 motif, 14 [Source:MGI Symbol;Acc:MGI:2179942]	8.2459	8.48808	7.32979	5.66761	6.0253	6.0187	11.228	9.64431	7.53905	8.30581	8.58364	6.08328
Adamts3	ENSMUSG00000043635	a disintegrin-like and metallopeptidase (reprolysin type) with thrombospondin type 1 motif, 3 [Source:MGI Symbol;Acc:MGI:3045353]	0.0732783	0.0652056	0.0991791	0.106361	0.0362689	0.10756	0.0163565	0.0505934	0.0286331	0.0300659	0.0523825	0.0417365
Adamts6	ENSMUSG00000046169	a disintegrin-like and metallopeptidase (reprolysin type) with thrombospondin type 1 motif, 6 [Source:MGI Symbol;Acc:MGI:1347348]	1.28075	1.03363	0.93003	1.79097	1.35536	1.38144	0.575171	0.61065	0.647991	0.661572	0.838939	0.712031
Adap1	ENSMUSG00000056413	ArfGAP with dual PH domains 1 [Source:MGI Symbol;Acc:MGI:2442201]	22.9168	24.0414	22.0194	20.6378	21.1178	23.0246	26.008	24.3771	19.4347	22.0487	21.0678	16.4706
Adar	ENSMUSG00000027951	adenosine deaminase, RNA-specific [Source:MGI Symbol;Acc:MGI:1889575]	16.4542	13.4847	12.5735	18.5425	12.9466	13.8934	12.9701	15.142	13.7705	13.1362	13.7699	13.2326
Adarb1	ENSMUSG00000020262	adenosine deaminase, RNA-specific, B1 [Source:MGI Symbol;Acc:MGI:891999]	0.727179	0.548771	0.452289	0.586893	0.471734	0.356943	0.535793	0.763658	0.531042	0.451884	0.466828	0.47248
Adat1	ENSMUSG00000031949	adenosine deaminase, tRNA-specific 1 [Source:MGI Symbol;Acc:MGI:1353631]	0.768847	0.880633	0.995714	0.919023	0.850617	1.19492	0.767218	1.11718	1.14868	1.00204	1.47639	1.42963
Adat2	ENSMUSG00000019808	adenosine deaminase, tRNA-specific 2 [Source:MGI Symbol;Acc:MGI:1914007]	6.35122	6.37894	4.84909	6.19586	5.01531	5.04638	5.66457	5.80926	4.50738	5.32313	5.46496	4.52177
Adck1	ENSMUSG00000021044	aarF domain containing kinase 1 [Source:MGI Symbol;Acc:MGI:1919363]	3.58534	3.3405	3.48741	2.9994	2.89844	3.1576	3.81736	3.61411	3.47437	3.52465	3.30621	3.07332
Adck2	ENSMUSG00000046947	aarF domain containing kinase 2 [Source:MGI Symbol;Acc:MGI:1889336]	2.75005	2.16184	2.18144	3.22997	1.82814	2.13577	2.87807	2.5888	2.08616	2.60386	2.60434	1.92205
Adck5	ENSMUSG00000022550	aarF domain containing kinase 5 [Source:MGI Symbol;Acc:MGI:2679274]	2.74905	3.176	4.7238	3.30948	3.34287	5.26945	3.66703	3.16757	5.32811	4.69147	4.82804	5.87939
Adcy3	ENSMUSG00000020654	adenylate cyclase 3 [Source:MGI Symbol;Acc:MGI:99675]	10.798	7.47601	7.42659	10.6756	7.68296	8.20793	10.0248	10.385	7.75399	9.12737	9.5632	7.17514
Adcy6	ENSMUSG00000022994	adenylate cyclase 6 [Source:MGI Symbol;Acc:MGI:87917]	0.704042	0.552778	0.418214	0.735454	0.725967	0.593257	0.550023	0.666123	0.447039	0.457372	0.936659	0.785283
Adcy7	ENSMUSG00000031659	adenylate cyclase 7 [Source:MGI Symbol;Acc:MGI:102891]	28.0593	21.1677	22.6839	29.2424	22.0058	25.7921	22.2731	25.1569	25.736	20.9594	25.0091	26.5742
Add1	ENSMUSG00000029106	adducin 1 (alpha) [Source:MGI Symbol;Acc:MGI:87918]	38.828	29.5881	28.3792	44.7946	34.7212	36.4232	31.9222	32.7674	25.689	32.9338	31.7351	27.0745
Add3	ENSMUSG00000025026	adducin 3 (gamma) [Source:MGI Symbol;Acc:MGI:1351615]	12.28	7.88701	7.13555	12.5992	7.68623	8.35086	9.30615	9.60235	7.22558	9.1455	8.84964	8.03682
Adgra3	ENSMUSG00000029090	adhesion G protein-coupled receptor A3 [Source:MGI Symbol;Acc:MGI:1917943]	0.171657	0.177135	0.128335	0.194146	0.169923	0.0799884	0.240841	0.221984	0.172477	0.213303	0.233729	0.209506
Adgrb2	ENSMUSG00000028782	adhesion G protein-coupled receptor B2 [Source:MGI Symbol;Acc:MGI:2451244]	0.239219	0.353171	0.503647	0.267091	0.263113	0.510194	0.424431	0.404674	0.371498	0.377503	0.489627	0.323157
Adgre5	ENSMUSG00000002885	adhesion G protein-coupled receptor E5 [Source:MGI Symbol;Acc:MGI:1347095]	15.1662	16.0433	8.22793	12.1721	12.039	5.80372	12.3046	13.6658	11.815	9.99448	9.69069	9.68166
Adgrg1	ENSMUSG00000031785	adhesion G protein-coupled receptor G1 [Source:MGI Symbol;Acc:MGI:1340051]	0.961539	0.703085	0.860979	0.600485	0.484389	0.7422	0.58981	1.68924	1.4914	0.891427	3.43675	2.43519
Adgrg3	ENSMUSG00000060470	adhesion G protein-coupled receptor G3 [Source:MGI Symbol;Acc:MGI:1859670]	3.688	4.29821	5.39193	3.53573	3.7363	5.2254	4.73983	5.25174	6.10203	5.28666	7.8953	7.10576
Adgrg5	ENSMUSG00000061577	adhesion G protein-coupled receptor G5 [Source:MGI Symbol;Acc:MGI:2685955]	42.4284	38.2622	44.2233	41.6749	42.6694	49.545	36.2822	35.604	56.774	45.0273	53.2545	81.1661
Adgrl1	ENSMUSG00000013033	adhesion G protein-coupled receptor L1 [Source:MGI Symbol;Acc:MGI:1929461]	0.912851	1.0478	1.02018	0.984406	0.741555	0.921992	0.842957	0.9349	1.53903	0.927795	1.20903	1.96621
Adh5	ENSMUSG00000028138	alcohol dehydrogenase 5 (class III), chi polypeptide [Source:MGI Symbol;Acc:MGI:87929]	20.4616	24.8751	25.1214	20.7471	23.9499	24.0115	22.8855	23.7401	25.9609	25.7324	24.0274	24.5257
Adi1	ENSMUSG00000020629	acireductone dioxygenase 1 [Source:MGI Symbol;Acc:MGI:2144929]	9.64161	11.1094	11.7455	10.356	11.5213	9.94408	11.0195	12.0739	12.5718	12.0842	11.0598	10.6345
Adipor1	ENSMUSG00000026457	adiponectin receptor 1 [Source:MGI Symbol;Acc:MGI:1919924]	26.891	24.1018	23.9924	25.6824	25.2789	26.3453	25.3633	25.4342	22.2929	24.6397	25.1984	21.3325
Adipor2	ENSMUSG00000030168	adiponectin receptor 2 [Source:MGI Symbol;Acc:MGI:93830]	27.9775	21.8446	21.6054	28.1706	22.1787	24.2799	21.4203	25.4142	21.0372	21.0632	26.0698	22.9889
Adk	ENSMUSG00000039197	adenosine kinase [Source:MGI Symbol;Acc:MGI:87930]	2.94482	3.17077	3.36036	2.80808	3.15684	2.93038	3.08865	3.42266	2.87213	3.38923	2.90798	2.56506
Adnp	ENSMUSG00000051149	activity-dependent neuroprotective protein [Source:MGI Symbol;Acc:MGI:1338758]	0.126436	0.10511	0.0738189	0.15702	0.0613521	0.109169	0.182611	0.148344	0.0726533	0.0915463	0.0974706	0.0423606
Adnp2	ENSMUSG00000053950	ADNP homeobox 2 [Source:MGI Symbol;Acc:MGI:2448562]	8.2724	5.09882	4.98571	7.41672	4.93792	4.4929	5.10353	6.89424	4.60664	4.54072	5.60891	4.54434
Ado	ENSMUSG00000057134	2-aminoethanethiol (cysteamine) dioxygenase [Source:MGI Symbol;Acc:MGI:2685083]	7.14965	7.53041	7.82962	6.91141	7.59014	7.133	7.5312	7.52066	6.80515	7.01313	7.09324	6.62535
Adora2a	ENSMUSG00000020178	adenosine A2a receptor [Source:MGI Symbol;Acc:MGI:99402]	1.88425	1.63246	1.36013	1.56036	2.25111	1.50474	1.43578	0.827416	1.19325	1.30094	0.681212	1.23973
Adora2b	ENSMUSG00000018500	adenosine A2b receptor [Source:MGI Symbol;Acc:MGI:99403]	2.71737	2.83344	2.68542	2.41887	2.38392	2.4973	3.75481	4.35121	5.1826	5.62774	4.49652	6.04959
Adora3	ENSMUSG00000000562	adenosine A3 receptor [Source:MGI Symbol;Acc:MGI:104847]	12.8259	11.1538	15.7322	11.3906	11.6717	17.2461	9.68183	11.6156	10.2985	13.607	18.1285	15.2697
Adpgk	ENSMUSG00000025236	ADP-dependent glucokinase [Source:MGI Symbol;Acc:MGI:1919391]	4.89457	6.05381	6.27711	5.92299	6.42872	6.03765	6.45158	6.02297	6.56117	6.44264	6.43824	6.16161
Adprh	ENSMUSG00000002844	ADP-ribosylarginine hydrolase [Source:MGI Symbol;Acc:MGI:1098234]	24.6575	27.5686	29.5357	25.7208	28.2197	33.5413	26.2464	26.5521	28.8311	29.382	31.359	27.6601
Adprhl2	ENSMUSG00000042558	ADP-ribosylhydrolase like 2 [Source:MGI Symbol;Acc:MGI:2140364]	12.2345	15.2566	17.596	12.1554	14.8534	17.9083	15.3409	14.2448	18.5317	16.3587	18.3495	19.2749
Adprm	ENSMUSG00000020910	ADP-ribose/CDP-alcohol diphosphatase, manganese dependent [Source:MGI Symbol;Acc:MGI:1913608]	9.09718	9.70262	9.06197	8.49832	8.79939	8.17337	7.92916	8.35298	8.3362	8.48907	8.05688	9.19929
Adrb1	ENSMUSG00000035283	adrenergic receptor, beta 1 [Source:MGI Symbol;Acc:MGI:87937]	0.211775	0.2217	0.265396	0.201818	0.0582319	0.0959412	0.0919144	0.243692	0.229861	0.1062	0.280344	0.134021
Adrb2	ENSMUSG00000045730	adrenergic receptor, beta 2 [Source:MGI Symbol;Acc:MGI:87938]	1.46615	0.971429	0.887524	0.783637	1.16352	0.847504	1.05634	0.811523	0.94273	0.791921	0.596999	0.713502
Adrm1	ENSMUSG00000039041	adhesion regulating molecule 1 [Source:MGI Symbol;Acc:MGI:1929289]	21.3368	25.4724	28.1455	21.0745	24.4795	25.1891	26.4235	24.4293	27.1746	25.3989	23.5914	25.7545
Adsl	ENSMUSG00000022407	adenylosuccinate lyase [Source:MGI Symbol;Acc:MGI:103202]	20.0928	22.7017	24.1391	20.7722	22.7445	22.6106	25.2622	24.8792	24.6712	25.5405	23.5769	23.0793
Adss	ENSMUSG00000015961	adenylosuccinate synthetase, non muscle [Source:MGI Symbol;Acc:MGI:87948]	27.4693	25.3322	24.9838	30.0931	26.2819	24.5199	26.4722	27.0417	22.6131	29.3871	25.9996	22.2078
Adssl1	ENSMUSG00000011148	adenylosuccinate synthetase like 1 [Source:MGI Symbol;Acc:MGI:87947]	2.87479	3.63733	3.178	3.16529	3.83201	4.19176	4.33454	4.26469	6.36046	4.26501	5.71596	7.34648
Aebp2	ENSMUSG00000030232	AE binding protein 2 [Source:MGI Symbol;Acc:MGI:1338038]	25.4388	21.9713	20.0452	26.99	22.5375	21.7457	19.3977	23.593	18.8764	22.9963	25.2117	18.9625
Aen	ENSMUSG00000030609	apoptosis enhancing nuclease [Source:MGI Symbol;Acc:MGI:1915298]	13.348	12.1209	14.173	13.9382	10.943	13.5584	14.5219	16.933	14.6071	13.4073	14.9058	11.7886
AF357399	ENSMUSG00000077711	snoRNA AF357399 [Source:MGI Symbol;Acc:MGI:5439844]	6.68474	9.83055	8.04224	8.40059	10.5035	11.4215	11.0131	8.30271	5.59721	6.79152	5.30949	5.89236
Afap1	ENSMUSG00000029094	actin filament associated protein 1 [Source:MGI Symbol;Acc:MGI:1917542]	0.188713	0.12018	0.116356	0.0871534	0.0830249	0.0359072	0.0842453	0.120641	0.0860285	0.0774283	0.0749445	0.0537418
Afdn	ENSMUSG00000068036	afadin, adherens junction formation factor [Source:MGI Symbol;Acc:MGI:1314653]	0.953592	0.717134	0.456556	0.903907	0.687098	0.54592	0.443079	0.5076	0.448655	0.392853	0.491544	0.493251
Aff1	ENSMUSG00000029313	AF4/FMR2 family, member 1 [Source:MGI Symbol;Acc:MGI:1100819]	13.1722	6.34424	5.34481	10.3309	5.18483	5.37243	6.56398	8.67845	5.32617	5.63755	5.62879	4.93011
Aff3	ENSMUSG00000037138	AF4/FMR2 family, member 3 [Source:MGI Symbol;Acc:MGI:106927]	0.257135	0.172154	0.102518	0.836397	0.453825	0.477883	0.0600646	0.0321119	0.0700983	0.0736058	0.0641201	0.076633
Aff4	ENSMUSG00000049470	AF4/FMR2 family, member 4 [Source:MGI Symbol;Acc:MGI:2136171]	7.09122	4.07877	2.80282	5.79297	3.22133	2.48964	3.47338	3.98069	2.17322	2.83546	2.76683	1.99248
Afg1l	ENSMUSG00000038302	AFG1 like ATPase [Source:MGI Symbol;Acc:MGI:2148801]	1.52982	1.13954	1.03528	0.776394	1.1649	1.07958	0.902931	1.04946	1.1783	1.19501	0.893794	1.50807
Afg3l1	ENSMUSG00000031967	AFG3-like AAA ATPase 1 [Source:MGI Symbol;Acc:MGI:1928277]	21.3547	22.049	21.3968	19.4364	20.7553	19.6853	23.3755	22.9143	22.3722	22.0811	22.6417	21.3314
Afg3l2	ENSMUSG00000024527	AFG3-like AAA ATPase 2 [Source:MGI Symbol;Acc:MGI:1916847]	15.7202	17.326	13.4463	12.9903	15.0255	12.8554	12.4669	12.6779	11.0145	12.1922	11.6379	9.9268
Afmid	ENSMUSG00000017718	arylformamidase [Source:MGI Symbol;Acc:MGI:2448704]	1.63028	1.40654	1.84637	2.13635	1.89205	1.77869	1.48068	1.32828	2.2186	1.74375	1.90214	1.63296
Afp	ENSMUSG00000054932	alpha fetoprotein [Source:MGI Symbol;Acc:MGI:87951]	4.35943	6.1901	6.75843	3.14897	4.98978	4.72066	6.01246	5.5557	7.45537	5.28357	5.02494	5.93825
Aftph	ENSMUSG00000049659	aftiphilin [Source:MGI Symbol;Acc:MGI:1923012]	14.932	11.5045	10.6232	14.5497	11.0242	11.9022	10.7854	12.5484	9.50156	11.2659	13.4699	10.2452
Aga	ENSMUSG00000031521	aspartylglucosaminidase [Source:MGI Symbol;Acc:MGI:104873]	7.30314	6.98137	6.91451	7.0578	6.67498	6.65442	7.84455	8.12763	6.02888	6.99173	7.27126	5.9074
Agap2	ENSMUSG00000025422	ArfGAP with GTPase domain, ankyrin repeat and PH domain 2 [Source:MGI Symbol;Acc:MGI:3580016]	23.2204	21.9598	22.1364	25.0367	20.862	26.019	18.3656	22.6687	26.6283	20.1537	24.4013	28.8389
Agap3	ENSMUSG00000023353	ArfGAP with GTPase domain, ankyrin repeat and PH domain 3 [Source:MGI Symbol;Acc:MGI:2183446]	6.38616	7.98105	9.00101	7.53858	9.0309	9.40307	8.93831	8.93768	10.9866	9.25362	10.9406	12.9372
Agbl3	ENSMUSG00000038836	ATP/GTP binding protein-like 3 [Source:MGI Symbol;Acc:MGI:1923473]	0.195293	0.228608	0.269127	0.210839	0.0937309	0.295344	0.158514	0.291463	0.298302	0.215618	0.245365	0.273023
Agbl5	ENSMUSG00000029165	ATP/GTP binding protein-like 5 [Source:MGI Symbol;Acc:MGI:2441745]	2.25663	2.26199	1.76638	2.33002	1.98253	1.8954	1.73148	1.80473	1.93989	1.6342	1.72068	1.98417
Ager	ENSMUSG00000015452	advanced glycosylation end product-specific receptor [Source:MGI Symbol;Acc:MGI:893592]	0.50179	1.323	1.25769	0.588551	0.950514	0.879002	0.933373	0.755631	0.944051	0.488019	1.08496	1.69363
Agfg1	ENSMUSG00000026159	ArfGAP with FG repeats 1 [Source:MGI Symbol;Acc:MGI:1333754]	22.4768	19.2674	18.5124	21.3234	17.8054	15.736	20.3289	18.448	16.2173	19.1259	17.3758	15.7592
Agfg2	ENSMUSG00000029722	ArfGAP with FG repeats 2 [Source:MGI Symbol;Acc:MGI:2443267]	16.2304	13.2474	13.8182	14.8912	12.779	13.04	14.1868	14.3758	12.2446	12.2251	12.8376	11.5034
Aggf1	ENSMUSG00000021681	angiogenic factor with G patch and FHA domains 1 [Source:MGI Symbol;Acc:MGI:1913799]	27.7465	24.6189	21.6951	24.782	21.1128	20.4847	24.6243	25.323	19.5977	24.0581	21.3501	16.5666
Agk	ENSMUSG00000029916	acylglycerol kinase [Source:MGI Symbol;Acc:MGI:1917173]	1.62416	1.66005	1.47809	1.56239	1.36572	1.42982	1.6957	1.69879	1.58999	1.66525	1.68951	1.43235
Agl	ENSMUSG00000033400	amylo-1,6-glucosidase, 4-alpha-glucanotransferase [Source:MGI Symbol;Acc:MGI:1924809]	1.8472	1.21641	0.837212	1.26925	0.978405	0.939429	1.11787	1.14715	0.79829	0.919728	0.96009	0.650491
Ago1	ENSMUSG00000041530	argonaute RISC catalytic subunit 1 [Source:MGI Symbol;Acc:MGI:2446630]	6.66925	4.34247	3.84231	6.23319	3.57338	3.69228	4.49547	4.95838	3.49443	3.62705	4.16847	3.67017
Ago2	ENSMUSG00000036698	argonaute RISC catalytic subunit 2 [Source:MGI Symbol;Acc:MGI:2446632]	21.7937	10.4442	9.22456	17.6696	9.60068	8.60266	11.1945	13.1184	7.452	9.71331	10.9841	8.05583
Ago3	ENSMUSG00000028842	argonaute RISC catalytic subunit 3 [Source:MGI Symbol;Acc:MGI:2446634]	1.34947	0.981608	0.883976	1.07726	0.831925	0.79498	0.945987	1.02418	0.985166	0.819687	0.79816	0.748775
Ago4	ENSMUSG00000042500	argonaute RISC catalytic subunit 4 [Source:MGI Symbol;Acc:MGI:1924100]	0.0630043	0.059961	0.113698	0.0982507	0.113396	0.102755	0.051139	0.0395454	0.0559515	0.0799015	0.156951	0.0326226
Agpat1	ENSMUSG00000034254	1-acylglycerol-3-phosphate O-acyltransferase 1 (lysophosphatidic acid acyltransferase, alpha) [Source:MGI Symbol;Acc:MGI:1932075]	19.0531	21.341	22.2284	17.7928	19.3156	23.0948	19.6217	18.4307	19.4024	18.1808	18.0557	21.6736
Agpat2	ENSMUSG00000026922	1-acylglycerol-3-phosphate O-acyltransferase 2 (lysophosphatidic acid acyltransferase, beta) [Source:MGI Symbol;Acc:MGI:1914762]	8.83602	11.8218	11.7316	8.67666	12.7595	12.5219	13.0513	12.3102	12.9565	13.4285	12.9087	12.8742
Agpat3	ENSMUSG00000001211	1-acylglycerol-3-phosphate O-acyltransferase 3 [Source:MGI Symbol;Acc:MGI:1336186]	28.3536	32.6742	31.4691	25.7868	27.2025	26.9492	34.2892	34.5646	38.4504	30.2582	31.2552	36.2927
Agpat4	ENSMUSG00000023827	1-acylglycerol-3-phosphate O-acyltransferase 4 (lysophosphatidic acid acyltransferase, delta) [Source:MGI Symbol;Acc:MGI:1915512]	11.1518	13.0393	12.0296	10.1664	12.1037	13.2624	11.2294	12.4992	11.858	12.3305	13.7778	12.418
Agpat5	ENSMUSG00000031467	1-acylglycerol-3-phosphate O-acyltransferase 5 (lysophosphatidic acid acyltransferase, epsilon) [Source:MGI Symbol;Acc:MGI:1196345]	5.55726	7.14078	7.1819	6.07666	6.08799	6.90291	6.30926	7.07986	7.20219	6.67989	7.14851	6.4418
Agps	ENSMUSG00000042410	alkylglycerone phosphate synthase [Source:MGI Symbol;Acc:MGI:2443065]	19.8845	12.6521	12.1493	18.2294	11.7831	10.6769	13.9478	15.3806	11.0902	12.6399	11.81	10.9273
Agrn	ENSMUSG00000041936	agrin [Source:MGI Symbol;Acc:MGI:87961]	0.792802	0.735746	0.781085	0.949986	0.593896	0.712897	0.573929	0.660792	0.619568	0.668152	0.587152	0.652917
Agtpbp1	ENSMUSG00000021557	ATP/GTP binding protein 1 [Source:MGI Symbol;Acc:MGI:2159437]	1.62814	1.44773	1.4296	1.6239	1.36263	1.39459	1.38571	1.66722	1.65637	1.37045	1.50534	1.39151
Agtrap	ENSMUSG00000029007	angiotensin II, type I receptor-associated protein [Source:MGI Symbol;Acc:MGI:1339977]	6.8853	6.47047	6.45844	7.72186	7.53171	6.87858	6.26909	6.16834	6.66177	6.89104	6.63641	7.08885
Ahctf1	ENSMUSG00000026491	AT hook containing transcription factor 1 [Source:MGI Symbol;Acc:MGI:1915033]	9.92383	7.37145	6.03764	10.4132	6.77053	6.11339	7.8263	8.56411	6.41825	7.46302	7.36997	5.20621
Ahcy	ENSMUSG00000027597	S-adenosylhomocysteine hydrolase [Source:MGI Symbol;Acc:MGI:87968]	48.0886	48.4043	44.5042	46.3829	46.3857	46.2244	50.9304	53.3229	39.7702	46.7947	47.6596	38.4381
Ahcyl1	ENSMUSG00000027893	S-adenosylhomocysteine hydrolase-like 1 [Source:MGI Symbol;Acc:MGI:2385184]	15.3748	13.6951	12.3003	16.1357	13.4434	12.8819	12.6386	14.0441	11.4343	12.143	12.2519	10.3745
Ahcyl2	ENSMUSG00000029772	S-adenosylhomocysteine hydrolase-like 2 [Source:MGI Symbol;Acc:MGI:1921590]	2.97527	2.08788	1.7268	2.85024	2.01022	1.75612	2.05558	2.21724	1.56713	1.94246	2.00739	1.4432
Ahdc1	ENSMUSG00000037692	AT hook, DNA binding motif, containing 1 [Source:MGI Symbol;Acc:MGI:2444218]	3.88759	3.1177	4.13708	5.97537	3.05533	5.27211	2.33504	6.34424	4.42829	2.97359	7.4051	6.2468
Ahi1	ENSMUSG00000019986	Abelson helper integration site 1 [Source:MGI Symbol;Acc:MGI:87971]	2.06863	1.33722	1.11686	1.74515	1.2402	1.34583	1.06604	1.19237	0.795058	1.10384	1.12455	0.901367
Ahnak	ENSMUSG00000069833	AHNAK nucleoprotein (desmoyokin) [Source:MGI Symbol;Acc:MGI:1316648]	52.5246	39.9281	25.2263	37.7332	32.7147	28.9061	32.6054	30.3838	29.4806	27.1523	27.3266	27.8882
Ahnak2	ENSMUSG00000072812	AHNAK nucleoprotein 2 [Source:MGI Symbol;Acc:MGI:2144831]	0.272516	0.298522	0.359966	0.363296	0.384712	0.668969	0.232025	0.196127	0.263466	0.269733	0.28451	0.356034
Ahr	ENSMUSG00000019256	aryl-hydrocarbon receptor [Source:MGI Symbol;Acc:MGI:105043]	11.0725	5.18067	5.94206	7.29241	3.9731	3.7907	3.3794	3.90288	2.34617	3.21588	2.98452	2.20635
Ahrr	ENSMUSG00000021575	aryl-hydrocarbon receptor repressor [Source:MGI Symbol;Acc:MGI:1333776]	0.573186	0.286788	0.578035	1.07332	0.841358	1.42286	0.282223	0.400917	0.370539	0.947624	1.83278	0.780156
Ahsa1	ENSMUSG00000021037	AHA1, activator of heat shock protein ATPase 1 [Source:MGI Symbol;Acc:MGI:2387603]	26.4358	31.6004	33.9998	27.7453	31.856	31.8765	32.7909	30.978	36.8181	32.3308	31.5283	33.7976
Ahsa2	ENSMUSG00000020288	AHA1, activator of heat shock protein ATPase 2 [Source:MGI Symbol;Acc:MGI:1916133]	8.77981	11.0295	10.7503	7.39129	10.8928	9.76569	9.01482	9.35542	10.7208	8.56634	9.41428	10.1388
AI182371	ENSMUSG00000035875	expressed sequence AI182371 [Source:MGI Symbol;Acc:MGI:2138853]	0.234827	0.334605	0.647428	0.275429	0.344376	0.382985	0.320319	0.340275	0.713669	0.192698	0.186516	0.854504
AI413582	ENSMUSG00000062753	expressed sequence AI413582 [Source:MGI Symbol;Acc:MGI:2146839]	13.2356	17.9299	21.6882	11.4783	21.0468	22.2312	15.0039	13.5541	24.2324	18.5799	16.8847	28.062
AI429214	ENSMUSG00000074384	expressed sequence AI429214 [Source:MGI Symbol;Acc:MGI:2142538]	0.268016	0.291368	0.22323	0.244836	0.136055	0.235369	0.115046	0.284686	0.241676	0.219933	0.44213	0.469698
AI467606	ENSMUSG00000045165	expressed sequence AI467606 [Source:MGI Symbol;Acc:MGI:2141979]	46.5659	49.546	42.5742	42.0682	44.0363	42.0539	41.4427	43.8594	38.6281	40.713	44.6825	41.7305
AI480526	ENSMUSG00000090086	expressed sequence AI480526 [Source:MGI Symbol;Acc:MGI:2140910]	1.44002	1.52955	1.83123	1.81124	1.47271	2.04641	1.37218	1.64736	2.20466	1.35443	2.22734	2.74593
AI504432	ENSMUSG00000056145	expressed sequence AI504432 [Source:MGI Symbol;Acc:MGI:2139742]	10.7746	8.88598	7.85878	10.0218	7.7918	5.90799	6.23575	6.91724	6.21186	5.4644	6.42694	6.35856
AI506816	ENSMUSG00000105987	expressed sequence AI506816 [Source:MGI Symbol;Acc:MGI:2140929]	47.5278	42.5756	39.9188	52.9491	44.1602	43.408	51.1894	52.8712	36.2053	48.9955	42.3152	29.1699
AI597479	ENSMUSG00000010290	expressed sequence AI597479 [Source:MGI Symbol;Acc:MGI:2138299]	7.60592	6.40844	5.9492	6.66545	5.75216	4.91683	5.84313	8.02398	6.58691	6.32635	6.95052	5.96393
AI661453	ENSMUSG00000034382	expressed sequence AI661453 [Source:MGI Symbol;Acc:MGI:2146908]	1.99108	1.62302	2.48536	2.92841	1.55807	3.0291	0.939801	2.20362	1.96808	1.2141	2.45657	2.91355
AI662270	ENSMUSG00000087107	expressed sequence AI662270 [Source:MGI Symbol;Acc:MGI:2144254]	29.1759	35.6453	39.4706	29.2592	34.7848	31.3011	31.4622	32.8223	45.1189	37.7826	36.701	44.0128
AI837181	ENSMUSG00000047423	expressed sequence AI837181 [Source:MGI Symbol;Acc:MGI:2147598]	15.7922	17.7344	21.2344	19.3058	22.5208	26.2188	17.9417	18.6672	22.0311	20.3701	25.7014	29.284
AI847159	ENSMUSG00000084826	expressed sequence AI847159 [Source:MGI Symbol;Acc:MGI:3528181]	4.07002	6.0471	8.82745	5.20367	6.0058	9.40024	5.30411	7.66025	12.1004	6.72115	9.78843	13.7864
AI854703	ENSMUSG00000053297	expressed sequence AI854703 [Source:MGI Symbol;Acc:MGI:2141510]	0.683806	0.677158	0.550299	0.536498	0.808007	0.708325	0.598154	0.567109	0.541609	0.644538	0.770652	0.513153
AI987944	ENSMUSG00000056383	expressed sequence AI987944 [Source:MGI Symbol;Acc:MGI:2142079]	2.92793	2.77422	2.74936	2.64548	2.17785	2.21765	2.28187	2.85526	2.88928	2.06057	2.83798	2.65692
Aida	ENSMUSG00000042901	axin interactor, dorsalization associated [Source:MGI Symbol;Acc:MGI:1919737]	11.9596	10.7831	11.1401	13.3831	10.8437	11.4341	10.7226	11.7501	10.7261	11.4637	11.554	10.1203
Aif1l	ENSMUSG00000001864	allograft inflammatory factor 1-like [Source:MGI Symbol;Acc:MGI:1919598]	0.177634	0.165297	0.231516	0.208348	0.195377	0.193139	0.132166	0.143841	0.115683	0.186256	0.0823023	0.0983634
Aifm1	ENSMUSG00000036932	apoptosis-inducing factor, mitochondrion-associated 1 [Source:MGI Symbol;Acc:MGI:1349419]	11.0053	11.4587	10.7009	11.1796	10.7008	10.0922	11.5398	11.3534	10.2656	10.4247	10.7687	9.85775
Aifm2	ENSMUSG00000020085	apoptosis-inducing factor, mitochondrion-associated 2 [Source:MGI Symbol;Acc:MGI:1918611]	2.39455	2.20859	2.32615	2.15315	1.9753	2.39359	2.45692	2.79988	1.943	2.15511	2.32372	1.7323
Aig1	ENSMUSG00000019806	androgen-induced 1 [Source:MGI Symbol;Acc:MGI:1913503]	0.917301	0.82893	0.761315	0.776479	0.870912	0.938558	0.777474	0.796642	0.557935	0.734979	0.809348	0.603786
Aim2	ENSMUSG00000037860	absent in melanoma 2 [Source:MGI Symbol;Acc:MGI:2686159]	19.1393	20.3277	19.5768	18.581	19.0321	18.9809	17.8595	18.3357	20.0287	16.9646	17.7925	20.9249
Aimp1	ENSMUSG00000028029	aminoacyl tRNA synthetase complex-interacting multifunctional protein 1 [Source:MGI Symbol;Acc:MGI:102774]	13.8209	16.613	17.9898	13.6356	16.6865	18.1252	15.9548	16.377	18.6662	17.803	17.8512	19.9623
Aimp2	ENSMUSG00000029610	aminoacyl tRNA synthetase complex-interacting multifunctional protein 2 [Source:MGI Symbol;Acc:MGI:2385237]	30.9853	39.4387	43.8909	31.1403	39.6897	40.0589	35.5746	36.4303	36.6135	39.2647	40.1548	35.9675
Aip	ENSMUSG00000024847	aryl-hydrocarbon receptor-interacting protein [Source:MGI Symbol;Acc:MGI:109622]	53.7796	61.8547	70.85	52.3718	64.2949	71.5764	58.348	57.8451	74.7716	68.6322	66.8115	78.4267
Aipl1	ENSMUSG00000040554	aryl hydrocarbon receptor-interacting protein-like 1 [Source:MGI Symbol;Acc:MGI:2148800]	1.09653	0.996181	1.1145	0.931329	1.16447	0.78112	0.886187	0.899206	1.08347	1.26179	1.30641	1.5793
Airn	ENSMUSG00000078247	antisense Igf2r RNA [Source:MGI Symbol;Acc:MGI:1353471]	1.55975	1.81813	2.20587	1.80997	1.73379	2.34537	1.58026	1.7736	2.6583	1.67932	2.84674	3.21326
Ajm1	ENSMUSG00000029419	apical junction component 1 [Source:MGI Symbol;Acc:MGI:2685842]	0.0396316	0.0912757	0.0715196	0.0313767	0.0784623	0.116345	0.0619232	0.121612	0.139373	0.117077	0.188869	0.0790043
Ajuba	ENSMUSG00000022178	ajuba LIM protein [Source:MGI Symbol;Acc:MGI:1341886]	0.141874	0.16566	0.0590831	0.158404	0.0720206	0.124592	0.0974389	0.0586047	0.0213217	0.0985098	0.0780134	0.0310792
Ak1	ENSMUSG00000026817	adenylate kinase 1 [Source:MGI Symbol;Acc:MGI:87977]	1.5959	1.06828	1.07999	1.21489	1.3418	1.75188	0.565159	0.718089	0.299803	0.604425	1.04209	0.546253
Ak2	ENSMUSG00000028792	adenylate kinase 2 [Source:MGI Symbol;Acc:MGI:87978]	59.1459	76.1078	77.1911	64.1575	80.1259	78.2981	67.3795	69.3509	80.9721	80.7591	78.0651	79.1614
Ak3	ENSMUSG00000024782	adenylate kinase 3 [Source:MGI Symbol;Acc:MGI:1860835]	23.0451	23.4376	21.9675	24.0137	22.0085	22.1515	24.3104	24.1654	22.9978	23.641	23.2017	21.6278
Ak4	ENSMUSG00000028527	adenylate kinase 4 [Source:MGI Symbol;Acc:MGI:87979]	3.64842	4.28115	2.19466	2.11326	3.56069	1.41075	0.927154	0.67672	0.368114	0.674676	0.428553	0.329261
Ak6	ENSMUSG00000078941	adenylate kinase 6 [Source:MGI Symbol;Acc:MGI:5510732]	7.42921	10.8387	10.9692	6.67436	9.83872	8.71824	8.32345	8.25676	10.0508	9.05611	8.61152	9.7805
Akap1	ENSMUSG00000018428	A kinase (PRKA) anchor protein 1 [Source:MGI Symbol;Acc:MGI:104729]	6.08181	4.83918	4.17094	7.48686	4.51602	4.78949	7.46536	6.98799	4.69267	6.75344	6.16604	3.85889
Akap10	ENSMUSG00000047804	A kinase (PRKA) anchor protein 10 [Source:MGI Symbol;Acc:MGI:1890218]	7.59287	5.58541	4.75291	6.69827	4.42665	4.45641	6.11287	6.44467	4.21774	5.73464	5.00443	4.27719
Akap11	ENSMUSG00000022016	A kinase (PRKA) anchor protein 11 [Source:MGI Symbol;Acc:MGI:2684060]	8.35177	4.70248	3.77118	7.92679	4.35063	3.48775	4.42667	5.55069	3.84637	4.11145	4.14884	3.23536
Akap12	ENSMUSG00000038587	A kinase (PRKA) anchor protein (gravin) 12 [Source:MGI Symbol;Acc:MGI:1932576]	0.788289	0.654383	0.655709	1.31645	0.812837	0.954185	0.529237	0.840952	0.830211	0.581168	0.799763	0.622608
Akap13	ENSMUSG00000066406	A kinase (PRKA) anchor protein 13 [Source:MGI Symbol;Acc:MGI:2676556]	16.0481	8.93387	7.9208	20.4602	10.5812	13.1657	8.056	12.4104	9.37076	8.35257	12.4941	11.565
Akap17b	ENSMUSG00000059708	A kinase (PRKA) anchor protein 17B [Source:MGI Symbol;Acc:MGI:2443758]	0.874945	0.756352	0.526312	0.778415	0.57959	0.432415	0.621398	0.645782	0.388501	0.435136	0.537001	0.415279
Akap7	ENSMUSG00000039166	A kinase (PRKA) anchor protein 7 [Source:MGI Symbol;Acc:MGI:1859150]	0.272846	0.338	0.303635	0.360025	0.405134	0.430159	0.406014	0.432578	0.284303	0.462719	0.368413	0.427358
Akap8	ENSMUSG00000024045	A kinase (PRKA) anchor protein 8 [Source:MGI Symbol;Acc:MGI:1928488]	17.5227	19.7985	19.8019	19.1396	18.1944	17.8885	19.9561	18.9075	19.6344	19.6482	17.7739	17.7173
Akap8l	ENSMUSG00000002625	A kinase (PRKA) anchor protein 8-like [Source:MGI Symbol;Acc:MGI:1860606]	5.09043	6.48266	6.63845	5.51635	6.2114	7.3427	5.10344	5.44546	7.15634	5.27779	6.38249	8.53266
Akap9	ENSMUSG00000040407	A kinase (PRKA) anchor protein (yotiao) 9 [Source:MGI Symbol;Acc:MGI:2178217]	3.53038	2.58482	1.67152	3.19032	2.42366	2.09053	2.52559	2.38789	1.87823	2.16131	2.13416	1.83799
Akip1	ENSMUSG00000031023	A kinase (PRKA) interacting protein 1 [Source:MGI Symbol;Acc:MGI:3041226]	17.9589	24.0832	26.6864	19.3117	25.2526	25.0627	21.4042	21.4257	26.5087	24.4198	24.0118	29.9568
Akirin1	ENSMUSG00000023075	akirin 1 [Source:MGI Symbol;Acc:MGI:1915300]	34.4617	32.678	30.4602	30.1478	28.3708	24.5847	29.9141	31.5333	26.7693	29.6324	29.2956	22.0553
Akirin2	ENSMUSG00000028291	akirin 2 [Source:MGI Symbol;Acc:MGI:1889364]	23.2322	28.1189	28.6006	21.1426	26.8956	25.0324	24.5528	26.243	31.3955	23.9114	26.8478	26.6895
Akna	ENSMUSG00000039158	AT-hook transcription factor [Source:MGI Symbol;Acc:MGI:2140340]	72.6368	55.9505	53.6207	78.9513	54.7037	62.0467	64.736	75.07	60.3977	59.1579	69.9703	63.3304
Akr1a1	ENSMUSG00000028692	aldo-keto reductase family 1, member A1 (aldehyde reductase) [Source:MGI Symbol;Acc:MGI:1929955]	105.002	106	111.39	104.473	112.483	124.881	109.033	108.512	111.096	115.088	116.723	109.853
Akr1b10	ENSMUSG00000061758	aldo-keto reductase family 1, member B10 (aldose reductase) [Source:MGI Symbol;Acc:MGI:1915111]	3.79329	4.84894	4.90554	3.83195	4.3455	4.62615	3.61795	3.53171	4.7721	3.24206	3.37945	4.53579
Akr1b3	ENSMUSG00000001642	aldo-keto reductase family 1, member B3 (aldose reductase) [Source:MGI Symbol;Acc:MGI:1353494]	13.0324	14.8405	16.0287	13.2324	14.9631	16.4017	14.5607	15.0512	14.641	14.9822	13.6383	13.3331
Akr1b8	ENSMUSG00000029762	aldo-keto reductase family 1, member B8 [Source:MGI Symbol;Acc:MGI:107673]	1.83157	1.88961	1.89214	1.19088	1.13864	1.25547	2.31075	2.19924	2.07442	1.43763	1.61288	1.28509
Akr1c12	ENSMUSG00000021211	aldo-keto reductase family 1, member C12 [Source:MGI Symbol;Acc:MGI:1351661]	3.78653	3.17119	5.2388	4.70493	4.16474	4.06556	3.73293	4.59927	4.31541	4.99742	3.45866	4.17853
Akr1c13	ENSMUSG00000021213	aldo-keto reductase family 1, member C13 [Source:MGI Symbol;Acc:MGI:1351662]	20.9217	15.2357	16.3741	18.4532	14.6492	16.02	17.5897	20.3498	16.426	16.8495	16.0004	14.8953
Akr1e1	ENSMUSG00000045410	aldo-keto reductase family 1, member E1 [Source:MGI Symbol;Acc:MGI:1914758]	3.1373	4.49735	3.56069	2.92809	3.87749	3.42301	3.11099	3.62271	4.29273	3.54323	3.855	3.75121
Akr7a5	ENSMUSG00000028743	aldo-keto reductase family 7, member A5 (aflatoxin aldehyde reductase) [Source:MGI Symbol;Acc:MGI:107796]	4.394	6.08677	7.34877	5.44656	6.59031	7.96253	6.98438	5.44779	6.33011	7.55738	6.55701	6.57263
Akt1	ENSMUSG00000001729	thymoma viral proto-oncogene 1 [Source:MGI Symbol;Acc:MGI:87986]	90.2802	81.6987	81.1012	88.7873	80.0641	82.2188	94.754	94.1289	74.4572	84.5689	85.7544	72.3771
Akt1s1	ENSMUSG00000011096	AKT1 substrate 1 (proline-rich) [Source:MGI Symbol;Acc:MGI:1914855]	2.68117	4.25769	4.92028	3.86257	3.76101	5.57688	4.30779	4.0938	5.795	5.1018	5.03073	5.53294
Akt2	ENSMUSG00000004056	thymoma viral proto-oncogene 2 [Source:MGI Symbol;Acc:MGI:104874]	30.8065	25.9854	26.1404	31.1296	26.9455	29.294	29.0696	29.6942	27.3411	28.3795	30.095	28.3009
Akt2-ps	ENSMUSG00000084347	thymoma viral proto-oncogene 2, pseudogene [Source:MGI Symbol;Acc:MGI:108506]	1.09842	0.646815	0.644219	1.01456	0.588963	0.895716	1.07265	1.0533	0.482851	0.901353	0.817911	0.430111
Akt3	ENSMUSG00000019699	thymoma viral proto-oncogene 3 [Source:MGI Symbol;Acc:MGI:1345147]	4.13121	2.85341	2.43136	5.04134	3.21572	3.15354	2.62599	2.65095	2.16953	3.20525	3.55268	2.96334
Aktip	ENSMUSG00000031667	thymoma viral proto-oncogene 1 interacting protein [Source:MGI Symbol;Acc:MGI:3693832]	1.52604	1.56206	1.75434	1.34242	1.61319	1.70533	1.42559	1.5826	1.64533	1.22443	1.42757	1.76249
Alad	ENSMUSG00000028393	aminolevulinate, delta-, dehydratase [Source:MGI Symbol;Acc:MGI:96853]	21.7346	28.0631	30.242	20.9622	26.9815	31.1813	28.5767	29.3989	35.317	29.3707	29.2139	33.3706
Alas1	ENSMUSG00000032786	aminolevulinic acid synthase 1 [Source:MGI Symbol;Acc:MGI:87989]	4.12466	4.47652	4.19855	3.47813	3.64704	3.28993	4.39475	4.6672	3.39966	3.6491	3.63186	2.73468
Albfm1	ENSMUSG00000070690	albumin superfamily member 1 [Source:MGI Symbol;Acc:MGI:1923342]	0.258997	0.271135	0.356691	0.107921	0.179916	0.377941	0.334694	0.366003	0.292953	0.268461	0.29233	0.368787
Alcam	ENSMUSG00000022636	activated leukocyte cell adhesion molecule [Source:MGI Symbol;Acc:MGI:1313266]	5.73858	4.81713	4.23513	4.52707	3.4386	4.00978	4.90787	5.3925	4.02832	3.8516	4.39377	3.18255
Aldh16a1	ENSMUSG00000007833	aldehyde dehydrogenase 16 family, member A1 [Source:MGI Symbol;Acc:MGI:1916998]	5.98055	7.37963	7.98267	6.11702	6.87761	8.48409	6.83258	6.72715	7.57755	7.74762	7.78297	8.61651
Aldh18a1	ENSMUSG00000025007	aldehyde dehydrogenase 18 family, member A1 [Source:MGI Symbol;Acc:MGI:1888908]	46.4055	44.1151	38.1335	40.319	38.5788	33.6904	44.3205	47.4137	35.4904	39.3069	41.946	29.2887
Aldh1a3	ENSMUSG00000015134	aldehyde dehydrogenase family 1, subfamily A3 [Source:MGI Symbol;Acc:MGI:1861722]	0.146509	0.202997	0.171077	0.147834	0.142185	0.140556	0.134657	0.0991704	0.0673502	0.183873	0.236158	0.220886
Aldh1b1	ENSMUSG00000035561	aldehyde dehydrogenase 1 family, member B1 [Source:MGI Symbol;Acc:MGI:1919785]	5.40231	5.29296	3.64028	3.83839	3.5423	3.36051	4.52194	4.51627	3.48438	3.65163	3.52761	2.95861
Aldh1l1	ENSMUSG00000030088	aldehyde dehydrogenase 1 family, member L1 [Source:MGI Symbol;Acc:MGI:1340024]	0.511033	0.332058	0.357756	0.488298	0.407022	0.445468	0.649007	0.60833	0.568066	0.744709	0.535366	0.903306
Aldh1l2	ENSMUSG00000020256	aldehyde dehydrogenase 1 family, member L2 [Source:MGI Symbol;Acc:MGI:2444680]	0.0901548	0.0860524	0.038281	0.0139954	0.0087494	0.00864916	0.165723	0.109845	0.0414442	0.0391662	0.0821378	0.0302052
Aldh2	ENSMUSG00000029455	aldehyde dehydrogenase 2, mitochondrial [Source:MGI Symbol;Acc:MGI:99600]	0.908202	0.91826	0.721419	0.973049	0.94769	1.05077	1.03093	0.940869	0.834109	0.993687	1.04504	0.917393
Aldh3a2	ENSMUSG00000010025	aldehyde dehydrogenase family 3, subfamily A2 [Source:MGI Symbol;Acc:MGI:1353452]	7.47082	6.9536	6.6004	8.09186	6.51911	7.22976	6.93106	7.97476	7.00052	8.18177	9.37324	8.54045
Aldh4a1	ENSMUSG00000028737	aldehyde dehydrogenase 4 family, member A1 [Source:MGI Symbol;Acc:MGI:2443883]	2.12452	2.20711	2.45108	1.78686	1.79268	2.10276	1.76473	1.75422	2.12289	1.47055	1.93218	1.89358
Aldh5a1	ENSMUSG00000035936	aldhehyde dehydrogenase family 5, subfamily A1 [Source:MGI Symbol;Acc:MGI:2441982]	0.218433	0.272929	0.247957	0.344012	0.313877	0.356248	0.33815	0.28649	0.178964	0.254412	0.151109	0.130431
Aldh6a1	ENSMUSG00000021238	aldehyde dehydrogenase family 6, subfamily A1 [Source:MGI Symbol;Acc:MGI:1915077]	0.536588	0.417701	0.397265	0.481102	0.363191	0.516105	0.39924	0.438027	0.309128	0.479837	0.631098	0.597527
Aldh7a1	ENSMUSG00000053644	aldehyde dehydrogenase family 7, member A1 [Source:MGI Symbol;Acc:MGI:108186]	5.9136	4.81994	5.62693	6.50596	6.01857	7.23974	4.7142	5.23768	4.27632	4.98501	5.38935	4.18833
Aldh9a1	ENSMUSG00000026687	aldehyde dehydrogenase 9, subfamily A1 [Source:MGI Symbol;Acc:MGI:1861622]	30.1219	29.0833	29.1531	28.3858	28.1565	25.9732	30.9529	33.4661	26.679	30.8563	28.8248	24.0329
Aldoa	ENSMUSG00000030695	aldolase A, fructose-bisphosphate [Source:MGI Symbol;Acc:MGI:87994]	976.614	1237.07	1179.5	812.211	1147.39	1105.01	997.154	949.693	1107.17	928.219	965.58	994.413
Aldoart1	ENSMUSG00000059343	aldolase 1 A, retrogene 1 [Source:MGI Symbol;Acc:MGI:2447811]	0.252082	0.385693	0.419916	0.230279	0.255933	0.253	0.367901	0.26776	0.151538	0.238681	0.231024	0.193276
Aldoc	ENSMUSG00000017390	aldolase C, fructose-bisphosphate [Source:MGI Symbol;Acc:MGI:101863]	21.1694	19.1041	13.3357	12.7277	18.1067	17.0639	17.9645	15.6131	12.2219	13.1887	15.7342	9.54996
Alg1	ENSMUSG00000039427	asparagine-linked glycosylation 1 (beta-1,4-mannosyltransferase) [Source:MGI Symbol;Acc:MGI:2384774]	8.90159	9.71481	10.7494	7.94798	10.1334	9.53336	11.0109	10.8691	10.6666	11.3221	10.1458	10.0555
Alg10b	ENSMUSG00000075470	asparagine-linked glycosylation 10B (alpha-1,2-glucosyltransferase) [Source:MGI Symbol;Acc:MGI:2146159]	14.7805	8.49524	7.17084	12.4305	6.73858	6.15346	10.233	11.4674	6.38854	8.39386	8.38384	5.69643
Alg11	ENSMUSG00000063362	asparagine-linked glycosylation 11 (alpha-1,2-mannosyltransferase) [Source:MGI Symbol;Acc:MGI:2142632]	4.77321	3.49364	3.26455	4.20241	3.54704	2.83914	3.66185	3.65557	2.6331	3.21907	2.982	2.15892
Alg12	ENSMUSG00000035845	asparagine-linked glycosylation 12 (alpha-1,6-mannosyltransferase) [Source:MGI Symbol;Acc:MGI:2385025]	7.83642	7.85007	8.7776	6.39582	7.80182	8.31841	7.42643	7.89029	9.73387	6.874	7.68639	8.65732
Alg13	ENSMUSG00000041718	asparagine-linked glycosylation 13 [Source:MGI Symbol;Acc:MGI:1914824]	1.78329	1.87903	1.6877	1.56361	1.79211	1.82842	1.54293	1.69334	2.08817	1.49196	1.48793	1.81138
Alg14	ENSMUSG00000039887	asparagine-linked glycosylation 14 [Source:MGI Symbol;Acc:MGI:1914039]	1.70165	1.8813	2.55424	1.63681	1.99407	2.20465	2.00563	2.19602	3.16922	2.51868	2.29262	2.60415
Alg2	ENSMUSG00000039740	asparagine-linked glycosylation 2 (alpha-1,3-mannosyltransferase) [Source:MGI Symbol;Acc:MGI:1914731]	7.27755	7.85406	7.48236	6.3461	5.78453	5.34205	8.63699	8.50267	8.02176	7.64708	7.98347	6.9631
Alg3	ENSMUSG00000033809	asparagine-linked glycosylation 3 (alpha-1,3-mannosyltransferase) [Source:MGI Symbol;Acc:MGI:1098592]	15.0684	17.2165	18.4613	14.0424	18.1403	16.742	18.4463	16.8879	18.9518	18.1998	17.3916	16.5614
Alg5	ENSMUSG00000036632	asparagine-linked glycosylation 5 (dolichyl-phosphate beta-glucosyltransferase) [Source:MGI Symbol;Acc:MGI:1913498]	13.8753	17.6989	18.0477	14.2104	18.8241	20.1403	18.6541	17.5468	18.2253	20.6962	20.0917	18.4805
Alg6	ENSMUSG00000073792	asparagine-linked glycosylation 6 (alpha-1,3,-glucosyltransferase) [Source:MGI Symbol;Acc:MGI:2444031]	1.75572	1.49917	1.23962	1.48097	1.07567	1.01778	1.23182	1.48979	1.27381	1.18851	1.13744	1.061
Alg8	ENSMUSG00000035704	asparagine-linked glycosylation 8 (alpha-1,3-glucosyltransferase) [Source:MGI Symbol;Acc:MGI:2141959]	13.4492	16.8699	17.9256	16.2942	17.4728	17.902	15.1376	16.6219	17.0892	17.1819	14.4228	16.81
Alg9	ENSMUSG00000032059	asparagine-linked glycosylation 9 (alpha 1,2 mannosyltransferase) [Source:MGI Symbol;Acc:MGI:1924753]	8.93205	8.77227	9.02879	7.66832	8.4907	8.00962	8.57553	8.67312	7.63597	9.10951	8.19155	6.97837
Alkbh1	ENSMUSG00000079036	alkB homolog 1, histone H2A dioxygenase [Source:MGI Symbol;Acc:MGI:2384034]	5.7137	6.98261	6.78844	5.59858	6.02145	5.61683	6.55241	5.86905	5.95991	6.64553	5.54538	4.59361
Alkbh2	ENSMUSG00000044339	alkB homolog 2, alpha-ketoglutarate-dependent dioxygenase [Source:MGI Symbol;Acc:MGI:2141032]	2.17686	3.06341	4.18598	2.68404	3.35593	3.78309	4.14207	3.77794	5.01992	3.48478	4.42174	4.87812
Alkbh3	ENSMUSG00000040174	alkB homolog 3, alpha-ketoglutarate-dependent dioxygenase [Source:MGI Symbol;Acc:MGI:1916363]	6.99066	8.10945	8.37619	6.31573	7.85517	8.75122	8.32207	7.50796	9.05601	8.26883	8.01357	9.61327
Alkbh4	ENSMUSG00000039754	alkB homolog 4, lysine demethylase [Source:MGI Symbol;Acc:MGI:1919291]	6.91675	6.8277	8.32702	7.83711	7.3182	9.59472	5.64275	6.53173	7.49115	7.00226	7.7704	7.73452
Alkbh5	ENSMUSG00000042650	alkB homolog 5, RNA demethylase [Source:MGI Symbol;Acc:MGI:2144489]	20.676	16.4998	13.6007	19.6439	14.4079	12.4109	15.213	15.3057	11.829	12.56	12.1623	11.252
Alkbh6	ENSMUSG00000042831	alkB homolog 6 [Source:MGI Symbol;Acc:MGI:2142037]	2.42079	3.46791	3.92023	2.63947	3.48939	3.84422	3.02877	2.55105	3.53472	3.49203	3.36989	4.17265
Alkbh7	ENSMUSG00000002661	alkB homolog 7 [Source:MGI Symbol;Acc:MGI:1913650]	3.75086	5.42445	7.95515	3.36758	5.48651	7.69402	6.17135	5.90321	7.78145	5.07701	5.52841	7.48824
Alkbh8	ENSMUSG00000025899	alkB homolog 8, tRNA methyltransferase [Source:MGI Symbol;Acc:MGI:1914917]	3.57838	2.72854	2.41954	3.2139	2.51621	2.23493	2.64719	2.65781	2.4816	2.48062	2.52218	1.99014
Alms1	ENSMUSG00000063810	ALMS1, centrosome and basal body associated [Source:MGI Symbol;Acc:MGI:1934606]	1.03239	0.579425	0.36659	0.885723	0.495435	0.355315	0.503813	0.691107	0.483161	0.439691	0.530814	0.458334
Alox5ap	ENSMUSG00000060063	arachidonate 5-lipoxygenase activating protein [Source:MGI Symbol;Acc:MGI:107505]	3.97901	2.65477	3.76727	2.55123	2.21905	2.83343	2.93967	3.61137	2.6278	2.78228	3.13815	2.67327
Alox8	ENSMUSG00000020891	arachidonate 8-lipoxygenase [Source:MGI Symbol;Acc:MGI:1098228]	0.234783	0.152153	0.171494	0.280295	0.239789	0.291743	0.0374328	0.145805	0.0436859	0.128441	0.119881	0.111436
Alpk2	ENSMUSG00000032845	alpha-kinase 2 [Source:MGI Symbol;Acc:MGI:2449492]	1.24469	0.839901	0.626947	0.956411	0.882438	0.595139	0.764305	0.954854	0.371116	0.873715	1.15538	0.448419
Alpk3	ENSMUSG00000038763	alpha-kinase 3 [Source:MGI Symbol;Acc:MGI:2151224]	0.172866	0.135726	0.139266	0.138489	0.0407428	0.151035	0.199818	0.402575	0.301548	0.126654	0.272153	0.316472
Als2	ENSMUSG00000026024	alsin Rho guanine nucleotide exchange factor [Source:MGI Symbol;Acc:MGI:1921268]	3.65385	2.41919	2.20801	3.05202	2.25367	2.11851	2.85733	3.31734	2.59512	2.52382	2.49611	2.13002
Als2cl	ENSMUSG00000044037	ALS2 C-terminal like [Source:MGI Symbol;Acc:MGI:2447532]	11.9512	13.2265	12.6511	11.9947	12.7991	12.5862	10.5226	11.9701	17.9713	11.2946	14.5611	21.8713
Alyref	ENSMUSG00000025134	Aly/REF export factor [Source:MGI Symbol;Acc:MGI:1341044]	31.4154	35.2097	36.3424	32.0985	33.4304	30.7654	35.0728	35.0966	33.6754	36.2918	31.5382	29.9742
Alyref2	ENSMUSG00000060244	Aly/REF export factor 2 [Source:MGI Symbol;Acc:MGI:1913144]	2.2505	3.10857	4.34331	1.89723	2.88784	2.19204	3.10471	3.42893	4.21366	3.18051	3.91017	4.00562
Amacr	ENSMUSG00000022244	alpha-methylacyl-CoA racemase [Source:MGI Symbol;Acc:MGI:1098273]	0.961925	0.71929	0.785288	0.7253	0.730528	0.896472	0.817949	0.925345	0.894923	0.964761	0.709455	0.891386
Ambra1	ENSMUSG00000040506	autophagy/beclin 1 regulator 1 [Source:MGI Symbol;Acc:MGI:2443564]	12.3231	11.0329	10.3568	13.0873	10.9483	11.7239	9.90144	11.6325	10.0063	9.58425	11.7935	11.0964
Amd1	ENSMUSG00000075232	S-adenosylmethionine decarboxylase 1 [Source:MGI Symbol;Acc:MGI:88004]	16.0665	12.6352	11.5185	17.4222	11.8179	11.1698	17.5551	17.6137	12.218	15.6348	13.0955	7.41789
Amd2	ENSMUSG00000063953	S-adenosylmethionine decarboxylase 2 [Source:MGI Symbol;Acc:MGI:1333111]	0.173108	0.168276	0.156196	0.0978937	0.142799	0.0403323	0.137998	0.113827	0.120788	0.131905	0.147316	0.211277
Amdhd1	ENSMUSG00000015890	amidohydrolase domain containing 1 [Source:MGI Symbol;Acc:MGI:1919011]	0.0328708	0.0946311	0.163127	0.130121	0.0813467	0.214439	0.0550282	0.126083	0.192662	0.121381	0.215393	0.397842
Amdhd2	ENSMUSG00000036820	amidohydrolase domain containing 2 [Source:MGI Symbol;Acc:MGI:2443978]	5.55691	6.06779	7.83014	5.94056	6.22559	8.38895	6.51735	7.44972	10.8142	7.12105	8.8101	13.4869
Amer1	ENSMUSG00000050332	APC membrane recruitment 1 [Source:MGI Symbol;Acc:MGI:1919595]	1.25047	1.05412	1.06914	1.10001	0.873127	1.00061	0.982658	1.17126	0.969907	0.857026	0.937409	0.920282
Amfr	ENSMUSG00000031751	autocrine motility factor receptor [Source:MGI Symbol;Acc:MGI:1345634]	50.8258	45.3345	41.8982	48.8442	42.9913	39.2006	51.9739	54.9399	45.8118	49.4514	49.1156	42.4107
Amh	ENSMUSG00000035262	anti-Mullerian hormone [Source:MGI Symbol;Acc:MGI:88006]	0.142958	0.286845	0.150491	0.157197	0.275166	0.272013	0.18614	0.182782	0.418953	0.293277	0.0851607	0.373192
Amigo1	ENSMUSG00000050947	adhesion molecule with Ig like domain 1 [Source:MGI Symbol;Acc:MGI:2653612]	1.12044	1.19551	0.861927	1.51635	1.14941	1.13624	1.81158	1.37196	1.20678	1.54417	1.18087	1.14542
Amigo3	ENSMUSG00000032593	adhesion molecule with Ig like domain 3 [Source:MGI Symbol;Acc:MGI:2444854]	1.62728	2.08029	1.70831	1.07361	1.65214	1.09731	1.83359	1.66847	1.43678	1.42521	1.30493	1.38134
Ammecr1	ENSMUSG00000042225	Alport syndrome, mental retardation, midface hypoplasia and elliptocytosis chromosomal region gene 1 [Source:MGI Symbol;Acc:MGI:1860206]	4.92528	3.10286	2.56213	4.81871	2.66837	2.16037	3.29158	3.71663	2.53077	2.83456	2.79885	1.93825
Ammecr1l	ENSMUSG00000041915	AMME chromosomal region gene 1-like [Source:MGI Symbol;Acc:MGI:2442711]	4.38317	3.12859	2.68372	4.17814	2.52397	2.69234	2.6524	3.83742	3.21132	2.34143	2.96712	3.25233
Amn1	ENSMUSG00000068250	antagonist of mitotic exit network 1 [Source:MGI Symbol;Acc:MGI:2442933]	0.326563	0.42568	0.384008	0.439245	0.38583	0.408899	0.315082	0.362042	0.312833	0.273162	0.353927	0.512994
Amot	ENSMUSG00000041688	angiomotin [Source:MGI Symbol;Acc:MGI:108440]	0.104187	0.0644506	0.034185	0.0624895	0.0546926	0.0154474	0.0581392	0.0835595	0.0647671	0.0505201	0.0789914	0.0202299
Amotl1	ENSMUSG00000013076	angiomotin-like 1 [Source:MGI Symbol;Acc:MGI:1922973]	2.15872	1.22307	1.04526	1.71117	0.841458	0.806024	1.50468	1.53473	1.0119	0.979805	0.956225	0.76564
Ampd2	ENSMUSG00000027889	adenosine monophosphate deaminase 2 [Source:MGI Symbol;Acc:MGI:88016]	20.2226	19.0971	16.8999	20.1813	17.5804	15.8137	19.5602	18.8267	13.6609	18.0383	16.9152	11.8217
Amt	ENSMUSG00000032607	aminomethyltransferase [Source:MGI Symbol;Acc:MGI:3646700]	0.114292	0.222205	0.147324	0.107722	0.296313	0.133144	0.0728893	0.050102	0.318995	0.0803895	0.116716	0.209239
Amz1	ENSMUSG00000050022	archaelysin family metallopeptidase 1 [Source:MGI Symbol;Acc:MGI:2442258]	0.0653563	0.118179	0.0696934	0.156798	0.117629	0.125971	0.072941	0.132181	0.0928643	0.053631	0.141574	0.143822
Amz2	ENSMUSG00000020610	archaelysin family metallopeptidase 2 [Source:MGI Symbol;Acc:MGI:104837]	5.0396	4.37041	4.72068	4.35809	4.00457	3.85421	3.58281	3.86609	3.75484	3.13081	3.35829	3.58796
Anapc1	ENSMUSG00000014355	anaphase promoting complex subunit 1 [Source:MGI Symbol;Acc:MGI:103097]	14.2886	9.12525	7.91134	13.5987	8.68011	8.19627	10.3354	11.2609	7.53483	9.04686	8.96842	7.33217
Anapc10	ENSMUSG00000036977	anaphase promoting complex subunit 10 [Source:MGI Symbol;Acc:MGI:1916249]	2.9532	3.20356	3.38468	2.63767	2.91794	2.85767	3.36019	3.04805	2.97327	2.98366	2.79321	2.35438
Anapc11	ENSMUSG00000025135	anaphase promoting complex subunit 11 [Source:MGI Symbol;Acc:MGI:1913406]	11.59	13.6571	16.2227	12.6457	14.2665	16.1306	12.1008	11.4505	15.2035	13.6495	14.1834	17.7131
Anapc13	ENSMUSG00000035048	anaphase promoting complex subunit 13 [Source:MGI Symbol;Acc:MGI:1916260]	6.77955	9.88362	12.3402	6.95779	10.1356	11.6849	8.18284	8.14162	16.941	10.9205	9.61286	17.9959
Anapc15	ENSMUSG00000030649	anaphase promoting complex C subunit 15 [Source:MGI Symbol;Acc:MGI:1922680]	9.82995	13.0671	13.9479	10.3461	12.4527	12.3603	12.6228	11.7935	16.7649	13.444	11.7574	14.7983
Anapc16	ENSMUSG00000020107	anaphase promoting complex subunit 16 [Source:MGI Symbol;Acc:MGI:1289325]	9.06466	10.4563	11.417	8.54661	10.1222	11.4793	9.39011	10.0063	11.5416	10.9773	11.6916	10.9723
Anapc2	ENSMUSG00000026965	anaphase promoting complex subunit 2 [Source:MGI Symbol;Acc:MGI:2139135]	25.7336	26.3593	26.3149	27.3568	26.9066	28.6516	24.4146	25.7754	25.9055	24.4721	25.8842	27.7942
Anapc4	ENSMUSG00000029176	anaphase promoting complex subunit 4 [Source:MGI Symbol;Acc:MGI:1098673]	11.8304	11.1347	9.7831	10.6458	9.39199	8.94289	10.5159	12.3785	11.48	9.98715	10.423	9.99726
Anapc5	ENSMUSG00000029472	anaphase-promoting complex subunit 5 [Source:MGI Symbol;Acc:MGI:1929722]	66.395	71.3402	69.5085	66.2589	68.3431	70.0768	74.1656	72.5878	69.9282	72.3238	70.3994	70.8889
Anapc7	ENSMUSG00000029466	anaphase promoting complex subunit 7 [Source:MGI Symbol;Acc:MGI:1929711]	7.84298	8.09255	7.72903	7.70273	7.66884	8.73459	7.58203	8.99818	8.06396	8.18361	8.8163	8.21249
Ang	ENSMUSG00000072115	angiogenin, ribonuclease, RNase A family, 5 [Source:MGI Symbol;Acc:MGI:88022]	1.32413	1.16093	3.1064	1.52881	0.764605	2.10557	0.775843	0.863426	2.45764	1.08657	1.3015	1.1784
Angel1	ENSMUSG00000021257	angel homolog 1 [Source:MGI Symbol;Acc:MGI:1915987]	3.8961	3.34602	3.41893	4.03512	3.89791	3.44612	4.07959	4.02162	3.74499	3.89945	3.82393	3.66883
Angel2	ENSMUSG00000026634	angel homolog 2 [Source:MGI Symbol;Acc:MGI:1196310]	9.45543	8.5835	8.3896	9.43536	8.64426	8.32341	8.79528	9.82895	8.44655	8.72822	9.28679	8.47975
Angptl2	ENSMUSG00000004105	angiopoietin-like 2 [Source:MGI Symbol;Acc:MGI:1347002]	0.221548	0.142472	0.18277	0.0751723	0.104433	0.061942	0.226066	0.388478	0.185505	0.135052	0.226246	0.0630928
Angptl4	ENSMUSG00000002289	angiopoietin-like 4 [Source:MGI Symbol;Acc:MGI:1888999]	5.11282	7.24049	6.27615	4.552	7.26731	6.48763	7.28634	6.22389	5.90562	7.4229	6.56001	5.40813
Angptl6	ENSMUSG00000038742	angiopoietin-like 6 [Source:MGI Symbol;Acc:MGI:1917976]	1.13183	1.8563	1.42976	0.431446	1.45236	1.14858	1.54389	1.9102	2.89924	2.10522	2.15755	2.04138
Ank	ENSMUSG00000022265	progressive ankylosis [Source:MGI Symbol;Acc:MGI:3045421]	3.58221	3.36932	3.28198	4.65406	3.90971	4.60195	3.93642	4.48991	3.66084	3.46414	3.23045	2.6053
Ank1	ENSMUSG00000031543	ankyrin 1, erythroid [Source:MGI Symbol;Acc:MGI:88024]	0.0470645	0.0261748	0.0318499	0.0698652	0.0242651	0.0335819	0.0426777	0.0406183	0.0229878	0.0217242	0.0210273	0.0125654
Ankfy1	ENSMUSG00000020790	ankyrin repeat and FYVE domain containing 1 [Source:MGI Symbol;Acc:MGI:1337008]	14.2629	8.69526	7.72741	13.6031	7.59468	7.70237	8.68405	10.3356	7.55986	8.00441	7.96098	7.40965
Ankhd1	ENSMUSG00000024483	ankyrin repeat and KH domain containing 1 [Source:MGI Symbol;Acc:MGI:1921733]	6.01117	2.84421	2.57782	6.69231	2.65886	3.25387	3.73672	4.51556	3.17388	2.81113	3.29594	3.25194
Ankib1	ENSMUSG00000040351	ankyrin repeat and IBR domain containing 1 [Source:MGI Symbol;Acc:MGI:1918047]	17.4609	10.0004	8.89479	15.8046	8.75444	8.48698	11.605	12.7052	8.71048	9.97781	10.8788	8.3583
Ankle1	ENSMUSG00000046295	ankyrin repeat and LEM domain containing 1 [Source:MGI Symbol;Acc:MGI:1918775]	2.90881	3.48481	5.23525	3.4893	3.8495	4.41425	2.81238	3.73503	6.98982	3.17835	4.28101	7.57498
Ankle2	ENSMUSG00000029501	ankyrin repeat and LEM domain containing 2 [Source:MGI Symbol;Acc:MGI:1261856]	11.3964	10.2024	8.74806	10.8717	8.81237	8.15885	9.87913	11.2256	9.22446	9.75405	9.97075	8.80652
Ankmy2	ENSMUSG00000036188	ankyrin repeat and MYND domain containing 2 [Source:MGI Symbol;Acc:MGI:2144755]	2.90164	2.94421	3.14895	2.79961	2.519	2.58716	2.86954	3.31106	3.73199	2.76616	3.3704	3.41638
Ankra2	ENSMUSG00000021661	ankyrin repeat, family A (RFXANK-like), 2 [Source:MGI Symbol;Acc:MGI:1915808]	5.10284	6.1032	6.67743	4.93925	5.6362	5.59969	5.08999	5.49893	6.30452	5.88914	5.87451	6.17545
Ankrd10	ENSMUSG00000031508	ankyrin repeat domain 10 [Source:MGI Symbol;Acc:MGI:1921840]	6.899	8.83749	10.0156	7.89798	7.8685	8.14214	8.25681	7.52931	10.6253	8.52897	8.89656	10.1563
Ankrd11	ENSMUSG00000035569	ankyrin repeat domain 11 [Source:MGI Symbol;Acc:MGI:1924337]	14.8073	12.9814	9.48675	14.6333	12.2979	12.2861	12.7545	12.8782	11.975	11.1464	11.7915	12.0867
Ankrd12	ENSMUSG00000034647	ankyrin repeat domain 12 [Source:MGI Symbol;Acc:MGI:1914357]	1.56868	1.20438	1.23785	1.69182	1.1651	1.35	1.2113	1.33662	1.40799	1.36563	1.65515	1.82154
Ankrd13a	ENSMUSG00000041870	ankyrin repeat domain 13a [Source:MGI Symbol;Acc:MGI:1915670]	35.4274	30.8495	30.3941	36.3656	30.5137	30.598	33.9275	34.4582	27.3119	30.4358	30.1726	27.2539
Ankrd13b	ENSMUSG00000037907	ankyrin repeat domain 13b [Source:MGI Symbol;Acc:MGI:2144501]	3.30634	4.02009	4.11494	3.81571	3.72779	3.95555	4.54604	4.50833	3.46272	4.68637	5.42102	4.16186
Ankrd13c	ENSMUSG00000039988	ankyrin repeat domain 13c [Source:MGI Symbol;Acc:MGI:2139746]	3.37374	3.28216	3.33421	3.68543	3.33053	2.95975	3.46821	3.7231	3.15386	3.85203	3.62825	3.59799
Ankrd13d	ENSMUSG00000005986	ankyrin repeat domain 13 family, member D [Source:MGI Symbol;Acc:MGI:1915673]	0.808742	1.20223	1.3719	0.896404	1.4944	1.10796	0.974805	0.868588	1.45366	0.902562	0.98281	1.45098
Ankrd16	ENSMUSG00000047909	ankyrin repeat domain 16 [Source:MGI Symbol;Acc:MGI:2444796]	4.45842	7.40524	6.86431	4.66916	5.60534	5.81489	5.09573	4.95008	6.96581	5.08562	4.83981	6.86466
Ankrd17	ENSMUSG00000055204	ankyrin repeat domain 17 [Source:MGI Symbol;Acc:MGI:1932101]	6.43166	3.46265	3.03551	5.73608	3.1898	3.01814	4.00572	4.71757	3.38367	3.51117	3.82269	3.10211
Ankrd23	ENSMUSG00000067653	ankyrin repeat domain 23 [Source:MGI Symbol;Acc:MGI:1925571]	0.162288	0.185339	0.346116	0.292012	0.194725	0.288741	0.164656	0.158452	0.259418	0.157386	0.298815	0.357128
Ankrd24	ENSMUSG00000054708	ankyrin repeat domain 24 [Source:MGI Symbol;Acc:MGI:1890394]	0.346978	0.475793	0.485054	0.315976	0.35476	0.430399	0.447241	0.322417	0.486943	0.397016	0.343523	0.389684
Ankrd26	ENSMUSG00000007827	ankyrin repeat domain 26 [Source:MGI Symbol;Acc:MGI:1917887]	2.45225	1.86364	1.57907	2.29473	1.66538	1.37788	2.19804	2.41992	2.10076	1.77371	1.81703	2.03101
Ankrd27	ENSMUSG00000034867	ankyrin repeat domain 27 (VPS9 domain) [Source:MGI Symbol;Acc:MGI:2444103]	12.1249	10.9741	10.644	10.6862	9.78525	9.39462	11.2009	11.3472	10.6509	9.87954	9.71129	9.51147
Ankrd28	ENSMUSG00000014496	ankyrin repeat domain 28 [Source:MGI Symbol;Acc:MGI:2145661]	7.07459	4.46071	3.93572	7.11609	4.56141	3.93622	4.87168	4.79841	2.96772	4.26261	3.84426	2.74649
Ankrd29	ENSMUSG00000057766	ankyrin repeat domain 29 [Source:MGI Symbol;Acc:MGI:2687055]	0.792476	0.665741	0.582638	0.568026	0.710218	0.74995	0.676981	0.517876	0.688125	0.457619	0.501221	0.599033
Ankrd37	ENSMUSG00000050914	ankyrin repeat domain 37 [Source:MGI Symbol;Acc:MGI:3603344]	1.65469	3.11261	2.05292	1.46696	3.02854	1.72884	1.76015	1.78507	2.98025	2.03674	1.54016	3.01878
Ankrd39	ENSMUSG00000079610	ankyrin repeat domain 39 [Source:MGI Symbol;Acc:MGI:1914816]	1.40214	1.61554	1.68945	1.6358	1.41055	1.77087	1.61257	1.77088	1.8207	1.68379	2.01685	1.58261
Ankrd40	ENSMUSG00000020864	ankyrin repeat domain 40 [Source:MGI Symbol;Acc:MGI:1918702]	19.7033	18.3409	18.9597	20.0143	17.1407	18.0119	20.0279	21.5645	19.4028	19.5756	20.1323	17.7895
Ankrd44	ENSMUSG00000052331	ankyrin repeat domain 44 [Source:MGI Symbol;Acc:MGI:3045243]	26.1029	14.7137	12.3222	23.4535	13.3609	12.0541	15.7612	18.3622	12.0927	14.7444	14.3339	11.2275
Ankrd46	ENSMUSG00000048307	ankyrin repeat domain 46 [Source:MGI Symbol;Acc:MGI:1916089]	5.04521	4.29633	4.18786	4.89739	4.08642	4.15147	3.67442	4.35565	3.4544	3.40837	4.20399	3.62451
Ankrd49	ENSMUSG00000031931	ankyrin repeat domain 49 [Source:MGI Symbol;Acc:MGI:1930842]	5.54434	6.16992	7.09285	5.39167	5.92688	5.80942	6.21319	6.87518	7.56764	6.8494	6.75033	6.59686
Ankrd50	ENSMUSG00000044864	ankyrin repeat domain 50 [Source:MGI Symbol;Acc:MGI:2139777]	7.16597	4.77142	3.83133	6.51812	4.61615	4.31102	3.97526	4.27489	3.0766	3.37284	3.55686	2.68271
Ankrd52	ENSMUSG00000014498	ankyrin repeat domain 52 [Source:MGI Symbol;Acc:MGI:2444029]	22.4077	10.8786	7.81649	20.5677	8.9394	8.98374	14.6317	16.2016	7.72671	10.2102	10.6764	6.74412
Ankrd54	ENSMUSG00000033055	ankyrin repeat domain 54 [Source:MGI Symbol;Acc:MGI:2444209]	7.16595	8.99921	10.0562	8.15221	8.99376	10.9728	6.87437	8.52117	10.1589	8.20494	9.94752	12.6185
Ankrd9	ENSMUSG00000037904	ankyrin repeat domain 9 [Source:MGI Symbol;Acc:MGI:1921501]	0.705141	0.883189	1.27251	0.930445	0.747875	1.17057	0.604283	0.830734	1.18085	0.764624	1.03513	1.21921
Anks1	ENSMUSG00000024219	ankyrin repeat and SAM domain containing 1 [Source:MGI Symbol;Acc:MGI:2446180]	3.42314	3.03288	2.88328	3.28925	2.89504	2.52254	2.89597	3.72825	3.0525	2.84122	3.52179	3.23644
Anks3	ENSMUSG00000022515	ankyrin repeat and sterile alpha motif domain containing 3 [Source:MGI Symbol;Acc:MGI:1919865]	2.97744	3.79423	4.25489	2.74603	3.44629	3.83902	2.70535	3.27669	4.12679	2.88459	3.96521	5.82666
Ankzf1	ENSMUSG00000026199	ankyrin repeat and zinc finger domain containing 1 [Source:MGI Symbol;Acc:MGI:1098746]	3.30423	3.90869	3.89611	3.21639	4.02153	4.41718	3.20406	3.54399	4.58089	3.64488	4.19483	5.64149
Anln	ENSMUSG00000036777	anillin, actin binding protein [Source:MGI Symbol;Acc:MGI:1920174]	4.95236	3.64245	3.41875	5.03428	2.91184	2.82119	3.44953	4.75906	3.58545	3.12717	3.18029	3.03198
Ano1	ENSMUSG00000031075	anoctamin 1, calcium activated chloride channel [Source:MGI Symbol;Acc:MGI:2142149]	0.157348	0.052711	0.0624693	0.107964	0.0103839	0.0615893	0.0280973	0.111051	0.0491863	0.0258237	0.0524902	0.0806574
Ano10	ENSMUSG00000037949	anoctamin 10 [Source:MGI Symbol;Acc:MGI:2143103]	5.71604	4.19721	4.216	5.73898	4.77633	5.54514	4.78642	4.53996	3.8146	3.85631	4.25933	2.87601
Ano6	ENSMUSG00000064210	anoctamin 6 [Source:MGI Symbol;Acc:MGI:2145890]	4.13825	2.53616	1.93136	3.84288	2.23656	2.29556	2.73997	3.00544	2.01492	2.47235	2.07105	1.67169
Ano7	ENSMUSG00000034107	anoctamin 7 [Source:MGI Symbol;Acc:MGI:3052714]	0.0199749	0.0627333	0.0630823	0.0658932	0.0659104	0.0325776	0.0334396	0.206869	0.117077	0.0327827	0.107092	0.142212
Ano8	ENSMUSG00000034863	anoctamin 8 [Source:MGI Symbol;Acc:MGI:2687327]	3.98656	4.36503	4.62484	3.55034	3.52826	4.26502	4.58541	4.36003	5.13189	4.32047	4.25111	5.36205
Anp32a	ENSMUSG00000032249	acidic (leucine-rich) nuclear phosphoprotein 32 family, member A [Source:MGI Symbol;Acc:MGI:108447]	61.0048	82.9743	82.8169	65.157	82.8775	79.3657	60.945	72.9564	95.4427	80.3603	82.6089	97.2266
Anp32b	ENSMUSG00000028333	acidic (leucine-rich) nuclear phosphoprotein 32 family, member B [Source:MGI Symbol;Acc:MGI:1914878]	285.278	344.867	338.796	294.216	340.437	308.212	314.064	329.456	361.967	360.365	338.528	318.714
Anp32b-ps1	ENSMUSG00000081792	Bacidic (leucine-rich) nuclear phosphoprotein 32 family, member B, pseudogene 1 [Source:MGI Symbol;Acc:MGI:3651262]	0.367455	1.01664	1.18413	0.554128	1.21247	0.256839	1.64039	0.64432	0.615348	1.11997	0.56287	0.523221
Anp32e	ENSMUSG00000015749	acidic (leucine-rich) nuclear phosphoprotein 32 family, member E [Source:MGI Symbol;Acc:MGI:1913721]	78.5425	68.247	64.3754	84.3651	64.892	57.8519	65.7275	76.1747	58.9037	70.7144	62.6543	52.6376
Antxr2	ENSMUSG00000029338	anthrax toxin receptor 2 [Source:MGI Symbol;Acc:MGI:1919164]	5.95506	4.55669	3.29626	6.09058	4.27123	3.881	3.26302	3.9033	2.46475	2.76716	3.24114	2.29013
Anxa1	ENSMUSG00000024659	annexin A1 [Source:MGI Symbol;Acc:MGI:96819]	50.3971	54.5406	54.3044	41.3212	49.7481	51.0284	49.9759	48.6654	56.6151	46.9751	48.3181	43.3445
Anxa11	ENSMUSG00000021866	annexin A11 [Source:MGI Symbol;Acc:MGI:108481]	15.4157	8.66845	7.415	15.0337	8.54122	8.67877	11.5235	12.5125	5.80927	9.64937	9.6188	6.31657
Anxa2	ENSMUSG00000032231	annexin A2 [Source:MGI Symbol;Acc:MGI:88246]	290.209	333.809	279.409	221.554	290.985	274.276	306.891	301.557	290.62	265.352	269.774	235.24
Anxa3	ENSMUSG00000029484	annexin A3 [Source:MGI Symbol;Acc:MGI:1201378]	1.52913	1.63509	1.83308	0.706198	0.792879	0.96193	2.97433	3.63648	2.75277	1.89115	2.53752	1.47748
Anxa4	ENSMUSG00000029994	annexin A4 [Source:MGI Symbol;Acc:MGI:88030]	5.79933	6.1339	5.40282	4.95083	5.15847	5.60231	6.36719	6.36779	5.40575	5.75707	6.12351	4.98877
Anxa5	ENSMUSG00000027712	annexin A5 [Source:MGI Symbol;Acc:MGI:106008]	81.2148	59.7632	51.0358	66.7745	55.7831	57.4812	69.2482	73.2798	42.9161	55.8953	58.6374	35.7097
Anxa6	ENSMUSG00000018340	annexin A6 [Source:MGI Symbol;Acc:MGI:88255]	337.116	316.208	299.746	315.255	305.448	310.077	317.417	315.8	290.394	293.451	287.754	261.049
Anxa7	ENSMUSG00000021814	annexin A7 [Source:MGI Symbol;Acc:MGI:88031]	23.7904	24.5716	24.2169	21.4537	22.8136	23.5596	24.5277	25.3633	22.9545	24.2638	23.3035	21.8837
Anxa9	ENSMUSG00000015702	annexin A9 [Source:MGI Symbol;Acc:MGI:1923711]	2.39931	3.24518	3.56777	1.89955	2.78674	3.63134	3.29899	3.15112	4.72509	3.29193	3.47599	4.37297
Aoah	ENSMUSG00000021322	acyloxyacyl hydrolase [Source:MGI Symbol;Acc:MGI:1350928]	1.08122	1.14595	1.14526	1.19629	1.27416	1.15003	1.44653	1.56101	0.892194	1.4769	1.68822	1.16662
Aoc2	ENSMUSG00000078651	amine oxidase, copper containing 2 (retina-specific) [Source:MGI Symbol;Acc:MGI:2668431]	3.20762	4.73388	5.30848	3.22083	3.76895	3.98095	3.75449	3.74506	5.65541	3.73637	3.31824	3.83211
Aoc3	ENSMUSG00000019326	amine oxidase, copper containing 3 [Source:MGI Symbol;Acc:MGI:1306797]	0.0688857	0.0721141	0.178698	0.0340859	0.0568247	0.112347	0.03844	0.132113	0.201876	0.0494613	0.0820708	0.0613042
Aopep	ENSMUSG00000021458	aminopeptidase O [Source:MGI Symbol;Acc:MGI:1919311]	8.00453	10.2496	11.2248	6.81516	8.56768	9.80257	9.885	9.37307	11.9974	9.12705	10.1705	11.9846
Ap1ar	ENSMUSG00000074238	adaptor-related protein complex 1 associated regulatory protein [Source:MGI Symbol;Acc:MGI:2384822]	4.51345	4.47779	4.60104	4.6614	4.53227	3.82866	4.45446	4.49701	4.48887	4.76564	4.23588	3.75
Ap1b1	ENSMUSG00000009090	adaptor protein complex AP-1, beta 1 subunit [Source:MGI Symbol;Acc:MGI:1096368]	24.3942	20.2476	18.462	24.5518	20.1562	21.1035	22.6384	23.1167	19.274	21.8292	21.4413	19.7163
Ap1g1	ENSMUSG00000031731	adaptor protein complex AP-1, gamma 1 subunit [Source:MGI Symbol;Acc:MGI:101919]	23.7155	14.5095	13.4665	20.2263	12.8712	11.9887	15.7604	18.523	13.1876	13.637	13.7756	11.9422
Ap1g2	ENSMUSG00000040701	adaptor protein complex AP-1, gamma 2 subunit [Source:MGI Symbol;Acc:MGI:1328307]	18.416	20.5677	21.9205	18.5085	20.859	22.0362	20.3935	20.584	23.4522	21.3214	19.9629	23.4917
Ap1m1	ENSMUSG00000003033	adaptor-related protein complex AP-1, mu subunit 1 [Source:MGI Symbol;Acc:MGI:102776]	36.0285	36.0621	37.0079	39.1304	37.1119	38.9286	34.3379	36.1234	30.8368	35.0512	37.3413	31.0512
Ap1m2	ENSMUSG00000003309	adaptor protein complex AP-1, mu 2 subunit [Source:MGI Symbol;Acc:MGI:1336974]	0.354816	0.411243	0.285851	0.234093	0.313599	0.454676	0.296995	0.418013	0.470395	0.332754	0.377437	0.378918
Ap1s1	ENSMUSG00000004849	adaptor protein complex AP-1, sigma 1 [Source:MGI Symbol;Acc:MGI:1098244]	34.7756	39.4281	44.6744	32.8924	37.9604	44.3161	37.2759	37.3295	43.9271	39.2769	38.93	43.8721
Ap1s2	ENSMUSG00000031367	adaptor-related protein complex 1, sigma 2 subunit [Source:MGI Symbol;Acc:MGI:1889383]	3.95897	4.13612	4.75812	4.3991	4.50867	4.13025	3.21096	3.49819	4.50933	3.60383	3.90516	4.43901
Ap1s3	ENSMUSG00000054702	adaptor-related protein complex AP-1, sigma 3 [Source:MGI Symbol;Acc:MGI:1891304]	11.8485	9.12558	9.1067	10.7452	9.2608	6.92239	8.74886	10.0971	8.7247	8.49756	7.79121	7.40207
Ap2a1	ENSMUSG00000060279	adaptor-related protein complex 2, alpha 1 subunit [Source:MGI Symbol;Acc:MGI:101921]	25.2251	23.6658	23.8295	25.5436	23.3122	25.49	26.0354	24.6824	19.8144	22.9396	22.5786	22.5312
Ap2a2	ENSMUSG00000002957	adaptor-related protein complex 2, alpha 2 subunit [Source:MGI Symbol;Acc:MGI:101920]	28.0351	23.5343	22.887	28.0551	22.1064	23.8929	25.321	29.2849	24.8194	24.8562	27.4408	27.4332
Ap2b1	ENSMUSG00000035152	adaptor-related protein complex 2, beta 1 subunit [Source:MGI Symbol;Acc:MGI:1919020]	26.501	19.5428	17.9412	25.4512	18.5431	19.2794	19.7362	21.9024	16.2315	18.2968	19.6772	17.4211
Ap2m1	ENSMUSG00000022841	adaptor-related protein complex 2, mu 1 subunit [Source:MGI Symbol;Acc:MGI:1298405]	49.7087	48.4289	48.7215	44.7173	45.4588	47.2849	49.2689	51.1288	49.1907	46.6235	46.6007	44.3632
Ap2m1-ps	ENSMUSG00000081272	adaptor-related protein complex 2, mu 1 subunit, pseudogene [Source:MGI Symbol;Acc:MGI:3649640]	7.3922	5.44571	4.85841	6.22177	4.46679	5.25904	7.43525	7.70117	4.16034	5.61666	5.6177	3.11875
Ap2s1	ENSMUSG00000008036	adaptor-related protein complex 2, sigma 1 subunit [Source:MGI Symbol;Acc:MGI:2141861]	72.6602	101.265	123.221	72.5492	100.432	122.03	86.1306	79.0282	117.718	95.5146	92.6867	140.258
Ap3b1	ENSMUSG00000021686	adaptor-related protein complex 3, beta 1 subunit [Source:MGI Symbol;Acc:MGI:1333879]	27.7866	20.6214	19.7039	27.7526	20.7853	20.8039	22.7312	24.3835	15.6059	21.0067	22.7128	17.0047
Ap3d1	ENSMUSG00000020198	adaptor-related protein complex 3, delta 1 subunit [Source:MGI Symbol;Acc:MGI:107734]	15.2036	14.5283	12.8	14.8429	12.7773	13.5555	13.0523	13.783	13.0117	11.5383	12.1733	12.623
Ap3m1	ENSMUSG00000021824	adaptor-related protein complex 3, mu 1 subunit [Source:MGI Symbol;Acc:MGI:1929212]	13.5905	12.826	11.2596	11.9752	10.4529	10.4072	13.028	14.02	11.3367	12.1809	12.0357	9.2154
Ap3m2	ENSMUSG00000031539	adaptor-related protein complex 3, mu 2 subunit [Source:MGI Symbol;Acc:MGI:1929214]	3.35908	3.41524	3.96716	3.50411	3.53985	4.30241	2.84602	3.78438	4.20907	2.98734	4.62013	5.18368
Ap3s1	ENSMUSG00000024480	adaptor-related protein complex 3, sigma 1 subunit [Source:MGI Symbol;Acc:MGI:1337062]	22.2254	24.8471	23.6609	18.8873	23.068	19.8282	21.2876	25.0534	29.2615	25.8055	24.4639	24.4437
Ap3s2	ENSMUSG00000063801	adaptor-related protein complex 3, sigma 2 subunit [Source:MGI Symbol;Acc:MGI:1337060]	9.74369	8.8812	9.38763	9.82499	8.97154	10.1985	8.97932	9.77513	9.62357	10.036	9.28855	10.4487
Ap4b1	ENSMUSG00000032952	adaptor-related protein complex AP-4, beta 1 [Source:MGI Symbol;Acc:MGI:1337130]	0.561195	0.823927	0.703977	0.614078	0.541975	0.647384	0.504113	0.850532	1.31036	0.707618	1.04369	1.48124
Ap4e1	ENSMUSG00000001998	adaptor-related protein complex AP-4, epsilon 1 [Source:MGI Symbol;Acc:MGI:1336993]	3.24892	2.22287	1.50053	2.76701	1.6328	1.59425	2.04158	2.24345	1.46603	1.72411	1.55121	1.38611
Ap4m1	ENSMUSG00000019518	adaptor-related protein complex AP-4, mu 1 [Source:MGI Symbol;Acc:MGI:1337063]	3.83725	4.54156	4.13207	3.47674	4.39604	4.12779	3.52048	3.6953	5.1043	3.98932	4.51866	5.37933
Ap4s1	ENSMUSG00000020955	adaptor-related protein complex AP-4, sigma 1 [Source:MGI Symbol;Acc:MGI:1337065]	13.1234	16.8158	18.4724	14.1303	16.9746	17.6933	16.5992	15.3563	21.5372	18.3216	17.1779	18.7861
Ap5b1	ENSMUSG00000049562	adaptor-related protein complex 5, beta 1 subunit [Source:MGI Symbol;Acc:MGI:2685808]	3.42955	2.786	3.17214	3.37373	2.4539	3.24774	3.37483	4.46978	3.77047	3.51027	4.70107	4.20073
Ap5m1	ENSMUSG00000036291	adaptor-related protein complex 5, mu 1 subunit [Source:MGI Symbol;Acc:MGI:1921635]	3.63951	2.85024	2.44248	3.24922	2.83517	2.38114	2.58448	3.02781	2.61359	2.58243	3.06692	2.63592
Ap5s1	ENSMUSG00000068264	adaptor-related protein 5 complex, sigma 1 subunit [Source:MGI Symbol;Acc:MGI:1916846]	2.82845	2.97356	3.97959	2.9731	3.32188	5.31667	3.34396	4.56031	6.13482	3.57987	5.05475	6.65553
Ap5z1	ENSMUSG00000039623	adaptor-related protein complex 5, zeta 1 subunit [Source:MGI Symbol;Acc:MGI:1924908]	3.40155	3.96562	5.11338	3.4417	3.89289	5.49285	3.72128	3.66667	5.24039	3.49739	3.99656	6.04958
Apaf1	ENSMUSG00000019979	apoptotic peptidase activating factor 1 [Source:MGI Symbol;Acc:MGI:1306796]	12.4509	7.86681	7.14239	12.1547	6.92243	6.90781	8.20964	8.65902	6.95759	7.93503	7.12562	7.14179
Apba3	ENSMUSG00000004931	amyloid beta (A4) precursor protein-binding, family A, member 3 [Source:MGI Symbol;Acc:MGI:1888527]	5.45221	6.23382	5.92583	4.63268	6.20123	6.46701	5.05542	5.17546	5.11087	4.94857	5.18351	4.58748
Apbb1	ENSMUSG00000037032	amyloid beta (A4) precursor protein-binding, family B, member 1 [Source:MGI Symbol;Acc:MGI:107765]	0.839492	0.987508	0.627159	0.71466	0.878666	0.80971	0.443272	0.380866	0.352718	0.533328	0.397919	0.359892
Apbb1ip	ENSMUSG00000026786	amyloid beta (A4) precursor protein-binding, family B, member 1 interacting protein [Source:MGI Symbol;Acc:MGI:1861354]	22.8844	24.6957	23.2686	22.9093	23.3049	21.9525	25.8696	24.6124	23.7285	24.7903	23.313	21.9553
Apbb2	ENSMUSG00000029207	amyloid beta (A4) precursor protein-binding, family B, member 2 [Source:MGI Symbol;Acc:MGI:108405]	0.174168	0.207021	0.166975	0.215454	0.185578	0.171616	0.242975	0.264439	0.226851	0.181629	0.198858	0.103333
Apbb3	ENSMUSG00000117679	amyloid beta (A4) precursor protein-binding, family B, member 3 [Source:MGI Symbol;Acc:MGI:108404]	2.59774	3.94745	3.95478	2.79355	3.41733	4.19939	3.11634	3.49405	4.38218	3.80324	3.81758	5.44249
Apc	ENSMUSG00000005871	APC, WNT signaling pathway regulator [Source:MGI Symbol;Acc:MGI:88039]	4.39726	3.12489	2.44164	3.8736	2.83101	2.44019	3.02831	3.08921	2.45045	2.43326	2.4915	2.44334
Apcdd1	ENSMUSG00000071847	adenomatosis polyposis coli down-regulated 1 [Source:MGI Symbol;Acc:MGI:3513977]	0.0586784	0.0436465	0.0752388	0.036676	0.0254761	0.0251842	0.0654881	0.0260611	0.0362026	0.0481511	0.0220767	0.026385
Apeh	ENSMUSG00000032590	acylpeptide hydrolase [Source:MGI Symbol;Acc:MGI:88041]	12.9207	13.8764	14.9177	12.8123	13.0341	14.0561	12.9664	12.9801	13.3715	12.5729	12.8687	13.9463
Apex1	ENSMUSG00000035960	apurinic/apyrimidinic endonuclease 1 [Source:MGI Symbol;Acc:MGI:88042]	32.7667	38.0958	42.1139	37.5132	40.9023	40.7075	44.6576	42.0519	37.6121	49.3447	42.0054	30.0818
Apex2	ENSMUSG00000025269	apurinic/apyrimidinic endonuclease 2 [Source:MGI Symbol;Acc:MGI:1924872]	1.88848	2.12467	2.16797	1.81337	2.10214	2.04837	1.8791	2.11201	2.47157	1.76253	1.92465	1.86612
Aph1a	ENSMUSG00000015750	aph1 homolog A, gamma secretase subunit [Source:MGI Symbol;Acc:MGI:2385110]	14.9703	11.3374	11.0102	15.7815	11.7593	12.283	13.9531	14.5545	10.0272	13.3919	14.0157	8.96664
Aph1b	ENSMUSG00000032375	aph1 homolog B, gamma secretase subunit [Source:MGI Symbol;Acc:MGI:3522097]	1.10978	0.697879	0.688433	0.620322	0.584883	0.402213	0.765503	0.632605	0.496879	0.486959	0.422367	0.362133
Api5	ENSMUSG00000027193	apoptosis inhibitor 5 [Source:MGI Symbol;Acc:MGI:1888993]	46.2861	40.271	38.2016	47.6634	39.4747	36.6523	42.8543	48.4969	38.878	46.1719	40.4282	35.6274
Apip	ENSMUSG00000010911	APAF1 interacting protein [Source:MGI Symbol;Acc:MGI:1926788]	15.2396	20.5983	23.0137	13.8085	20.1536	19.728	16.875	18.6811	23.5549	19.7868	15.6914	23.9094
Aplf	ENSMUSG00000030051	aprataxin and PNKP like factor [Source:MGI Symbol;Acc:MGI:1919353]	1.03421	1.13892	1.01194	1.02792	1.00825	1.05146	0.996833	1.05098	1.18085	0.925815	0.968125	1.0423
Apln	ENSMUSG00000037010	apelin [Source:MGI Symbol;Acc:MGI:1353624]	0.416981	0.357155	0.25083	0.183404	0.208469	0.123648	0.0987153	0.164789	0.0987475	0.228115	0.10538	0.0719687
Aplp1	ENSMUSG00000006651	amyloid beta (A4) precursor-like protein 1 [Source:MGI Symbol;Acc:MGI:88046]	1.59582	1.91223	1.52322	1.21818	1.3273	1.26907	1.88406	1.4974	1.05645	1.12554	1.39846	1.07042
Aplp2	ENSMUSG00000031996	amyloid beta (A4) precursor-like protein 2 [Source:MGI Symbol;Acc:MGI:88047]	13.3966	9.91209	9.68002	12.1898	8.97266	8.6158	12.7894	14.0076	11.3532	10.8375	10.8046	9.07482
Apmap	ENSMUSG00000033096	adipocyte plasma membrane associated protein [Source:MGI Symbol;Acc:MGI:1919131]	19.3051	19.8324	18.3211	20.9971	20.5214	20.313	22.9904	21.7243	20.5234	23.7221	20.4815	19.6247
Apoa2	ENSMUSG00000005681	apolipoprotein A-II [Source:MGI Symbol;Acc:MGI:88050]	1.03736	1.39625	1.40402	0.87995	1.58921	1.45016	1.15775	1.42107	1.88195	1.39848	1.32419	2.32116
Apobec1	ENSMUSG00000040613	apolipoprotein B mRNA editing enzyme, catalytic polypeptide 1 [Source:MGI Symbol;Acc:MGI:103298]	1.47262	1.9887	2.17915	1.47679	1.6764	1.96941	1.65995	2.24811	2.21536	1.88514	2.07029	2.78883
Apobec3	ENSMUSG00000009585	apolipoprotein B mRNA editing enzyme, catalytic polypeptide 3 [Source:MGI Symbol;Acc:MGI:1933111]	21.5575	21.9356	23.6403	24.2914	23.0118	23.7297	19.1883	21.0386	20.6065	20.7603	20.2632	21.221
Apobr	ENSMUSG00000042759	apolipoprotein B receptor [Source:MGI Symbol;Acc:MGI:2176230]	24.7227	26.2561	21.1484	20.3401	20.6547	22.1524	25.5001	24.6362	22.9782	20.8835	20.4101	17.7663
Apoe	ENSMUSG00000002985	apolipoprotein E [Source:MGI Symbol;Acc:MGI:88057]	1.32137	2.8835	2.82118	1.08052	2.18004	1.82118	1.66166	1.22784	1.99983	1.4203	1.35256	1.61651
Apol10b	ENSMUSG00000050014	apolipoprotein L 10B [Source:MGI Symbol;Acc:MGI:3043522]	0.359394	0.241867	0.401494	0.316151	0.310587	0.251205	0.324702	0.512026	0.468106	0.477485	0.428184	0.438637
Apol7e	ENSMUSG00000071716	apolipoprotein L 7e [Source:MGI Symbol;Acc:MGI:3704456]	11.3568	14.115	15.2743	13.2455	18.1385	24.1406	7.45035	12.9357	13.8153	11.6052	19.8147	19.1048
Apol9b	ENSMUSG00000068246	apolipoprotein L 9b [Source:MGI Symbol;Acc:MGI:1919148]	1.44215	1.53261	2.72081	1.67228	1.0815	2.4233	0.682822	2.48086	4.01289	0.699291	2.36901	2.27127
Apold1	ENSMUSG00000090698	apolipoprotein L domain containing 1 [Source:MGI Symbol;Acc:MGI:2685921]	0.345807	0.303624	0.241567	0.353263	0.368078	0.291089	0.224093	0.231053	0.305115	0.256306	0.225933	0.365326
Apon	ENSMUSG00000051716	apolipoprotein N [Source:MGI Symbol;Acc:MGI:88931]	0.19884	0.289109	0.318959	0.145763	0.473852	0.468423	0.295888	0.474564	0.474808	0.217556	0.157933	0.440423
Apoo	ENSMUSG00000079508	apolipoprotein O [Source:MGI Symbol;Acc:MGI:1915566]	7.10198	10.4718	10.6993	7.19572	7.95084	8.7388	9.58925	9.82626	10.7782	9.62635	8.46133	9.11935
Apoo-ps	ENSMUSG00000049233	apolipoprotein O, pseudogene [Source:MGI Symbol;Acc:MGI:3649039]	0.54321	0.959626	0.796479	0.53758	0.672151	0.332225	0.60625	0.468809	0.13266	0.724351	1.05167	0.773479
Apool	ENSMUSG00000025525	apolipoprotein O-like [Source:MGI Symbol;Acc:MGI:1915367]	5.70713	7.65943	8.19812	5.69317	7.36313	7.74417	6.29301	6.80369	8.42953	7.71797	8.05061	8.69526
Apopt1	ENSMUSG00000037787	apoptogenic, mitochondrial 1 [Source:MGI Symbol;Acc:MGI:1915270]	4.81524	5.93292	6.6692	5.68703	6.39141	7.57858	6.26973	6.20222	7.801	7.88645	8.14498	9.14192
App	ENSMUSG00000022892	amyloid beta (A4) precursor protein [Source:MGI Symbol;Acc:MGI:88059]	0.615406	0.35097	0.425441	0.452479	0.242463	0.299606	0.980689	0.89958	0.945119	0.748704	0.704015	0.688816
Appbp2	ENSMUSG00000018481	amyloid beta precursor protein (cytoplasmic tail) binding protein 2 [Source:MGI Symbol;Acc:MGI:1914134]	14.0309	10.2026	8.99932	12.145	8.37979	7.6512	9.75006	11.2029	7.75826	9.38674	8.52328	6.82904
Appbp2os	ENSMUSG00000085628	amyloid beta precursor protein (cytoplasmic tail) binding protein 2, opposite strand [Source:MGI Symbol;Acc:MGI:3603817]	0.617499	0.545433	0.591996	0.458325	0.764075	0.629434	0.646088	0.710564	0.377008	0.411707	0.551769	0.934214
Appl1	ENSMUSG00000040760	adaptor protein, phosphotyrosine interaction, PH domain and leucine zipper containing 1 [Source:MGI Symbol;Acc:MGI:1920243]	12.2898	8.25072	7.12786	11.7906	7.98091	7.41313	8.2663	9.351	7.15958	8.0702	8.1611	6.42017
Appl2	ENSMUSG00000020263	adaptor protein, phosphotyrosine interaction, PH domain and leucine zipper containing 2 [Source:MGI Symbol;Acc:MGI:2384914]	4.8425	4.13118	3.69952	4.44812	4.53535	4.2434	2.26928	2.58605	2.01241	2.45339	2.94047	3.2762
Aprt	ENSMUSG00000006589	adenine phosphoribosyl transferase [Source:MGI Symbol;Acc:MGI:88061]	71.9671	91.0088	108.175	73.4076	90.3608	109.658	89.5305	86.3574	95.9343	93.7897	95.1939	95.7035
Aptx	ENSMUSG00000028411	aprataxin [Source:MGI Symbol;Acc:MGI:1913658]	3.2381	3.16693	2.89126	2.66711	3.52436	2.71221	3.20648	3.44349	3.16979	3.29511	3.06054	3.18613
Aqp3	ENSMUSG00000028435	aquaporin 3 [Source:MGI Symbol;Acc:MGI:1333777]	0.174041	0.148035	0.372966	1.14825	0.50249	1.17087	0.0242798	0.100136	0.0425036	0.124965	0.259192	0.0309772
Aqp9	ENSMUSG00000032204	aquaporin 9 [Source:MGI Symbol;Acc:MGI:1891066]	30.3876	26.3472	29.0481	34.3815	30.4545	35.7288	26.6468	31.4898	26.4196	30.4212	34.5791	30.1133
Aqr	ENSMUSG00000040383	aquarius [Source:MGI Symbol;Acc:MGI:1276102]	9.88264	6.84721	6.04007	10.1894	6.62863	6.42075	8.82889	9.1742	5.59747	7.92985	7.38098	4.59306
Ar	ENSMUSG00000046532	androgen receptor [Source:MGI Symbol;Acc:MGI:88064]	0.297	0.194843	0.11434	0.773342	0.372399	0.381049	0.216559	0.364546	0.201156	0.28921	0.401027	0.259379
Araf	ENSMUSG00000001127	Araf proto-oncogene, serine/threonine kinase [Source:MGI Symbol;Acc:MGI:88065]	14.2225	14.2076	14.7871	13.3487	13.2879	13.5028	14.2911	14	14.2737	12.6742	13.1325	12.6463
Arap1	ENSMUSG00000032812	ArfGAP with RhoGAP domain, ankyrin repeat and PH domain 1 [Source:MGI Symbol;Acc:MGI:1916960]	11.6827	11.3831	10.7032	12.2652	10.3923	12.4049	11.4113	12.2671	11.016	11.8092	11.8276	10.8975
Arap2	ENSMUSG00000037999	ArfGAP with RhoGAP domain, ankyrin repeat and PH domain 2 [Source:MGI Symbol;Acc:MGI:2684416]	9.0695	4.88277	4.90489	11.7902	5.73111	6.88505	4.42259	5.37387	2.44125	3.55073	4.37853	2.57099
Arap3	ENSMUSG00000024451	ArfGAP with RhoGAP domain, ankyrin repeat and PH domain 3 [Source:MGI Symbol;Acc:MGI:2147274]	2.49219	1.6914	1.9558	3.45983	3.22178	3.78762	0.652154	0.969341	0.361032	0.59426	1.05321	0.440913
Arc	ENSMUSG00000022602	activity regulated cytoskeletal-associated protein [Source:MGI Symbol;Acc:MGI:88067]	0.286353	0.401969	0.352334	0.377848	0.193268	0.297195	0.363165	0.439347	0.483167	0.363151	0.403193	0.352139
Arcn1	ENSMUSG00000032096	archain 1 [Source:MGI Symbol;Acc:MGI:2387591]	25.4534	19.1392	16.4313	21.8217	16.7869	14.9238	21.2258	22.2197	13.9529	18.1636	16.9378	11.1719
Arel1	ENSMUSG00000042350	apoptosis resistant E3 ubiquitin protein ligase 1 [Source:MGI Symbol;Acc:MGI:1915747]	11.1589	6.91262	7.54411	12.4397	7.97232	9.30901	8.44218	8.78266	7.39575	7.63886	8.10234	7.16185
Arf1	ENSMUSG00000048076	ADP-ribosylation factor 1 [Source:MGI Symbol;Acc:MGI:99431]	236.493	236.51	226.829	214.891	221.358	217.734	254.989	262.375	223.504	238.595	239.64	192.076
Arf2	ENSMUSG00000062421	ADP-ribosylation factor 2 [Source:MGI Symbol;Acc:MGI:99595]	11.6928	11.2265	8.35897	8.16101	9.26237	7.18646	8.50236	8.47115	7.07897	8.63664	7.08404	6.89791
Arf3	ENSMUSG00000051853	ADP-ribosylation factor 3 [Source:MGI Symbol;Acc:MGI:99432]	47.3209	38.8442	36.6248	41.2171	34.1978	34.9495	41.5633	50.615	39.7719	38.6011	48.8802	42.1759
Arf4	ENSMUSG00000021877	ADP-ribosylation factor 4 [Source:MGI Symbol;Acc:MGI:99433]	35.8917	38.7704	34.5476	33.1226	33.4338	27.5572	33.6109	34.1083	27.9412	35.5062	29.5647	22.9428
Arf5	ENSMUSG00000020440	ADP-ribosylation factor 5 [Source:MGI Symbol;Acc:MGI:99434]	60.7806	86.1603	108.48	71.8587	92.9451	117.947	81.2241	74.671	122.01	102.714	107.714	160.94
Arf6	ENSMUSG00000044147	ADP-ribosylation factor 6 [Source:MGI Symbol;Acc:MGI:99435]	253.24	186.741	166.478	213.608	175.543	148.911	207.333	191.187	126.845	183.968	148.214	118.301
Arfgap1	ENSMUSG00000027575	ADP-ribosylation factor GTPase activating protein 1 [Source:MGI Symbol;Acc:MGI:2183559]	10.4609	11.347	11.8873	9.58703	9.83417	10.7734	10.2269	11.3067	10.8635	9.78268	10.9263	11.7917
Arfgap2	ENSMUSG00000027255	ADP-ribosylation factor GTPase activating protein 2 [Source:MGI Symbol;Acc:MGI:1924288]	26.5396	22.6887	21.5034	24.5543	21.2569	21.5477	22.5212	24.8766	19.0911	20.5367	22.5836	19.2654
Arfgap3	ENSMUSG00000054277	ADP-ribosylation factor GTPase activating protein 3 [Source:MGI Symbol;Acc:MGI:1913501]	6.8475	6.87561	6.20658	5.4267	5.77678	6.85947	5.09863	7.03315	5.70747	5.33849	6.54133	6.5198
Arfgef1	ENSMUSG00000067851	ADP-ribosylation factor guanine nucleotide-exchange factor 1(brefeldin A-inhibited) [Source:MGI Symbol;Acc:MGI:2442988]	16.3724	9.54883	8.26038	15.791	8.85112	8.6809	11.0333	12.5438	7.70659	9.78565	9.7761	8.25481
Arfgef2	ENSMUSG00000074582	ADP-ribosylation factor guanine nucleotide-exchange factor 2 (brefeldin A-inhibited) [Source:MGI Symbol;Acc:MGI:2139354]	7.21394	4.20349	3.88095	7.3577	4.13941	4.23258	4.92689	5.91002	4.21936	4.52728	4.92981	4.0248
Arfgef3	ENSMUSG00000019852	ARFGEF family member 3 [Source:MGI Symbol;Acc:MGI:106387]	1.61573	1.21145	1.00476	1.48014	0.89156	0.881345	1.38593	1.72315	0.954474	1.19596	1.32018	1.02208
Arfip1	ENSMUSG00000074513	ADP-ribosylation factor interacting protein 1 [Source:MGI Symbol;Acc:MGI:1277120]	1.99883	2.51101	2.44082	2.03966	2.30841	1.47784	2.00772	1.99341	2.1869	2.04482	2.23853	2.25794
Arfip2	ENSMUSG00000030881	ADP-ribosylation factor interacting protein 2 [Source:MGI Symbol;Acc:MGI:1924182]	6.55863	7.22715	7.30215	5.89086	6.95036	7.21493	7.25635	7.6156	6.9778	7.06717	7.18539	7.82477
Arfrp1	ENSMUSG00000038671	ADP-ribosylation factor related protein 1 [Source:MGI Symbol;Acc:MGI:1923938]	9.86463	12.7568	14.9928	11.0841	12.947	13.745	11.7496	12.2311	14.774	13.6502	13.2342	15.0824
Arglu1	ENSMUSG00000040459	arginine and glutamate rich 1 [Source:MGI Symbol;Acc:MGI:2442985]	18.5547	24.3221	25.3031	19.7572	19.9206	21.2208	18.462	19.4339	24.7113	20.3111	21.7513	24.5167
Arhgap1	ENSMUSG00000027247	Rho GTPase activating protein 1 [Source:MGI Symbol;Acc:MGI:2445003]	31.9996	24.8858	22.6671	32.5461	26.6273	25.4569	25.8137	25.9049	20.0394	24.0361	23.7751	20.3701
Arhgap10	ENSMUSG00000037148	Rho GTPase activating protein 10 [Source:MGI Symbol;Acc:MGI:1925764]	8.99277	7.89471	7.67185	8.22285	7.96105	8.33277	7.77568	8.06666	8.19234	7.76056	7.88565	7.1281
Arhgap11a	ENSMUSG00000041219	Rho GTPase activating protein 11A [Source:MGI Symbol;Acc:MGI:2444300]	27.768	19.472	16.8471	26.3798	17.2489	15.0066	16.9319	20.4147	16.0814	15.7318	14.0831	14.8763
Arhgap12	ENSMUSG00000041225	Rho GTPase activating protein 12 [Source:MGI Symbol;Acc:MGI:1922665]	2.70033	1.93828	1.84531	2.82299	2.01461	1.94295	2.14948	2.28097	2.21114	2.04887	1.91612	2.09214
Arhgap15	ENSMUSG00000049744	Rho GTPase activating protein 15 [Source:MGI Symbol;Acc:MGI:1923367]	7.68908	6.18352	5.44365	8.30008	6.64806	5.83595	5.99792	6.26555	4.76061	6.30221	6.42977	4.61329
Arhgap17	ENSMUSG00000030766	Rho GTPase activating protein 17 [Source:MGI Symbol;Acc:MGI:1917747]	5.49209	4.42415	4.24183	5.35313	3.95535	4.40876	5.40138	5.96793	4.66004	4.96515	5.19772	5.09736
Arhgap18	ENSMUSG00000039031	Rho GTPase activating protein 18 [Source:MGI Symbol;Acc:MGI:1921160]	15.7666	13.5684	11.3114	15.3726	12.5785	12.8472	11.6838	11.6143	8.99615	11.4048	9.93791	8.42737
Arhgap19	ENSMUSG00000025154	Rho GTPase activating protein 19 [Source:MGI Symbol;Acc:MGI:1918335]	18.8229	14.7094	12.7556	18.4375	13.3017	11.3308	12.2441	14.1587	11.8673	11.3637	10.2467	10.0147
Arhgap21	ENSMUSG00000036591	Rho GTPase activating protein 21 [Source:MGI Symbol;Acc:MGI:1918685]	7.35201	5.4141	4.45736	7.27723	4.63797	4.03185	5.13485	6.35121	4.48607	4.27911	4.97532	3.94175
Arhgap23	ENSMUSG00000049807	Rho GTPase activating protein 23 [Source:MGI Symbol;Acc:MGI:3697726]	0.443644	0.182009	0.308341	0.324341	0.158256	0.263998	0.167274	0.321942	0.128843	0.191865	0.321422	0.162195
Arhgap25	ENSMUSG00000030047	Rho GTPase activating protein 25 [Source:MGI Symbol;Acc:MGI:2443687]	6.51502	6.42579	6.74494	7.95725	7.7876	10.9182	5.05772	6.40233	7.69676	6.55387	8.69219	8.53566
Arhgap26	ENSMUSG00000036452	Rho GTPase activating protein 26 [Source:MGI Symbol;Acc:MGI:1918552]	7.12481	6.10921	5.37638	7.12793	5.66468	5.57307	5.362	4.41717	4.55736	5.34621	4.52462	4.73164
Arhgap27	ENSMUSG00000034255	Rho GTPase activating protein 27 [Source:MGI Symbol;Acc:MGI:1916903]	11.4811	12.0939	13.1522	12.3504	11.3283	15.1741	8.70157	11.2011	14.0694	9.45698	12.5259	15.5267
Arhgap27os1	ENSMUSG00000085733	Rho GTPase activating protein 27, opposite strand 1 [Source:MGI Symbol;Acc:MGI:3705097]	0.474205	0.428734	0.505674	0.853256	0.21337	0.8437	0.3849	0.529138	0.673794	0.424505	0.410887	0.491071
Arhgap27os2	ENSMUSG00000085360	Rho GTPase activating protein 27, opposite strand 2 [Source:MGI Symbol;Acc:MGI:3650160]	0.458016	0.299675	0.232464	0.264407	0.519507	0.606928	0.383377	0.307443	0.727055	0.399335	0.238736	0.896735
Arhgap27os3	ENSMUSG00000085887	Rho GTPase activating protein 27, opposite strand 3 [Source:MGI Symbol;Acc:MGI:3650159]	5.43851	8.08981	11.0905	7.96501	9.33344	13.9586	5.25603	7.55007	14.1577	6.77199	11.9688	18.5398
Arhgap29	ENSMUSG00000039831	Rho GTPase activating protein 29 [Source:MGI Symbol;Acc:MGI:2443818]	0.171529	0.141764	0.142552	0.148904	0.0968132	0.125151	0.130982	0.128124	0.0793705	0.0777858	0.0860463	0.0771285
Arhgap30	ENSMUSG00000048865	Rho GTPase activating protein 30 [Source:MGI Symbol;Acc:MGI:2684948]	54.2175	46.6102	36.0115	49.998	40.6443	41.0473	45.3072	48.919	38.0325	43.8141	43.102	34.2938
Arhgap31	ENSMUSG00000022799	Rho GTPase activating protein 31 [Source:MGI Symbol;Acc:MGI:1333857]	0.492867	0.224333	0.244917	0.636208	0.247479	0.256293	0.30692	0.265765	0.111644	0.254976	0.19148	0.193248
Arhgap33	ENSMUSG00000036882	Rho GTPase activating protein 33 [Source:MGI Symbol;Acc:MGI:2673998]	3.54203	4.82044	5.32891	3.81773	4.35513	5.02277	2.87952	3.24925	5.23019	2.99224	3.46484	5.22403
Arhgap35	ENSMUSG00000058230	Rho GTPase activating protein 35 [Source:MGI Symbol;Acc:MGI:1929494]	3.61926	2.23598	2.05675	3.21439	2.08847	2.19224	2.71389	2.82654	2.32019	2.25244	2.20265	1.84584
Arhgap39	ENSMUSG00000033697	Rho GTPase activating protein 39 [Source:MGI Symbol;Acc:MGI:107858]	0.475299	0.443859	0.560449	0.555896	0.454457	0.44925	0.434011	0.774822	1.10799	0.491967	0.862281	1.38432
Arhgap4	ENSMUSG00000031389	Rho GTPase activating protein 4 [Source:MGI Symbol;Acc:MGI:2159577]	20.575	17.9262	21.6923	20.4508	17.4545	22.8112	16.8152	17.7612	22.1276	16.3882	17.7225	23.2571
Arhgap45	ENSMUSG00000035697	Rho GTPase activating protein 45 [Source:MGI Symbol;Acc:MGI:1917969]	105.962	118.188	140.837	130.99	131.631	174.352	96.7193	102.126	157.179	106.376	126.942	182.865
Arhgap5	ENSMUSG00000035133	Rho GTPase activating protein 5 [Source:MGI Symbol;Acc:MGI:1332637]	0.672488	0.396003	0.23744	0.786084	0.403999	0.190744	0.391582	0.644867	0.278481	0.416879	0.452856	0.411126
Arhgap6	ENSMUSG00000031355	Rho GTPase activating protein 6 [Source:MGI Symbol;Acc:MGI:1196332]	0.0459318	0.0257595	0.0236826	0.0216456	0.0108257	0	0.0768934	0.0553712	0.0576889	0.0511526	0.0508146	0.0327013
Arhgap9	ENSMUSG00000040345	Rho GTPase activating protein 9 [Source:MGI Symbol;Acc:MGI:2143764]	56.2546	56.3941	62.8371	55.9004	52.1256	59.2225	59.9101	57.6881	59.4897	59.2073	60.8381	59.2157
Arhgdia	ENSMUSG00000025132	Rho GDP dissociation inhibitor (GDI) alpha [Source:MGI Symbol;Acc:MGI:2178103]	492.847	492.572	507.871	469.65	501.48	521.916	540.701	505.495	469.911	497.813	489.367	462.317
Arhgdib	ENSMUSG00000030220	Rho, GDP dissociation inhibitor (GDI) beta [Source:MGI Symbol;Acc:MGI:101940]	524.334	363.291	376.801	529.251	388.65	410.277	408.047	406.924	277.939	354.576	335.092	272.101
Arhgdig	ENSMUSG00000073433	Rho GDP dissociation inhibitor (GDI) gamma [Source:MGI Symbol;Acc:MGI:108430]	1.4483	2.87275	1.9946	1.77694	2.68288	2.15487	3.09096	2.4755	2.63101	2.91904	2.72449	2.35168
Arhgef1	ENSMUSG00000040940	Rho guanine nucleotide exchange factor (GEF) 1 [Source:MGI Symbol;Acc:MGI:1353510]	90.2533	101.425	107.123	94.7266	104.413	118.064	96.3394	91.9293	107.791	99.5002	101.71	117.88
Arhgef10	ENSMUSG00000071176	Rho guanine nucleotide exchange factor (GEF) 10 [Source:MGI Symbol;Acc:MGI:2444453]	0.786297	1.02441	1.1188	0.609977	0.698522	0.690518	0.723254	0.934631	1.43492	0.850854	1.0243	1.35338
Arhgef11	ENSMUSG00000041977	Rho guanine nucleotide exchange factor (GEF) 11 [Source:MGI Symbol;Acc:MGI:2441869]	0.860759	0.717736	0.419943	0.501859	0.536667	0.416253	0.195481	0.261059	0.303095	0.164264	0.160982	0.178145
Arhgef12	ENSMUSG00000059495	Rho guanine nucleotide exchange factor (GEF) 12 [Source:MGI Symbol;Acc:MGI:1916882]	1.39645	0.853283	0.616833	1.56123	0.954336	0.929108	0.818382	1.2685	0.616433	0.831871	1.22866	0.998367
Arhgef18	ENSMUSG00000004568	rho/rac guanine nucleotide exchange factor (GEF) 18 [Source:MGI Symbol;Acc:MGI:2142567]	1.88795	1.60003	1.72935	2.69909	1.88116	2.51374	1.64983	1.87689	2.32282	2.01942	2.03769	3.12882
Arhgef2	ENSMUSG00000028059	rho/rac guanine nucleotide exchange factor (GEF) 2 [Source:MGI Symbol;Acc:MGI:103264]	19.9072	19.9663	18.5641	19.6435	17.4053	19.1572	18.6762	21.9539	20.7378	18.6575	20.202	19.7184
Arhgef25	ENSMUSG00000019467	Rho guanine nucleotide exchange factor (GEF) 25 [Source:MGI Symbol;Acc:MGI:1277173]	0.278949	0.32331	0.350579	0.276058	0.3616	0.389953	0.166779	0.275135	0.116784	0.30248	0.320472	0.326269
Arhgef3	ENSMUSG00000021895	Rho guanine nucleotide exchange factor (GEF) 3 [Source:MGI Symbol;Acc:MGI:1918954]	25.5863	20.4962	18.6454	25.6545	18.7065	20.6424	18.2948	20.6802	17.5501	16.7188	16.1267	14.4803
Arhgef39	ENSMUSG00000051517	Rho guanine nucleotide exchange factor (GEF) 39 [Source:MGI Symbol;Acc:MGI:3036286]	4.16494	4.88958	6.80476	4.21992	4.34373	5.94362	3.65223	5.4545	8.02092	4.21113	5.65329	7.15895
Arhgef4	ENSMUSG00000037509	Rho guanine nucleotide exchange factor (GEF) 4 [Source:MGI Symbol;Acc:MGI:2442507]	0.645616	0.720227	0.538852	0.569708	0.64575	0.63177	0.553915	0.532425	0.567611	0.582767	0.605737	0.620525
Arhgef40	ENSMUSG00000004562	Rho guanine nucleotide exchange factor (GEF) 40 [Source:MGI Symbol;Acc:MGI:2685515]	0.111317	0.110506	0.0727339	0.136755	0.113992	0.137727	0.0514078	0.0883407	0.089993	0.107095	0.105184	0.125711
Arhgef5	ENSMUSG00000033542	Rho guanine nucleotide exchange factor (GEF) 5 [Source:MGI Symbol;Acc:MGI:1858952]	1.17253	0.751517	0.795282	1.26299	0.848796	0.819557	0.87685	0.899494	0.59997	0.814897	0.855278	0.630346
Arhgef6	ENSMUSG00000031133	Rac/Cdc42 guanine nucleotide exchange factor (GEF) 6 [Source:MGI Symbol;Acc:MGI:1920591]	35.8492	23.5624	19.2487	31.8141	20.7487	19.1299	27.3602	28.4009	18.7257	22.7629	21.9847	17.775
Arhgef7	ENSMUSG00000031511	Rho guanine nucleotide exchange factor (GEF7) [Source:MGI Symbol;Acc:MGI:1860493]	6.81315	5.72553	5.7988	7.16671	5.31809	5.78452	6.48172	7.61614	5.80908	5.3856	6.21207	5.27689
Arhgef9	ENSMUSG00000025656	CDC42 guanine nucleotide exchange factor (GEF) 9 [Source:MGI Symbol;Acc:MGI:2442233]	0.126951	0.0973023	0.0613654	0.0598264	0.0598421	0.0739456	0.106263	0.0660857	0.0354325	0.0558082	0.0756251	0.0451916
Arid1a	ENSMUSG00000007880	AT rich interactive domain 1A (SWI-like) [Source:MGI Symbol;Acc:MGI:1935147]	19.9679	11.9818	10.6964	19.4807	9.40426	11.0721	14.1899	16.0443	12.5184	10.7463	12.0457	11.0293
Arid1b	ENSMUSG00000069729	AT rich interactive domain 1B (SWI-like) [Source:MGI Symbol;Acc:MGI:1926129]	6.70116	4.25144	3.44781	6.42128	4.1941	3.81642	4.83904	4.44788	3.1219	4.20842	3.41625	3.04421
Arid2	ENSMUSG00000033237	AT rich interactive domain 2 (ARID, RFX-like) [Source:MGI Symbol;Acc:MGI:1924294]	5.94795	3.95522	3.38397	5.77506	3.87021	3.0764	4.41307	4.64821	3.69979	3.95638	3.42179	3.91541
Arid3a	ENSMUSG00000019564	AT rich interactive domain 3A (BRIGHT-like) [Source:MGI Symbol;Acc:MGI:1328360]	4.57851	3.69217	3.48571	5.09744	2.49038	3.58192	3.65674	4.20386	3.78771	2.87066	3.76726	3.43285
Arid3b	ENSMUSG00000004661	AT rich interactive domain 3B (BRIGHT-like) [Source:MGI Symbol;Acc:MGI:1930768]	2.75378	2.79144	2.37222	2.38952	2.51031	2.11542	2.02107	2.26179	1.91034	1.73164	2.38933	2.47201
Arid4a	ENSMUSG00000048118	AT rich interactive domain 4A (RBP1-like) [Source:MGI Symbol;Acc:MGI:2444354]	8.80839	5.46373	4.10501	7.31218	4.99219	4.95811	5.23561	6.40393	4.85955	4.46596	5.23452	5.09563
Arid4b	ENSMUSG00000039219	AT rich interactive domain 4B (RBP1-like) [Source:MGI Symbol;Acc:MGI:2137512]	3.75971	2.83838	2.2475	3.76021	2.69707	2.37928	2.55741	2.65033	2.47903	2.33266	2.33887	2.56152
Arid5a	ENSMUSG00000037447	AT rich interactive domain 5A (MRF1-like) [Source:MGI Symbol;Acc:MGI:2443039]	17.0139	17.6668	15.764	19.7956	23.2591	21.9265	13.9704	13.9041	14.5001	15.8961	17.7338	18.6373
Arid5b	ENSMUSG00000019947	AT rich interactive domain 5B (MRF1-like) [Source:MGI Symbol;Acc:MGI:2175912]	1.0086	0.627308	0.860098	1.27345	0.737384	1.01277	0.666558	0.494584	0.417287	0.60045	0.546631	0.461819
Arih1	ENSMUSG00000025234	ariadne RBR E3 ubiquitin protein ligase 1 [Source:MGI Symbol;Acc:MGI:1344363]	22.381	15.7902	14.2689	20.9006	14.0203	12.4872	17.044	18.4685	12.9313	16.0525	14.8917	12.468
Arih2	ENSMUSG00000064145	ariadne RBR E3 ubiquitin protein ligase 2 [Source:MGI Symbol;Acc:MGI:1344361]	11.8665	11.4535	9.49984	10.847	11.0039	9.51596	10.2395	9.30222	8.22785	10.6526	9.75682	8.441
Arl1	ENSMUSG00000060904	ADP-ribosylation factor-like 1 [Source:MGI Symbol;Acc:MGI:99436]	39.8909	43.2286	41.9498	36.6351	41.9541	36.2413	44.4265	46.4506	44.9239	46.6687	45.0248	38.8159
Arl10	ENSMUSG00000025870	ADP-ribosylation factor-like 10 [Source:MGI Symbol;Acc:MGI:1930788]	1.17368	0.542068	0.415302	0.789529	0.569521	0.600529	0.462314	0.723835	0.674427	0.642077	0.822547	0.163844
Arl11	ENSMUSG00000043157	ADP-ribosylation factor-like 11 [Source:MGI Symbol;Acc:MGI:2444054]	0.655881	0.925028	0.706878	0.480803	0.450871	0.386277	0.508331	0.684848	0.391543	0.44851	0.303885	0.466956
Arl13b	ENSMUSG00000022911	ADP-ribosylation factor-like 13B [Source:MGI Symbol;Acc:MGI:1915396]	3.62937	2.78	1.91265	3.6124	2.78744	1.78597	2.33955	2.71824	2.12418	2.36847	2.56275	1.90454
Arl14ep	ENSMUSG00000027122	ADP-ribosylation factor-like 14 effector protein [Source:MGI Symbol;Acc:MGI:1926020]	6.86759	7.25217	6.32506	6.43326	6.31385	4.95901	6.7786	7.74463	6.64286	7.15347	7.8341	6.15307
Arl15	ENSMUSG00000042348	ADP-ribosylation factor-like 15 [Source:MGI Symbol;Acc:MGI:2442308]	4.31295	3.49	3.17661	4.22718	3.26833	2.93549	3.33532	2.90918	2.4328	2.97254	3.06151	2.27274
Arl16	ENSMUSG00000057594	ADP-ribosylation factor-like 16 [Source:MGI Symbol;Acc:MGI:1917567]	3.16347	4.19283	5.00178	3.10197	4.38124	4.63871	3.5306	3.7961	4.6496	3.63192	4.09747	4.73178
Arl2	ENSMUSG00000024944	ADP-ribosylation factor-like 2 [Source:MGI Symbol;Acc:MGI:1928393]	2.63655	3.85091	4.24892	2.64341	4.02694	3.60526	2.96823	2.79986	3.39658	3.3823	3.34696	4.40996
Arl2bp	ENSMUSG00000031776	ADP-ribosylation factor-like 2 binding protein [Source:MGI Symbol;Acc:MGI:1349429]	41.693	40.6514	41.4126	37.963	39.4537	39.0711	40.0811	39.109	38.1759	39.1539	37.3057	35.7091
Arl3	ENSMUSG00000025035	ADP-ribosylation factor-like 3 [Source:MGI Symbol;Acc:MGI:1929699]	5.20947	6.99267	7.02196	4.42802	7.17105	7.16708	5.67136	6.01912	8.05488	5.88776	6.93005	6.98546
Arl4a	ENSMUSG00000047446	ADP-ribosylation factor-like 4A [Source:MGI Symbol;Acc:MGI:99437]	9.58972	10.6152	9.52467	8.46767	9.49623	8.81441	10.495	11.15	11.3666	13.8391	12.9334	12.4336
Arl4c	ENSMUSG00000049866	ADP-ribosylation factor-like 4C [Source:MGI Symbol;Acc:MGI:2445172]	76.3271	65.1938	67.0727	83.937	73.8466	78.7432	64.5902	65.5291	63.6407	71.8666	75.1748	71.812
Arl4d	ENSMUSG00000034936	ADP-ribosylation factor-like 4D [Source:MGI Symbol;Acc:MGI:1933155]	0.403083	0.723384	1.06513	0.455893	0.570015	0.704355	1.22105	1.01602	1.23752	1.20494	0.926169	1.68086
Arl5a	ENSMUSG00000036093	ADP-ribosylation factor-like 5A [Source:MGI Symbol;Acc:MGI:1922673]	25.1952	16.1144	13.793	23.0826	13.3138	11.7336	19.7696	20.2877	12.3601	17.8319	14.7941	10.9041
Arl5b	ENSMUSG00000017418	ADP-ribosylation factor-like 5B [Source:MGI Symbol;Acc:MGI:1923119]	2.00706	1.38011	0.833188	1.55578	1.25905	0.634757	0.979458	1.08891	0.90949	0.967522	0.80465	0.880177
Arl5c	ENSMUSG00000038352	ADP-ribosylation factor-like 5C [Source:MGI Symbol;Acc:MGI:3028577]	0.806167	0.643008	0.71009	0.886458	0.918358	0.907836	0.32133	0.265048	0.262505	0.441024	0.388762	0.49196
Arl6	ENSMUSG00000022722	ADP-ribosylation factor-like 6 [Source:MGI Symbol;Acc:MGI:1927136]	2.12416	2.45204	1.95087	1.97702	2.25289	1.79404	1.90501	2.79349	2.07502	2.30335	2.80189	2.26845
Arl6ip1	ENSMUSG00000030654	ADP-ribosylation factor-like 6 interacting protein 1 [Source:MGI Symbol;Acc:MGI:1858943]	191.255	195.134	206.449	198.063	180.701	187.468	151.33	185.558	179.846	167.875	172.339	177.048
Arl6ip4	ENSMUSG00000029404	ADP-ribosylation factor-like 6 interacting protein 4 [Source:MGI Symbol;Acc:MGI:1929500]	37.693	55.3617	63.2657	39.4324	58.5904	67.4598	48.75	47.4381	66.9569	57.0836	55.4935	77.7958
Arl6ip5	ENSMUSG00000035199	ADP-ribosylation factor-like 6 interacting protein 5 [Source:MGI Symbol;Acc:MGI:1929501]	104.663	120.531	122.398	116.622	137.03	140.185	93.0038	91.8492	101.675	101.691	102.078	99.3664
Arl6ip6	ENSMUSG00000026960	ADP-ribosylation factor-like 6 interacting protein 6 [Source:MGI Symbol;Acc:MGI:1929507]	10.2898	10.5717	11.0777	10.897	9.95752	8.47495	9.79173	11.3832	11.5329	11.9952	11.4525	11.5495
Arl8a	ENSMUSG00000026426	ADP-ribosylation factor-like 8A [Source:MGI Symbol;Acc:MGI:1915974]	23.4864	26.2087	26.1892	21.5587	25.1565	23.1464	23.1794	23.5939	22.8584	22.9796	23.6721	21.2927
Arl8b	ENSMUSG00000030105	ADP-ribosylation factor-like 8B [Source:MGI Symbol;Acc:MGI:1914416]	26.3846	22.4317	20.769	24.851	21.9262	18.7048	23.6068	25.1203	18.0506	23.3496	21.708	16.533
Armc1	ENSMUSG00000027599	armadillo repeat containing 1 [Source:MGI Symbol;Acc:MGI:1921502]	17.6472	15.7524	15.5224	16.0813	13.7442	12.6326	15.8262	17.1862	14.4769	15.0323	13.6552	11.3685
Armc10	ENSMUSG00000038525	armadillo repeat containing 10 [Source:MGI Symbol;Acc:MGI:1914461]	16.0235	17.1473	16.1968	16.8129	17.9965	16.2665	15.8758	16.9422	15.744	17.816	17.546	15.0998
Armc2	ENSMUSG00000071324	armadillo repeat containing 2 [Source:MGI Symbol;Acc:MGI:1916449]	0.160533	0.139081	0.194798	0.204522	0.228321	0.243761	0.0617805	0.0679458	0.0324453	0.0772226	0.0923325	0.133998
Armc3	ENSMUSG00000037683	armadillo repeat containing 3 [Source:MGI Symbol;Acc:MGI:1918132]	0.253082	0.426852	0.558207	0.538023	0.510328	0.779653	0.34522	0.345155	0.549392	0.311516	0.51929	1.02103
Armc5	ENSMUSG00000042178	armadillo repeat containing 5 [Source:MGI Symbol;Acc:MGI:2384586]	5.78915	5.41113	5.65267	4.69246	5.33838	5.76616	6.28793	4.73453	4.24141	5.36133	5.06207	4.96064
Armc6	ENSMUSG00000002343	armadillo repeat containing 6 [Source:MGI Symbol;Acc:MGI:1924063]	4.45229	5.19728	5.80037	5.19886	4.78968	5.49078	5.7722	5.77367	5.67194	5.84564	5.75501	5.34962
Armc7	ENSMUSG00000057219	armadillo repeat containing 7 [Source:MGI Symbol;Acc:MGI:2679719]	35.5375	37.7391	38.4531	34.1471	34.2458	35.4394	47.924	46.16	50.8381	50.1635	45.7997	46.7252
Armc8	ENSMUSG00000032468	armadillo repeat containing 8 [Source:MGI Symbol;Acc:MGI:1921375]	6.78095	5.29057	5.17845	7.01818	5.26702	4.97814	5.63002	6.40312	5.30877	5.77938	5.82142	4.82338
Armc9	ENSMUSG00000062590	armadillo repeat containing 9 [Source:MGI Symbol;Acc:MGI:1926045]	0.214156	0.227395	0.207036	0.157438	0.211992	0.219542	0.133162	0.173676	0.179315	0.170714	0.189537	0.252662
Armcx1	ENSMUSG00000033460	armadillo repeat containing, X-linked 1 [Source:MGI Symbol;Acc:MGI:1925498]	0.184956	0.161353	0.100132	0.260322	0.183087	0.120659	0.0688066	0.066214	0.0240902	0.0505911	0.161595	0.0351146
Armcx2	ENSMUSG00000033436	armadillo repeat containing, X-linked 2 [Source:MGI Symbol;Acc:MGI:1914666]	1.66816	1.67741	1.20416	1.79569	1.65131	1.44624	1.30323	1.32687	0.926281	1.01586	1.05649	0.612579
Armcx3	ENSMUSG00000049047	armadillo repeat containing, X-linked 3 [Source:MGI Symbol;Acc:MGI:1918953]	0.966652	0.670714	0.537528	0.682251	0.482151	0.366636	0.401426	0.517367	0.483124	0.415062	0.749928	0.288088
Armcx4	ENSMUSG00000049804	armadillo repeat containing, X-linked 4 [Source:MGI Symbol;Acc:MGI:2147887]	5.43904	3.72998	2.81978	4.56354	3.84226	3.15708	2.92127	3.10744	2.1875	2.87885	2.71536	1.72891
Armcx5	ENSMUSG00000072969	armadillo repeat containing, X-linked 5 [Source:MGI Symbol;Acc:MGI:2148026]	2.27666	1.98613	1.77528	1.94092	2.07127	1.69609	1.87167	2.14902	1.29962	1.76827	1.75248	1.45412
Armh3	ENSMUSG00000039901	armadillo-like helical domain containing 3 [Source:MGI Symbol;Acc:MGI:1918867]	4.16503	3.57178	2.9803	3.95125	3.38339	3.8182	4.15215	4.42729	3.33294	3.72309	3.98925	2.81672
Armt1	ENSMUSG00000061759	acidic residue methyltransferase 1 [Source:MGI Symbol;Acc:MGI:1920669]	3.17626	2.16284	1.89031	2.7771	2.10248	2.10988	2.26807	2.3885	2.05594	2.08751	1.92661	1.9108
Arnt	ENSMUSG00000015522	aryl hydrocarbon receptor nuclear translocator [Source:MGI Symbol;Acc:MGI:88071]	6.50496	4.20607	3.64095	5.50151	3.62381	3.17706	4.28715	4.70431	3.11655	3.51513	3.57011	2.81624
Arnt2	ENSMUSG00000015709	aryl hydrocarbon receptor nuclear translocator 2 [Source:MGI Symbol;Acc:MGI:107188]	2.88762	1.48168	2.05453	1.97341	1.17821	1.69643	1.32836	2.44547	1.61767	1.21451	1.65851	1.28951
Arntl	ENSMUSG00000055116	aryl hydrocarbon receptor nuclear translocator-like [Source:MGI Symbol;Acc:MGI:1096381]	0.692876	0.528784	0.620413	0.753741	0.575925	0.552074	0.6021	0.620799	0.485675	0.57291	0.667958	0.504591
Arpc1a	ENSMUSG00000029621	actin related protein 2/3 complex, subunit 1A [Source:MGI Symbol;Acc:MGI:1928896]	41.1542	45.4845	47.4835	36.7137	42.3495	44.822	44.3559	42.9509	46.6979	46.8849	44.1189	43.1938
Arpc1b	ENSMUSG00000029622	actin related protein 2/3 complex, subunit 1B [Source:MGI Symbol;Acc:MGI:1343142]	140.646	162.922	177.942	126.306	156.423	173.281	162.672	163.586	193.656	164.145	167.622	185.335
Arpc2	ENSMUSG00000006304	actin related protein 2/3 complex, subunit 2 [Source:MGI Symbol;Acc:MGI:1923959]	378.74	403.364	398.145	352.883	378.995	364.087	414.502	402.316	390.875	407.076	385.452	338.439
Arpc3	ENSMUSG00000029465	actin related protein 2/3 complex, subunit 3 [Source:MGI Symbol;Acc:MGI:1928375]	114.616	149.035	169.83	118.01	154.824	178.824	126.76	133.117	177.967	149.497	148.14	169.254
Arpc4	ENSMUSG00000079426	actin related protein 2/3 complex, subunit 4 [Source:MGI Symbol;Acc:MGI:1915339]	109.084	93.9164	86.5473	100.845	82.5888	80.9994	105.385	106.83	66.4851	99.4598	90.1962	57.5117
Arpc5	ENSMUSG00000008475	actin related protein 2/3 complex, subunit 5 [Source:MGI Symbol;Acc:MGI:1915021]	214.597	208.988	210.259	196.381	194.056	189.666	211.035	217.508	211.494	212.723	198.914	183.29
Arpc5l	ENSMUSG00000026755	actin related protein 2/3 complex, subunit 5-like [Source:MGI Symbol;Acc:MGI:1921442]	18.3381	26.1292	26.2287	17.579	22.8406	21.872	21.7794	21.465	23.4876	22.1185	22.8388	23.2146
Arpp19	ENSMUSG00000007656	cAMP-regulated phosphoprotein 19 [Source:MGI Symbol;Acc:MGI:1891691]	19.2007	29.7853	33.0636	20.2516	27.2943	28.3038	24.6093	24.6562	41.4336	28.1922	28.0879	40.5071
Arrb1	ENSMUSG00000018909	arrestin, beta 1 [Source:MGI Symbol;Acc:MGI:99473]	11.6931	8.53599	5.28503	7.27769	8.05385	7.36924	1.83195	2.106	1.48869	2.10372	3.11799	2.65668
Arrb2	ENSMUSG00000060216	arrestin, beta 2 [Source:MGI Symbol;Acc:MGI:99474]	72.9928	83.178	104.73	80.6656	82.5142	108.142	75.2201	79.8469	107.168	79.9589	96.4786	117.019
Arrdc1	ENSMUSG00000026972	arrestin domain containing 1 [Source:MGI Symbol;Acc:MGI:2446136]	18.4842	22.7857	28.0214	18.7633	24.271	27.7159	20.647	20.82	31.5292	23.3374	24.9496	35.1456
Arrdc2	ENSMUSG00000002910	arrestin domain containing 2 [Source:MGI Symbol;Acc:MGI:1918057]	3.01627	4.82021	5.7209	2.87536	5.52473	4.95946	4.09453	3.40947	5.48406	4.23298	4.10697	4.47018
Arrdc3	ENSMUSG00000074794	arrestin domain containing 3 [Source:MGI Symbol;Acc:MGI:2145242]	2.38131	1.76831	1.47255	2.04451	1.61341	1.54314	1.60169	1.97295	1.58803	1.37047	1.52825	1.67277
Arrdc4	ENSMUSG00000042659	arrestin domain containing 4 [Source:MGI Symbol;Acc:MGI:1913662]	1.89148	1.58823	1.12891	0.987937	1.05646	0.626613	0.85759	1.18652	1.48203	0.873079	0.762911	0.995957
Arsa	ENSMUSG00000022620	arylsulfatase A [Source:MGI Symbol;Acc:MGI:88077]	3.17888	3.3222	3.63906	3.62389	3.24666	3.72086	3.12544	3.05247	3.40108	3.33613	3.85175	4.32628
Arsb	ENSMUSG00000042082	arylsulfatase B [Source:MGI Symbol;Acc:MGI:88075]	30.7538	19.4302	15.5577	34.2052	18.8665	16.5972	26.8933	25.8021	13.2248	22.5429	17.9275	11.4591
Arsg	ENSMUSG00000020604	arylsulfatase G [Source:MGI Symbol;Acc:MGI:1921258]	0.305608	0.421241	0.505544	0.430138	0.2521	0.382124	0.432027	0.320407	0.557269	0.292576	0.267008	0.36263
Arsk	ENSMUSG00000021592	arylsulfatase K [Source:MGI Symbol;Acc:MGI:1924291]	0.762857	0.671397	0.572594	0.659191	0.657136	0.704658	0.617821	0.766483	0.435254	0.587218	0.635406	0.528699
Art2b	ENSMUSG00000030651	ADP-ribosyltransferase 2b [Source:MGI Symbol;Acc:MGI:107545]	1.47736	1.0237	0.990248	1.20677	0.696394	0.826098	0.989283	0.841911	1.07207	0.808206	0.720815	0.841446
Art4	ENSMUSG00000030217	ADP-ribosyltransferase 4 [Source:MGI Symbol;Acc:MGI:1202710]	1.16983	1.01779	2.268	2.21112	1.48664	2.73295	0.829228	2.11017	3.4283	1.02482	2.56148	4.27687
Arv1	ENSMUSG00000031982	ARV1 homolog, fatty acid homeostasis modulator [Source:MGI Symbol;Acc:MGI:1916115]	4.35957	4.68996	5.04205	4.95797	4.33142	5.65667	5.18808	4.97042	5.78807	4.90168	5.62446	4.69858
Arvcf	ENSMUSG00000000325	armadillo repeat gene deleted in velocardiofacial syndrome [Source:MGI Symbol;Acc:MGI:109620]	0.0474044	0.108557	0.0855466	0.0703698	0.0293284	0.0579848	0.059519	0.109098	0.0810384	0.0729371	0.120016	0.160311
Arxes2	ENSMUSG00000048040	adipocyte-related X-chromosome expressed sequence 2 [Source:MGI Symbol;Acc:MGI:1924226]	2.07781	1.95767	2.01543	1.37085	1.75687	1.05899	1.30441	1.55413	2.02974	1.53454	1.36153	1.7012
As3mt	ENSMUSG00000003559	arsenic (+3 oxidation state) methyltransferase [Source:MGI Symbol;Acc:MGI:1929882]	0.272535	0.278823	0.212377	0.163461	0.183942	0.16163	0.138256	0.361126	0.145216	0.162648	0.265663	0.176393
Asah1	ENSMUSG00000031591	N-acylsphingosine amidohydrolase 1 [Source:MGI Symbol;Acc:MGI:1277124]	19.942	15.1383	14.2129	16.8972	12.8195	12.4046	15.4576	18.9271	10.5945	14.3224	13.4387	8.13927
Asah2	ENSMUSG00000024887	N-acylsphingosine amidohydrolase 2 [Source:MGI Symbol;Acc:MGI:1859310]	0.396602	0.331077	0.311582	0.523322	0.31024	0.35687	0.270919	0.338347	0.227112	0.33106	0.232183	0.214205
Asap1	ENSMUSG00000022377	ArfGAP with SH3 domain, ankyrin repeat and PH domain1 [Source:MGI Symbol;Acc:MGI:1342335]	3.22277	2.22972	2.02019	3.42446	2.58832	2.40254	2.48688	2.558	1.77671	2.14273	2.02119	1.82497
Asap2	ENSMUSG00000052632	ArfGAP with SH3 domain, ankyrin repeat and PH domain 2 [Source:MGI Symbol;Acc:MGI:2685438]	0.622971	0.311125	0.433186	0.731522	0.386601	0.475384	0.567695	1.33726	1.71959	0.661285	1.28014	1.74969
Asb1	ENSMUSG00000026311	ankyrin repeat and SOCS box-containing 1 [Source:MGI Symbol;Acc:MGI:1929735]	8.90204	6.24305	4.51576	7.05273	4.91943	4.14672	5.84785	5.61897	4.12142	5.06627	4.69492	3.34729
Asb13	ENSMUSG00000033781	ankyrin repeat and SOCS box-containing 13 [Source:MGI Symbol;Acc:MGI:2145525]	1.62258	1.79514	2.65528	1.89772	1.92256	2.58616	1.90966	1.8841	3.21331	2.03353	2.34614	3.42359
Asb2	ENSMUSG00000021200	ankyrin repeat and SOCS box-containing 2 [Source:MGI Symbol;Acc:MGI:1929743]	16.3002	10.2314	17.323	19.6259	17.292	30.0106	7.20906	7.95434	8.49379	15.3578	20.2366	17.7074
Asb3	ENSMUSG00000020305	ankyrin repeat and SOCS box-containing 3 [Source:MGI Symbol;Acc:MGI:1929749]	3.06191	2.80088	2.5569	3.26327	2.53795	2.77297	2.74366	2.54654	2.20016	2.6515	2.35014	2.06465
Asb6	ENSMUSG00000039483	ankyrin repeat and SOCS box-containing 6 [Source:MGI Symbol;Acc:MGI:1919573]	10.1322	11.5338	10.8916	9.2381	11.0317	10.8575	10.8346	8.62592	8.54714	10.5297	9.29122	9.13559
Asb7	ENSMUSG00000030509	ankyrin repeat and SOCS box-containing 7 [Source:MGI Symbol;Acc:MGI:2152835]	3.02351	2.14759	1.95341	2.49247	1.77068	1.73039	1.65639	2.23948	1.34198	1.49468	1.89975	1.45835
Asb8	ENSMUSG00000048175	ankyrin repeat and SOCS box-containing 8 [Source:MGI Symbol;Acc:MGI:1925791]	13.1588	12.2977	10.9794	12.919	11.8491	10.9055	11.5534	11.3106	11.548	10.4322	11.3893	10.6497
Ascc1	ENSMUSG00000044475	activating signal cointegrator 1 complex subunit 1 [Source:MGI Symbol;Acc:MGI:1916340]	9.01764	10.257	11.5583	10.7258	11.7943	13.8193	9.49715	10.7317	11.6626	12.0154	14.1159	14.4162
Ascc2	ENSMUSG00000020412	activating signal cointegrator 1 complex subunit 2 [Source:MGI Symbol;Acc:MGI:1922702]	16.1357	15.5283	14.5521	15.5903	14.9305	14.3542	14.9577	15.0348	14.533	14.4182	14.4109	15.0774
Ascc3	ENSMUSG00000038774	activating signal cointegrator 1 complex subunit 3 [Source:MGI Symbol;Acc:MGI:1925237]	4.78149	2.47158	1.97751	3.91142	2.28593	2.18973	3.42806	3.58576	1.82175	2.73189	2.41222	1.64013
Asf1a	ENSMUSG00000019857	anti-silencing function 1A histone chaperone [Source:MGI Symbol;Acc:MGI:1913653]	5.74211	7.62566	8.54642	5.42644	7.84946	7.95574	6.34746	6.76275	10.727	7.72759	7.41454	9.62458
Asf1b	ENSMUSG00000005470	anti-silencing function 1B histone chaperone [Source:MGI Symbol;Acc:MGI:1914179]	40.8112	46.0734	47.2664	43.027	47.396	46.27	40.742	40.8388	47.1156	42.4973	39.1131	45.4131
Ash1l	ENSMUSG00000028053	ASH1 like histone lysine methyltransferase [Source:MGI Symbol;Acc:MGI:2183158]	2.72186	1.89494	1.62359	2.97231	1.73872	1.70131	1.8406	2.45012	1.87039	1.57558	1.89778	1.45099
Ash2l	ENSMUSG00000031575	ASH2 like histone lysine methyltransferase complex subunit [Source:MGI Symbol;Acc:MGI:1344416]	8.26946	8.07879	8.48234	8.57597	7.99999	8.41481	9.16972	9.69274	7.89611	9.47983	8.86387	7.7573
Asl	ENSMUSG00000025533	argininosuccinate lyase [Source:MGI Symbol;Acc:MGI:88084]	7.89048	9.01905	8.985	6.55345	7.94936	8.98665	7.90534	8.73216	9.301	8.04967	7.97789	8.20951
Asna1	ENSMUSG00000052456	arsA arsenite transporter, ATP-binding, homolog 1 (bacterial) [Source:MGI Symbol;Acc:MGI:1928379]	33.8671	43.9358	46.8397	30.7318	46.4518	44.6431	39.4264	39.3526	50.1315	40.8795	41.9876	43.3138
Asns	ENSMUSG00000029752	asparagine synthetase [Source:MGI Symbol;Acc:MGI:1350929]	39.2227	47.9679	41.9545	28.4883	35.6197	31.9134	58.68	63.1364	42.9483	55.0121	59.314	33.0829
Asnsd1	ENSMUSG00000026095	asparagine synthetase domain containing 1 [Source:MGI Symbol;Acc:MGI:1917646]	2.48124	4.53977	5.69886	2.84246	4.87513	4.69051	3.4489	3.65119	6.43418	4.8496	4.83736	7.41941
Asph	ENSMUSG00000028207	aspartate-beta-hydroxylase [Source:MGI Symbol;Acc:MGI:1914186]	0.145797	0.120293	0.0914182	0.104342	0.114154	0.0846346	0.11859	0.115638	0.0482791	0.0790839	0.1001	0.0351865
Aspm	ENSMUSG00000033952	abnormal spindle microtubule assembly [Source:MGI Symbol;Acc:MGI:1334448]	9.5098	6.42434	4.85726	9.49959	6.16819	4.66413	5.20709	6.17604	4.52751	5.02591	4.10253	4.32141
Aspscr1	ENSMUSG00000025142	alveolar soft part sarcoma chromosome region, candidate 1 (human) [Source:MGI Symbol;Acc:MGI:1916188]	9.6931	9.8854	12.0278	9.0478	9.38597	11.6729	9.9615	9.96371	12.9565	10.8017	10.2067	12.0085
Asrgl1	ENSMUSG00000024654	asparaginase like 1 [Source:MGI Symbol;Acc:MGI:1913764]	6.83386	8.94267	8.77309	6.73249	8.70809	8.69893	7.91631	7.43048	9.37138	8.28256	8.02054	9.99448
Ass1	ENSMUSG00000076441	argininosuccinate synthetase 1 [Source:MGI Symbol;Acc:MGI:88090]	67.8278	52.94	55.4754	61.9865	50.7715	54.3835	66.0966	72.3664	54.4237	58.3507	65.0018	49.9448
Aste1	ENSMUSG00000032567	asteroid homolog 1 [Source:MGI Symbol;Acc:MGI:1913845]	2.08739	2.18522	1.67064	1.78954	1.99431	1.57717	1.82949	1.60585	1.65892	1.97903	1.63687	1.56169
Asxl1	ENSMUSG00000042548	additional sex combs like 1 [Source:MGI Symbol;Acc:MGI:2684063]	17.03	13.704	11.8551	18.2112	12.8489	12.693	13.8342	13.8476	12.1454	12.7378	11.0873	11.7059
Asxl2	ENSMUSG00000037486	additional sex combs like 2, transcriptional regulator [Source:MGI Symbol;Acc:MGI:1922552]	2.83306	2.35437	2.06755	2.80946	1.87786	2.05175	2.23696	2.58505	2.15549	1.91309	2.26607	2.33866
Atad1	ENSMUSG00000013662	ATPase family, AAA domain containing 1 [Source:MGI Symbol;Acc:MGI:1915229]	20.4227	16.7558	15.0558	19.0222	14.3667	12.2428	17.0668	18.88	12.2022	17.0474	14.8347	10.1312
Atad2	ENSMUSG00000022360	ATPase family, AAA domain containing 2 [Source:MGI Symbol;Acc:MGI:1917722]	8.74126	6.83459	6.71092	9.64681	6.3545	6.21689	7.04516	8.66037	8.28673	7.31363	7.62735	8.50762
Atad2b	ENSMUSG00000052812	ATPase family, AAA domain containing 2B [Source:MGI Symbol;Acc:MGI:2444798]	3.66564	2.24677	1.86286	3.41917	2.14188	1.7394	2.57747	2.87469	2.07338	2.13715	2.31226	2.07356
Atad3a	ENSMUSG00000029036	ATPase family, AAA domain containing 3A [Source:MGI Symbol;Acc:MGI:1919214]	16.6981	18.7585	20.3306	19.6906	18.9356	20.787	23.0944	20.2687	18.4591	23.8837	20.8637	17.9076
Atad3aos	ENSMUSG00000054514	ATPase family, AAA domain containing 3A, opposite strand [Source:MGI Symbol;Acc:MGI:1917698]	0.256876	0.363035	0.533096	0.203371	0.635701	0.670312	0.344024	0.394121	0.552052	0.337266	0.612087	0.548651
Atad5	ENSMUSG00000017550	ATPase family, AAA domain containing 5 [Source:MGI Symbol;Acc:MGI:2442925]	8.76418	5.43361	4.59511	9.43839	5.27301	4.17869	5.70722	6.52073	5.43925	5.01998	4.76453	4.5359
Atat1	ENSMUSG00000024426	alpha tubulin acetyltransferase 1 [Source:MGI Symbol;Acc:MGI:1913869]	0.555291	0.812933	0.71242	0.686921	0.501011	0.566024	0.619734	0.559108	0.762812	0.341752	0.65124	0.901872
Atcay	ENSMUSG00000034958	ataxia, cerebellar, Cayman type [Source:MGI Symbol;Acc:MGI:2448730]	0.268852	0.229331	0.215633	0.249642	0.328562	0.129919	0.133357	0.183331	0.097271	0.0571974	0.201678	0.0708926
Ate1	ENSMUSG00000030850	arginyltransferase 1 [Source:MGI Symbol;Acc:MGI:1333870]	6.262	4.70008	4.08001	5.9289	4.13013	3.35	4.87936	5.42211	3.99912	4.60598	4.44406	3.5341
Atf1	ENSMUSG00000023027	activating transcription factor 1 [Source:MGI Symbol;Acc:MGI:1298366]	33.9516	24.7751	24.4163	30.284	23.0407	20.0834	25.5998	28.3301	21.0353	26.7721	23.858	19.2376
Atf2	ENSMUSG00000027104	activating transcription factor 2 [Source:MGI Symbol;Acc:MGI:109349]	6.21614	4.7852	4.09591	5.85512	3.84884	3.37671	4.58886	4.69409	4.19698	4.27936	4.32544	4.03459
Atf3	ENSMUSG00000026628	activating transcription factor 3 [Source:MGI Symbol;Acc:MGI:109384]	5.68958	7.59032	2.76689	3.0225	5.76009	1.74739	4.67993	4.16632	1.73235	4.18376	3.16921	2.02536
Atf4	ENSMUSG00000042406	activating transcription factor 4 [Source:MGI Symbol;Acc:MGI:88096]	142.067	213.892	170.698	117.81	194.379	142.531	173.243	151.018	148.72	171.76	159.187	131.456
Atf5	ENSMUSG00000038539	activating transcription factor 5 [Source:MGI Symbol;Acc:MGI:2141857]	4.31242	6.13433	5.62051	3.95161	4.3479	4.88419	7.7541	7.22912	8.26928	6.94644	7.20725	7.53346
Atf6	ENSMUSG00000026663	activating transcription factor 6 [Source:MGI Symbol;Acc:MGI:1926157]	9.64687	5.53684	4.93173	7.91736	4.63673	4.56955	5.91238	6.53745	3.36018	4.57708	4.28304	2.81108
Atf6b	ENSMUSG00000015461	activating transcription factor 6 beta [Source:MGI Symbol;Acc:MGI:105121]	20.5662	18.2967	18.7132	20.4149	17.3106	17.8654	20.9878	21.922	15.0572	21.1637	19.155	14.7552
Atf7	ENSMUSG00000099083	activating transcription factor 7 [Source:MGI Symbol;Acc:MGI:2443472]	3.8711	2.85079	2.8819	4.23833	2.74823	2.66949	3.24127	3.90587	2.90071	3.18849	3.68446	3.38253
Atf7ip	ENSMUSG00000030213	activating transcription factor 7 interacting protein [Source:MGI Symbol;Acc:MGI:1858965]	4.34454	3.12924	2.79587	4.41542	2.77778	3.08411	3.08751	3.73347	3.00439	2.50329	2.92085	2.87305
Atg10	ENSMUSG00000021619	autophagy related 10 [Source:MGI Symbol;Acc:MGI:1914045]	2.75612	2.94591	3.1556	2.20039	2.98047	3.05964	2.73995	2.54076	2.94123	3.80111	3.03532	2.53936
Atg101	ENSMUSG00000037204	autophagy related 101 [Source:MGI Symbol;Acc:MGI:1915368]	11.212	13.9024	14.0059	9.2054	13.7706	13.4097	11.6511	10.8184	14.214	12.942	12.9128	15.8939
Atg12	ENSMUSG00000032905	autophagy related 12 [Source:MGI Symbol;Acc:MGI:1914776]	4.88152	4.71055	4.59087	4.58922	4.31629	4.53614	4.1177	4.59196	4.42581	4.45036	4.74615	4.32039
Atg13	ENSMUSG00000027244	autophagy related 13 [Source:MGI Symbol;Acc:MGI:1196429]	9.12767	6.87573	7.01947	9.32757	7.99544	8.2604	8.21463	8.00853	6.76301	7.61719	8.41112	8.30144
Atg14	ENSMUSG00000037526	autophagy related 14 [Source:MGI Symbol;Acc:MGI:1261775]	2.19113	1.67699	1.41219	2.00442	1.71635	1.47147	2.16799	1.76566	1.70875	1.87357	2.07306	1.92703
Atg16l1	ENSMUSG00000026289	autophagy related 16-like 1 (S. cerevisiae) [Source:MGI Symbol;Acc:MGI:1924290]	4.48403	4.61847	4.29208	3.90451	4.32281	3.59252	4.44631	3.64597	3.92409	3.99157	3.29401	3.31305
Atg16l2	ENSMUSG00000047767	autophagy related 16-like 2 (S. cerevisiae) [Source:MGI Symbol;Acc:MGI:1920933]	2.01558	2.68551	2.70893	2.33722	2.83702	3.17232	1.84574	2.15536	3.15766	2.31711	2.63647	4.00729
Atg2a	ENSMUSG00000024773	autophagy related 2A [Source:MGI Symbol;Acc:MGI:1916291]	5.29638	4.40482	4.3776	5.63051	4.82132	5.53371	4.41019	4.18211	4.71911	4.56264	4.28892	5.5015
Atg2b	ENSMUSG00000041341	autophagy related 2B [Source:MGI Symbol;Acc:MGI:1923809]	3.75546	2.65606	2.25994	3.39854	2.50761	2.36796	2.81839	2.93088	2.12604	2.54059	2.63524	2.1516
Atg3	ENSMUSG00000022663	autophagy related 3 [Source:MGI Symbol;Acc:MGI:1915091]	20.0969	24.5848	25.1456	20.2923	21.9169	21.707	21.8237	23.0435	24.7217	23.8727	23.6279	20.5504
Atg4a	ENSMUSG00000079418	autophagy related 4A, cysteine peptidase [Source:MGI Symbol;Acc:MGI:2147903]	8.20923	8.12435	7.83899	6.9847	7.12962	6.46264	7.7601	8.68364	8.76426	8.20889	7.82085	6.7069
Atg4b	ENSMUSG00000026280	autophagy related 4B, cysteine peptidase [Source:MGI Symbol;Acc:MGI:1913865]	5.40276	5.79686	5.26095	5.27066	5.40051	6.15393	5.57377	5.75241	5.98209	5.53001	5.94438	5.85874
Atg4c	ENSMUSG00000028550	autophagy related 4C, cysteine peptidase [Source:MGI Symbol;Acc:MGI:2651854]	0.130615	0.0497223	0.0428563	0.141013	0.156722	0.077463	0.0795126	0.0546547	0.0231987	0.0876943	0.141469	0.0169076
Atg4d	ENSMUSG00000002820	autophagy related 4D, cysteine peptidase [Source:MGI Symbol;Acc:MGI:2444308]	5.08332	5.66275	5.83223	4.24279	5.33199	4.87782	5.29421	4.87453	5.458	4.59387	4.54874	5.11663
Atg5	ENSMUSG00000038160	autophagy related 5 [Source:MGI Symbol;Acc:MGI:1277186]	23.6846	21.8192	20.7754	20.872	20.8216	18.5137	19.9382	22.1148	18.972	20.5738	20.72	16.5491
Atg7	ENSMUSG00000030314	autophagy related 7 [Source:MGI Symbol;Acc:MGI:1921494]	4.06581	3.99332	3.7665	4.1367	3.91921	3.73461	4.3592	4.0609	3.78208	4.47506	3.96639	4.22816
Atg9a	ENSMUSG00000033124	autophagy related 9A [Source:MGI Symbol;Acc:MGI:2138446]	4.10884	2.68566	1.71975	3.76328	2.40393	2.00473	2.80535	2.89248	1.71344	2.14201	2.65744	1.71093
Atg9b	ENSMUSG00000038295	autophagy related 9B [Source:MGI Symbol;Acc:MGI:2685420]	4.48723	6.03289	6.30529	4.57711	6.63788	7.72947	3.66876	3.76723	3.76284	3.96353	4.79347	4.09208
Atic	ENSMUSG00000026192	5-aminoimidazole-4-carboxamide ribonucleotide formyltransferase/IMP cyclohydrolase [Source:MGI Symbol;Acc:MGI:1351352]	21.6167	19.5963	17.9042	23.0332	18.4403	17.2213	22.1066	23.2041	16.2196	20.6377	19.7224	13.9568
Atl1	ENSMUSG00000021066	atlastin GTPase 1 [Source:MGI Symbol;Acc:MGI:1921241]	0.0780623	0.0590206	0.0821754	0.0686696	0.0787046	0.0495109	0.0145203	0.00998081	0.0677833	0.0462637	0.0568357	0.0432263
Atl2	ENSMUSG00000059811	atlastin GTPase 2 [Source:MGI Symbol;Acc:MGI:1929492]	5.42041	4.00088	3.54506	4.71488	3.84118	3.10497	3.46457	4.16753	2.95351	3.46616	3.19765	2.46336
Atl3	ENSMUSG00000024759	atlastin GTPase 3 [Source:MGI Symbol;Acc:MGI:1924270]	17.4582	10.1796	8.46467	17.2499	9.9715	9.31748	11.6703	13.0755	9.06788	12.2989	11.2002	9.09973
Atm	ENSMUSG00000034218	ataxia telangiectasia mutated [Source:MGI Symbol;Acc:MGI:107202]	7.12819	2.90714	2.01775	7.36412	2.62892	2.69923	3.9949	4.2607	2.56423	3.72059	3.39794	2.59775
Atmin	ENSMUSG00000047388	ATM interactor [Source:MGI Symbol;Acc:MGI:2682328]	8.86853	7.62719	7.19235	8.27872	6.93215	6.42692	8.49548	8.76872	6.71071	7.3645	8.28174	6.85418
Atn1	ENSMUSG00000004263	atrophin 1 [Source:MGI Symbol;Acc:MGI:104725]	0.778502	1.08212	1.47514	0.707658	1.64117	1.10039	0.965387	0.776388	1.60548	1.29896	1.2676	1.93374
Atox1	ENSMUSG00000018585	antioxidant 1 copper chaperone [Source:MGI Symbol;Acc:MGI:1333855]	65.2381	100.942	113.018	61.9175	99.8656	109.637	82.6592	81.4743	126.021	98.377	93.3226	142.324
Atp10a	ENSMUSG00000025324	ATPase, class V, type 10A [Source:MGI Symbol;Acc:MGI:1330809]	35.6309	29.8265	25.4796	40.9918	31.5015	31.5704	29.0356	31.2021	26.0475	30.9976	29.3499	26.5895
Atp10d	ENSMUSG00000046808	ATPase, class V, type 10D [Source:MGI Symbol;Acc:MGI:2450125]	0.365047	0.294578	0.384281	0.481685	0.468428	0.537481	0.18673	0.365611	0.435846	0.208024	0.380554	0.628082
Atp11a	ENSMUSG00000031441	ATPase, class VI, type 11A [Source:MGI Symbol;Acc:MGI:1354735]	4.3323	3.11945	2.81105	4.12024	2.90848	2.79949	3.16231	3.43847	3.15836	2.69705	2.88688	3.28765
Atp11b	ENSMUSG00000037400	ATPase, class VI, type 11B [Source:MGI Symbol;Acc:MGI:1923545]	38.5716	27.2872	21.9228	40.4821	27.3504	22.9352	26.0271	28.5886	19.2907	26.2998	23.5067	17.8443
Atp11c	ENSMUSG00000062949	ATPase, class VI, type 11C [Source:MGI Symbol;Acc:MGI:1859661]	5.88798	3.54625	3.005	5.67976	3.45651	2.57377	4.0448	4.58788	2.99814	3.67955	3.52045	2.45629
Atp13a1	ENSMUSG00000031862	ATPase type 13A1 [Source:MGI Symbol;Acc:MGI:2180801]	20.2027	22.6901	23.0824	21.2676	21.7881	23.3695	22.9578	21.2792	22.9264	22.3246	21.4699	22.1373
Atp13a2	ENSMUSG00000036622	ATPase type 13A2 [Source:MGI Symbol;Acc:MGI:1922022]	1.53855	1.85364	1.45406	1.35634	1.40046	1.40605	2.35361	2.04515	1.3993	1.45299	1.80143	1.39755
Atp13a3	ENSMUSG00000022533	ATPase type 13A3 [Source:MGI Symbol;Acc:MGI:2685387]	34.8614	16.6444	13.2802	30.5629	14.7636	10.5002	19.7462	23.067	11.5693	17.8404	14.4394	9.20724
Atp1a1	ENSMUSG00000033161	ATPase, Na+/K+ transporting, alpha 1 polypeptide [Source:MGI Symbol;Acc:MGI:88105]	88.857	68.4643	59.9298	91.4332	67.0839	66.8977	84.227	88.1125	57.5044	80.0777	74.0254	54.3504
Atp1a2	ENSMUSG00000007097	ATPase, Na+/K+ transporting, alpha 2 polypeptide [Source:MGI Symbol;Acc:MGI:88106]	0.0678433	0.0917378	0.0918231	0.0223801	0.14924	0.0645442	0.0757166	0.0780682	0.055228	0.102065	0.0471502	0.0241506
Atp1a3	ENSMUSG00000040907	ATPase, Na+/K+ transporting, alpha 3 polypeptide [Source:MGI Symbol;Acc:MGI:88107]	0.120212	0.0873928	0.0843638	0.088123	0.088146	0.119812	0.0819882	0.102466	0.0652392	0.0548028	0.127308	0.00950946
Atp1b1	ENSMUSG00000026576	ATPase, Na+/K+ transporting, beta 1 polypeptide [Source:MGI Symbol;Acc:MGI:88108]	0.309952	0.290678	0.221407	0.30674	0.276991	0.29488	0.547711	0.41611	0.126159	0.572276	0.384665	0.0735571
Atp1b3	ENSMUSG00000032412	ATPase, Na+/K+ transporting, beta 3 polypeptide [Source:MGI Symbol;Acc:MGI:107788]	91.4389	96.7966	100.074	107.535	101.204	109.498	96.9945	99.0997	98.6625	105.526	99.6144	93.9625
Atp23	ENSMUSG00000025436	ATP23 metallopeptidase and ATP synthase assembly factor homolog [Source:MGI Symbol;Acc:MGI:1916984]	1.67249	1.74592	1.88424	1.65827	1.82395	1.83388	2.02477	2.0949	1.45841	2.16333	1.77872	1.78946
Atp2a1	ENSMUSG00000030730	ATPase, Ca++ transporting, cardiac muscle, fast twitch 1 [Source:MGI Symbol;Acc:MGI:105058]	0.0801066	0.131781	0.185865	0.0453008	0.0755212	0.0746559	0.0255437	0.00877902	0.134148	0.0563443	0.136342	0.130359
Atp2a2	ENSMUSG00000029467	ATPase, Ca++ transporting, cardiac muscle, slow twitch 2 [Source:MGI Symbol;Acc:MGI:88110]	74.6007	50.0153	42.5981	66.6203	42.4799	37.3083	64.3296	66.842	37.9299	53.3775	47.2268	27.6252
Atp2a3	ENSMUSG00000020788	ATPase, Ca++ transporting, ubiquitous [Source:MGI Symbol;Acc:MGI:1194503]	69.4989	48.4896	47.4331	68.6793	46.6277	51.6232	53.0018	53.356	41.3352	48.8134	49.1925	41.0044
Atp2b1	ENSMUSG00000019943	ATPase, Ca++ transporting, plasma membrane 1 [Source:MGI Symbol;Acc:MGI:104653]	15.9861	10.6245	6.57283	14.6388	9.47301	7.21099	8.33412	8.82964	5.98189	8.03307	6.86264	5.20854
Atp2b4	ENSMUSG00000026463	ATPase, Ca++ transporting, plasma membrane 4 [Source:MGI Symbol;Acc:MGI:88111]	15.1747	8.26432	8.09338	14.1762	8.62927	9.49471	7.55962	11.7334	9.41271	7.32313	11.271	11.0373
Atp2c1	ENSMUSG00000032570	ATPase, Ca++-sequestering [Source:MGI Symbol;Acc:MGI:1889008]	8.1928	6.38101	5.3332	6.93261	5.21436	4.63246	6.15222	6.54325	4.93186	5.58451	4.98317	4.7458
Atp5a1	ENSMUSG00000025428	ATP synthase, H+ transporting, mitochondrial F1 complex, alpha subunit 1 [Source:MGI Symbol;Acc:MGI:88115]	286.286	275.122	255.58	277.742	265.519	255.128	296.604	304.76	233.515	281.657	275.092	204.418
Atp5b	ENSMUSG00000025393	ATP synthase, H+ transporting mitochondrial F1 complex, beta subunit [Source:MGI Symbol;Acc:MGI:107801]	315.269	303.141	286.214	289.396	275.943	268.094	325.937	320.779	268.72	292.731	287.525	227.365
Atp5c1	ENSMUSG00000025781	ATP synthase, H+ transporting, mitochondrial F1 complex, gamma polypeptide 1 [Source:MGI Symbol;Acc:MGI:1261437]	136.116	170.287	184.651	133.626	167.007	175.739	163.783	164.942	191.455	179.789	179.512	187.017
Atp5d	ENSMUSG00000003072	ATP synthase, H+ transporting, mitochondrial F1 complex, delta subunit [Source:MGI Symbol;Acc:MGI:1913293]	119.556	162.547	194.076	130.932	179.473	222.789	164.249	143.346	210.274	197.247	187.461	269.005
Atp5e	ENSMUSG00000016252	ATP synthase, H+ transporting, mitochondrial F1 complex, epsilon subunit [Source:MGI Symbol;Acc:MGI:1855697]	60.297	95.301	123.758	63.2974	103.629	117.002	80.2931	76.1552	131.528	98.5496	98.4838	160.583
Atp5g1	ENSMUSG00000006057	ATP synthase, H+ transporting, mitochondrial F0 complex, subunit C1 (subunit 9) [Source:MGI Symbol;Acc:MGI:107653]	19.3037	28.1544	32.0801	16.6212	25.5664	27.3345	26.6338	25.8329	34.0266	26.1638	27.7758	31.2354
Atp5g2	ENSMUSG00000062683	ATP synthase, H+ transporting, mitochondrial F0 complex, subunit C2 (subunit 9) [Source:MGI Symbol;Acc:MGI:1915192]	39.0062	46.0318	47.6061	38.1161	42.641	44.7482	47.9869	43.1719	45.2046	48.1488	46.1608	41.5713
Atp5g3	ENSMUSG00000018770	ATP synthase, H+ transporting, mitochondrial F0 complex, subunit C3 (subunit 9) [Source:MGI Symbol;Acc:MGI:2442035]	111.781	146.27	156.369	110.015	133.22	132.348	139.841	137.816	151.023	137.493	135.872	129.655
Atp5h	ENSMUSG00000034566	ATP synthase, H+ transporting, mitochondrial F0 complex, subunit D [Source:MGI Symbol;Acc:MGI:1918929]	106.496	164.999	193.508	114.003	176.865	181.351	141.772	139.017	223.931	178.235	172.927	242.215
Atp5j	ENSMUSG00000022890	ATP synthase, H+ transporting, mitochondrial F0 complex, subunit F [Source:MGI Symbol;Acc:MGI:107777]	42.625	68.684	79.2271	43.9991	68.9396	70.7206	56.1269	55.0126	93.4607	67.1495	64.0967	93.5118
Atp5j2	ENSMUSG00000038690	ATP synthase, H+ transporting, mitochondrial F0 complex, subunit F2 [Source:MGI Symbol;Acc:MGI:1927558]	40.428	64.1077	72.6093	38.4487	62.43	67.839	51.3255	51.253	86.8861	62.3401	59.2218	87.968
Atp5k	ENSMUSG00000050856	ATP synthase, H+ transporting, mitochondrial F1F0 complex, subunit E [Source:MGI Symbol;Acc:MGI:106636]	113.234	169.324	188.665	109.354	161.772	155.916	147.065	149.303	212.899	153.558	138.678	190.575
Atp5l	ENSMUSG00000038717	ATP synthase, H+ transporting, mitochondrial F0 complex, subunit G [Source:MGI Symbol;Acc:MGI:1351597]	5.54579	7.62563	8.15796	5.3946	7.71296	7.9469	7.05783	7.26281	8.02366	7.13539	7.35042	8.30998
Atp5l2-ps	ENSMUSG00000084168	ATP synthase, H+ transporting, mitochondrial FO complex, subunit G2, pseudogene [Source:MGI Symbol;Acc:MGI:3649364]	2.04052	3.00396	4.83307	2.18765	2.52488	4.15991	3.70065	1.85887	3.98662	3.24422	3.1908	5.08463
Atp5md	ENSMUSG00000071528	ATP synthase membrane subunit DAPIT [Source:MGI Symbol;Acc:MGI:1891435]	26.0838	39.6288	46.0938	23.822	36.2904	38.5128	32.6409	32.0315	54.2621	37.1907	34.9308	50.2821
Atp5mpl	ENSMUSG00000021290	ATP synthase membrane subunit 6.8PL [Source:MGI Symbol;Acc:MGI:1917507]	70.8833	111.342	121.25	66.3091	109.933	106.487	89.3264	88.0123	138.167	103.535	102.759	136.173
Atp5o	ENSMUSG00000022956	ATP synthase, H+ transporting, mitochondrial F1 complex, O subunit [Source:MGI Symbol;Acc:MGI:106341]	26.2712	38.8033	44.2777	27.8227	36.4852	40.6085	34.8371	34.2241	48.1335	36.377	35.9392	50.9686
Atp5pb	ENSMUSG00000000563	ATP synthase peripheral stalk-membrane subunit b [Source:MGI Symbol;Acc:MGI:1100495]	99.2281	117.151	125.201	93.8927	112.551	118.17	112.323	112.744	120.462	117.776	121.235	119.539
Atp5pb-ps	ENSMUSG00000044751	ATP synthase peripheral stalk-membrane subunit b, pseudogene [Source:MGI Symbol;Acc:MGI:3651344]	1.83206	1.25864	1.7564	0.906538	1.51129	1.02711	1.85299	1.31761	1.34226	1.17452	1.50063	1.63043
Atp6ap1	ENSMUSG00000019087	ATPase, H+ transporting, lysosomal accessory protein 1 [Source:MGI Symbol;Acc:MGI:109629]	33.3206	34.0081	33.3163	33.6953	33.1488	34.1415	33.2985	35.0438	30.5972	34.5182	35.1394	27.7857
Atp6ap2	ENSMUSG00000031007	ATPase, H+ transporting, lysosomal accessory protein 2 [Source:MGI Symbol;Acc:MGI:1917745]	22.722	19.3079	19.0074	20.5763	19.032	16.9549	18.2177	21.5818	17.0444	19.2442	19.1942	13.9587
Atp6v0a1	ENSMUSG00000019302	ATPase, H+ transporting, lysosomal V0 subunit A1 [Source:MGI Symbol;Acc:MGI:103286]	5.17708	4.88918	7.29995	4.49276	3.06405	5.69164	5.57468	9.14436	11.7984	4.18852	8.0119	11.0705
Atp6v0a2	ENSMUSG00000038023	ATPase, H+ transporting, lysosomal V0 subunit A2 [Source:MGI Symbol;Acc:MGI:104855]	20.2914	17.0465	16.9212	18.1569	14.6012	14.2988	20.6259	21.2574	19.9144	17.6996	17.9588	18.7426
Atp6v0b	ENSMUSG00000033379	ATPase, H+ transporting, lysosomal V0 subunit B [Source:MGI Symbol;Acc:MGI:1890510]	27.3739	31.4392	33.7497	25.2919	31.9752	33.3174	31.1569	30.5098	35.0982	29.786	32.3129	30.1933
Atp6v0c	ENSMUSG00000024121	ATPase, H+ transporting, lysosomal V0 subunit C [Source:MGI Symbol;Acc:MGI:88116]	13.1928	14.4573	14.2487	13.2656	12.5125	14.3443	14.7501	15.5149	11.739	13.2285	13.7848	11.2176
Atp6v0c-ps2	ENSMUSG00000080242	ATPase, H+ transporting, lysosomal V0 subunit C, pseudogene 2 [Source:MGI Symbol;Acc:MGI:2151816]	0.684561	1.11976	0.849314	0.903289	1.83529	0.83735	2.00551	0.919022	1.17026	1.26393	1.22338	0.852906
Atp6v0d1	ENSMUSG00000013160	ATPase, H+ transporting, lysosomal V0 subunit D1 [Source:MGI Symbol;Acc:MGI:1201778]	38.2145	41.9337	41.4294	38.1845	42.7272	47.6304	39.6772	40.5179	40.7122	42.3031	43.8104	42.4693
Atp6v0d2	ENSMUSG00000028238	ATPase, H+ transporting, lysosomal V0 subunit D2 [Source:MGI Symbol;Acc:MGI:1924415]	0.205104	0.1457	0.118971	0.173981	0.193363	0.191148	0	0.0224777	0.0286226	0	0.0523632	0.0208606
Atp6v0e	ENSMUSG00000015575	ATPase, H+ transporting, lysosomal V0 subunit E [Source:MGI Symbol;Acc:MGI:1328318]	24.6008	31.2243	35.9705	23.4513	31.2671	31.9578	28.7837	29.3898	34.0527	31.5608	29.6161	32.0224
Atp6v1a	ENSMUSG00000052459	ATPase, H+ transporting, lysosomal V1 subunit A [Source:MGI Symbol;Acc:MGI:1201780]	25.6292	13.2429	11.9518	18.5379	10.2532	9.50227	14.2981	16.4744	9.2479	11.6906	10.2907	7.32121
Atp6v1b2	ENSMUSG00000006273	ATPase, H+ transporting, lysosomal V1 subunit B2 [Source:MGI Symbol;Acc:MGI:109618]	24.1291	19.0254	18.124	20.3879	18.3143	17.6151	21.011	22.7856	17.4968	18.7169	18.8552	15.3685
Atp6v1c1	ENSMUSG00000022295	ATPase, H+ transporting, lysosomal V1 subunit C1 [Source:MGI Symbol;Acc:MGI:1913585]	14.0235	13.0483	12.4484	12.1299	12.037	11.4125	12.3685	13.0034	12.3944	11.9623	12.3234	10.4696
Atp6v1d	ENSMUSG00000021114	ATPase, H+ transporting, lysosomal V1 subunit D [Source:MGI Symbol;Acc:MGI:1921084]	15.9869	16.4692	16.711	14.9228	15.7769	15.2577	15.1886	15.5674	15.4904	15.0912	14.8543	13.9119
Atp6v1e1	ENSMUSG00000019210	ATPase, H+ transporting, lysosomal V1 subunit E1 [Source:MGI Symbol;Acc:MGI:894326]	17.0681	18.6028	17.9427	13.6433	17.2662	15.6158	17.5686	17.3493	15.6235	16.2384	15.7559	13.6198
Atp6v1f	ENSMUSG00000004285	ATPase, H+ transporting, lysosomal V1 subunit F [Source:MGI Symbol;Acc:MGI:1913394]	77.1846	114.913	127.062	74.8782	112.396	123.013	99.9698	95.2496	141.51	115.494	115.148	145.134
Atp6v1g1	ENSMUSG00000039105	ATPase, H+ transporting, lysosomal V1 subunit G1 [Source:MGI Symbol;Acc:MGI:1913540]	52.2705	75.4926	83.1301	46.49	74.4961	75.2434	59.706	58.1448	86.3006	64.6414	60.5211	85.7597
Atp6v1g2	ENSMUSG00000024403	ATPase, H+ transporting, lysosomal V1 subunit G2 [Source:MGI Symbol;Acc:MGI:1913487]	1.09383	1.31105	1.58774	1.44333	1.62155	2.01665	0.990771	1.1918	2.29191	1.32687	1.85092	2.52814
Atp6v1h	ENSMUSG00000033793	ATPase, H+ transporting, lysosomal V1 subunit H [Source:MGI Symbol;Acc:MGI:1914864]	6.22205	5.70372	5.08003	5.16094	5.52333	5.1138	5.47237	5.91638	5.30437	5.60162	5.38463	4.54026
Atp7a	ENSMUSG00000033792	ATPase, Cu++ transporting, alpha polypeptide [Source:MGI Symbol;Acc:MGI:99400]	1.16628	0.312388	0.17676	0.775472	0.127776	0.141172	0.457603	0.503269	0.178015	0.220568	0.249677	0.0973048
Atp7b	ENSMUSG00000006567	ATPase, Cu++ transporting, beta polypeptide [Source:MGI Symbol;Acc:MGI:103297]	0.250791	0.140877	0.0717505	0.056499	0.100917	0.0798089	0.0204802	0.01877	0	0	0.0145753	0
Atp8a1	ENSMUSG00000037685	ATPase, aminophospholipid transporter (APLT), class I, type 8A, member 1 [Source:MGI Symbol;Acc:MGI:1330848]	1.45193	1.04735	0.880095	1.34587	0.882769	0.854475	0.982831	1.18225	1.26861	1.06567	1.01599	1.25394
Atp8a2	ENSMUSG00000021983	ATPase, aminophospholipid transporter-like, class I, type 8A, member 2 [Source:MGI Symbol;Acc:MGI:1354710]	0.0722987	0.0391951	0.0698952	0.12947	0.0596402	0.0673792	0.0403445	0.0217892	0.0504471	0.0233074	0.0215343	0.0367666
Atp8b2	ENSMUSG00000060671	ATPase, class I, type 8B, member 2 [Source:MGI Symbol;Acc:MGI:1859660]	31.2753	20.4941	17.7271	27.8249	17.0079	18.8521	24.2139	27.7186	16.9989	21.1028	20.6602	16.5915
Atp8b4	ENSMUSG00000060131	ATPase, class I, type 8B, member 4 [Source:MGI Symbol;Acc:MGI:1859664]	76.6288	55.7056	48.4203	75.3341	54.0255	51.9839	62.2643	63.4143	48.7911	66.2689	60.9874	51.8593
Atp9a	ENSMUSG00000027546	ATPase, class II, type 9A [Source:MGI Symbol;Acc:MGI:1330826]	1.03561	0.623028	1.01331	0.851843	0.588014	1.23933	0.352741	0.484928	0.472977	0.369723	0.584865	0.699
Atp9b	ENSMUSG00000024566	ATPase, class II, type 9B [Source:MGI Symbol;Acc:MGI:1354757]	4.96415	4.4684	4.39768	5.12016	4.84004	4.79004	5.04371	5.08873	5.17606	4.7543	5.05347	5.6824
Atpaf1	ENSMUSG00000028710	ATP synthase mitochondrial F1 complex assembly factor 1 [Source:MGI Symbol;Acc:MGI:2180560]	2.67232	2.50444	2.60628	2.95576	2.51241	2.14713	2.40131	2.78114	2.64888	2.73305	2.58685	2.37821
Atpaf2	ENSMUSG00000042709	ATP synthase mitochondrial F1 complex assembly factor 2 [Source:MGI Symbol;Acc:MGI:2180561]	14.6231	14.2313	14.4926	12.8075	12.7087	14.5233	14.6942	13.4253	12.9506	13.6733	12.3885	11.8501
Atpif1	ENSMUSG00000054428	ATPase inhibitory factor 1 [Source:MGI Symbol;Acc:MGI:1196457]	40.7289	67.2809	71.6811	41.4637	67.1501	70.3888	53.3448	53.2116	78.4943	63.7622	61.1904	86.5784
Atpsckmt	ENSMUSG00000039065	ATP synthase C subunit lysine N-methyltransferase [Source:MGI Symbol;Acc:MGI:1915323]	1.78934	1.89304	2.25077	1.86084	1.6887	2.11452	1.77699	1.94269	2.37009	2.16515	1.86987	2.36432
Atr	ENSMUSG00000032409	ataxia telangiectasia and Rad3 related [Source:MGI Symbol;Acc:MGI:108028]	3.00585	2.25824	1.73064	2.80861	2.13646	1.82361	2.05604	2.17415	1.90819	2.11145	1.84777	2.01654
Atraid	ENSMUSG00000013622	all-trans retinoic acid induced differentiation factor [Source:MGI Symbol;Acc:MGI:1918918]	12.1167	12.0043	12.416	10.8941	12.6753	13.5898	12.6483	13.8402	13.6286	13.6754	13.4796	12.8173
Atrip	ENSMUSG00000025646	ATR interacting protein [Source:MGI Symbol;Acc:MGI:1925349]	2.65379	2.5481	2.59533	2.66483	2.43238	2.37729	2.39673	2.62055	2.26087	2.4653	2.57844	2.09138
Atrn	ENSMUSG00000027312	attractin [Source:MGI Symbol;Acc:MGI:1341628]	2.15399	1.64942	1.41893	2.22608	1.46622	1.49855	2.0005	2.1909	1.76573	1.83183	1.93099	1.46276
Atrnl1	ENSMUSG00000054843	attractin like 1 [Source:MGI Symbol;Acc:MGI:2147749]	1.29291	0.702049	0.659618	1.14	0.637928	0.670032	0.755189	0.746199	0.377718	0.619715	0.561445	0.35271
Atrx	ENSMUSG00000031229	ATRX, chromatin remodeler [Source:MGI Symbol;Acc:MGI:103067]	10.3366	6.81293	5.33996	9.62861	5.76601	5.20481	6.29673	6.98825	5.37745	5.71931	6.05732	4.99466
Atxn1	ENSMUSG00000046876	ataxin 1 [Source:MGI Symbol;Acc:MGI:104783]	4.35249	3.7317	3.32606	4.39606	3.80746	3.39071	3.57139	2.98797	2.56448	3.31349	3.06637	3.08655
Atxn10	ENSMUSG00000016541	ataxin 10 [Source:MGI Symbol;Acc:MGI:1859293]	58.997	54.1492	57.0145	58.9006	50.9381	53.0012	59.9517	65.5721	55.0233	58.8469	59.9368	51.1583
Atxn1l	ENSMUSG00000069895	ataxin 1-like [Source:MGI Symbol;Acc:MGI:3694797]	9.05666	5.34385	4.17896	8.74829	4.79747	4.57867	5.15121	6.5381	3.87352	4.81139	5.36673	3.78669
Atxn2	ENSMUSG00000042605	ataxin 2 [Source:MGI Symbol;Acc:MGI:1277223]	1.18186	1.03015	1.15107	1.16794	0.987484	1.00099	1.12088	1.14596	1.18425	1.11967	1.1875	1.29284
Atxn2l	ENSMUSG00000032637	ataxin 2-like [Source:MGI Symbol;Acc:MGI:2446242]	60.7585	55.8839	49.2069	57.1041	48.6379	45.4344	53.7685	49.0424	40.1863	45.8637	44.0356	39.3947
Atxn3	ENSMUSG00000021189	ataxin 3 [Source:MGI Symbol;Acc:MGI:1099442]	4.7024	3.71712	3.20051	4.81632	3.46021	3.40856	3.64658	4.37518	3.09116	3.98558	3.83142	3.46839
Atxn7	ENSMUSG00000021738	ataxin 7 [Source:MGI Symbol;Acc:MGI:2179277]	3.50121	2.52185	2.44363	3.33001	2.38626	2.31011	2.48256	2.70123	2.3386	2.33284	2.38873	2.72705
Atxn7l1	ENSMUSG00000020564	ataxin 7-like 1 [Source:MGI Symbol;Acc:MGI:3584458]	4.04276	3.6063	3.19406	3.35952	3.20101	3.46139	3.07129	3.31704	3.5895	2.45642	3.45321	3.39414
Atxn7l2	ENSMUSG00000048997	ataxin 7-like 2 [Source:MGI Symbol;Acc:MGI:1919772]	2.22039	2.8424	2.46079	2.12308	3.02618	2.4142	3.0527	2.10451	2.49909	2.85849	2.27158	2.40559
Atxn7l3	ENSMUSG00000059995	ataxin 7-like 3 [Source:MGI Symbol;Acc:MGI:3036270]	32.2975	28.5145	27.0426	31.2397	26.2523	26.4712	29.1706	30.5024	26.5795	28.8484	29.5756	25.6408
Atxn7l3b	ENSMUSG00000074748	ataxin 7-like 3B [Source:MGI Symbol;Acc:MGI:1914971]	23.7716	20.8916	18.9766	25.0759	18.8744	18.1313	22.3282	23.637	18.9777	21.7555	21.0355	18.7483
AU020206	ENSMUSG00000097415	expressed sequence AU020206 [Source:MGI Symbol;Acc:MGI:2142134]	78.869	111.302	159.992	101.254	108.238	159.968	67.6491	102.438	169.373	89.0468	137.372	199.855
AU022252	ENSMUSG00000078584	expressed sequence AU022252 [Source:MGI Symbol;Acc:MGI:2140466]	1.86685	1.54737	1.59068	1.57456	1.37879	1.3223	1.63339	1.77343	1.65713	1.47051	1.49599	1.63992
AU040320	ENSMUSG00000028830	expressed sequence AU040320 [Source:MGI Symbol;Acc:MGI:2140475]	9.77111	6.28916	5.65015	8.03619	5.43298	6.38682	6.69771	6.99351	5.39043	6.59395	5.74115	5.33171
AU041133	ENSMUSG00000078435	expressed sequence AU041133 [Source:MGI Symbol;Acc:MGI:2143755]	1.85808	2.24563	1.6493	1.73418	1.9689	1.37969	1.83768	1.79625	1.85936	1.9462	1.74578	1.41966
Auh	ENSMUSG00000021460	AU RNA binding protein/enoyl-coenzyme A hydratase [Source:MGI Symbol;Acc:MGI:1338011]	8.56027	10.9529	10.4336	8.23727	9.97036	9.66645	8.79348	8.33215	10.7682	10.3101	9.53566	11.5799
Aunip	ENSMUSG00000078521	aurora kinase A and ninein interacting protein [Source:MGI Symbol;Acc:MGI:1917135]	9.20634	15.2408	16.1633	12.0244	15.7037	13.8951	13.897	14.1491	18.2306	15.8264	14.5751	19.2857
Aup1	ENSMUSG00000068328	ancient ubiquitous protein 1 [Source:MGI Symbol;Acc:MGI:107789]	42.1586	58.636	65.7342	46.0128	58.5931	66.0435	51.8498	49.0295	63.4062	58.7548	61.2546	72.5338
Aurka	ENSMUSG00000027496	aurora kinase A [Source:MGI Symbol;Acc:MGI:894678]	31.1907	29.0152	29.3776	29.2701	25.1849	24.4092	22.5636	31.2483	22.3296	21.2861	24.0121	19.0947
Aurkaip1	ENSMUSG00000065990	aurora kinase A interacting protein 1 [Source:MGI Symbol;Acc:MGI:1913327]	36.5456	55.5831	66.1743	36.8655	56.2793	63.535	48.1797	44.9746	69.8154	56.114	54.4661	75.1688
Aurkb	ENSMUSG00000020897	aurora kinase B [Source:MGI Symbol;Acc:MGI:107168]	37.3995	42.8638	46.0424	43.3432	44.0765	42.404	32.7707	38.8345	40.3736	36.708	36.7052	39.3293
AV099323	ENSMUSG00000087377	expressed sequence AV099323 [Source:MGI Symbol;Acc:MGI:2139252]	0.604844	0.814102	0.896596	0.342043	0.641499	0.70461	0.675037	0.629716	1.1817	0.815402	0.463252	1.47641
Aven	ENSMUSG00000003604	apoptosis, caspase activation inhibitor [Source:MGI Symbol;Acc:MGI:1921518]	4.4556	5.76388	5.59254	5.31231	6.27458	5.99506	6.00273	5.95112	5.86035	6.24172	6.2848	5.23409
Avil	ENSMUSG00000025432	advillin [Source:MGI Symbol;Acc:MGI:1333798]	1.4286	1.7775	1.7328	1.00434	2.58878	4.5071	2.91434	3.05426	2.15052	5.21771	8.7753	3.66822
Avl9	ENSMUSG00000029787	AVL9 cell migration associated [Source:MGI Symbol;Acc:MGI:1926187]	8.07382	4.62132	3.57775	6.53393	4.20323	2.87077	4.79749	4.66576	2.89598	4.15461	3.57064	2.55914
Avpi1	ENSMUSG00000018821	arginine vasopressin-induced 1 [Source:MGI Symbol;Acc:MGI:1916784]	8.11254	13.0424	11.7933	5.47975	9.932	8.19058	10.4193	9.11294	10.3778	9.4309	9.51191	10.4972
Avpr2	ENSMUSG00000031390	arginine vasopressin receptor 2 [Source:MGI Symbol;Acc:MGI:88123]	0.0551491	0.173201	0.34833	0.0909627	0.13648	0.11243	0.0461619	0.0423072	0.0269366	0.113138	0.0821312	0.196318
AW011738	ENSMUSG00000078349	expressed sequence AW011738 [Source:MGI Symbol;Acc:MGI:2140540]	0.413911	0.400606	0.436894	0.401893	0.28346	0.534951	0.435798	0.413386	0.65609	0.403738	0.642007	0.689451
AW046200	ENSMUSG00000110419	expressed sequence AW046200 [Source:MGI Symbol;Acc:MGI:2142745]	0.296941	0.527106	0.570811	0.255534	0.468601	0.505344	0.23054	0.505113	0.933272	0.307234	0.430685	1.04785
AW112010	ENSMUSG00000075010	expressed sequence AW112010 [Source:MGI Symbol;Acc:MGI:2147706]	336.038	385.955	524.208	469.464	515.703	655.807	268.932	351.072	531.313	466.259	552.718	739.012
AW146154	ENSMUSG00000074166	expressed sequence AW146154 [Source:MGI Symbol;Acc:MGI:2142212]	0.385297	0.560594	0.677634	0.499789	0.36632	0.692294	0.39357	0.681332	1.19932	0.493015	0.793603	1.24603
AW209491	ENSMUSG00000039182	expressed sequence AW209491 [Source:MGI Symbol;Acc:MGI:2145422]	2.71744	2.67988	3.02053	2.97942	2.59901	2.59065	3.6628	3.75642	3.51377	3.42566	4.03523	2.84128
AW549877	ENSMUSG00000041935	expressed sequence AW549877 [Source:MGI Symbol;Acc:MGI:2146232]	8.18915	6.61799	6.44304	8.33151	6.40179	5.99142	6.3037	5.60705	5.72688	5.94121	5.59865	6.17902
AW554918	ENSMUSG00000033632	expressed sequence AW554918 [Source:MGI Symbol;Acc:MGI:2147376]	1.41277	1.33346	1.1826	1.48235	1.31986	1.46205	1.07014	1.10556	1.14175	1.09413	1.02748	1.06641
Axin1	ENSMUSG00000024182	axin 1 [Source:MGI Symbol;Acc:MGI:1096327]	23.7618	19.4836	16.5352	22.4252	17.9551	16.8848	21.3106	21.1312	15.3528	19.7035	18.8238	15.674
Axin2	ENSMUSG00000000142	axin 2 [Source:MGI Symbol;Acc:MGI:1270862]	0.700988	0.416095	0.456447	0.705643	0.584216	0.601094	0.427463	0.582108	0.592996	0.474414	0.430495	0.90553
Axl	ENSMUSG00000002602	AXL receptor tyrosine kinase [Source:MGI Symbol;Acc:MGI:1347244]	7.28128	6.47625	5.92079	6.78072	5.41296	5.2091	5.26752	6.42273	4.46385	5.00834	4.86965	4.17641
Azi2	ENSMUSG00000039285	5-azacytidine induced gene 2 [Source:MGI Symbol;Acc:MGI:1351332]	19.1751	19.4527	17.7702	17.0663	16.8424	15.0168	17.4693	17.8388	17.9528	16.4551	15.3799	13.9554
Azin1	ENSMUSG00000037458	antizyme inhibitor 1 [Source:MGI Symbol;Acc:MGI:1859169]	43.5172	32.0302	29.085	38.8994	27.5242	25.2276	34.4416	40.4296	26.6047	31.9104	28.909	20.9658
B130034C11Rik	ENSMUSG00000093606	RIKEN cDNA B130034C11 gene [Source:MGI Symbol;Acc:MGI:3041186]	0.144283	0.209785	0.144653	0.105769	0.105797	0.156877	0.232595	0.295162	0.344532	0.0920873	0.1528	0.273927
B130046B21Rik	ENSMUSG00000097414	RIKEN cDNA B130046B21 gene [Source:MGI Symbol;Acc:MGI:3704458]	0.202408	0.450275	0.350049	0.311594	0.528736	0.192566	0.301197	0.219974	0.428405	0.44292	0.723451	0.504368
B130055M24Rik	ENSMUSG00000086502	RIKEN cDNA B130055M24 gene [Source:MGI Symbol;Acc:MGI:3590645]	1.82138	0.953369	0.686272	1.5318	0.858559	0.914009	1.27326	1.59686	0.977603	1.06758	1.16846	0.740991
B230118H07Rik	ENSMUSG00000027165	RIKEN cDNA B230118H07 gene [Source:MGI Symbol;Acc:MGI:1915420]	0.287595	0.349633	0.309724	0.134656	0.352034	0.378262	0.766187	0.683228	0.235628	0.791737	0.707389	0.211359
B230216N24Rik	ENSMUSG00000089706	RIKEN cDNA B230216N24 gene [Source:MGI Symbol;Acc:MGI:1925853]	0.101974	0.213505	0.171755	0.0807335	0.0785114	0.0997867	0.159331	0.146026	0.185947	0.0836789	0.105293	0.164561
B230217C12Rik	ENSMUSG00000050538	RIKEN cDNA B230217C12 gene [Source:MGI Symbol;Acc:MGI:1915377]	0.478545	0.528804	0.591717	0.631447	0.526344	0.260157	0.316492	0.462289	0.450159	0.392691	0.549024	0.52998
B230217O12Rik	ENSMUSG00000097785	RIKEN cDNA B230217O12 gene [Source:MGI Symbol;Acc:MGI:2444948]	0.173566	0.283907	0.371949	0.229024	0.536915	0.495379	0.26635	0.149794	0.254326	0.142428	0.310182	0.308928
B230219D22Rik	ENSMUSG00000045767	RIKEN cDNA B230219D22 gene [Source:MGI Symbol;Acc:MGI:1925771]	19.1167	14.6625	14.7949	19.1754	14.2526	13.8382	14.1757	16.5025	14.7724	14.543	15.3876	14.5541
B230307C23Rik	ENSMUSG00000080717	RIKEN cDNA B230307C23 gene [Source:MGI Symbol;Acc:MGI:3643396]	2.36316	2.64259	3.01844	2.62215	2.48106	2.65285	3.02274	2.37205	3.2079	3.07249	2.82462	3.14642
B230354K17Rik	ENSMUSG00000097119	RIKEN cDNA B230354K17 gene [Source:MGI Symbol;Acc:MGI:2443272]	1.51093	1.41542	1.4979	1.88247	1.20894	1.71332	1.33889	2.14906	1.9004	1.50061	1.89285	1.87442
B230398E01Rik	ENSMUSG00000087660	RIKEN cDNA B230398E01 gene [Source:MGI Symbol;Acc:MGI:1925930]	0.0609654	0.170194	0.220038	0.134075	0.167637	0.265147	0.113401	0.233846	0.516142	0.216787	0.169481	0.434045
B2m	ENSMUSG00000060802	beta-2 microglobulin [Source:MGI Symbol;Acc:MGI:88127]	2831.67	3703.43	4090.67	3226.66	3929.42	4154.92	3212.44	3144.86	4326.63	4025.59	4115.18	4816.6
B330016D10Rik	ENSMUSG00000048406	RIKEN cDNA B330016D10 gene [Source:MGI Symbol;Acc:MGI:2444063]	0.257314	0.746898	0.88649	0.308664	0.463117	0.87747	0.522137	0.66397	1.09685	1.09414	0.641	0.932631
B3galnt2	ENSMUSG00000039242	UDP-GalNAc:betaGlcNAc beta 1,3-galactosaminyltransferase, polypeptide 2 [Source:MGI Symbol;Acc:MGI:2145517]	9.81719	9.59345	8.72776	9.68023	8.16569	8.74822	9.93305	10.2729	8.25862	9.32901	10.4615	8.34432
B3galt4	ENSMUSG00000067370	UDP-Gal:betaGlcNAc beta 1,3-galactosyltransferase, polypeptide 4 [Source:MGI Symbol;Acc:MGI:1859517]	4.07974	3.96776	5.09002	4.22023	3.61473	6.69482	4.35646	4.77189	6.49465	5.10438	5.64073	7.24353
B3galt5	ENSMUSG00000074892	UDP-Gal:betaGlcNAc beta 1,3-galactosyltransferase, polypeptide 5 [Source:MGI Symbol;Acc:MGI:2136878]	1.8477	1.03478	1.22416	1.63674	0.88467	0.842924	1.27621	1.76933	1.13598	0.789913	1.13147	0.800323
B3galt6	ENSMUSG00000050796	UDP-Gal:betaGal beta 1,3-galactosyltransferase, polypeptide 6 [Source:MGI Symbol;Acc:MGI:2152819]	2.54937	3.29027	3.54067	2.45699	3.07204	3.28142	4.00284	3.43211	4.27271	3.85583	3.51377	3.54108
B3gat2	ENSMUSG00000026156	beta-1,3-glucuronyltransferase 2 (glucuronosyltransferase S) [Source:MGI Symbol;Acc:MGI:2389490]	0.0384879	0.117517	0.150487	0.118499	0.126997	0.0313854	0.0214772	0.0147629	0.0751949	0.0894851	0.084067	0.173543
B3gat3	ENSMUSG00000071649	beta-1,3-glucuronyltransferase 3 (glucuronosyltransferase I) [Source:MGI Symbol;Acc:MGI:1919977]	16.1897	16.2161	18.4092	13.4099	15.8536	18.0541	15.855	15.2741	20.4861	16.5024	16.5042	20.6664
B3glct	ENSMUSG00000051950	beta-3-glucosyltransferase [Source:MGI Symbol;Acc:MGI:2685903]	2.37182	2.25291	2.19997	2.70288	2.32596	2.58334	2.49898	3.07919	2.85162	2.95347	3.16173	2.73958
B3gnt3	ENSMUSG00000031803	UDP-GlcNAc:betaGal beta-1,3-N-acetylglucosaminyltransferase 3 [Source:MGI Symbol;Acc:MGI:2152535]	2.20115	2.26341	1.79808	1.87329	1.78353	2.23042	1.9333	1.64863	1.29777	1.93451	1.56727	1.57639
B3gnt5	ENSMUSG00000022686	UDP-GlcNAc:betaGal beta-1,3-N-acetylglucosaminyltransferase 5 [Source:MGI Symbol;Acc:MGI:2137302]	2.38113	2.02784	1.57511	3.22276	2.04633	2.11029	1.47827	1.43314	1.07701	1.46388	1.43213	1.1338
B3gnt7	ENSMUSG00000079445	UDP-GlcNAc:betaGal beta-1,3-N-acetylglucosaminyltransferase 7 [Source:MGI Symbol;Acc:MGI:2384394]	0.211598	0.13593	0.164891	0.177677	0.142814	0.298042	0.0751401	0.0885414	0.131538	0.142066	0.0802134	0.178039
B3gnt8	ENSMUSG00000059479	UDP-GlcNAc:betaGal beta-1,3-N-acetylglucosaminyltransferase 8 [Source:MGI Symbol;Acc:MGI:2385269]	0.0307307	0.119032	0.105368	0.162199	0.121681	0.160382	0.0480158	0.0801543	0.108071	0.10087	0.175741	0.22754
B3gnt9	ENSMUSG00000069920	UDP-GlcNAc:betaGal beta-1,3-N-acetylglucosaminyltransferase 9 [Source:MGI Symbol;Acc:MGI:2142841]	1.62893	1.44865	1.64103	1.25207	1.53941	1.70232	1.44731	1.52866	1.57579	1.31073	1.54503	1.62135
B3gntl1	ENSMUSG00000046605	UDP-GlcNAc:betaGal beta-1,3-N-acetylglucosaminyltransferase-like 1 [Source:MGI Symbol;Acc:MGI:2441705]	3.66458	4.25666	5.44972	3.28334	3.56411	4.11356	4.02674	4.41644	6.1873	3.71251	4.43338	5.34685
B430305J03Rik	ENSMUSG00000053706	RIKEN cDNA B430305J03 gene [Source:MGI Symbol;Acc:MGI:3697707]	0.24721	0.146276	0.106681	0.184373	0.0709311	0.105178	0.143947	0.173154	0.167994	0.0970197	0.0384166	0.0765226
B430306N03Rik	ENSMUSG00000043740	RIKEN cDNA B430306N03 gene [Source:MGI Symbol;Acc:MGI:2443478]	0.529929	0.455699	0.57379	0.349625	0.437146	0.604992	0.371755	0.493645	0.28102	0.329249	0.396855	0.495859
B4galnt1	ENSMUSG00000006731	beta-1,4-N-acetyl-galactosaminyl transferase 1 [Source:MGI Symbol;Acc:MGI:1342057]	82.656	87.8684	87.5015	86.2343	96.2845	97.8304	94.3055	80.1294	73.9128	95.9221	89.487	84.9532
B4galnt2	ENSMUSG00000013418	beta-1,4-N-acetyl-galactosaminyl transferase 2 [Source:MGI Symbol;Acc:MGI:1342058]	21.0966	6.85782	8.63169	12.135	3.736	7.61249	13.049	19.2862	7.35857	8.53263	11.2321	6.28429
B4galnt4	ENSMUSG00000055629	beta-1,4-N-acetyl-galactosaminyl transferase 4 [Source:MGI Symbol;Acc:MGI:2652891]	47.3205	43.5581	64.6754	63.3124	51.229	91.2433	36.0035	58.355	59.7371	45.5358	88.1789	81.8384
B4galt1	ENSMUSG00000028413	UDP-Gal:betaGlcNAc beta 1,4- galactosyltransferase, polypeptide 1 [Source:MGI Symbol;Acc:MGI:95705]	42.1959	33.6466	33.9356	52.9997	36.1414	40.1568	27.2488	35.6578	32.1862	30.631	37.9339	34.4574
B4galt2	ENSMUSG00000028541	UDP-Gal:betaGlcNAc beta 1,4- galactosyltransferase, polypeptide 2 [Source:MGI Symbol;Acc:MGI:1858493]	0.268905	0.513338	0.306862	0.333953	0.391454	0.464362	0.370727	0.491452	0.509916	0.460795	0.60306	0.461727
B4galt3	ENSMUSG00000052423	UDP-Gal:betaGlcNAc beta 1,4-galactosyltransferase, polypeptide 3 [Source:MGI Symbol;Acc:MGI:1928767]	2.80212	2.92582	3.32957	2.70826	3.2301	2.76577	2.92424	2.90897	2.8866	2.7115	2.74014	2.91215
B4galt4	ENSMUSG00000022793	UDP-Gal:betaGlcNAc beta 1,4-galactosyltransferase, polypeptide 4 [Source:MGI Symbol;Acc:MGI:1928387]	0.284834	0.337077	0.357576	0.212433	0.347337	0.262568	0.359353	0.285011	0.362927	0.345519	0.191808	0.370309
B4galt5	ENSMUSG00000017929	UDP-Gal:betaGlcNAc beta 1,4-galactosyltransferase, polypeptide 5 [Source:MGI Symbol;Acc:MGI:1927169]	76.0704	69.7874	76.2727	80.5349	63.9706	67.6965	80.4247	98.3903	84.7766	82.7126	84.8094	76.3585
B4galt7	ENSMUSG00000021504	xylosylprotein beta1,4-galactosyltransferase, polypeptide 7 (galactosyltransferase I) [Source:MGI Symbol;Acc:MGI:2384987]	12.5993	15.2826	20.3813	14.395	14.6209	24.6492	11.1019	14.5877	20.1864	14.0595	21.0676	24.2202
B630019K06Rik	ENSMUSG00000052364	RIKEN cDNA B630019K06 gene [Source:MGI Symbol;Acc:MGI:2147918]	0.0462138	0.120949	0.138997	0.0813065	0.177905	0.175866	0.240693	0.354526	0.210675	0.341305	0.201884	0.37289
B930036N10Rik	ENSMUSG00000091993	RIKEN cDNA B930036N10 gene [Source:MGI Symbol;Acc:MGI:3702496]	0.0898196	0.182181	0.212743	0.0444444	0.148187	0.109867	0.200487	0.0947436	0.109677	0.17505	0.0401293	0.095921
B930059L03Rik	ENSMUSG00000113361	RIKEN cDNA B930059L03 gene [Source:MGI Symbol;Acc:MGI:2442724]	0.145418	0.152233	0.180416	0.119926	0.239915	0.20752	0.284015	0.278891	0.355135	0.149162	0.346504	0.414124
B930095G15Rik	ENSMUSG00000085133	RIKEN cDNA B930095G15 gene [Source:MGI Symbol;Acc:MGI:2443701]	0.590733	0.764188	0.746231	0.690398	0.807532	0.853333	0.82882	0.828665	0.840867	0.844854	0.8144	0.552754
B9d1	ENSMUSG00000001039	B9 protein domain 1 [Source:MGI Symbol;Acc:MGI:1351471]	0.274759	0.405305	0.405682	0.362549	0.618143	0.325899	0.362399	0.32575	0.732006	0.348447	0.357108	0.569063
B9d2	ENSMUSG00000063439	B9 protein domain 2 [Source:MGI Symbol;Acc:MGI:2387643]	10.2896	15.5132	16.1489	11.194	14.8992	15.6211	12.5832	12.1973	14.4357	13.9678	15.7477	18.3143
Babam1	ENSMUSG00000031820	BRISC and BRCA1 A complex member 1 [Source:MGI Symbol;Acc:MGI:1915501]	31.2566	31.6826	34.1271	30.4635	32.3595	36.2773	30.6203	29.903	31.0827	30.4395	31.2297	33.8625
Babam2	ENSMUSG00000052139	BRISC and BRCA1 A complex member 2 [Source:MGI Symbol;Acc:MGI:1333875]	13.9403	16.9895	17.79	16.1651	21.3651	20.3602	19.6728	17.9534	19.3982	23.3567	21.9431	21.165
Bace1	ENSMUSG00000032086	beta-site APP cleaving enzyme 1 [Source:MGI Symbol;Acc:MGI:1346542]	0.539059	0.531513	0.497708	0.521067	0.372288	0.327131	0.468702	0.552983	0.440864	0.241749	0.321119	0.258832
Bace2	ENSMUSG00000040605	beta-site APP-cleaving enzyme 2 [Source:MGI Symbol;Acc:MGI:1860440]	0.0655853	0.0607368	0.0682823	0.146454	0.258026	0.197473	0.0900881	0.104497	0.049283	0.0910782	0.132235	0.0646527
Bach1	ENSMUSG00000025612	BTB and CNC homology 1, basic leucine zipper transcription factor 1 [Source:MGI Symbol;Acc:MGI:894680]	5.435	3.34709	2.56822	5.02179	3.04914	2.83566	3.44971	3.48769	2.94399	3.21284	3.22997	2.92502
Bach2	ENSMUSG00000040270	BTB and CNC homology, basic leucine zipper transcription factor 2 [Source:MGI Symbol;Acc:MGI:894679]	2.18966	1.49187	0.982452	3.30657	2.25867	2.05652	1.22859	0.908984	1.00889	1.53732	1.27815	1.53328
Bach2it1	ENSMUSG00000087049	BTB and CNC homology 2, intronic transcript 1 [Source:MGI Symbol;Acc:MGI:3651084]	1.7372	2.64132	1.71677	2.40142	3.68495	2.96815	2.21577	0.253843	0.808098	1.69706	1.97115	3.29814
Bad	ENSMUSG00000024959	BCL2-associated agonist of cell death [Source:MGI Symbol;Acc:MGI:1096330]	5.47542	6.09028	6.49844	4.65924	6.33884	7.4332	6.18029	6.05004	6.07811	6.86729	6.6161	6.99911
Bag1	ENSMUSG00000028416	BCL2-associated athanogene 1 [Source:MGI Symbol;Acc:MGI:108047]	96.6289	121.707	132.274	102.516	122.923	135.466	113.999	111.102	133.061	126.007	124.226	144.772
Bag2	ENSMUSG00000042215	BCL2-associated athanogene 2 [Source:MGI Symbol;Acc:MGI:1891254]	2.14625	2.7779	2.49994	2.23128	2.40354	2.5245	2.83083	2.65432	1.88058	3.03139	2.74302	2.07441
Bag3	ENSMUSG00000030847	BCL2-associated athanogene 3 [Source:MGI Symbol;Acc:MGI:1352493]	3.91378	3.98339	2.90081	3.52484	3.07479	2.9889	4.50665	5.28999	3.33774	3.92532	4.47786	3.02969
Bag4	ENSMUSG00000037316	BCL2-associated athanogene 4 [Source:MGI Symbol;Acc:MGI:1914634]	4.35133	3.15729	2.75194	4.67396	3.2394	2.70394	3.37858	3.85465	2.48738	3.64497	2.83142	2.48964
Bag5	ENSMUSG00000049792	BCL2-associated athanogene 5 [Source:MGI Symbol;Acc:MGI:1917619]	11.9148	12.9715	13.4564	12.6863	13.6633	13.2998	13.2621	13.5462	11.9646	13.3184	12.7966	10.5272
Bag6	ENSMUSG00000024392	BCL2-associated athanogene 6 [Source:MGI Symbol;Acc:MGI:1919439]	37.5365	31.1993	31.784	35.743	31.5295	33.6324	33.5327	32.6218	32.0712	32.0789	31.2583	33.1557
Bahcc1	ENSMUSG00000039741	BAH domain and coiled-coil containing 1 [Source:MGI Symbol;Acc:MGI:2679272]	0.0572622	0.0749323	0.0710436	0.0519464	0.0885682	0.0817166	0.035948	0.118057	0.0629296	0.0352418	0.093806	0.096824
Bahd1	ENSMUSG00000040007	bromo adjacent homology domain containing 1 [Source:MGI Symbol;Acc:MGI:2139371]	13.7184	11.9811	12.2627	13.5537	10.2468	13.3852	11.5209	13.6261	12.7176	12.0903	14.1995	13.3626
Baiap2	ENSMUSG00000025372	brain-specific angiogenesis inhibitor 1-associated protein 2 [Source:MGI Symbol;Acc:MGI:2137336]	6.24112	7.01758	8.4363	5.40603	5.41796	7.34484	5.9246	9.89361	10.9632	7.80968	12.3074	12.0193
Baiap3	ENSMUSG00000047507	BAI1-associated protein 3 [Source:MGI Symbol;Acc:MGI:2685783]	1.30766	1.7234	2.47218	1.62277	2.20877	2.85628	2.00669	2.2989	5.07919	2.48463	3.06953	6.61667
Bak1	ENSMUSG00000057789	BCL2-antagonist/killer 1 [Source:MGI Symbol;Acc:MGI:1097161]	107.005	106.439	107.768	99.2924	94.4473	96.8971	113.224	108.593	101.122	104.154	102.257	99.5211
Bambi	ENSMUSG00000024232	BMP and activin membrane-bound inhibitor [Source:MGI Symbol;Acc:MGI:1915260]	0.39994	0.394055	0.566068	0.60016	0.271695	0.409268	1.18152	0.950512	1.11844	1.6152	1.27998	1.27295
Bambi-ps1	ENSMUSG00000081219	BMP and activin membrane-bound inhibitor, pseudogene (Xenopus laevis) [Source:MGI Symbol;Acc:MGI:1932402]	0.806556	1.12581	0.667114	1.15295	1.33068	1.42505	1.35024	1.23749	1.05053	1.10309	1.36132	2.39262
Banf1	ENSMUSG00000024844	BAF nuclear assembly factor 1 [Source:MGI Symbol;Acc:MGI:1346330]	105.486	153.63	172.266	104.832	153.103	160.284	136.756	137.075	179.745	163.279	150.838	176.107
Bank1	ENSMUSG00000037922	B cell scaffold protein with ankyrin repeats 1 [Source:MGI Symbol;Acc:MGI:2442120]	0.643147	0.523051	0.489192	0.511991	0.289386	0.277402	0.587279	0.611635	0.529614	0.418721	0.481281	0.363285
Banp	ENSMUSG00000025316	BTG3 associated nuclear protein [Source:MGI Symbol;Acc:MGI:1889023]	1.66192	2.1355	1.9922	1.40126	2.14797	2.59304	2.12263	1.98834	3.02423	2.1515	2.28024	3.59661
Bap1	ENSMUSG00000021901	Brca1 associated protein 1 [Source:MGI Symbol;Acc:MGI:1206586]	18.0509	19.5463	17.0619	16.9891	17.933	17.0761	18.6186	17.166	17.4174	16.4862	16.2914	16.5906
Bard1	ENSMUSG00000026196	BRCA1 associated RING domain 1 [Source:MGI Symbol;Acc:MGI:1328361]	7.34067	6.70203	6.62353	8.00683	6.43823	5.8599	5.60296	6.86117	6.51145	5.94293	5.90587	6.21739
Basp1	ENSMUSG00000045763	brain abundant, membrane attached signal protein 1 [Source:MGI Symbol;Acc:MGI:1917600]	16.0032	24.3211	17.1383	10.7673	16.959	13.9221	19.5624	16.3031	14.0851	17.244	15.7391	13.2266
Batf	ENSMUSG00000034266	basic leucine zipper transcription factor, ATF-like [Source:MGI Symbol;Acc:MGI:1859147]	23.6307	37.0183	40.7546	22.6296	37.6792	39.2783	33.7007	28.3319	39.5883	35.6937	30.4465	40.861
Batf3	ENSMUSG00000026630	basic leucine zipper transcription factor, ATF-like 3 [Source:MGI Symbol;Acc:MGI:1925491]	4.55954	6.05131	4.31643	6.04926	8.22126	7.07055	6.14535	6.49867	4.04029	9.32316	10.3599	6.45688
Bax	ENSMUSG00000003873	BCL2-associated X protein [Source:MGI Symbol;Acc:MGI:99702]	43.0723	63.262	81.2598	44.0418	68.0627	77.7006	56.7214	51.4813	75.7166	62.7547	63.0778	74.5605
Baz1a	ENSMUSG00000035021	bromodomain adjacent to zinc finger domain 1A [Source:MGI Symbol;Acc:MGI:1309478]	24.2553	16.2541	13.4654	21.1291	13.2596	11.9564	18.5348	22.5769	14.2469	16.1137	15.3628	11.0007
Baz1b	ENSMUSG00000002748	bromodomain adjacent to zinc finger domain, 1B [Source:MGI Symbol;Acc:MGI:1353499]	19.5908	14.5474	12.4965	20.8678	12.3589	13.1954	16.4966	18.3344	16.0518	15.1539	14.7973	15.7241
Baz2a	ENSMUSG00000040054	bromodomain adjacent to zinc finger domain, 2A [Source:MGI Symbol;Acc:MGI:2151152]	16.4092	10.437	8.17768	14.4495	9.30557	8.92074	9.11332	11.0663	8.38973	8.45653	9.61377	8.26891
Baz2b	ENSMUSG00000026987	bromodomain adjacent to zinc finger domain, 2B [Source:MGI Symbol;Acc:MGI:2442782]	0.926718	0.695668	0.613881	0.805271	0.663777	0.685662	0.489384	0.599951	0.432767	0.450711	0.546662	0.482765
Bbc3	ENSMUSG00000002083	BCL2 binding component 3 [Source:MGI Symbol;Acc:MGI:2181667]	4.83326	5.70696	7.28537	6.69891	5.65601	9.34922	5.08055	4.22516	4.83124	5.47267	5.57982	7.22888
Bbip1	ENSMUSG00000084957	BBSome interacting protein 1 [Source:MGI Symbol;Acc:MGI:1913610]	6.43584	9.84123	10.8557	5.80856	8.79864	8.13763	7.39457	7.68317	10.8962	8.15917	7.94769	10.3739
Bbof1	ENSMUSG00000057265	basal body orientation factor 1 [Source:MGI Symbol;Acc:MGI:1920123]	0.112164	0.141883	0.185544	0.185002	0.16963	0.137198	0.104317	0.129068	0.219137	0.153402	0.133633	0.159711
Bbs1	ENSMUSG00000006464	Bardet-Biedl syndrome 1 (human) [Source:MGI Symbol;Acc:MGI:1277215]	0.124441	0.238834	0.107606	0.0752594	0.111208	0.135303	0.0983754	0.151152	0.101302	0.072332	0.09884	0.0590642
Bbs10	ENSMUSG00000035759	Bardet-Biedl syndrome 10 (human) [Source:MGI Symbol;Acc:MGI:1919019]	0.717762	0.566966	0.612315	0.774898	0.602857	0.638517	0.568024	1.03117	0.994366	0.439066	0.715212	0.966278
Bbs12	ENSMUSG00000051444	Bardet-Biedl syndrome 12 (human) [Source:MGI Symbol;Acc:MGI:2686651]	6.17433	8.33611	10.2285	8.53508	7.94983	10.5227	5.97937	9.69872	13.4033	7.43908	11.7737	13.9318
Bbs2	ENSMUSG00000031755	Bardet-Biedl syndrome 2 (human) [Source:MGI Symbol;Acc:MGI:2135267]	0.841228	0.981299	0.997602	0.951441	0.733594	0.842787	0.925442	0.792848	1.0096	0.818507	1.03088	1.26628
Bbs4	ENSMUSG00000025235	Bardet-Biedl syndrome 4 (human) [Source:MGI Symbol;Acc:MGI:2143311]	1.891	2.44522	1.97974	1.30411	1.83711	1.66562	1.63248	1.64274	1.93092	1.5139	1.71915	1.64183
Bbs5	ENSMUSG00000063145	Bardet-Biedl syndrome 5 (human) [Source:MGI Symbol;Acc:MGI:1919819]	0.537044	0.664434	0.484578	0.257687	0.241645	0.185792	0.435905	0.586773	0.540517	0.387278	0.542892	0.532973
Bbs7	ENSMUSG00000037325	Bardet-Biedl syndrome 7 (human) [Source:MGI Symbol;Acc:MGI:1918742]	0.140262	0.17002	0.13322	0.214301	0.146152	0.144478	0.123584	0.147243	0.187497	0.151445	0.131928	0.126139
Bbs9	ENSMUSG00000035919	Bardet-Biedl syndrome 9 (human) [Source:MGI Symbol;Acc:MGI:2442833]	3.5437	3.10593	3.17449	3.20421	2.9653	2.66106	4.02608	3.32481	2.97607	3.67153	2.96905	2.63185
Bbx	ENSMUSG00000022641	bobby sox HMG box containing [Source:MGI Symbol;Acc:MGI:1917758]	5.28294	3.24911	2.82319	5.05632	2.7451	2.54462	3.46384	3.88945	2.6816	3.31917	3.14372	2.437
BC002059	ENSMUSG00000060149	cDNA sequence BC002059 [Source:MGI Symbol;Acc:MGI:2384864]	5.17595	7.38074	7.70941	5.04698	6.96967	6.36222	5.58549	6.07282	8.25349	6.52718	6.8468	7.39716
BC003965	ENSMUSG00000067722	cDNA sequence BC003965 [Source:MGI Symbol;Acc:MGI:2670966]	6.79593	9.31172	12.4603	6.48485	9.45955	10.8332	9.35578	9.77889	13.6525	11.416	9.19456	11.6996
BC004004	ENSMUSG00000052712	cDNA sequence BC004004 [Source:MGI Symbol;Acc:MGI:2136782]	3.91885	4.01238	4.30535	3.75574	4.18935	4.51014	4.57275	4.4848	4.75432	4.84155	4.83454	4.90656
BC005537	ENSMUSG00000019132	cDNA sequence BC005537 [Source:MGI Symbol;Acc:MGI:2441726]	48.4162	44.4751	43.5082	49.2452	43.2894	41.5951	45.9718	48.5764	50.5988	48.0255	48.1356	52.1433
BC005624	ENSMUSG00000026851	cDNA sequence BC005624 [Source:MGI Symbol;Acc:MGI:2385132]	12.4708	11.7916	10.8694	10.997	10.8077	10.9015	11.481	11.8655	9.52777	9.79546	9.56795	7.99767
BC017158	ENSMUSG00000030780	cDNA sequence BC017158 [Source:MGI Symbol;Acc:MGI:2384572]	2.48418	2.95866	3.37848	2.52732	3.01742	3.26469	2.72426	2.83372	3.62951	2.81845	2.97682	3.81407
BC022960	ENSMUSG00000081137	cDNA sequence BC022960 [Source:MGI Symbol;Acc:MGI:2670977]	0.504227	1.07867	0.830809	0.549625	0.831887	0.750847	1.17442	1.05953	1.02795	1.33125	1.38431	1.62324
BC023105	ENSMUSG00000063388	cDNA sequence BC023105 [Source:MGI Symbol;Acc:MGI:2384767]	0.45811	0.256917	0.560982	0.215887	0.323915	0.640407	0.328676	0.251025	0.25572	0.537032	0.58478	0.512525
BC024063	ENSMUSG00000112160	cDNA sequence BC024063 [Source:MGI Symbol;Acc:MGI:2670978]	0.452492	0.404936	0.210728	0.269645	0.240817	0.28567	0.211776	0.246347	0.142588	0.323401	0.313027	0.124704
BC024978	ENSMUSG00000078786	cDNA sequence BC024978 [Source:MGI Symbol;Acc:MGI:3041247]	0.74251	0.719423	0.864785	0.792141	0.608162	1.09074	0.787539	0.783719	0.905377	0.808078	0.94737	0.922294
BC025920	ENSMUSG00000074862	cDNA sequence BC025920 [Source:MGI Symbol;Acc:MGI:2670983]	1.11932	1.94037	2.11768	1.55637	1.38998	1.92368	1.27609	1.4773	2.16334	1.5506	1.74941	2.5878
BC029722	ENSMUSG00000074649	cDNA sequence BC029722 [Source:MGI Symbol;Acc:MGI:3584273]	18.3305	23.497	25.9656	19.1484	23.6979	25.2747	22.4376	22.6431	25.9932	25.1103	25.3909	27.5042
BC031181	ENSMUSG00000036299	cDNA sequence BC031181 [Source:MGI Symbol;Acc:MGI:3039614]	35.0646	34.9992	38.3334	28.6165	31.4863	31.0884	35.6944	33.7645	39.0702	33.9254	31.4681	33.9034
BC034090	ENSMUSG00000033722	cDNA sequence BC034090 [Source:MGI Symbol;Acc:MGI:2672904]	0.232294	0.407835	0.340601	0.121329	0.255497	0.181534	0.340269	0.259879	0.293105	0.238274	0.219099	0.186055
BC035044	ENSMUSG00000090164	cDNA sequence BC035044 [Source:MGI Symbol;Acc:MGI:2448540]	19.8448	21.498	21.7366	18.8271	17.6964	16.7972	24.5869	22.1419	23.2628	23.6847	18.0766	19.0646
BC043934	ENSMUSG00000056418	cDNA sequence BC043934 [Source:MGI Symbol;Acc:MGI:2679715]	1.11466	1.15806	1.17339	1.98337	1.56036	2.34127	1.05553	1.14014	1.58382	0.886968	1.91154	1.70742
BC048403	ENSMUSG00000053684	cDNA sequence BC048403 [Source:MGI Symbol;Acc:MGI:2670984]	5.13871	4.11767	4.0757	5.40774	4.04012	3.43511	5.35273	4.95442	3.49528	5.17468	4.00594	2.69195
BC049715	ENSMUSG00000047515	cDNA sequence BC049715 [Source:MGI Symbol;Acc:MGI:3605234]	0.480289	0.373876	0.33336	0.560624	0.243813	0.411742	0.426073	0.53378	0.433086	0.384017	0.484185	0.31564
BC051226	ENSMUSG00000092564	cDNA sequence BC051226 [Source:MGI Symbol;Acc:MGI:3039585]	0.641201	0.969586	1.09283	0.470042	1.29295	0.929556	0.556588	1.09309	0.55677	0.906175	1.18834	1.57241
BC052040	ENSMUSG00000040282	cDNA sequence BC052040 [Source:MGI Symbol;Acc:MGI:3026886]	3.09245	3.1416	3.30217	3.34411	3.1246	2.83513	2.9612	2.66713	2.75277	3.06319	2.64881	2.90517
BC055324	ENSMUSG00000041406	cDNA sequence BC055324 [Source:MGI Symbol;Acc:MGI:3590554]	3.80826	3.84615	3.98151	4.78457	4.32053	4.06765	4.13245	4.7244	4.57288	4.51832	3.65718	4.13866
BC064078	ENSMUSG00000087150	cDNA sequence BC064078 [Source:MGI Symbol;Acc:MGI:3040692]	1.70284	1.83988	1.88888	1.66973	1.85574	1.60517	1.65636	1.58196	1.52609	1.75629	2.01015	1.24571
BC065397	ENSMUSG00000087368	cDNA sequence BC065397 [Source:MGI Symbol;Acc:MGI:3584520]	0.135841	0.154058	0.173641	0.224055	0.112057	0.203084	0.252676	0.199735	0.464444	0.213652	0.269736	0.290137
Bc1	ENSMUSG00000115783	brain cytoplasmic RNA 1 [Source:MGI Symbol;Acc:MGI:104905]	5.92115	16.7363	14.1047	5.62539	19.147	12.7472	5.02231	9.8115	21.7484	9.91207	10.4406	24.9562
BC147527	ENSMUSG00000094796	cDNA sequence BC147527 [Source:MGI Symbol;Acc:MGI:4840510]	4.01643	4.85756	5.76246	4.60847	4.40389	5.16716	4.62175	5.64563	10.0403	6.26418	6.12267	12.3616
Bcam	ENSMUSG00000002980	basal cell adhesion molecule [Source:MGI Symbol;Acc:MGI:1929940]	0.14926	0.11068	0.0673389	0.164125	0.184689	0.263717	0.0416453	0.0667936	0.0486021	0.0408272	0.16301	0.0531329
Bcap29	ENSMUSG00000020650	B cell receptor associated protein 29 [Source:MGI Symbol;Acc:MGI:101917]	17.0956	17.2025	17.1946	18.7464	17.2117	16.835	17.9269	19.6259	18.0162	20.0598	19.206	15.2355
Bcap31	ENSMUSG00000002015	B cell receptor associated protein 31 [Source:MGI Symbol;Acc:MGI:1350933]	106.575	136.788	138.339	108.065	135.117	128.192	128.961	129.761	149.547	147.186	141.13	137.995
Bcar3	ENSMUSG00000028121	breast cancer anti-estrogen resistance 3 [Source:MGI Symbol;Acc:MGI:1352501]	0.198808	0.301039	0.377992	0.224855	0.175714	0.196861	0.356594	0.288688	0.346801	0.215579	0.203024	0.121322
Bcas2	ENSMUSG00000005687	breast carcinoma amplified sequence 2 [Source:MGI Symbol;Acc:MGI:1915433]	13.4507	16.0262	16.3975	13.3352	15.2229	13.0972	15.2039	15.9716	14.5561	16.1547	14.2218	14.4676
Bcas3	ENSMUSG00000059439	breast carcinoma amplified sequence 3 [Source:MGI Symbol;Acc:MGI:2385848]	3.05373	2.18029	2.47809	3.41684	2.83732	2.95412	2.77321	2.72891	2.18461	2.81173	2.9994	2.56052
Bcat1	ENSMUSG00000030268	branched chain aminotransferase 1, cytosolic [Source:MGI Symbol;Acc:MGI:104861]	5.43368	6.04134	4.94136	4.71418	4.76048	3.57818	6.60257	6.98773	3.90279	5.18039	5.50241	2.9842
Bcat2	ENSMUSG00000030826	branched chain aminotransferase 2, mitochondrial [Source:MGI Symbol;Acc:MGI:1276534]	12.1411	16.8168	17.6937	12.3989	16.2434	16.2237	15.0986	14.7066	16.7836	15.0783	15.5346	14.7309
Bccip	ENSMUSG00000030983	BRCA2 and CDKN1A interacting protein [Source:MGI Symbol;Acc:MGI:1913415]	29.9695	38.7014	39.3205	27.3596	36.27	36.5868	38.1323	37.5642	43.7902	40.9346	38.4273	39.7547
Bcdin3d	ENSMUSG00000037525	BCDIN3 domain containing [Source:MGI Symbol;Acc:MGI:1922534]	1.95016	2.78923	2.58544	2.03153	2.85053	2.66442	2.12875	2.38843	2.37294	2.5759	2.64953	2.49672
Bckdha	ENSMUSG00000060376	branched chain ketoacid dehydrogenase E1, alpha polypeptide [Source:MGI Symbol;Acc:MGI:107701]	9.38703	10.5947	11.4382	11.6122	12.6523	17.0524	12.2069	11.6698	12.6085	14.9073	14.8534	15.4845
Bckdhb	ENSMUSG00000032263	branched chain ketoacid dehydrogenase E1, beta polypeptide [Source:MGI Symbol;Acc:MGI:88137]	2.29262	3.57701	5.13182	2.23977	3.5642	4.31432	3.81341	3.58517	4.78063	3.99778	3.72946	5.58726
Bckdk	ENSMUSG00000030802	branched chain ketoacid dehydrogenase kinase [Source:MGI Symbol;Acc:MGI:1276121]	13.9023	14.0127	15.2648	15.4314	15.1903	16.8779	15.3955	15.1508	15.3584	16.4009	16.884	16.2075
Bcl10	ENSMUSG00000028191	B cell leukemia/lymphoma 10 [Source:MGI Symbol;Acc:MGI:1337994]	8.43927	8.30086	8.01599	7.16691	7.86783	6.86768	7.72563	6.88209	6.25114	7.84094	6.45031	5.99595
Bcl11b	ENSMUSG00000048251	B cell leukemia/lymphoma 11B [Source:MGI Symbol;Acc:MGI:1929913]	9.73781	7.04862	9.10076	12.2083	6.12682	9.75299	7.40769	12.1519	13.169	7.06893	12.5427	13.1951
Bcl2	ENSMUSG00000057329	B cell leukemia/lymphoma 2 [Source:MGI Symbol;Acc:MGI:88138]	57.5712	47.5322	45.4814	68.0076	53.7318	54.3919	42.7929	44.8553	43.1695	48.9149	50.3674	53.3595
Bcl2a1b	ENSMUSG00000089929	B cell leukemia/lymphoma 2 related protein A1b [Source:MGI Symbol;Acc:MGI:1278326]	3.99362	6.883	7.25088	3.59878	6.18703	5.63956	4.51144	4.44606	6.75578	5.03561	6.84691	8.46046
Bcl2a1d	ENSMUSG00000099974	B cell leukemia/lymphoma 2 related protein A1d [Source:MGI Symbol;Acc:MGI:1278325]	4.97953	5.86451	6.48997	3.1636	4.25981	3.68463	5.71178	5.51778	8.28736	4.31318	5.65797	5.12083
Bcl2l1	ENSMUSG00000007659	BCL2-like 1 [Source:MGI Symbol;Acc:MGI:88139]	52.5878	47.6134	53.8543	45.3253	42.0277	47.8856	43.759	56.1438	46.2942	48.7281	55.6655	46.3908
Bcl2l11	ENSMUSG00000027381	BCL2-like 11 (apoptosis facilitator) [Source:MGI Symbol;Acc:MGI:1197519]	6.98272	5.05835	6.71641	13.9155	8.44602	12.5279	4.03757	5.75593	6.53554	5.32331	7.51035	8.58787
Bcl2l12	ENSMUSG00000003190	BCL2-like 12 (proline rich) [Source:MGI Symbol;Acc:MGI:1922986]	5.31609	7.43084	8.59415	6.13783	7.10952	8.90002	6.36002	6.99781	9.3633	7.51844	8.2289	9.80608
Bcl2l13	ENSMUSG00000009112	BCL2-like 13 (apoptosis facilitator) [Source:MGI Symbol;Acc:MGI:2136959]	7.66996	6.26267	5.96076	7.24388	5.68423	6.06178	7.08942	7.61689	5.92729	6.62802	6.10767	5.2487
Bcl2l14	ENSMUSG00000030200	BCL2-like 14 (apoptosis facilitator) [Source:MGI Symbol;Acc:MGI:1914063]	0.155544	0.208631	0.192979	0.102621	0.080194	0.0634201	0.108497	0.096951	0.113959	0.0877515	0.115822	0.0968975
Bcl2l2	ENSMUSG00000089682	BCL2-like 2 [Source:MGI Symbol;Acc:MGI:108052]	4.07532	4.31766	3.36338	3.38885	3.47213	3.44689	4.12031	4.40562	3.78067	3.94423	4.03728	3.33951
Bcl3	ENSMUSG00000053175	B cell leukemia/lymphoma 3 [Source:MGI Symbol;Acc:MGI:88140]	9.9837	13.0603	16.5516	11.519	15.7022	20.0321	10.4426	10.0392	18.4689	13.7598	17.0471	24.3798
Bcl6	ENSMUSG00000022508	B cell leukemia/lymphoma 6 [Source:MGI Symbol;Acc:MGI:107187]	0.172226	0.0901486	0.11789	0.0940364	0.137172	0.106543	0.152445	0.186793	0.313277	0.136454	0.0919821	0.304427
Bcl7a	ENSMUSG00000029438	B cell CLL/lymphoma 7A [Source:MGI Symbol;Acc:MGI:1924295]	1.09853	1.12587	1.31278	1.53251	1.16213	1.29926	1.61908	1.64364	2.09707	1.55172	1.56855	2.00599
Bcl7b	ENSMUSG00000029681	B cell CLL/lymphoma 7B [Source:MGI Symbol;Acc:MGI:1332238]	12.033	11.7999	11.7984	10.6361	11.9333	12.3095	12.5613	11.0214	10.7037	11.6942	11.2205	10.3699
Bcl7c	ENSMUSG00000030814	B cell CLL/lymphoma 7C [Source:MGI Symbol;Acc:MGI:1332237]	3.53714	4.6719	5.76175	3.76584	5.29028	5.4004	4.80234	4.93247	6.28629	5.7373	5.33664	6.80955
Bcl9	ENSMUSG00000038256	B cell CLL/lymphoma 9 [Source:MGI Symbol;Acc:MGI:1924828]	2.30845	1.59794	1.25401	2.16331	1.29801	1.51364	1.6089	1.58659	0.929628	1.36467	1.72315	0.99952
Bcl9l	ENSMUSG00000063382	B cell CLL/lymphoma 9-like [Source:MGI Symbol;Acc:MGI:1933114]	6.14413	4.15091	5.2117	8.35017	3.65251	6.66148	3.39805	6.04539	5.76384	3.08634	5.87983	6.72266
Bclaf1	ENSMUSG00000037608	BCL2-associated transcription factor 1 [Source:MGI Symbol;Acc:MGI:1917580]	18.4869	18.0534	14.7661	17.4623	15.9473	13.5549	18.3918	18.555	14.866	17.6477	15.7483	12.0306
Bclaf3	ENSMUSG00000044150	Bclaf1 and Thrap3 family member 3 [Source:MGI Symbol;Acc:MGI:2685992]	4.20865	4.26473	4.38739	4.74463	3.3302	3.11878	3.14658	4.60158	4.47051	3.41335	3.914	4.1309
Bco1	ENSMUSG00000031845	beta-carotene oxygenase 1 [Source:MGI Symbol;Acc:MGI:1926923]	0.86058	1.60526	1.17182	0.68133	0.955144	0.9442	1.60657	1.4044	2.10932	1.18126	0.932091	1.40362
Bco2	ENSMUSG00000032066	beta-carotene oxygenase 2 [Source:MGI Symbol;Acc:MGI:2177469]	0.244226	0.216338	0.152562	0.495785	0.52691	0.153198	0.104834	0.158532	0.146816	0.0924972	0.134295	0.214003
Bcor	ENSMUSG00000040363	BCL6 interacting corepressor [Source:MGI Symbol;Acc:MGI:1918708]	13.4026	8.57516	8.73335	13.2319	7.57521	8.05754	10.838	14.2514	10.4866	10.4782	11.5315	9.31649
Bcorl1	ENSMUSG00000036959	BCL6 co-repressor-like 1 [Source:MGI Symbol;Acc:MGI:2443910]	1.0326	0.745934	0.834754	1.17141	0.894202	0.906818	1.18894	1.22945	0.921987	0.893354	0.968608	0.997957
Bcr	ENSMUSG00000009681	BCR activator of RhoGEF and GTPase [Source:MGI Symbol;Acc:MGI:88141]	18.309	15.0046	13.5529	15.2236	12.6629	12.8664	16.8176	17.1648	13.6667	14.3266	14.9956	12.5682
Bcs1l	ENSMUSG00000026172	BCS1-like (yeast) [Source:MGI Symbol;Acc:MGI:1914071]	5.04637	6.024	6.61713	4.57491	5.89982	6.30591	4.96346	5.58412	4.96508	6.31581	6.55295	8.01267
Bdh1	ENSMUSG00000046598	3-hydroxybutyrate dehydrogenase, type 1 [Source:MGI Symbol;Acc:MGI:1919161]	12.7619	13.9225	14.1931	13.1934	14.1154	13.503	13.0665	12.4517	12.3167	12.6474	11.9857	11.0313
Bdp1	ENSMUSG00000049658	B double prime 1, subunit of RNA polymerase III transcription initiation factor IIIB [Source:MGI Symbol;Acc:MGI:1347077]	7.50968	4.17117	3.20695	7.2613	3.21523	3.40837	4.77369	5.50858	3.24943	4.10035	4.02338	2.85732
BE692007	ENSMUSG00000099757	expressed sequence BE692007 [Source:MGI Symbol;Acc:MGI:3035348]	1.26909	1.17343	1.32339	2.60713	1.50451	1.98303	1.2213	1.33502	2.61308	1.25967	1.77456	2.46713
Becn1	ENSMUSG00000035086	beclin 1, autophagy related [Source:MGI Symbol;Acc:MGI:1891828]	23.7051	24.1646	23.3	21.8412	21.7243	20.6579	22.1568	22.2638	21.6107	20.8156	20.2642	19.9925
Bend3	ENSMUSG00000038214	BEN domain containing 3 [Source:MGI Symbol;Acc:MGI:2677212]	3.23853	2.27547	2.37457	3.18764	2.37788	2.11272	3.53621	3.07977	2.02926	2.99749	2.46798	1.6119
Bend4	ENSMUSG00000092060	BEN domain containing 4 [Source:MGI Symbol;Acc:MGI:3648414]	1.80718	1.16715	1.01324	1.44988	1.26167	1.10937	1.66204	1.63955	1.55698	1.73397	1.63519	1.87406
Bend5	ENSMUSG00000028545	BEN domain containing 5 [Source:MGI Symbol;Acc:MGI:1914871]	0.340248	0.27704	0.221728	0.174597	0.343047	0.215802	0.126578	0.0435031	0.0738613	0.201648	0.157645	0.134578
Bend6	ENSMUSG00000042182	BEN domain containing 6 [Source:MGI Symbol;Acc:MGI:2444572]	0.651343	0.620988	0.640185	0.567856	0.940278	0.777749	0.532219	0.722741	1.18165	0.792188	0.95616	1.25868
Bet1	ENSMUSG00000032757	Bet1 golgi vesicular membrane trafficking protein [Source:MGI Symbol;Acc:MGI:1343104]	4.81108	6.53301	7.01694	4.36358	6.35348	4.95844	5.7623	6.57958	7.50296	6.47778	7.11728	7.79228
Bet1l	ENSMUSG00000025484	Bet1 golgi vesicular membrane trafficking protein like [Source:MGI Symbol;Acc:MGI:1913128]	6.33139	7.11811	7.12971	5.24638	7.34022	6.87853	6.39212	5.69104	7.11903	7.18614	6.94363	7.3097
Bex3	ENSMUSG00000046432	brain expressed X-linked 3 [Source:MGI Symbol;Acc:MGI:1338016]	39.054	49.7675	55.5701	40.0388	54.9868	54.8903	43.4037	42.7596	46.4996	49.0612	48.1857	55.2016
Bex6	ENSMUSG00000075269	brain expressed family member 6 [Source:MGI Symbol;Acc:MGI:3588247]	2.45762	1.75604	2.11193	1.54423	1.48027	0.5726	2.351	2.27439	2.13401	2.97705	1.53373	1.94412
Bfar	ENSMUSG00000022684	bifunctional apoptosis regulator [Source:MGI Symbol;Acc:MGI:1914368]	5.02903	5.86254	6.68746	5.29088	5.69344	6.31921	5.42077	6.12377	8.5177	5.40665	6.27692	8.25378
Bfsp2	ENSMUSG00000032556	beaded filament structural protein 2, phakinin [Source:MGI Symbol;Acc:MGI:1333828]	2.53082	3.64296	3.86939	1.54604	2.93825	2.86637	4.00141	3.55941	4.44092	3.11516	3.57361	3.20324
Bhlha15	ENSMUSG00000052271	basic helix-loop-helix family, member a15 [Source:MGI Symbol;Acc:MGI:891976]	0.193598	0.292085	0.174685	0.150268	0.187884	0.0742926	0.394002	0.262089	0.111246	0.158865	0.176382	0.14594
Bhlhb9	ENSMUSG00000072964	basic helix-loop-helix domain containing, class B9 [Source:MGI Symbol;Acc:MGI:1917487]	5.12298	4.60807	4.03159	4.74721	4.39013	3.60976	4.72758	4.87759	4.50238	4.44197	4.25668	3.77716
Bhlhe40	ENSMUSG00000030103	basic helix-loop-helix family, member e40 [Source:MGI Symbol;Acc:MGI:1097714]	134.466	101.286	75.4837	99.3831	96.5098	72.0392	101.576	95.5315	62.5216	100.64	82.661	59.2945
Bhlhe41	ENSMUSG00000030256	basic helix-loop-helix family, member e41 [Source:MGI Symbol;Acc:MGI:1930704]	0.0769749	0.108476	0.0694549	0.140635	0.146533	0.0482847	0.066083	0.0590507	0.115683	0.0971772	0.0493814	0.126467
Bicd2	ENSMUSG00000037933	BICD cargo adaptor 2 [Source:MGI Symbol;Acc:MGI:1924145]	18.4335	14.7896	14.3987	18.0637	13.7821	14.4667	14.6315	15.388	14.1668	12.9138	13.2326	13.976
Bicdl1	ENSMUSG00000041609	BICD family like cargo adaptor 1 [Source:MGI Symbol;Acc:MGI:1922915]	15.2646	14.6574	15.6918	18.1976	15.5987	18.8455	15.0021	18.4724	18.1942	16.9648	20.7272	22.7752
Bicra	ENSMUSG00000070808	BRD4 interacting chromatin remodeling complex associated protein [Source:MGI Symbol;Acc:MGI:2154263]	2.54544	2.27394	2.36911	2.95544	2.57925	3.00733	2.42143	2.36402	2.47676	2.06411	2.40583	3.07509
Bicral	ENSMUSG00000036568	BRD4 interacting chromatin remodeling complex associated protein like [Source:MGI Symbol;Acc:MGI:2673855]	5.31425	3.45959	2.87705	4.84343	3.06626	2.95535	3.54562	4.39758	2.91621	3.25038	3.57051	3.1095
Bid	ENSMUSG00000004446	BH3 interacting domain death agonist [Source:MGI Symbol;Acc:MGI:108093]	7.37518	7.43921	7.64579	7.63152	6.5092	6.43462	9.78222	8.98543	6.30671	8.75613	8.02566	5.15502
Bik	ENSMUSG00000016758	BCL2-interacting killer [Source:MGI Symbol;Acc:MGI:1206591]	0.825313	1.23053	1.4668	1.02301	1.85676	1.30523	1.20021	0.729062	1.22154	1.06718	0.953486	1.49567
Bin1	ENSMUSG00000024381	bridging integrator 1 [Source:MGI Symbol;Acc:MGI:108092]	26.1337	28.8255	30.0513	22.8532	26.4373	29.4603	26.6857	30.5024	34.7248	28.1388	31.6079	34.5696
Bin2	ENSMUSG00000098112	bridging integrator 2 [Source:MGI Symbol;Acc:MGI:3611448]	65.483	80.7757	82.1224	64.7947	83.4423	86.3982	67.6299	68.5111	90.1301	67.3196	76.5791	98.3122
Bin3	ENSMUSG00000022089	bridging integrator 3 [Source:MGI Symbol;Acc:MGI:1929883]	23.3974	23.8178	25.0187	20.262	22.9929	24.8362	23.0669	24.6347	24.8111	25.3956	26.25	23.6526
Birc2	ENSMUSG00000057367	baculoviral IAP repeat-containing 2 [Source:MGI Symbol;Acc:MGI:1197009]	9.13087	8.51288	8.39562	8.94167	8.37068	8.34562	7.61138	7.9844	9.64099	7.94188	8.90159	11.4057
Birc3	ENSMUSG00000032000	baculoviral IAP repeat-containing 3 [Source:MGI Symbol;Acc:MGI:1197007]	11.288	9.72141	8.98109	10.419	9.93417	9.35395	9.05178	8.73874	7.96169	9.48452	9.09509	7.60106
Birc5	ENSMUSG00000017716	baculoviral IAP repeat-containing 5 [Source:MGI Symbol;Acc:MGI:1203517]	40.9948	53.6359	57.0414	45.497	55.053	57.7032	42.737	44.2706	54.8652	49.4572	45.1626	54.2258
Birc6	ENSMUSG00000024073	baculoviral IAP repeat-containing 6 [Source:MGI Symbol;Acc:MGI:1276108]	11.3139	7.38642	5.82592	10.0762	6.76794	6.10118	8.05033	8.37734	6.0841	6.51586	7.04875	5.89173
Bivm	ENSMUSG00000041684	basic, immunoglobulin-like variable motif containing [Source:MGI Symbol;Acc:MGI:2179809]	1.53257	1.15378	0.785321	1.11099	0.983297	0.972031	0.992471	1.49503	0.942627	1.31196	1.17219	1.03724
Blcap	ENSMUSG00000067787	bladder cancer associated protein [Source:MGI Symbol;Acc:MGI:1858907]	6.87795	5.74243	7.16169	6.71177	4.74607	7.3361	5.63306	8.8374	9.52897	5.23626	9.59651	9.43979
Blm	ENSMUSG00000030528	Bloom syndrome, RecQ like helicase [Source:MGI Symbol;Acc:MGI:1328362]	8.50929	6.54224	5.35863	8.5542	6.14059	5.07948	6.52684	7.0808	4.58799	6.43209	5.37417	4.14424
Blmh	ENSMUSG00000020840	bleomycin hydrolase [Source:MGI Symbol;Acc:MGI:1345186]	16.7644	14.7712	14.3587	16.2743	12.8708	14.4859	14.7147	16.6484	13.7769	14.5161	14.823	11.9547
Bloc1s1	ENSMUSG00000090247	biogenesis of lysosomal organelles complex-1, subunit 1 [Source:MGI Symbol;Acc:MGI:1195276]	1.35929	2.0213	2.06274	1.67131	1.58001	2.72074	2.10316	1.23236	2.11247	1.92664	2.02433	2.72729
Bloc1s2	ENSMUSG00000057506	biogenesis of lysosomal organelles complex-1, subunit 2 [Source:MGI Symbol;Acc:MGI:1920939]	19.9618	26.0227	26.4452	17.3838	23.6446	23.4826	22.8496	23.8666	25.0869	22.1877	23.3849	24.6846
Bloc1s3	ENSMUSG00000057667	biogenesis of lysosomal organelles complex-1, subunit 3 [Source:MGI Symbol;Acc:MGI:2678952]	2.98301	2.5675	2.80421	2.22334	2.96522	3.01267	2.96702	2.29797	2.75549	2.52978	2.9443	2.04379
Bloc1s4	ENSMUSG00000060708	biogenesis of lysosomal organelles complex-1, subunit 4, cappuccino [Source:MGI Symbol;Acc:MGI:1929230]	11.0337	13.645	15.1734	10.8059	12.9953	12.1327	12.6281	10.6704	13.3738	14.5431	10.7623	13.1295
Bloc1s5	ENSMUSG00000038982	biogenesis of lysosomal organelles complex-1, subunit 5, muted [Source:MGI Symbol;Acc:MGI:2178598]	1.27299	1.34558	1.28802	1.35357	1.09088	1.47144	1.35865	1.54069	1.36427	1.28294	1.54609	0.950302
Bloc1s6	ENSMUSG00000005804	biogenesis of lysosomal organelles complex-1, subunit 6, pallidin [Source:MGI Symbol;Acc:MGI:1927580]	11.8789	11.7625	11.897	12.0655	11.348	12.9157	10.6606	11.4379	10.6271	11.6403	10.7481	10.4625
Blvra	ENSMUSG00000001999	biliverdin reductase A [Source:MGI Symbol;Acc:MGI:88170]	16.5277	17.6854	19.1844	14.9183	16.7203	18.3859	16.3397	17.7083	17.8298	16.833	15.7956	17.5578
Blvrb	ENSMUSG00000040466	biliverdin reductase B (flavin reductase (NADPH)) [Source:MGI Symbol;Acc:MGI:2385271]	0.815254	1.07806	1.45831	0.868141	1.581	1.91278	1.16527	1.185	1.87222	1.47883	1.56771	2.11803
Blzf1	ENSMUSG00000026577	basic leucine zipper nuclear factor 1 [Source:MGI Symbol;Acc:MGI:1201607]	5.38389	5.53473	4.05724	3.74886	4.18289	3.25932	4.74371	4.51348	4.44348	4.6138	3.92682	3.05797
Bmerb1	ENSMUSG00000044117	bMERB domain containing 1 [Source:MGI Symbol;Acc:MGI:1914504]	1.5617	2.56538	2.15867	1.46879	2.24761	1.19222	5.9334	5.12355	5.97243	6.13494	5.44329	6.22166
Bmf	ENSMUSG00000040093	BCL2 modifying factor [Source:MGI Symbol;Acc:MGI:2176433]	0.15907	0.297365	0.382745	0.309845	0.337419	0.778291	0.202891	0.598523	0.399572	0.298358	1.12807	0.647143
Bmi1	ENSMUSG00000026739	Bmi1 polycomb ring finger oncogene [Source:MGI Symbol;Acc:MGI:88174]	14.6484	12.3267	10.6155	13.7271	10.1427	8.39352	12.5491	15.3852	10.8373	12.4477	12.3943	10.1938
Bmp2k	ENSMUSG00000034663	BMP2 inducible kinase [Source:MGI Symbol;Acc:MGI:2155456]	13.4151	8.67728	8.54809	12.5253	8.56195	8.54038	9.4	10.0105	6.64632	8.40546	7.64759	5.81272
Bmp7	ENSMUSG00000008999	bone morphogenetic protein 7 [Source:MGI Symbol;Acc:MGI:103302]	0.118806	0.0362757	0.0714662	0.195958	0.228677	0.258351	0.0220989	0.0531656	0.0773715	0.05687	0.0117955	0.0281947
Bmpr1a	ENSMUSG00000021796	bone morphogenetic protein receptor, type 1A [Source:MGI Symbol;Acc:MGI:1338938]	3.38946	2.02667	1.74681	3.29026	1.99493	1.66554	3.22343	3.43649	2.08087	2.95103	3.08278	1.7396
Bmpr2	ENSMUSG00000067336	bone morphogenetic protein receptor, type II (serine/threonine kinase) [Source:MGI Symbol;Acc:MGI:1095407]	0.413766	0.230477	0.155726	0.332838	0.171573	0.158781	0.158044	0.229151	0.0864583	0.1852	0.213529	0.15438
Bms1	ENSMUSG00000030138	BMS1, ribosome biogenesis factor [Source:MGI Symbol;Acc:MGI:2446132]	29.1581	24.1571	20.3923	27.0523	21.7741	19.947	26.9246	28.0533	19.5068	23.6713	21.6912	17.1233
Bmt2	ENSMUSG00000042742	base methyltransferase of 25S rRNA 2 [Source:MGI Symbol;Acc:MGI:2141466]	3.36294	2.6552	1.91881	2.834	2.06312	1.70533	2.27874	2.44978	2.74681	2.41176	2.28108	2.39426
Bmyc	ENSMUSG00000049086	brain expressed myelocytomatosis oncogene [Source:MGI Symbol;Acc:MGI:88184]	2.50965	4.25871	4.82113	2.77741	3.47267	3.895	4.74346	3.26052	4.42867	5.08208	4.09921	7.20465
Bnip1	ENSMUSG00000024191	BCL2/adenovirus E1B interacting protein 1 [Source:MGI Symbol;Acc:MGI:109328]	4.50851	6.60283	7.04005	4.34619	6.33344	6.61646	6.15278	5.54939	7.34793	6.26194	5.82604	6.97406
Bnip2	ENSMUSG00000011958	BCL2/adenovirus E1B interacting protein 2 [Source:MGI Symbol;Acc:MGI:109327]	38.7421	39.7681	39.5918	36.1371	36.386	34.767	36.1946	41.3739	36.8107	36.5546	36.4293	34.7979
Bnip3	ENSMUSG00000078566	BCL2/adenovirus E1B interacting protein 3 [Source:MGI Symbol;Acc:MGI:109326]	130.719	146.601	110.752	91.0759	129.873	93.9754	65.0726	70.2808	61.3332	62.7515	62.1617	50.1786
Bnip3l	ENSMUSG00000022051	BCL2/adenovirus E1B interacting protein 3-like [Source:MGI Symbol;Acc:MGI:1332659]	25.6022	23.5476	19.026	22.5851	23.6628	22.5677	14.7412	16.0968	16.0554	16.1523	18.046	17.2806
Bnip3l-ps	ENSMUSG00000073198	BCL2/adenovirus E1B interacting protein 3-like, pseudogene [Source:MGI Symbol;Acc:MGI:3642435]	0.562404	0.294381	0.158581	0.324669	0.173976	0.515947	0.392295	0.188757	0.412044	0.259597	0.209391	0.350355
Bnip5	ENSMUSG00000048905	BCL2 interacting protein 5 [Source:MGI Symbol;Acc:MGI:1925441]	7.8844	5.06795	4.26385	8.20087	6.28503	5.93378	4.70065	5.70695	3.88026	5.68311	5.61979	4.72957
Bod1	ENSMUSG00000044502	biorientation of chromosomes in cell division 1 [Source:MGI Symbol;Acc:MGI:1916806]	8.13228	11.1358	10.6791	8.43125	10.9012	10.6973	9.45421	9.85924	10.8286	11.003	10.5539	13.6474
Bod1l	ENSMUSG00000061755	biorientation of chromosomes in cell division 1-like [Source:MGI Symbol;Acc:MGI:2444804]	7.48697	5.308	3.84919	7.55055	4.6957	4.30106	5.46073	6.11002	4.00523	4.54862	4.95601	3.80707
Bola1	ENSMUSG00000015943	bolA-like 1 (E. coli) [Source:MGI Symbol;Acc:MGI:1916418]	5.47941	9.31653	11.8459	6.6964	9.58613	11.5755	9.1114	6.77072	12.2141	10.8034	10.6029	16.2851
Bola2	ENSMUSG00000047721	bolA-like 2 (E. coli) [Source:MGI Symbol;Acc:MGI:1913412]	8.54067	14.4674	18.629	8.77449	14.5533	17.4705	14.0453	11.8267	21.4056	15.9917	14.9721	24.8117
Bola3	ENSMUSG00000045160	bolA-like 3 (E. coli) [Source:MGI Symbol;Acc:MGI:1925903]	7.18725	10.6375	13.2497	7.55425	11.5919	12.0654	9.9022	9.02146	13.8725	11.1652	11.0432	15.3333
Boll	ENSMUSG00000025977	boule homolog, RNA binding protein [Source:MGI Symbol;Acc:MGI:1922638]	0.20382	0.148175	0.0613025	0.0747064	0.074726	0.0923372	0.113737	0.112926	0.199104	0.10221	0.148397	0.112863
Bop1	ENSMUSG00000022557	block of proliferation 1 [Source:MGI Symbol;Acc:MGI:1334460]	43.2753	43.9299	44.402	44.6379	44.1345	43.2558	52.4724	48.3935	40.1971	48.6626	44.4883	36.8263
Bora	ENSMUSG00000022070	bora, aurora kinase A activator [Source:MGI Symbol;Acc:MGI:1924994]	7.05767	8.06341	9.0088	6.72471	7.37618	7.10277	6.9029	7.3335	9.82109	7.02708	6.4674	7.96039
Borcs5	ENSMUSG00000042992	BLOC-1 related complex subunit 5 [Source:MGI Symbol;Acc:MGI:1915024]	3.57253	4.96169	5.40119	4.4207	5.84167	5.4381	5.49338	4.61646	5.67687	6.13682	5.29677	7.14434
Borcs6	ENSMUSG00000045176	BLOC-1 related complex subunit 6 [Source:MGI Symbol;Acc:MGI:1919173]	5.76978	6.26389	6.24733	4.62438	5.99353	7.00527	4.03057	4.59017	5.80329	4.54175	5.60115	6.3595
Borcs7	ENSMUSG00000062376	BLOC-1 related complex subunit 7 [Source:MGI Symbol;Acc:MGI:1913689]	3.12689	4.60386	4.78485	3.71579	4.28393	4.2945	3.59181	4.16628	5.7161	4.21649	4.6404	4.29617
Borcs8	ENSMUSG00000002345	BLOC-1 related complex subunit 8 [Source:MGI Symbol;Acc:MGI:1919618]	15.0162	17.8055	21.2042	16.4879	18.2899	22.3241	15.1555	15.2207	20.2291	18.1941	20.054	24.5464
Bpgm	ENSMUSG00000038871	2,3-bisphosphoglycerate mutase [Source:MGI Symbol;Acc:MGI:1098242]	3.55982	3.74406	3.51223	3.01442	3.47628	2.65873	3.92343	3.85387	3.44496	2.98487	3.75233	2.70022
Bphl	ENSMUSG00000038286	biphenyl hydrolase-like (serine hydrolase, breast epithelial mucin-associated antigen) [Source:MGI Symbol;Acc:MGI:1915271]	1.82399	2.01556	1.70676	1.53321	1.31516	1.80691	1.5079	1.55474	1.6894	1.48567	1.59362	1.57756
Bpnt1	ENSMUSG00000026617	bisphosphate 3'-nucleotidase 1 [Source:MGI Symbol;Acc:MGI:1338800]	7.89596	7.03874	7.29568	7.66626	6.37126	6.24203	7.46543	8.18664	6.5007	7.90823	7.06573	4.98329
Bptf	ENSMUSG00000040481	bromodomain PHD finger transcription factor [Source:MGI Symbol;Acc:MGI:2444008]	13.674	7.43108	5.63492	13.4829	6.60617	6.36918	8.59394	9.37569	5.65886	6.86607	6.84445	5.58486
Braf	ENSMUSG00000002413	Braf transforming gene [Source:MGI Symbol;Acc:MGI:88190]	3.53926	2.43102	2.00208	3.5717	2.2921	1.95686	2.43791	2.63804	1.69364	2.11757	2.23317	1.76569
Brap	ENSMUSG00000029458	BRCA1 associated protein [Source:MGI Symbol;Acc:MGI:1919649]	9.19724	8.83911	8.35842	8.84935	7.93781	8.63309	8.79822	8.88656	8.24574	8.26469	8.51948	8.58037
Brat1	ENSMUSG00000000148	BRCA1-associated ATM activator 1 [Source:MGI Symbol;Acc:MGI:1891679]	3.56108	3.70775	3.95692	4.29104	3.94157	4.63158	3.33472	4.31762	4.11404	4.01605	4.38079	4.23623
Brca1	ENSMUSG00000017146	breast cancer 1, early onset [Source:MGI Symbol;Acc:MGI:104537]	8.72463	5.9507	4.43473	8.80496	5.43915	4.92813	6.0109	6.49628	5.12915	5.66705	5.00006	5.25871
Brca2	ENSMUSG00000041147	breast cancer 2, early onset [Source:MGI Symbol;Acc:MGI:109337]	2.92819	2.04565	1.80001	3.07102	2.04981	2.22134	2.35987	2.54838	2.18807	2.22575	2.23774	2.1844
Brcc3	ENSMUSG00000031201	BRCA1/BRCA2-containing complex, subunit 3 [Source:MGI Symbol;Acc:MGI:2389572]	6.56358	7.11413	7.09681	6.51719	6.74197	5.66913	6.47508	6.88904	6.83062	6.49967	6.2571	5.99834
Brd1	ENSMUSG00000022387	bromodomain containing 1 [Source:MGI Symbol;Acc:MGI:1924161]	10.1322	8.53271	7.93331	10.3146	7.05367	7.45933	7.84693	9.09129	7.24294	7.53347	7.95367	7.12599
Brd2	ENSMUSG00000024335	bromodomain containing 2 [Source:MGI Symbol;Acc:MGI:99495]	37.4666	30.8154	27.2139	34.6648	28.9648	29.0475	36.004	33.5397	28.3599	33.4651	28.7248	25.5197
Brd3	ENSMUSG00000026918	bromodomain containing 3 [Source:MGI Symbol;Acc:MGI:1914632]	4.20899	3.74758	3.91525	4.61626	3.4452	3.8038	4.61875	5.3052	5.30906	4.58439	4.6915	5.16682
Brd3os	ENSMUSG00000109946	bromodomain containing 3, opposite strand [Source:MGI Symbol;Acc:MGI:106557]	0.377356	0.570615	0.264826	0.110651	0.311286	0.136764	0.397752	0.241238	0.0819167	0.361266	0.474561	0.298511
Brd4	ENSMUSG00000024002	bromodomain containing 4 [Source:MGI Symbol;Acc:MGI:1888520]	19.5571	15.6561	13.6806	19.9722	15.2274	14.2666	17.0847	16.5751	13.07	15.0063	15.2481	12.5354
Brd7	ENSMUSG00000031660	bromodomain containing 7 [Source:MGI Symbol;Acc:MGI:1349766]	13.5669	15.3187	15.5072	13.0759	14.7217	13.3526	14.8534	14.8374	16.4402	15.7218	14.2743	14.7153
Brd8	ENSMUSG00000003778	bromodomain containing 8 [Source:MGI Symbol;Acc:MGI:1925906]	7.85474	8.73997	8.67435	8.56709	8.38412	8.28805	7.41313	7.71944	8.67097	7.92566	7.49011	8.82923
Brd8dc	ENSMUSG00000049357	BRD8 domain containing [Source:MGI Symbol;Acc:MGI:3045347]	0.0490429	0.13691	0.0737527	0.194138	0.0269707	0.133309	0.0729791	0.0376228	0.0638776	0.0939033	0.194766	0.27933
Brd9	ENSMUSG00000057649	bromodomain containing 9 [Source:MGI Symbol;Acc:MGI:2145317]	6.97429	8.22128	7.88943	7.04179	7.58589	7.84451	7.68781	7.74428	8.35675	7.69653	7.78391	8.27561
Brdt	ENSMUSG00000029279	bromodomain, testis-specific [Source:MGI Symbol;Acc:MGI:1891374]	0.318943	0.366465	0.435186	0.328469	0.30802	0.342552	0.191001	0.507252	0.364758	0.306407	0.417063	0.509528
Brf1	ENSMUSG00000011158	BRF1, RNA polymerase III transcription initiation factor 90 kDa subunit [Source:MGI Symbol;Acc:MGI:1919558]	8.34325	8.59787	9.27536	7.84049	8.07519	9.2409	7.88027	8.45033	10.3912	8.02872	8.16277	10.1704
Brf2	ENSMUSG00000031487	BRF2, RNA polymerase III transcription initiation factor 50kDa subunit [Source:MGI Symbol;Acc:MGI:1913903]	3.0846	3.55337	3.08505	3.59614	3.31095	3.31342	3.4564	3.89636	3.21896	3.60875	3.1732	3.42202
Bri3	ENSMUSG00000047843	brain protein I3 [Source:MGI Symbol;Acc:MGI:1933174]	4.80475	6.33164	7.88642	5.32046	6.69215	8.34809	4.5809	5.20475	7.40596	6.89486	5.9833	7.49472
Bri3bp	ENSMUSG00000037905	Bri3 binding protein [Source:MGI Symbol;Acc:MGI:1924059]	10.7241	13.3377	15.2332	11.5938	13.3172	14.1423	13.4825	12.4449	14.5872	13.2127	13.2529	13.3043
Brip1	ENSMUSG00000034329	BRCA1 interacting protein C-terminal helicase 1 [Source:MGI Symbol;Acc:MGI:2442836]	4.57474	3.31663	3.15005	4.66997	3.09123	3.07322	3.25284	3.61595	3.30605	3.17579	3.24351	3.86887
Brip1os	ENSMUSG00000085208	BRCA1 interacting protein C-terminal helicase 1, opposite strand [Source:MGI Symbol;Acc:MGI:1921288]	16.2332	14.9395	14.907	16.9275	14.376	15.7293	15.5885	17.691	17.6941	16.9036	16.3273	17.9092
Brix1	ENSMUSG00000022247	BRX1, biogenesis of ribosomes [Source:MGI Symbol;Acc:MGI:1915082]	31.0482	39.8322	39.7022	30.5294	39.0612	33.98	39.0743	38.9075	39.6808	42.1684	35.6197	29.2104
Brk1	ENSMUSG00000033940	BRICK1, SCAR/WAVE actin-nucleating complex subunit [Source:MGI Symbol;Acc:MGI:1915406]	91.8988	119.886	132.07	97.5753	127.637	133.997	111.283	107.659	134.038	130.994	126.59	141.98
Brms1l	ENSMUSG00000012076	breast cancer metastasis-suppressor 1-like [Source:MGI Symbol;Acc:MGI:1196337]	3.81202	3.62295	4.02153	4.28539	3.7051	4.0383	3.63745	4.36445	4.59009	3.629	4.47305	4.18166
Brox	ENSMUSG00000046836	BRO1 domain and CAAX motif containing [Source:MGI Symbol;Acc:MGI:1918928]	16.0511	11.453	10.7995	13.8543	10.037	10.6215	10.2111	12.1855	11.4359	10.1539	10.5599	10.0762
Brpf1	ENSMUSG00000001632	bromodomain and PHD finger containing, 1 [Source:MGI Symbol;Acc:MGI:1926033]	13.1597	13.4169	11.8105	12.7329	11.8724	12.0331	12.0928	12.5809	12.2589	12.1811	11.9931	12.2609
Brpf3	ENSMUSG00000063952	bromodomain and PHD finger containing, 3 [Source:MGI Symbol;Acc:MGI:2146836]	3.60014	3.41268	3.3563	3.56739	3.33771	3.84688	3.40217	3.70712	4.38371	3.08631	3.28129	4.73345
Brwd1	ENSMUSG00000022914	bromodomain and WD repeat domain containing 1 [Source:MGI Symbol;Acc:MGI:1890651]	1.81488	1.45012	1.21446	1.732	1.27215	1.31837	1.27661	1.4886	1.45665	1.31379	1.64098	1.57568
Brwd3	ENSMUSG00000063663	bromodomain and WD repeat domain containing 3 [Source:MGI Symbol;Acc:MGI:3029414]	2.20394	1.34889	0.961784	1.70434	1.11722	0.761842	1.07416	1.34441	1.05351	1.10365	1.01222	0.807988
Bscl2	ENSMUSG00000071657	Berardinelli-Seip congenital lipodystrophy 2 (seipin) [Source:MGI Symbol;Acc:MGI:1298392]	10.6341	11.7435	13.1325	10.9423	12.7575	13.8879	11.9209	11.6622	13.9079	12.8956	13.5377	15.1131
Bsdc1	ENSMUSG00000040859	BSD domain containing 1 [Source:MGI Symbol;Acc:MGI:1913466]	5.10981	5.33449	4.63612	4.87734	4.65241	4.73742	4.89827	4.95551	5.20561	4.77304	4.73219	5.30345
Bsg	ENSMUSG00000023175	basigin [Source:MGI Symbol;Acc:MGI:88208]	218.824	260.722	230.538	178.003	242.357	232.891	228.82	224.56	215.346	208.473	212.491	197.426
Bsn	ENSMUSG00000032589	bassoon [Source:MGI Symbol;Acc:MGI:1277955]	0.0724001	0.120224	0.17796	0.121887	0.131804	0.138438	0.17275	0.143641	0.146328	0.194623	0.217132	0.103091
Bspry	ENSMUSG00000028392	B-box and SPRY domain containing [Source:MGI Symbol;Acc:MGI:2177191]	17.2052	20.3227	19.9969	16.3404	21.0449	19.7553	20.2969	17.0533	17.6169	19.8103	17.475	16.0192
Bst1	ENSMUSG00000029082	bone marrow stromal cell antigen 1 [Source:MGI Symbol;Acc:MGI:105370]	1.30754	1.1051	0.757672	0.902234	1.20725	1.05647	1.24508	1.69326	0.937462	2.00811	2.14378	1.38355
Bst2	ENSMUSG00000046718	bone marrow stromal cell antigen 2 [Source:MGI Symbol;Acc:MGI:1916800]	81.4309	110.526	123.453	86.2851	102.432	121.597	83.1601	90.9993	110.711	98.0269	103.895	124.859
Btaf1	ENSMUSG00000040565	B-TFIID TATA-box binding protein associated factor 1 [Source:MGI Symbol;Acc:MGI:2147538]	8.6453	5.654	4.14008	7.83026	4.54325	3.93454	5.44546	5.97163	5.09975	4.88229	4.63479	3.7223
Btbd1	ENSMUSG00000025103	BTB (POZ) domain containing 1 [Source:MGI Symbol;Acc:MGI:1933765]	20.8981	24.1397	23.9973	20.103	23.0927	21.6689	22.5046	21.5898	23.2702	22.4544	21.552	22.7217
Btbd10	ENSMUSG00000038187	BTB (POZ) domain containing 10 [Source:MGI Symbol;Acc:MGI:1916065]	6.87976	6.09636	5.53304	6.34461	5.60165	4.58659	5.88685	6.46695	5.69541	5.61735	5.557	4.33647
Btbd11	ENSMUSG00000020042	BTB (POZ) domain containing 11 [Source:MGI Symbol;Acc:MGI:1921257]	0.186398	0.0685045	0.103776	0.188392	0.117776	0.174639	0.0929496	0.0821455	0.0774833	0.0976324	0.10395	0.0734123
Btbd19	ENSMUSG00000073771	BTB (POZ) domain containing 19 [Source:MGI Symbol;Acc:MGI:1925861]	8.413	7.69162	8.9133	7.66664	6.66104	7.90501	8.49729	8.67079	7.10722	8.19021	8.47279	7.20802
Btbd2	ENSMUSG00000003344	BTB (POZ) domain containing 2 [Source:MGI Symbol;Acc:MGI:1933831]	4.99318	5.233	5.70681	5.44656	5.63837	6.80434	5.33736	4.64765	5.35458	4.77117	5.76382	7.04662
Btbd6	ENSMUSG00000002803	BTB (POZ) domain containing 6 [Source:MGI Symbol;Acc:MGI:3026623]	2.60245	3.44137	3.66135	3.00473	2.88123	4.63533	3.03823	3.41498	5.65314	3.68102	4.40608	5.55846
Btbd7	ENSMUSG00000041702	BTB (POZ) domain containing 7 [Source:MGI Symbol;Acc:MGI:1917858]	3.03697	1.84404	1.72576	2.99593	1.74728	1.62868	1.87821	2.19809	1.71483	1.69448	1.74863	1.66639
Btbd8	ENSMUSG00000111375	BTB (POZ) domain containing 8 [Source:MGI Symbol;Acc:MGI:3646208]	1.51789	1.16387	1.0398	1.10527	0.896173	0.80311	0.810196	1.18781	1.28937	0.666528	1.07054	1.04091
Btbd9	ENSMUSG00000062202	BTB (POZ) domain containing 9 [Source:MGI Symbol;Acc:MGI:1916625]	1.29639	1.08594	1.01785	1.17694	1.10367	1.09103	1.0711	1.01967	0.78589	0.968728	0.942861	0.812459
Btd	ENSMUSG00000021900	biotinidase [Source:MGI Symbol;Acc:MGI:1347001]	8.67502	10.0995	10.7876	7.78741	8.89984	10.3147	8.60602	9.15869	10.8035	8.43694	9.79149	9.63151
Btf3	ENSMUSG00000021660	basic transcription factor 3 [Source:MGI Symbol;Acc:MGI:1202875]	267.891	328.269	329.484	265.568	314.115	315.815	309.68	309.547	296.249	342.794	337.649	280.224
Btf3l4	ENSMUSG00000028568	basic transcription factor 3-like 4 [Source:MGI Symbol;Acc:MGI:1915312]	3.07222	3.81638	3.68032	3.67272	3.5957	3.28327	3.57529	3.78033	3.1294	3.90008	3.3787	3.02854
Btg1	ENSMUSG00000036478	BTG anti-proliferation factor 1 [Source:MGI Symbol;Acc:MGI:88215]	45.0241	44.5287	40.9929	41.3581	48.2397	47.3549	35.5195	28.5576	29.41	39.8923	32.895	33.1718
Btg2	ENSMUSG00000020423	BTG anti-proliferation factor 2 [Source:MGI Symbol;Acc:MGI:108384]	11.982	9.39247	10.2093	13.437	10.9611	12.0657	7.93285	10.9724	9.52253	7.6302	11.3547	9.35683
Btg3	ENSMUSG00000022863	BTG anti-proliferation factor 3 [Source:MGI Symbol;Acc:MGI:109532]	2.30969	2.49577	1.63683	1.5827	2.14243	1.61671	1.73693	1.44486	1.62683	1.74076	1.01568	1.18565
Btla	ENSMUSG00000052013	B and T lymphocyte associated [Source:MGI Symbol;Acc:MGI:2658978]	0.386653	0.361843	0.317163	0.525655	0.541257	0.43951	0.196147	0.0988726	0.160239	0.317285	0.181472	0.383722
Btnl2	ENSMUSG00000024340	butyrophilin-like 2 [Source:MGI Symbol;Acc:MGI:1859549]	0.138427	0.120762	0.222051	0.182657	0.279132	0.250849	0.0858287	0.094394	0.0600997	0.0757283	0.0916238	0.240909
Btnl9	ENSMUSG00000040283	butyrophilin-like 9 [Source:MGI Symbol;Acc:MGI:2442439]	0.118306	0.216738	0.160122	0.216814	0.18434	0.192947	0.205388	0.14622	0.205455	0.0970808	0.164442	0.112304
Btrc	ENSMUSG00000025217	beta-transducin repeat containing protein [Source:MGI Symbol;Acc:MGI:1338871]	0.748359	0.697205	0.728334	0.704893	0.706631	0.629449	0.674994	0.767269	0.795413	0.656584	0.717765	0.650078
Bub1	ENSMUSG00000027379	BUB1, mitotic checkpoint serine/threonine kinase [Source:MGI Symbol;Acc:MGI:1100510]	22.6915	17.5412	16.0549	21.5851	17.0072	13.5036	15.5233	18.2349	12.9803	14.0985	12.6082	12.245
Bub1b	ENSMUSG00000040084	BUB1B, mitotic checkpoint serine/threonine kinase [Source:MGI Symbol;Acc:MGI:1333889]	29.7751	25.2999	23.91	33.3199	25.1224	24.8042	23.3414	26.9331	20.8213	23.2647	21.2025	19.8533
Bub3	ENSMUSG00000066979	BUB3 mitotic checkpoint protein [Source:MGI Symbol;Acc:MGI:1343463]	27.284	30.5069	31.6904	27.6233	28.9535	28.6866	29.5439	30.9996	28.5613	29.4358	29.3734	25.7004
Bud13	ENSMUSG00000032077	BUD13 homolog [Source:MGI Symbol;Acc:MGI:2443443]	5.69879	6.27478	5.01724	4.96443	5.90288	5.17352	5.45449	5.5956	5.54892	5.6374	5.22951	5.21274
Bud23	ENSMUSG00000005378	BUD23, rRNA methyltransferase and ribosome maturation factor [Source:MGI Symbol;Acc:MGI:1913388]	12.9617	19.0375	20.2948	12.3584	18.8448	19.1464	15.7775	17.462	20.7549	17.5794	17.4308	20.5981
Bud31	ENSMUSG00000038722	BUD31 homolog [Source:MGI Symbol;Acc:MGI:2141291]	54.9741	82.5849	87.7377	49.5995	76.4995	77.0346	68.6403	71.1799	99.2392	78.8588	75.3666	88.701
Bysl	ENSMUSG00000023988	bystin-like [Source:MGI Symbol;Acc:MGI:1858419]	15.2388	16.6609	16.582	15.98	16.0284	16.3836	19.7611	19.769	16.6007	20.0027	18.3277	14.0835
Bzw1	ENSMUSG00000051223	basic leucine zipper and W2 domains 1 [Source:MGI Symbol;Acc:MGI:1914132]	132.463	104.287	92.6993	122.791	99.6828	85.2174	115.991	122.432	91.3284	109.799	100.149	79.5001
Bzw2	ENSMUSG00000020547	basic leucine zipper and W2 domains 2 [Source:MGI Symbol;Acc:MGI:1914162]	18.1198	18.8767	18.0012	21.1838	20.4108	18.2228	21.8962	21.3611	17.6072	23.7	21.299	16.7052
C030006K11Rik	ENSMUSG00000116138	RIKEN cDNA C030006K11 gene [Source:MGI Symbol;Acc:MGI:1925941]	2.74069	2.88663	3.81496	3.0651	3.41882	4.30632	4.32701	3.93577	3.46087	4.29228	3.98204	4.68773
C030015A19Rik	ENSMUSG00000108181	RIKEN cDNA C030015A19 gene [Source:MGI Symbol;Acc:MGI:1924668]	0.202772	0.187782	0.239258	0.308724	0.231604	0.305267	0.243712	0.227349	0.518057	0.24319	0.185834	0.510827
C030034I22Rik	ENSMUSG00000073374	RIKEN cDNA C030034I22 gene [Source:MGI Symbol;Acc:MGI:1924783]	0.385581	0.689161	0.992823	0.558418	0.729236	0.674867	0.766194	0.555518	0.863562	0.733135	0.705882	1.20519
C030034L19Rik	ENSMUSG00000097365	RIKEN cDNA C030034L19 gene [Source:MGI Symbol;Acc:MGI:2444519]	0.990282	0.788318	1.42097	1.66059	1.50899	2.24316	0.437477	0.61197	0.738964	0.632038	1.04054	1.09672
C030037D09Rik	ENSMUSG00000087574	RIKEN cDNA C030037D09 gene [Source:MGI Symbol;Acc:MGI:1924865]	0.303235	0.292646	0.418966	0.300092	0.35958	0.293641	0.253819	0.29078	0.333246	0.248833	0.293536	0.458764
C130013H08Rik	ENSMUSG00000105509	RIKEN cDNA C130013H08 gene [Source:MGI Symbol;Acc:MGI:3697343]	0.431095	0.423093	0.641817	0.341302	0.302274	0.54489	0.469096	0.653155	0.736962	0.645602	0.449408	0.552455
C130026I21Rik	ENSMUSG00000052477	RIKEN cDNA C130026I21 gene [Source:MGI Symbol;Acc:MGI:3612702]	0.44708	0.522455	0.647321	0.56249	0.634683	0.610454	0.707833	0.853446	0.650026	1.12621	1.15202	1.15476
C130036L24Rik	ENSMUSG00000073627	RIKEN cDNA C130036L24 gene [Source:MGI Symbol;Acc:MGI:2441877]	0.173081	0.197371	0.223103	0.203914	0.18357	0.241956	0.206965	0.180198	0.217384	0.228261	0.257762	0.545713
C130046K22Rik	ENSMUSG00000085154	RIKEN cDNA C130046K22 gene [Source:MGI Symbol;Acc:MGI:3026935]	1.27532	0.667546	0.322205	0.875061	0.252488	0.332793	0.626264	0.782683	0.498327	0.418609	1.03321	0.871651
C1d	ENSMUSG00000000581	C1D nuclear receptor co-repressor [Source:MGI Symbol;Acc:MGI:1927354]	14.7109	16.1406	16.2304	12.3538	15.2491	12.8165	14.5395	15.3196	16.5013	16.5669	16.1383	15.2741
C1galt1	ENSMUSG00000042460	core 1 synthase, glycoprotein-N-acetylgalactosamine 3-beta-galactosyltransferase, 1 [Source:MGI Symbol;Acc:MGI:2151071]	23.4155	16.4103	14.8986	20.555	14.4182	12.5912	17.0648	19.1456	16.1552	15.6665	15.6101	13.783
C1galt1c1	ENSMUSG00000048970	C1GALT1-specific chaperone 1 [Source:MGI Symbol;Acc:MGI:1913493]	8.48526	9.84596	9.71285	7.97157	8.83445	8.37494	9.8071	9.87996	9.87162	10.0952	9.88037	8.75862
C1qbp	ENSMUSG00000018446	complement component 1, q subcomponent binding protein [Source:MGI Symbol;Acc:MGI:1194505]	53.9123	79.5069	85.1962	57.6686	81.7216	75.4578	82.5614	76.128	84.3961	88.7576	78.507	75.0219
C1qtnf1	ENSMUSG00000017446	C1q and tumor necrosis factor related protein 1 [Source:MGI Symbol;Acc:MGI:1919254]	0.343128	0.0864761	0.14907	0.620452	0.209667	0.207265	0.141833	0.204733	0.148973	0.125142	0.196832	0.126669
C1qtnf12	ENSMUSG00000023571	C1q and tumor necrosis factor related 12 [Source:MGI Symbol;Acc:MGI:1914639]	3.46634	4.58936	4.88867	4.07422	4.61354	5.22577	4.90891	3.15079	5.23572	4.82841	4.8239	6.22152
C1qtnf6	ENSMUSG00000022440	C1q and tumor necrosis factor related protein 6 [Source:MGI Symbol;Acc:MGI:1919959]	9.32166	8.86438	9.52714	8.39437	11.0788	10.6156	14.6109	14.4038	10.7028	15.4315	16.0535	11.7215
C230035I16Rik	ENSMUSG00000085024	RIKEN cDNA C230035I16 gene [Source:MGI Symbol;Acc:MGI:2444850]	0.477308	0.431539	0.46983	0.171768	0.644298	0.849221	0.484273	0.499313	0.508652	1.13942	0.361879	1.17393
C230037L18Rik	ENSMUSG00000084915	RIKEN cDNA C230037L18 gene [Source:MGI Symbol;Acc:MGI:3697701]	0.591821	0.681513	0.605204	0.650764	0.748575	0.868693	0.418318	0.559947	0.963547	0.372328	0.893125	1.46068
C230062I16Rik	ENSMUSG00000063623	RIKEN cDNA C230062I16 gene [Source:MGI Symbol;Acc:MGI:2442417]	0.0650484	0.10555	0.158473	0.0944156	0.160978	0.0636534	0.0725973	0.129744	0.241465	0.0480405	0.100749	0.175983
C2cd2	ENSMUSG00000045975	C2 calcium-dependent domain containing 2 [Source:MGI Symbol;Acc:MGI:1891883]	1.15267	1.00826	1.05393	1.34521	1.14102	1.4538	1.03487	1.10827	1.20107	1.09301	1.12305	0.970185
C2cd2l	ENSMUSG00000032120	C2 calcium-dependent domain containing 2-like [Source:MGI Symbol;Acc:MGI:1919014]	5.10671	4.98203	4.26946	4.8941	4.71316	5.00387	4.90038	4.9375	4.06278	4.24649	4.04528	3.63088
C2cd3	ENSMUSG00000047248	C2 calcium-dependent domain containing 3 [Source:MGI Symbol;Acc:MGI:2142166]	7.20561	4.99414	4.25661	7.0609	5.07375	5.36189	5.14648	6.13853	5.39908	4.98185	5.68368	5.78194
C2cd5	ENSMUSG00000030279	C2 calcium-dependent domain containing 5 [Source:MGI Symbol;Acc:MGI:1921991]	5.04746	3.7526	3.53026	4.79235	3.42252	3.445	4.14487	4.42597	3.32613	3.66589	3.4932	3.39378
C330007P06Rik	ENSMUSG00000006423	RIKEN cDNA C330007P06 gene [Source:MGI Symbol;Acc:MGI:1924894]	6.98899	5.29102	4.73933	6.56296	4.50968	4.46675	4.98272	6.10575	3.86391	5.03583	4.59119	3.4495
C330011M18Rik	ENSMUSG00000056753	RIKEN cDNA C330011M18 gene [Source:MGI Symbol;Acc:MGI:3045248]	0.688633	0.968718	0.718445	0.539519	0.674575	0.772137	0.696499	0.742893	0.714745	0.794656	0.999913	1.10312
C330018D20Rik	ENSMUSG00000024592	RIKEN cDNA C330018D20 gene [Source:MGI Symbol;Acc:MGI:1924672]	1.35382	1.46237	2.25434	1.55903	1.52289	1.58573	1.82686	2.02994	2.83737	1.49472	1.73026	2.01534
C430002N11Rik	ENSMUSG00000101581	RIKEN cDNA C430002N11 gene [Source:MGI Symbol;Acc:MGI:2442576]	0.414677	0.473575	0.510225	0.447686	0.24878	0.338153	0.441764	0.433794	0.405082	0.293879	0.381764	0.509943
C430042M11Rik	ENSMUSG00000097254	RIKEN cDNA C430042M11 gene [Source:MGI Symbol;Acc:MGI:2443186]	0.89661	0.989367	0.852747	0.927288	1.07945	0.908999	0.838393	0.817957	0.852194	0.695983	0.866129	0.724607
C4a	ENSMUSG00000015451	complement component 4A (Rodgers blood group) [Source:MGI Symbol;Acc:MGI:98320]	0.173112	0.167801	0.202481	0.101522	0.137513	0.104568	0.121646	0.167231	0.275581	0.105226	0.114581	0.155201
C530005A16Rik	ENSMUSG00000085408	RIKEN cDNA C530005A16 gene [Source:MGI Symbol;Acc:MGI:3612454]	0.147008	0.316345	0.221077	0.193979	0.215589	0.0532797	0.218758	0.18796	0.2553	0.241267	0.29191	0.488425
C5ar2	ENSMUSG00000074361	complement component 5a receptor 2 [Source:MGI Symbol;Acc:MGI:2442013]	0.357563	0.292438	0.49403	0.235905	0.129044	0.273356	0.274353	0.274302	0.196476	0.220061	0.239627	0.286389
C730034F03Rik	ENSMUSG00000079242	RIKEN cDNA C730034F03 gene [Source:MGI Symbol;Acc:MGI:2441921]	0.186516	0.374243	0.532933	0.246111	0.15386	0.354892	0.242855	0.429253	0.607336	0.612216	0.333324	0.663953
C77080	ENSMUSG00000050390	expressed sequence C77080 [Source:MGI Symbol;Acc:MGI:2140651]	0.627539	0.617243	0.479119	0.300281	0.284431	0.269926	0.200104	0.687731	0.390716	0.130153	0.50939	0.510603
C87436	ENSMUSG00000046679	expressed sequence C87436 [Source:MGI Symbol;Acc:MGI:2141787]	1.35162	1.47095	1.91271	1.73216	1.57219	1.95064	1.73638	1.97679	2.69769	2.09059	2.53713	3.03225
C8g	ENSMUSG00000015083	complement component 8, gamma polypeptide [Source:MGI Symbol;Acc:MGI:88237]	0.319813	0.195301	0.577139	0.281332	0.439697	0.434659	0.237952	0.388458	0.676897	0.349916	0.476284	0.531281
C920006O11Rik	ENSMUSG00000097574	RIKEN cDNA C920006O11 gene [Source:MGI Symbol;Acc:MGI:2443759]	0.688887	1.31253	0.969675	0.945357	0.818312	1.34823	1.44541	1.12036	1.3459	0.994922	1.37885	1.37327
C920009B18Rik	ENSMUSG00000097352	RIKEN cDNA C920009B18 gene [Source:MGI Symbol;Acc:MGI:3583961]	3.55225	2.4781	2.31367	3.07151	2.32024	2.80775	2.69938	2.79019	2.73579	2.68117	2.80219	2.67577
C920021L13Rik	ENSMUSG00000080727	RIKEN cDNA C920021L13 gene [Source:MGI Symbol;Acc:MGI:1923991]	0.109099	0.187635	0.168756	0.0822619	0.102854	0.152514	0.12176	0.155433	0.21315	0.191842	0.167119	0.110962
C9orf72	ENSMUSG00000028300	C9orf72, member of C9orf72-SMCR8 complex [Source:MGI Symbol;Acc:MGI:1920455]	1.94499	2.00447	2.51156	2.61207	1.52601	2.12885	1.1963	3.59426	2.38132	1.13496	3.9857	3.40953
Caap1	ENSMUSG00000028578	caspase activity and apoptosis inhibitor 1 [Source:MGI Symbol;Acc:MGI:1915020]	4.68705	5.12131	5.09898	4.13772	4.84444	4.12029	5.0084	5.2957	5.47702	4.75543	4.97692	4.4335
Cab39	ENSMUSG00000036707	calcium binding protein 39 [Source:MGI Symbol;Acc:MGI:107438]	43.3266	35.6542	31.6464	39.3277	32.5126	28.1054	37.2669	40.3588	33.8989	35.7289	34.5381	29.8298
Cab39l	ENSMUSG00000021981	calcium binding protein 39-like [Source:MGI Symbol;Acc:MGI:1914081]	6.04907	6.52437	5.73102	5.89429	5.75765	5.76757	5.71894	6.57255	6.13639	5.93274	5.68236	5.47442
Cabcoco1	ENSMUSG00000019945	ciliary associated calcium binding coiled-coil 1 [Source:MGI Symbol;Acc:MGI:1920537]	0.50447	0.973708	0.711229	1.24811	1.30045	0.565642	0.422261	0.459563	0.739198	0.698567	0.713722	0.538739
Cabin1	ENSMUSG00000020196	calcineurin binding protein 1 [Source:MGI Symbol;Acc:MGI:1298375]	8.93321	8.51541	8.0398	9.13445	8.64413	8.66793	8.49709	9.35259	8.93765	8.06413	9.55067	9.90839
Cables1	ENSMUSG00000040957	CDK5 and Abl enzyme substrate 1 [Source:MGI Symbol;Acc:MGI:1927065]	1.59616	1.50279	1.29059	2.29763	3.28319	2.97511	2.6721	1.56639	2.08573	5.75803	5.137	6.13948
Cables2	ENSMUSG00000038990	CDK5 and Abl enzyme substrate 2 [Source:MGI Symbol;Acc:MGI:2182335]	6.69083	7.60245	8.33333	8.58881	8.65389	9.50056	7.39003	7.65606	8.86126	7.78466	8.69336	8.89854
Cabp1	ENSMUSG00000029544	calcium binding protein 1 [Source:MGI Symbol;Acc:MGI:1352750]	0.416186	0.514258	0.504807	0.396118	0.51779	0.422839	0.350267	0.413486	0.293254	0.419901	0.536489	0.281732
Cacfd1	ENSMUSG00000015488	calcium channel flower domain containing 1 [Source:MGI Symbol;Acc:MGI:1924317]	5.38391	4.86847	4.71258	5.47076	4.96582	5.2408	4.46633	4.96278	5.16824	4.88416	5.82854	4.49106
Cacna1a	ENSMUSG00000034656	calcium channel, voltage-dependent, P/Q type, alpha 1A subunit [Source:MGI Symbol;Acc:MGI:109482]	0.116364	0.12351	0.10208	0.136484	0.106656	0.179238	0.180373	0.151259	0.107357	0.188323	0.154041	0.179499
Cacna2d2	ENSMUSG00000010066	calcium channel, voltage-dependent, alpha 2/delta subunit 2 [Source:MGI Symbol;Acc:MGI:1929813]	0.075104	0.0786238	0.0993913	0.118921	0.0908663	0.138821	0.0838199	0.115231	0.0489109	0.0821732	0.161063	0.128329
Cacna2d4	ENSMUSG00000041460	calcium channel, voltage-dependent, alpha 2/delta subunit 4 [Source:MGI Symbol;Acc:MGI:2442632]	0.209908	0.169204	0.140157	0.337911	0.277049	0.321803	0.117134	0.138485	0.139435	0.199809	0.280095	0.274978
Cacnb1	ENSMUSG00000020882	calcium channel, voltage-dependent, beta 1 subunit [Source:MGI Symbol;Acc:MGI:102522]	0.202069	0.216138	0.309166	0.20867	0.202927	0.300902	0.0980521	0.175235	0.240306	0.180236	0.0837379	0.337767
Cacnb3	ENSMUSG00000003352	calcium channel, voltage-dependent, beta 3 subunit [Source:MGI Symbol;Acc:MGI:103307]	1.58763	1.35041	1.66532	1.9116	1.70256	2.33038	1.17387	1.51481	1.68661	1.77507	2.55355	3.30619
Cacnb4	ENSMUSG00000017412	calcium channel, voltage-dependent, beta 4 subunit [Source:MGI Symbol;Acc:MGI:103301]	0.137621	0.0766825	0.100142	0.0820095	0.0805662	0.0362014	0.069364	0.119197	0.0693866	0.0582868	0.0264455	0.0442487
Cacng8	ENSMUSG00000053395	calcium channel, voltage-dependent, gamma subunit 8 [Source:MGI Symbol;Acc:MGI:1932376]	0.356329	0.364147	0.459311	0.425403	0.699859	0.608819	0.416619	0.50766	0.497264	0.473412	0.424533	0.773149
Cactin	ENSMUSG00000034889	cactin, spliceosome C complex subunit [Source:MGI Symbol;Acc:MGI:1917562]	23.9301	27.3984	29.0889	26.3628	27.4145	29.7738	27.145	24.9464	25.9495	26.9375	25.5726	25.8748
Cacul1	ENSMUSG00000033417	CDK2 associated, cullin domain 1 [Source:MGI Symbol;Acc:MGI:1926082]	11.3166	8.47307	7.81995	11.2574	8.05559	7.27333	8.53794	9.92547	6.5433	8.13877	8.18337	7.14492
Cacybp	ENSMUSG00000014226	calcyclin binding protein [Source:MGI Symbol;Acc:MGI:1270839]	45.0344	63.5891	67.2239	46.792	61.719	53.4905	59.0122	62.0072	69.6724	66.6829	59.8031	57.5582
Cad	ENSMUSG00000013629	carbamoyl-phosphate synthetase 2, aspartate transcarbamylase, and dihydroorotase [Source:MGI Symbol;Acc:MGI:1916969]	31.6162	23.3574	21.6918	36.2258	24.8452	25.9166	29.6522	31.6139	22.7051	28.3182	26.5041	23.5963
Cage1	ENSMUSG00000044566	cancer antigen 1 [Source:MGI Symbol;Acc:MGI:1918463]	0.184743	0.179587	0.134943	0.174122	0.14514	0.143477	0.206183	0.236207	0.1375	0.173256	0.209623	0.137791
Calca	ENSMUSG00000030669	calcitonin/calcitonin-related polypeptide, alpha [Source:MGI Symbol;Acc:MGI:2151253]	0.165398	0.185518	0.29848	0.0935339	0.155931	0.38536	0.131852	0.199389	0.0923266	0.0969463	0.365962	0.3028
Calcoco1	ENSMUSG00000023055	calcium binding and coiled coil domain 1 [Source:MGI Symbol;Acc:MGI:1914738]	2.31895	1.68989	1.70399	2.63847	2.48567	3.51027	1.61173	1.57124	2.25173	2.43277	2.80417	2.99549
Calcrl	ENSMUSG00000059588	calcitonin receptor-like [Source:MGI Symbol;Acc:MGI:1926944]	1.57302	0.861766	0.808954	1.25828	0.618548	0.518413	0.891431	0.956631	0.684715	0.695567	0.679727	0.510636
Calhm2	ENSMUSG00000033033	calcium homeostasis modulator family member 2 [Source:MGI Symbol;Acc:MGI:1919941]	2.35401	1.97242	1.70417	2.63662	1.88164	2.05353	2.0264	2.18383	2.10346	2.14133	2.41325	2.42947
Calhm6	ENSMUSG00000046031	calcium homeostasis modulator family member 6 [Source:MGI Symbol;Acc:MGI:2443082]	15.0577	18.1241	24.3837	27.2117	28.0229	44.3704	12.9895	11.1049	15.562	19.8177	15.7732	21.855
Calm1	ENSMUSG00000001175	calmodulin 1 [Source:MGI Symbol;Acc:MGI:88251]	227.977	271.903	274.871	221.138	252.446	247.319	260.389	255.704	285.269	252.248	243.73	239.716
Calm2	ENSMUSG00000036438	calmodulin 2 [Source:MGI Symbol;Acc:MGI:103250]	240.232	248.339	249.166	233.385	243.211	218.218	232.573	256.911	201.263	247.19	241.781	183.876
Calm3	ENSMUSG00000019370	calmodulin 3 [Source:MGI Symbol;Acc:MGI:103249]	121.686	119.025	121.296	117.814	107.614	114.63	110.112	115.913	107.705	104.585	106.219	100.267
Calr	ENSMUSG00000003814	calreticulin [Source:MGI Symbol;Acc:MGI:88252]	379.926	438.439	419.951	364.864	391.647	408.971	408.505	435.464	421.734	419.515	406.458	369.473
Calr3	ENSMUSG00000019732	calreticulin 3 [Source:MGI Symbol;Acc:MGI:1920566]	0.385327	0.360924	0.311085	0.133801	0.167296	0.0992272	0.316875	0.155579	0.51509	0.199704	0.314108	0.144387
Calu	ENSMUSG00000029767	calumenin [Source:MGI Symbol;Acc:MGI:1097158]	49.5691	37.9253	30.5825	42.4826	33.4076	28.7245	44.0935	46.255	28.8583	36.7899	35.3386	21.8586
Camk1	ENSMUSG00000030272	calcium/calmodulin-dependent protein kinase I [Source:MGI Symbol;Acc:MGI:1098535]	0.0532754	0.0697153	0.0480707	0.105447	0.0439476	0.021722	0.0891872	0.0817397	0.0650536	0.071041	0.0793408	0.180166
Camk1d	ENSMUSG00000039145	calcium/calmodulin-dependent protein kinase ID [Source:MGI Symbol;Acc:MGI:2442190]	2.67875	1.60686	1.5034	3.64776	1.72359	1.8786	1.93129	1.70974	1.36072	2.05308	1.71701	1.35026
Camk2b	ENSMUSG00000057897	calcium/calmodulin-dependent protein kinase II, beta [Source:MGI Symbol;Acc:MGI:88257]	0.527628	0.39943	0.381652	0.431537	0.323737	0.398257	0.919789	0.929957	1.08196	0.923188	1.10658	1.32252
Camk2d	ENSMUSG00000053819	calcium/calmodulin-dependent protein kinase II, delta [Source:MGI Symbol;Acc:MGI:1341265]	0.888038	0.748169	0.553874	0.772628	0.703369	0.709735	0.604134	0.580827	0.425105	0.553071	0.497392	0.471032
Camk2g	ENSMUSG00000021820	calcium/calmodulin-dependent protein kinase II gamma [Source:MGI Symbol;Acc:MGI:88259]	12.8552	12.9923	12.435	12.1888	11.9479	11.5271	12.1409	13.2762	13.7965	11.5691	13.1606	12.6131
Camk2n1	ENSMUSG00000046447	calcium/calmodulin-dependent protein kinase II inhibitor 1 [Source:MGI Symbol;Acc:MGI:1913509]	1.11025	1.76218	1.83392	1.5477	2.05331	1.97137	2.12846	2.30103	2.93883	2.80668	3.2109	3.35303
Camk2n2	ENSMUSG00000051146	calcium/calmodulin-dependent protein kinase II inhibitor 2 [Source:MGI Symbol;Acc:MGI:1920297]	0.369854	0.483984	0.639632	0.528697	0.610195	1.05561	0.481572	0.945768	0.662377	0.682875	0.844571	1.36048
Camk4	ENSMUSG00000038128	calcium/calmodulin-dependent protein kinase IV [Source:MGI Symbol;Acc:MGI:88258]	24.3087	21.0639	19.8848	23.65	22.077	24.2334	16.842	18.3391	19.1545	18.595	20.1465	21.4877
Camkk1	ENSMUSG00000020785	calcium/calmodulin-dependent protein kinase kinase 1, alpha [Source:MGI Symbol;Acc:MGI:1891766]	1.25945	1.02796	1.09789	1.09852	0.898065	1.23592	0.845749	0.777855	1.06349	0.50799	0.813839	0.927065
Camkk2	ENSMUSG00000029471	calcium/calmodulin-dependent protein kinase kinase 2, beta [Source:MGI Symbol;Acc:MGI:2444812]	2.48119	2.03297	2.24208	2.90859	2.26617	2.18078	2.37064	2.37299	2.38463	2.26028	2.33536	2.4072
Camkmt	ENSMUSG00000071037	calmodulin-lysine N-methyltransferase [Source:MGI Symbol;Acc:MGI:1920832]	0.261141	0.288567	0.314172	0.255244	0.271268	0.315482	0.313035	0.274529	0.283443	0.380961	0.311124	0.358068
Caml	ENSMUSG00000021501	calcium modulating ligand [Source:MGI Symbol;Acc:MGI:104728]	7.34586	10.1348	10.0446	8.58607	8.15441	10.1317	8.502	9.70528	11.384	9.07917	9.61629	10.3307
Camsap1	ENSMUSG00000026933	calmodulin regulated spectrin-associated protein 1 [Source:MGI Symbol;Acc:MGI:3036242]	2.834	2.01355	1.9865	3.09952	1.74943	1.89224	2.41993	2.90364	2.26677	2.1929	2.29439	2.30881
Camsap2	ENSMUSG00000041570	calmodulin regulated spectrin-associated protein family, member 2 [Source:MGI Symbol;Acc:MGI:1922434]	3.65662	2.03858	1.55794	3.5345	2.03473	1.85615	2.47756	3.167	1.67399	1.97436	2.0571	1.42953
Camta1	ENSMUSG00000014592	calmodulin binding transcription activator 1 [Source:MGI Symbol;Acc:MGI:2140230]	0.609004	0.756192	0.842743	0.583774	0.869583	0.721546	0.63701	0.576135	0.955064	0.867271	0.894762	0.929383
Camta2	ENSMUSG00000040712	calmodulin binding transcription activator 2 [Source:MGI Symbol;Acc:MGI:2135957]	6.99976	7.79579	7.51567	7.3003	6.78279	7.65226	6.72044	7.25158	8.18148	6.33968	7.58389	8.79184
Cand1	ENSMUSG00000020114	cullin associated and neddylation disassociated 1 [Source:MGI Symbol;Acc:MGI:1261820]	22.2686	15.3097	13.5629	21.8697	14.6659	12.8749	17.9767	19.377	11.8697	15.6362	15.1913	10.4067
Cand2	ENSMUSG00000030319	cullin-associated and neddylation-dissociated 2 (putative) [Source:MGI Symbol;Acc:MGI:1914338]	1.99169	2.64814	2.53825	2.55133	2.84221	1.92052	1.93889	2.20264	2.79769	2.12348	1.98319	3.31208
Cant1	ENSMUSG00000025575	calcium activated nucleotidase 1 [Source:MGI Symbol;Acc:MGI:1923275]	14.3073	13.3242	13.7334	13.7343	12.804	13.0891	12.3196	12.7478	11.8624	11.8154	12.2486	13.5468
Canx	ENSMUSG00000020368	calnexin [Source:MGI Symbol;Acc:MGI:88261]	158.05	109.84	94.2669	144.265	95.5676	89.536	121.897	138.145	76.5463	107.292	100.509	63.7923
Cap1	ENSMUSG00000028656	CAP, adenylate cyclase-associated protein 1 (yeast) [Source:MGI Symbol;Acc:MGI:88262]	226.829	223.493	221.161	215.169	211.99	217.956	232.893	233.041	231.037	212.113	208.321	196.874
Capg	ENSMUSG00000056737	capping protein (actin filament), gelsolin-like [Source:MGI Symbol;Acc:MGI:1098259]	77.1415	87.6746	100.568	70.171	96.744	117.652	92.4328	89.9204	117.515	97.3607	111.945	122.59
Capn1	ENSMUSG00000024942	calpain 1 [Source:MGI Symbol;Acc:MGI:88263]	54.6876	43.0313	44.9644	54.5605	44.7199	52.0282	48.166	49.7304	42.5193	46.1652	46.754	44.6956
Capn10	ENSMUSG00000026270	calpain 10 [Source:MGI Symbol;Acc:MGI:1344392]	3.45165	3.8099	3.26314	2.92358	3.12676	3.10586	3.04499	2.80242	2.96932	2.80235	2.89062	2.5943
Capn11	ENSMUSG00000058626	calpain 11 [Source:MGI Symbol;Acc:MGI:1352490]	0.102855	0.0153822	0.106065	0.0581651	0.0484836	0.287568	0.311576	0	0	0.313493	0	0
Capn15	ENSMUSG00000037326	calpain 15 [Source:MGI Symbol;Acc:MGI:1355075]	3.85469	4.17349	5.22029	4.17903	4.297	4.45166	4.01523	4.50757	5.1835	3.94964	4.96486	5.13269
Capn2	ENSMUSG00000026509	calpain 2 [Source:MGI Symbol;Acc:MGI:88264]	105.072	100.323	96.7934	93.6543	93.4781	98.288	112.871	113.819	117.595	103.641	110.091	114.011
Capn3	ENSMUSG00000079110	calpain 3 [Source:MGI Symbol;Acc:MGI:107437]	0.0792158	0.0663426	0.0857723	0.1986	0.0914846	0.0645975	0.0353636	0.0668467	0.0619064	0.0585036	0.0660647	0.101516
Capn5	ENSMUSG00000035547	calpain 5 [Source:MGI Symbol;Acc:MGI:1100859]	1.93691	1.72012	1.4204	2.32605	1.86707	1.59722	2.30742	3.26116	1.70076	2.77999	3.46579	2.31381
Capn7	ENSMUSG00000021893	calpain 7 [Source:MGI Symbol;Acc:MGI:1338030]	14.5911	14.1091	12.1828	14.1476	12.499	11.4941	13.4448	13.8062	12.7686	12.2335	12.3382	12.6047
Capns1	ENSMUSG00000001794	calpain, small subunit 1 [Source:MGI Symbol;Acc:MGI:88266]	111.387	131.717	154.917	112.193	137.469	153.342	130.749	125.931	163.042	140.888	142.793	163.773
Caprin1	ENSMUSG00000027184	cell cycle associated protein 1 [Source:MGI Symbol;Acc:MGI:1858234]	61.5717	39.3029	33.2608	58.3762	33.514	32.1774	48.0538	51.1174	28.5806	41.6651	38.7033	25.4373
Caprin2	ENSMUSG00000030309	caprin family member 2 [Source:MGI Symbol;Acc:MGI:2448541]	0.188539	0.300481	0.28184	0.259919	0.204276	0.344208	0.213559	0.226668	0.40134	0.233225	0.288326	0.316544
Capza1	ENSMUSG00000070372	capping protein (actin filament) muscle Z-line, alpha 1 [Source:MGI Symbol;Acc:MGI:106227]	100.322	49.9286	42.4928	90.8434	44.7252	41.6211	62.3659	73.1187	36.9265	52.1509	49.1865	30.7637
Capza1-ps1	ENSMUSG00000067017	capping protein (actin filament) muscle Z-line, alpha 1, pseudogene 1 [Source:MGI Symbol;Acc:MGI:106236]	1.35047	0.969227	0.891918	1.01039	0.620176	0.681189	1.05659	0.843754	1.00642	1.03964	0.680074	0.971382
Capza2	ENSMUSG00000015733	capping protein (actin filament) muscle Z-line, alpha 2 [Source:MGI Symbol;Acc:MGI:106222]	77.8913	47.5177	48.6487	69.5919	46.5434	42.4294	50.7938	60.1787	44.1489	59.3604	52.6699	45.3066
Capzb	ENSMUSG00000028745	capping protein (actin filament) muscle Z-line, beta [Source:MGI Symbol;Acc:MGI:104652]	189.784	204.24	212.675	170.1	190.911	199.011	207.932	195.019	188.916	198.126	194.798	168.804
Car12	ENSMUSG00000032373	carbonic anhydrase 12 [Source:MGI Symbol;Acc:MGI:1923709]	4.32103	4.70996	4.32895	4.11211	3.56879	3.94647	5.21998	5.29169	4.07268	4.73204	4.47416	3.54248
Car13	ENSMUSG00000027555	carbonic anhydrase 13 [Source:MGI Symbol;Acc:MGI:1931322]	0.224998	0.335196	0.218634	0.274051	0.285545	0.282273	0.328374	0.371766	0.2367	0.11362	0.247444	0.0985774
Car2	ENSMUSG00000027562	carbonic anhydrase 2 [Source:MGI Symbol;Acc:MGI:88269]	9.57788	10.5599	14.7495	7.47885	7.91447	11.5213	13.293	12.8677	16.2411	8.26399	7.41822	9.56765
Car5b	ENSMUSG00000031373	carbonic anhydrase 5b, mitochondrial [Source:MGI Symbol;Acc:MGI:1926249]	1.3088	1.27836	1.15269	1.27252	1.3431	1.09281	1.2021	1.46042	0.880895	0.966082	1.25342	0.66876
Car7	ENSMUSG00000031883	carbonic anhydrase 7 [Source:MGI Symbol;Acc:MGI:103100]	0.153165	0.103078	0.148073	0.115488	0.108298	0.1249	0.06105	0.151071	0.170996	0.179552	0.11731	0.0934682
Car9	ENSMUSG00000028463	carbonic anhydrase 9 [Source:MGI Symbol;Acc:MGI:2447188]	0.77715	0.714135	0.794724	0.615277	0.541358	0.760484	0.578226	0.794913	0.77604	0.708583	0.967052	0.688544
Card10	ENSMUSG00000033170	caspase recruitment domain family, member 10 [Source:MGI Symbol;Acc:MGI:2146012]	0.0964219	0.113558	0.203005	0.0636151	0.106053	0.157257	0.0627735	0.117118	0.094191	0.0527488	0.162743	0.148737
Card11	ENSMUSG00000036526	caspase recruitment domain family, member 11 [Source:MGI Symbol;Acc:MGI:1916978]	24.7114	21.08	21.22	22.702	18.8738	22.2583	23.728	25.2804	24.2994	22.2508	24.9988	27.9794
Card19	ENSMUSG00000037960	caspase recruitment domain family, member 19 [Source:MGI Symbol;Acc:MGI:1915730]	12.8772	17.4432	19.4707	14.1479	17.9562	22.4078	18.9116	17.9387	22.6848	19.0559	19.001	24.742
Card6	ENSMUSG00000041849	caspase recruitment domain family, member 6 [Source:MGI Symbol;Acc:MGI:3032959]	4.79359	4.31501	4.47829	9.29421	7.14464	8.34982	2.72954	3.13202	3.41486	3.75699	4.6699	5.04261
Card9	ENSMUSG00000026928	caspase recruitment domain family, member 9 [Source:MGI Symbol;Acc:MGI:2685628]	0.884996	1.16263	1.00209	0.664024	1.31694	1.01884	1.06517	1.23803	1.2205	0.882858	1.96406	1.30957
Carf	ENSMUSG00000026017	calcium response factor [Source:MGI Symbol;Acc:MGI:2182269]	0.306141	0.20889	0.214574	0.324609	0.24352	0.160487	0.222695	0.205497	0.16021	0.199628	0.198652	0.175145
Carhsp1	ENSMUSG00000008393	calcium regulated heat stable protein 1 [Source:MGI Symbol;Acc:MGI:1196368]	19.7837	17.9708	18.7052	17.4339	15.826	18.9598	15.6779	15.6041	16.1027	15.1833	13.7674	15.2249
Carm1	ENSMUSG00000032185	coactivator-associated arginine methyltransferase 1 [Source:MGI Symbol;Acc:MGI:1913208]	15.7455	17.4235	16.8785	16.4263	17.8864	16.7185	18.2134	17.7725	15.9259	18.062	17.4695	15.5539
Carmil1	ENSMUSG00000021338	capping protein regulator and myosin 1 linker 1 [Source:MGI Symbol;Acc:MGI:1915982]	0.41665	0.218088	0.291958	0.532231	0.219383	0.325304	0.227555	0.251624	0.164536	0.221872	0.227076	0.157785
Carmil2	ENSMUSG00000050357	capping protein regulator and myosin 1 linker 2 [Source:MGI Symbol;Acc:MGI:2685431]	13.9958	14.7846	15.9917	14.0086	14.309	15.789	12.6174	12.2054	16.3214	12.8238	13.1065	19.4021
Carnmt1	ENSMUSG00000024726	carnosine N-methyltransferase 1 [Source:MGI Symbol;Acc:MGI:1914633]	3.52623	3.44886	3.39833	3.82282	3.08637	3.01051	3.55669	4.12118	3.7034	3.64757	3.41222	3.24127
Carns1	ENSMUSG00000075289	carnosine synthase 1 [Source:MGI Symbol;Acc:MGI:2147595]	1.61798	2.87672	3.42763	1.9261	2.36473	3.571	2.4044	2.01699	4.12317	2.58326	2.65055	4.06931
Cars	ENSMUSG00000010755	cysteinyl-tRNA synthetase [Source:MGI Symbol;Acc:MGI:1351477]	13.1284	17.3536	14.2182	10.3444	14.6491	12.5688	13.4782	15.209	14.7141	12.8017	14.3018	12.4021
Cars2	ENSMUSG00000056228	cysteinyl-tRNA synthetase 2 (mitochondrial)(putative) [Source:MGI Symbol;Acc:MGI:1919191]	2.34221	3.31535	4.0333	2.57549	3.23834	3.98137	2.88402	3.01577	4.11414	3.16274	3.41937	4.36067
Casc1	ENSMUSG00000043541	cancer susceptibility candidate 1 [Source:MGI Symbol;Acc:MGI:2444480]	0.0195577	0.0511857	0.0323528	0.0215056	0.0376446	0.0531618	0.0181895	0.0350082	0.0509472	0.0267482	0.0194176	0.037131
Casc3	ENSMUSG00000078676	cancer susceptibility candidate 3 [Source:MGI Symbol;Acc:MGI:2179723]	19.4188	17.0763	16.387	20.3279	17.0563	16.3481	15.7899	19.0114	16.8377	16.5951	16.217	15.5897
Casc4	ENSMUSG00000060227	cancer susceptibility candidate 4 [Source:MGI Symbol;Acc:MGI:2443129]	2.36377	1.89502	1.69156	2.34824	1.61371	1.77247	1.9634	2.15205	1.64555	1.86166	1.82082	1.01554
Casd1	ENSMUSG00000015189	CAS1 domain containing 1 [Source:MGI Symbol;Acc:MGI:2384865]	5.15487	3.36376	3.80639	5.18924	2.74816	3.26322	4.20208	4.446	3.71653	3.9308	3.42893	2.94725
Cask	ENSMUSG00000031012	calcium/calmodulin-dependent serine protein kinase (MAGUK family) [Source:MGI Symbol;Acc:MGI:1309489]	0.134882	0.127538	0.0942229	0.120566	0.050249	0.0709619	0.179671	0.200271	0.102009	0.142817	0.160699	0.0867362
Caskin2	ENSMUSG00000034471	CASK-interacting protein 2 [Source:MGI Symbol;Acc:MGI:2157062]	1.10678	0.961514	1.10961	1.1663	1.02712	1.16577	0.909258	1.09669	1.56169	0.769458	1.13548	1.53217
Casp1	ENSMUSG00000025888	caspase 1 [Source:MGI Symbol;Acc:MGI:96544]	7.11806	8.94597	9.15889	6.1444	8.14305	6.10456	8.41143	9.8991	11.4278	8.43359	9.41774	11.3821
Casp2	ENSMUSG00000029863	caspase 2 [Source:MGI Symbol;Acc:MGI:97295]	11.3388	8.11612	7.78904	12.8785	8.20468	8.01872	8.63992	10.5152	8.15174	9.40634	9.98908	8.39784
Casp3	ENSMUSG00000031628	caspase 3 [Source:MGI Symbol;Acc:MGI:107739]	76.2614	69.6233	67.8272	79.2482	71.2787	72.4531	64.687	70.8787	61.5752	64.3304	66.1596	58.0582
Casp4	ENSMUSG00000033538	caspase 4, apoptosis-related cysteine peptidase [Source:MGI Symbol;Acc:MGI:107700]	2.57402	2.55431	2.16772	1.69823	2.45954	2.11651	2.13062	2.04869	2.28398	2.34985	2.33836	2.8405
Casp6	ENSMUSG00000027997	caspase 6 [Source:MGI Symbol;Acc:MGI:1312921]	1.68167	1.41361	1.30521	1.01547	1.17562	0.929722	1.06566	1.09876	0.918835	0.918032	1.06969	0.689953
Casp7	ENSMUSG00000025076	caspase 7 [Source:MGI Symbol;Acc:MGI:109383]	7.54593	7.61103	8.24387	6.91622	6.23219	6.19027	7.07015	8.92931	9.78138	7.51956	8.20429	8.23545
Casp8	ENSMUSG00000026029	caspase 8 [Source:MGI Symbol;Acc:MGI:1261423]	74.2987	87.7877	86.003	65.861	84.8665	81.5837	69.7815	67.8759	82.3609	76.1718	66.8897	69.2696
Casp8ap2	ENSMUSG00000028282	caspase 8 associated protein 2 [Source:MGI Symbol;Acc:MGI:1349399]	13.1448	8.53724	6.87445	12.9682	8.742	6.92108	9.60889	10.4551	8.12011	9.32764	9.1951	7.437
Casp9	ENSMUSG00000028914	caspase 9 [Source:MGI Symbol;Acc:MGI:1277950]	3.39942	2.51276	2.34885	2.93988	2.5137	2.62226	2.61474	2.72531	2.15401	2.21153	2.2987	1.88603
Cass4	ENSMUSG00000074570	Cas scaffolding protein family member 4 [Source:MGI Symbol;Acc:MGI:2444482]	2.91347	2.56248	1.41863	2.11391	2.9873	2.39405	1.09772	1.87492	1.58681	1.96887	3.915	2.15383
Cast	ENSMUSG00000021585	calpastatin [Source:MGI Symbol;Acc:MGI:1098236]	18.8127	15.3709	13.4409	18.5708	14.4801	14.2859	15.6802	17.1705	12.8435	16.1692	15.2427	11.8847
Castor1	ENSMUSG00000020424	cytosolic arginine sensor for mTORC1 subunit 1 [Source:MGI Symbol;Acc:MGI:1919212]	11.6792	6.96012	6.91141	10.7743	7.63238	7.91599	9.7336	11.054	7.90231	10.4344	11.4751	8.495
Castor2	ENSMUSG00000015944	cytosolic arginine sensor for mTORC1 subunit 2 [Source:MGI Symbol;Acc:MGI:1933384]	3.81059	2.81832	2.34128	3.73637	3.16945	3.33915	2.54934	2.68908	2.80724	3.02329	3.04127	3.41743
Casz1	ENSMUSG00000028977	castor zinc finger 1 [Source:MGI Symbol;Acc:MGI:1196251]	0.136616	0.0981172	0.100335	0.113191	0.0733835	0.0932692	0.0815538	0.0877425	0.117937	0.104285	0.068134	0.090478
Cat	ENSMUSG00000027187	catalase [Source:MGI Symbol;Acc:MGI:88271]	32.1305	32.8473	32.0968	29.8988	28.1379	30.0259	29.0274	30.0691	29.7806	27.5407	28.1933	26.1279
Catsper2	ENSMUSG00000033486	cation channel, sperm associated 2 [Source:MGI Symbol;Acc:MGI:2387404]	0.559969	0.992051	1.14656	0.596794	0.923852	0.80789	0.853303	0.85089	1.45169	0.839484	1.03921	1.67135
Catsperg1	ENSMUSG00000049676	cation channel sperm associated auxiliary subunit gamma 1 [Source:MGI Symbol;Acc:MGI:2443617]	0.0338928	0.0473082	0.0713571	0.0298147	0.0652367	0.0184255	0.0693478	0.0563345	0.055181	0.0324476	0.03365	0.0723901
Cav2	ENSMUSG00000000058	caveolin 2 [Source:MGI Symbol;Acc:MGI:107571]	1.12152	0.861825	0.753583	1.24372	0.984209	0.58376	0.58589	0.787143	0.559441	0.489528	0.568589	0.322785
Cbarp	ENSMUSG00000035640	calcium channel, voltage-dependent, beta subunit associated regulatory protein [Source:MGI Symbol;Acc:MGI:1354170]	1.2743	1.83011	1.66723	1.10346	1.31399	1.5847	1.59996	1.63132	1.49378	1.51624	1.92623	2.30213
Cbfa2t2	ENSMUSG00000038533	CBFA2/RUNX1 translocation partner 2 [Source:MGI Symbol;Acc:MGI:1333833]	2.90261	2.40298	2.15832	2.64643	2.11739	1.9806	2.55666	2.61489	1.86034	2.1969	2.03326	1.98464
Cbfa2t3	ENSMUSG00000006362	CBFA2/RUNX1 translocation partner 3 [Source:MGI Symbol;Acc:MGI:1338013]	0.332653	0.291032	0.355898	0.464024	0.27441	0.255765	0.259881	0.335396	0.287819	0.288572	0.260442	0.257133
Cbfb	ENSMUSG00000031885	core binding factor beta [Source:MGI Symbol;Acc:MGI:99851]	82.1414	60.8245	60.9729	77.8654	56.3468	50.7782	65.7312	73.7855	61.1413	66.8793	64.5432	54.3617
Cbl	ENSMUSG00000034342	Casitas B-lineage lymphoma [Source:MGI Symbol;Acc:MGI:88279]	24.6347	12.8457	10.1528	20.1424	11.4968	9.4569	13.3925	14.3734	9.43321	11.4366	10.2531	8.40337
Cblb	ENSMUSG00000022637	Casitas B-lineage lymphoma b [Source:MGI Symbol;Acc:MGI:2146430]	18.4155	12.9458	10.1179	16.5756	12.6092	11.6717	17.0721	12.6149	7.95572	15.3267	11.3458	8.2809
Cbll1	ENSMUSG00000020659	Casitas B-lineage lymphoma-like 1 [Source:MGI Symbol;Acc:MGI:2144842]	7.72565	7.29246	6.04802	8.16316	6.9464	6.25139	6.88227	7.39692	5.78144	7.21153	6.51879	5.45788
Cbln3	ENSMUSG00000040380	cerebellin 3 precursor protein [Source:MGI Symbol;Acc:MGI:1889286]	0.098126	0.0770436	0.0590265	0.0971091	0.0269818	0.080018	0.0730091	0.100369	0.0798798	0.0603912	0.116908	0.0815046
Cbr1	ENSMUSG00000051483	carbonyl reductase 1 [Source:MGI Symbol;Acc:MGI:88284]	4.62712	6.83375	6.69137	4.95434	6.86284	7.13993	6.05087	6.38221	7.88348	6.53286	7.03482	8.03052
Cbr4	ENSMUSG00000031641	carbonyl reductase 4 [Source:MGI Symbol;Acc:MGI:2384567]	1.69103	1.69042	1.95031	1.41766	1.74107	1.80407	1.73828	1.72155	1.68917	1.56502	1.99956	1.93716
Cbwd1	ENSMUSG00000024878	COBW domain containing 1 [Source:MGI Symbol;Acc:MGI:2385089]	7.53155	7.89168	6.8451	6.49307	7.036	5.03819	7.94794	7.89593	6.91666	7.64972	5.7161	4.84633
Cbx1	ENSMUSG00000018666	chromobox 1 [Source:MGI Symbol;Acc:MGI:105369]	17.3855	21.6707	22.7365	18.6521	19.6802	19.1358	17.5948	19.4449	23.6874	19.8064	19.8922	23.3895
Cbx2	ENSMUSG00000025577	chromobox 2 [Source:MGI Symbol;Acc:MGI:88289]	1.81331	1.47754	2.39521	2.7997	1.52667	2.42383	1.60648	3.17651	3.48794	1.74878	3.84193	4.28557
Cbx3	ENSMUSG00000029836	chromobox 3 [Source:MGI Symbol;Acc:MGI:108515]	14.9877	13.6046	12.0195	15.7108	13.4646	11.4042	13.1548	15.7718	11.3132	14.9853	13.7266	9.55005
Cbx3-ps6	ENSMUSG00000057886	chromobox 3, pseudogene 6 [Source:MGI Symbol;Acc:MGI:3646710]	0.432501	0.565963	0.390248	0.380461	0.951402	0.352688	0.965387	0.940071	0.140832	1.00557	0.257642	0.30792
Cbx4	ENSMUSG00000039989	chromobox 4 [Source:MGI Symbol;Acc:MGI:1195985]	16.2521	16.3821	19.1436	18.3007	16.2416	18.9951	17.1579	19.9143	20.8448	17.2094	22.3928	20.836
Cbx5	ENSMUSG00000009575	chromobox 5 [Source:MGI Symbol;Acc:MGI:109372]	30.8256	20.6309	19.8131	32.4257	19.7538	19.4554	22.0708	25.1288	20.1728	21.1985	19.892	20.2069
Cbx6	ENSMUSG00000089715	chromobox 6 [Source:MGI Symbol;Acc:MGI:3512628]	4.42571	4.7195	5.28272	5.11724	4.5295	4.73451	3.70867	4.04252	5.26125	4.01642	4.15569	5.96534
Cbx7	ENSMUSG00000053411	chromobox 7 [Source:MGI Symbol;Acc:MGI:1196439]	2.90743	3.47071	3.68603	3.99018	3.75442	4.20159	2.77249	3.00682	2.93603	2.86399	3.17892	3.42372
Cbx8	ENSMUSG00000025578	chromobox 8 [Source:MGI Symbol;Acc:MGI:1353589]	1.78649	2.13092	2.50099	2.40017	2.01853	2.31325	2.15091	2.7576	3.06725	2.24785	3.09591	3.00631
Cby1	ENSMUSG00000022428	chibby family member 1, beta catenin antagonist [Source:MGI Symbol;Acc:MGI:1920989]	8.94305	12.2624	11.6363	8.59384	10.852	10.0935	10.5957	10.6637	14.307	10.3166	10.4232	11.3961
Cc2d1a	ENSMUSG00000036686	coiled-coil and C2 domain containing 1A [Source:MGI Symbol;Acc:MGI:2384831]	6.91769	9.03271	8.64184	8.4487	9.21886	10.0578	8.12746	8.19476	11.2103	8.64253	9.73679	12.5532
Cc2d1b	ENSMUSG00000028582	coiled-coil and C2 domain containing 1B [Source:MGI Symbol;Acc:MGI:2443076]	18.423	20.6572	21.6501	18.8621	20.9971	21.5726	20.2446	19.6225	22.7791	20.9145	20.9457	24.2139
Ccar1	ENSMUSG00000020074	cell division cycle and apoptosis regulator 1 [Source:MGI Symbol;Acc:MGI:1914750]	12.1683	10.8121	9.62667	11.821	9.73949	8.8353	11.5077	12.7913	11.0698	10.854	10.799	9.58594
Ccar2	ENSMUSG00000033712	cell cycle activator and apoptosis regulator 2 [Source:MGI Symbol;Acc:MGI:2444228]	31.2905	29.4929	28.6806	28.7542	25.2834	26.0526	29.5257	29.6334	24.8171	24.6113	23.2451	23.0497
Ccdc102a	ENSMUSG00000063605	coiled-coil domain containing 102A [Source:MGI Symbol;Acc:MGI:2686927]	6.37214	8.30103	9.36284	7.90491	9.30695	9.64089	7.69688	7.53364	9.8726	8.0064	10.2802	12.5578
Ccdc107	ENSMUSG00000028461	coiled-coil domain containing 107 [Source:MGI Symbol;Acc:MGI:1913423]	10.1083	19.1446	21.8388	12.7611	20.6658	21.6036	13.6926	14.6013	26.181	21.0641	21.4814	31.2403
Ccdc112	ENSMUSG00000071855	coiled-coil domain containing 112 [Source:MGI Symbol;Acc:MGI:1918800]	0.275518	0.279126	0.224543	0.164184	0.205284	0.275407	0.238058	0.422723	0.121549	0.255261	0.391786	0.265759
Ccdc114	ENSMUSG00000040189	coiled-coil domain containing 114 [Source:MGI Symbol;Acc:MGI:2446120]	0.156911	0.232709	0.200575	0.0948965	0.183371	0.18127	0.0948573	0.150467	0.0894139	0.11803	0.0778937	0.0558567
Ccdc115	ENSMUSG00000042111	coiled-coil domain containing 115 [Source:MGI Symbol;Acc:MGI:1916918]	19.7933	21.1223	21.3328	16.8474	18.3284	17.4039	20.0647	19.0854	16.3243	17.7317	15.771	12.3207
Ccdc116	ENSMUSG00000022768	coiled-coil domain containing 116 [Source:MGI Symbol;Acc:MGI:1924122]	0.94591	1.36042	1.2284	0.979851	1.09387	0.937158	1.4898	1.336	1.07083	1.40733	1.27442	0.981842
Ccdc117	ENSMUSG00000020482	coiled-coil domain containing 117 [Source:MGI Symbol;Acc:MGI:2144383]	3.26864	2.41504	2.17206	4.32859	3.40693	3.34865	2.5549	3.12307	3.59647	2.97272	4.07704	4.72144
Ccdc12	ENSMUSG00000019659	coiled-coil domain containing 12 [Source:MGI Symbol;Acc:MGI:1919904]	28.048	38.6011	47.0708	25.9985	38.2087	42.685	34.7317	32.7681	49.6618	40.1417	40.2442	55.0169
Ccdc122	ENSMUSG00000034795	coiled-coil domain containing 122 [Source:MGI Symbol;Acc:MGI:1918358]	0.541226	0.671515	0.687309	0.502554	0.661428	0.39231	0.447434	0.768883	0.665775	0.690863	0.54929	0.599398
Ccdc124	ENSMUSG00000007721	coiled-coil domain containing 124 [Source:MGI Symbol;Acc:MGI:1916403]	26.7457	39.5918	48.1809	28.8213	41.6872	46.3369	36.317	32.5044	47.1659	40.6796	36.7565	52.6152
Ccdc125	ENSMUSG00000048924	coiled-coil domain containing 125 [Source:MGI Symbol;Acc:MGI:1923291]	2.24011	3.00307	2.35571	3.42369	3.74896	3.99513	1.65473	1.96574	1.88916	1.62663	1.78565	1.10148
Ccdc126	ENSMUSG00000050786	coiled-coil domain containing 126 [Source:MGI Symbol;Acc:MGI:1889376]	2.0873	1.36785	1.15672	1.45301	1.32866	0.938171	1.43073	1.08431	0.738537	1.2273	1.15529	0.561659
Ccdc127	ENSMUSG00000021578	coiled-coil domain containing 127 [Source:MGI Symbol;Acc:MGI:1914683]	4.28746	4.50364	4.29677	4.50392	4.04498	3.84928	4.39943	4.73565	4.66808	4.198	4.37412	4.02451
Ccdc130	ENSMUSG00000004994	coiled-coil domain containing 130 [Source:MGI Symbol;Acc:MGI:1914986]	3.44139	4.84737	5.38409	3.29366	3.89884	4.8418	4.3188	4.35095	6.00212	4.32687	4.83916	5.36289
Ccdc134	ENSMUSG00000068114	coiled-coil domain containing 134 [Source:MGI Symbol;Acc:MGI:1923707]	4.38889	6.03135	6.09456	4.5937	5.25272	5.24107	5.41295	5.54112	6.68535	5.67693	5.82274	6.40824
Ccdc136	ENSMUSG00000029769	coiled-coil domain containing 136 [Source:MGI Symbol;Acc:MGI:1918128]	0.137714	0.235474	0.28994	0.363431	0.348379	0.329414	0.215174	0.176077	0.269055	0.278751	0.284393	0.366037
Ccdc137	ENSMUSG00000049957	coiled-coil domain containing 137 [Source:MGI Symbol;Acc:MGI:1914541]	5.08493	5.55873	5.49447	5.57757	4.64343	4.91445	5.18461	5.83524	4.61978	5.87264	5.13577	4.49922
Ccdc138	ENSMUSG00000038010	coiled-coil domain containing 138 [Source:MGI Symbol;Acc:MGI:1923388]	0.779892	1.05729	0.992219	0.782101	1.18375	0.890361	0.940032	0.903415	1.24943	0.902365	0.761918	1.21044
Ccdc14	ENSMUSG00000022833	coiled-coil domain containing 14 [Source:MGI Symbol;Acc:MGI:2443448]	1.67588	1.48328	1.66926	1.79205	1.50813	1.50505	1.27282	1.82994	1.68388	1.29306	1.38987	1.52475
Ccdc142os	ENSMUSG00000087578	coiled-coil domain containing 142, opposite strand [Source:MGI Symbol;Acc:MGI:3783052]	0.698072	0.6154	0.795631	0.436319	0.788004	0.838896	0.410044	0.873744	1.43562	0.633132	0.87546	0.941673
Ccdc146	ENSMUSG00000064280	coiled-coil domain containing 146 [Source:MGI Symbol;Acc:MGI:1922422]	0.0819288	0.114358	0.114994	0.0600591	0.0750935	0.13362	0.142235	0.111735	0.106711	0.0597603	0.130147	0.0518484
Ccdc148	ENSMUSG00000036641	coiled-coil domain containing 148 [Source:MGI Symbol;Acc:MGI:3039583]	0.144269	0.174104	0.16995	0.137486	0.171902	0.176468	0.156539	0.230572	0.203567	0.174291	0.238726	0.131244
Ccdc15	ENSMUSG00000034303	coiled-coil domain containing 15 [Source:MGI Symbol;Acc:MGI:2444488]	0.827094	0.544768	0.385584	0.791238	0.579939	0.494606	0.715386	0.618636	0.592502	0.509031	0.427008	0.49071
Ccdc157	ENSMUSG00000051427	coiled-coil domain containing 157 [Source:MGI Symbol;Acc:MGI:3041210]	1.1391	1.09559	0.828675	0.779711	1.16283	0.708279	0.516462	0.808311	0.931922	0.642632	0.74642	1.08469
Ccdc162	ENSMUSG00000075225	coiled-coil domain containing 162 [Source:MGI Symbol;Acc:MGI:1923223]	0.38241	0.343141	0.394343	0.252298	0.373395	0.42003	0.335334	0.42807	0.503165	0.400259	0.595076	0.572296
Ccdc163	ENSMUSG00000028689	coiled-coil domain containing 163 [Source:MGI Symbol;Acc:MGI:1915644]	3.33295	3.87776	5.0455	2.95971	4.06546	4.53412	2.89118	2.61744	4.10452	3.1109	3.3875	4.38594
Ccdc166	ENSMUSG00000098176	coiled-coil domain containing 166 [Source:MGI Symbol;Acc:MGI:1925902]	1.67845	2.20042	3.14011	2.37729	2.4897	3.26482	2.42318	2.63429	2.97839	3.50018	3.10048	4.25369
Ccdc167	ENSMUSG00000024018	coiled-coil domain containing 167 [Source:MGI Symbol;Acc:MGI:1915847]	1.27342	1.37118	1.6504	1.30932	1.3424	1.49425	1.21079	1.21794	1.51859	1.35166	1.27677	1.7049
Ccdc17	ENSMUSG00000034035	coiled-coil domain containing 17 [Source:MGI Symbol;Acc:MGI:1915667]	0.800636	1.24142	1.18586	0.71759	0.971991	1.28114	0.842973	1.07775	1.53471	0.929713	1.34983	1.67778
Ccdc171	ENSMUSG00000052407	coiled-coil domain containing 171 [Source:MGI Symbol;Acc:MGI:1922152]	0.52399	0.406203	0.44886	0.560132	0.547148	0.551696	0.429347	0.376534	0.246215	0.370112	0.316094	0.500557
Ccdc173	ENSMUSG00000070883	coiled-coil domain containing 173 [Source:MGI Symbol;Acc:MGI:1923100]	0.419989	0.789782	0.575456	0.328404	0.61592	0.35517	0.48609	0.429589	0.759763	0.536108	0.51891	0.930261
Ccdc174	ENSMUSG00000034083	coiled-coil domain containing 174 [Source:MGI Symbol;Acc:MGI:2444652]	3.39524	4.39761	3.61842	3.16005	4.25118	3.46792	3.65393	3.52489	4.222	3.70297	3.70973	3.83553
Ccdc18	ENSMUSG00000056531	coiled-coil domain containing 18 [Source:MGI Symbol;Acc:MGI:1922974]	1.3051	1.27885	1.19992	1.56703	1.16333	1.08948	0.904309	0.873082	1.0876	1.26891	0.891675	1.32109
Ccdc180	ENSMUSG00000035539	coiled-coil domain containing 180 [Source:MGI Symbol;Acc:MGI:2685871]	0.0451135	0.102327	0.122118	0.0496066	0.148859	0.0858394	0.033566	0.0346085	0.0587596	0.11106	0.0627065	0.0321187
Ccdc181	ENSMUSG00000026578	coiled-coil domain containing 181 [Source:MGI Symbol;Acc:MGI:1922145]	6.29471	8.9354	6.63892	5.58316	8.28752	8.12457	5.7458	6.49189	7.2893	6.70477	6.8539	7.06362
Ccdc186	ENSMUSG00000035173	coiled-coil domain containing 186 [Source:MGI Symbol;Acc:MGI:2445022]	3.74889	2.56607	1.7954	3.04413	1.9126	1.69315	2.42669	2.58834	1.99446	2.19601	1.88965	1.80673
Ccdc189	ENSMUSG00000057176	coiled-coil domain containing 189 [Source:MGI Symbol;Acc:MGI:2685012]	0.185826	0.346516	0.356304	0.137926	0.249097	0.246243	0.142582	0.196014	0.2496	0.200141	0.166046	0.314212
Ccdc191	ENSMUSG00000022701	coiled-coil domain containing 191 [Source:MGI Symbol;Acc:MGI:1922661]	0.903038	1.08322	0.840279	0.769557	0.962199	1.16596	0.944847	0.851515	1.30484	1.04979	0.930191	1.41978
Ccdc22	ENSMUSG00000031143	coiled-coil domain containing 22 [Source:MGI Symbol;Acc:MGI:1859608]	0.174162	0.237021	0.282864	0.0919236	0.13409	0.359789	0.0907075	0.133607	0.204158	0.238193	0.165998	0.347185
Ccdc25	ENSMUSG00000022035	coiled-coil domain containing 25 [Source:MGI Symbol;Acc:MGI:1914429]	12.9925	11.0793	11.0487	10.8503	9.38386	9.17032	10.1566	12.049	11.3822	10.2415	10.0388	9.44096
Ccdc28a	ENSMUSG00000059554	coiled-coil domain containing 28A [Source:MGI Symbol;Acc:MGI:2443508]	1.08738	1.03997	1.39299	1.34625	1.32888	1.86101	0.913926	0.762087	0.839287	1.31091	1.47145	1.8924
Ccdc28b	ENSMUSG00000028795	coiled coil domain containing 28B [Source:MGI Symbol;Acc:MGI:1913514]	2.19965	2.45694	2.12653	1.50307	2.72178	2.53044	1.70968	1.82304	3.1464	2.14346	2.33989	3.6914
Ccdc30	ENSMUSG00000028637	coiled-coil domain containing 30 [Source:MGI Symbol;Acc:MGI:1920582]	0.118863	0.134522	0.0956559	0.0763011	0.148402	0.125744	0.103974	0.13308	0.156909	0.142353	0.149268	0.0869118
Ccdc32	ENSMUSG00000039983	coiled-coil domain containing 32 [Source:MGI Symbol;Acc:MGI:2685477]	8.50078	10.3855	10.946	8.32375	9.9923	9.49677	10.8713	9.69234	10.3231	11.0461	11.6053	10.5945
Ccdc34	ENSMUSG00000027160	coiled-coil domain containing 34 [Source:MGI Symbol;Acc:MGI:1915451]	2.45124	3.44266	3.44904	2.3778	3.19325	3.35457	2.92531	2.66241	4.39786	2.76826	2.63849	3.3521
Ccdc38	ENSMUSG00000036168	coiled-coil domain containing 38 [Source:MGI Symbol;Acc:MGI:2444738]	0.295768	0.83213	1.00078	0.378075	0.594709	0.482376	0.226939	0.163082	0.595909	0.424735	0.462499	1.13183
Ccdc40	ENSMUSG00000039963	coiled-coil domain containing 40 [Source:MGI Symbol;Acc:MGI:2443893]	1.06239	1.52666	1.1789	1.27123	1.58946	1.15153	1.59073	1.65026	1.19896	1.85188	2.05191	1.25905
Ccdc43	ENSMUSG00000020925	coiled-coil domain containing 43 [Source:MGI Symbol;Acc:MGI:1289318]	11.9096	11.9753	11.1115	10.4033	10.1584	8.76009	10.9524	12.7818	10.0286	10.9751	9.64866	9.19134
Ccdc47	ENSMUSG00000078622	coiled-coil domain containing 47 [Source:MGI Symbol;Acc:MGI:1914413]	12.7733	10.641	9.57185	11.6811	9.2319	8.51906	10.0807	11.417	9.42952	10.7617	10.0592	7.60555
Ccdc50	ENSMUSG00000038127	coiled-coil domain containing 50 [Source:MGI Symbol;Acc:MGI:1914751]	13.4814	10.7741	8.56531	12.3921	8.8603	7.7522	11.7458	11.9251	9.60152	11.1119	10.5469	8.79471
Ccdc51	ENSMUSG00000025645	coiled-coil domain containing 51 [Source:MGI Symbol;Acc:MGI:1913908]	6.83159	9.14442	11.0814	6.08988	8.08754	10.0361	8.14822	9.78149	12.6848	7.3819	9.66141	12.3265
Ccdc57	ENSMUSG00000048445	coiled-coil domain containing 57 [Source:MGI Symbol;Acc:MGI:1918526]	0.425221	0.428457	0.517968	0.420815	0.298155	0.364089	0.438976	0.505618	0.394614	0.366381	0.392624	0.544928
Ccdc58	ENSMUSG00000075229	coiled-coil domain containing 58 [Source:MGI Symbol;Acc:MGI:2146423]	17.7639	32.7863	29.931	15.021	25.4638	23.5745	20.2982	21.1418	26.6371	21.8111	21.1009	21.4491
Ccdc59	ENSMUSG00000019897	coiled-coil domain containing 59 [Source:MGI Symbol;Acc:MGI:1289302]	9.63854	12.5332	13.3408	8.79929	11.3063	11.6883	10.438	10.7692	12.8123	11.5877	10.5164	11.6756
Ccdc6	ENSMUSG00000048701	coiled-coil domain containing 6 [Source:MGI Symbol;Acc:MGI:1923801]	13.5916	10.4317	9.1936	12.5647	9.47946	9.40133	11.9418	11.7653	9.46017	11.3219	11.1295	9.88509
Ccdc61	ENSMUSG00000074358	coiled-coil domain containing 61 [Source:MGI Symbol;Acc:MGI:2685005]	3.14018	4.39073	4.87974	3.3762	4.36526	3.62765	3.53705	3.6469	5.45337	3.6982	4.08763	5.09233
Ccdc62	ENSMUSG00000061882	coiled-coil domain containing 62 [Source:MGI Symbol;Acc:MGI:2684996]	0.0982472	0.134687	0.189962	0.0925991	0.138935	0.175494	0.104427	0.114849	0.24679	0.130529	0.189513	0.333083
Ccdc63	ENSMUSG00000043036	coiled-coil domain containing 63 [Source:MGI Symbol;Acc:MGI:3607777]	0.211102	0.226662	0.337001	0.207129	0.214328	0.300152	0.16915	0.132878	0.253807	0.19988	0.167672	0.262053
Ccdc66	ENSMUSG00000046753	coiled-coil domain containing 66 [Source:MGI Symbol;Acc:MGI:2443639]	5.28242	6.05159	5.82466	4.91058	6.02344	5.4798	5.2065	5.29716	6.82284	4.90641	5.78918	6.54221
Ccdc69	ENSMUSG00000049588	coiled-coil domain containing 69 [Source:MGI Symbol;Acc:MGI:1196234]	8.7633	9.95164	10.7437	7.78463	9.09392	9.02485	8.65087	9.94364	12.5779	8.46325	10.0558	12.3555
Ccdc71	ENSMUSG00000049305	coiled-coil domain containing 71 [Source:MGI Symbol;Acc:MGI:1919704]	12.9711	14.701	14.2095	13.3871	14.7489	14.5203	13.0355	12.8658	13.2777	12.9627	14.0027	13.8565
Ccdc71l	ENSMUSG00000090946	coiled-coil domain containing 71 like [Source:MGI Symbol;Acc:MGI:1919373]	10.3886	9.37726	9.22127	9.05193	9.0574	7.49961	9.38429	9.43097	8.1956	10.0111	9.81665	8.8193
Ccdc73	ENSMUSG00000045106	coiled-coil domain containing 73 [Source:MGI Symbol;Acc:MGI:3606488]	0.118886	0.181899	0.239297	0.0603352	0.211228	0.283383	0.142889	0.140311	0.196536	0.202618	0.207014	0.31252
Ccdc74a	ENSMUSG00000041617	coiled-coil domain containing 74A [Source:MGI Symbol;Acc:MGI:1919565]	0	0.181979	0.109795	0.137624	0.114717	0.226805	0.038801	0.280043	0.101886	0.0285291	0.331367	0.445536
Ccdc77	ENSMUSG00000030177	coiled-coil domain containing 77 [Source:MGI Symbol;Acc:MGI:1914450]	1.74398	2.10923	2.05696	1.87709	1.63012	1.99004	1.78694	2.10043	2.58161	1.83161	2.12743	2.56801
Ccdc82	ENSMUSG00000079084	coiled-coil domain containing 82 [Source:MGI Symbol;Acc:MGI:1913646]	6.55009	6.73424	6.74616	6.99337	6.13415	6.3476	5.23773	5.10244	7.26407	5.32517	6.1023	7.69641
Ccdc84	ENSMUSG00000043923	coiled-coil domain containing 84 [Source:MGI Symbol;Acc:MGI:2685960]	1.98185	3.19227	3.79243	1.89498	2.74845	3.31031	1.84854	2.41641	4.45185	2.46693	3.44482	4.40335
Ccdc85b	ENSMUSG00000095098	coiled-coil domain containing 85B [Source:MGI Symbol;Acc:MGI:2147607]	1.56966	2.45159	3.11437	2.52775	2.63144	3.49591	2.93854	1.97455	3.16562	2.81156	2.7951	4.13364
Ccdc85c	ENSMUSG00000084883	coiled-coil domain containing 85C [Source:MGI Symbol;Acc:MGI:3644008]	4.27535	3.66893	3.39409	4.95135	3.42084	3.59112	4.95582	4.41999	3.24435	4.57739	4.30667	3.56639
Ccdc86	ENSMUSG00000024732	coiled-coil domain containing 86 [Source:MGI Symbol;Acc:MGI:1277220]	6.89815	8.31078	7.77874	6.48339	7.45831	7.3279	9.9906	8.11489	7.41846	8.98567	6.37938	4.92587
Ccdc88a	ENSMUSG00000032740	coiled coil domain containing 88A [Source:MGI Symbol;Acc:MGI:1925177]	0.277665	0.143427	0.135159	0.250683	0.198911	0.154922	0.228339	0.201797	0.13562	0.125917	0.130583	0.0832355
Ccdc88b	ENSMUSG00000047810	coiled-coil domain containing 88B [Source:MGI Symbol;Acc:MGI:1925567]	51.0819	58.5586	56.9009	51.7629	56.0842	64.7785	48.8115	46.3511	54.7973	52.89	53.6805	65.2257
Ccdc88c	ENSMUSG00000021182	coiled-coil domain containing 88C [Source:MGI Symbol;Acc:MGI:1915589]	15.1458	14.2112	14.1486	15.6045	12.6554	14.4255	13.4011	17.4526	18.9807	11.1008	15.5758	18.6353
Ccdc9	ENSMUSG00000041375	coiled-coil domain containing 9 [Source:MGI Symbol;Acc:MGI:1921443]	8.87998	11.0812	10.366	9.65793	9.85834	10.5585	9.48312	9.76102	9.76855	10.3759	10.0632	8.98163
Ccdc90b	ENSMUSG00000030613	coiled-coil domain containing 90B [Source:MGI Symbol;Acc:MGI:1913615]	2.07677	2.09315	1.69447	2.21559	2.25991	2.01782	2.46573	2.47451	1.89923	2.57441	2.10577	1.69878
Ccdc91	ENSMUSG00000030301	coiled-coil domain containing 91 [Source:MGI Symbol;Acc:MGI:1914265]	1.99644	1.65458	1.51367	1.71963	1.85275	1.92197	1.45447	1.48901	1.08347	1.49037	1.23884	1.85568
Ccdc92	ENSMUSG00000037979	coiled-coil domain containing 92 [Source:MGI Symbol;Acc:MGI:106485]	4.60743	4.74704	4.81511	4.38653	4.20967	4.85104	3.33587	3.10951	3.70321	3.40992	3.73482	4.15224
Ccdc93	ENSMUSG00000026339	coiled-coil domain containing 93 [Source:MGI Symbol;Acc:MGI:1918079]	2.89604	2.11095	2.15197	2.61027	1.76664	2.02424	2.15734	2.77109	2.1464	2.11115	2.41483	1.85145
Ccdc96	ENSMUSG00000050677	coiled-coil domain containing 96 [Source:MGI Symbol;Acc:MGI:1913967]	0.166486	0.133621	0.140206	0.0439361	0.128181	0.126712	0.0990969	0.119204	0.108423	0.127509	0.0528939	0.07902
Ccdc97	ENSMUSG00000002608	coiled-coil domain containing 97 [Source:MGI Symbol;Acc:MGI:1196455]	11.9704	12.5737	13.2801	10.3168	11.4661	12.0431	10.9018	10.6786	14.6242	10.3367	10.7834	13.4487
Cchcr1	ENSMUSG00000040312	coiled-coil alpha-helical rod protein 1 [Source:MGI Symbol;Acc:MGI:2385321]	4.64507	6.14084	5.85996	5.44292	5.74469	5.80847	4.96645	4.87685	6.66173	5.3115	4.97472	8.11595
Ccl12	ENSMUSG00000035352	chemokine (C-C motif) ligand 12 [Source:MGI Symbol;Acc:MGI:108224]	1.25965	1.24111	2.47375	0.684405	0.366742	1.08762	1.40583	1.81897	2.02671	0.972857	0.617957	0.211014
Ccl25	ENSMUSG00000023235	chemokine (C-C motif) ligand 25 [Source:MGI Symbol;Acc:MGI:1099448]	0.390151	0.411234	0.487063	0.465446	0.414426	0.322512	0.328063	0.373102	0.605623	0.302613	0.452093	0.563149
Ccl27a	ENSMUSG00000073888	chemokine (C-C motif) ligand 27A [Source:MGI Symbol;Acc:MGI:1343459]	0.251094	0.315435	0.332294	0.198794	0.138087	0.327613	0.317599	0.398092	0.555979	0.453303	0.37893	0.643563
Ccl3	ENSMUSG00000000982	chemokine (C-C motif) ligand 3 [Source:MGI Symbol;Acc:MGI:98260]	3.01283	2.6918	3.79651	1.02814	1.54261	1.10134	3.94221	2.59021	3.34907	2.77069	1.36153	1.4793
Ccl4	ENSMUSG00000018930	chemokine (C-C motif) ligand 4 [Source:MGI Symbol;Acc:MGI:98261]	15.8558	19.3127	18.0602	5.17082	11.1401	8.55429	19.7144	12.3949	14.7233	14.2479	6.60813	7.12509
Ccl5	ENSMUSG00000035042	chemokine (C-C motif) ligand 5 [Source:MGI Symbol;Acc:MGI:98262]	30.9202	36.7301	48.4314	57.9728	65.7835	83.7546	23.1291	23.9428	31.2576	43.9775	49.7764	57.7787
Ccm2	ENSMUSG00000000378	cerebral cavernous malformation 2 [Source:MGI Symbol;Acc:MGI:2384924]	13.8495	16.6915	19.2148	17.4869	19.5365	22.2334	15.4688	16.1533	20.1451	16.3258	15.3753	19.4731
Ccn3	ENSMUSG00000037362	cellular communication network factor 3 [Source:MGI Symbol;Acc:MGI:109185]	17.3085	16.116	18.0202	14.0364	11.6695	14.6573	23.775	22.8962	22.9234	20.622	19.7126	22.4734
Ccna2	ENSMUSG00000027715	cyclin A2 [Source:MGI Symbol;Acc:MGI:108069]	73.9864	72.2406	72.7378	79.3406	69.4573	65.6734	65.4642	72.9811	61.2506	64.6073	61.095	57.8091
Ccnb1	ENSMUSG00000041431	cyclin B1 [Source:MGI Symbol;Acc:MGI:88302]	38.1106	36.79	35.6559	38.0238	32.8467	28.7463	29.9281	35.7581	26.9515	27.4483	26.1481	20.4756
Ccnb2	ENSMUSG00000032218	cyclin B2 [Source:MGI Symbol;Acc:MGI:88311]	88.9884	106.314	111.461	95.748	106.724	107.536	86.5821	96.7578	108.56	96.5257	90.725	105.395
Ccnc	ENSMUSG00000028252	cyclin C [Source:MGI Symbol;Acc:MGI:1858199]	9.39715	9.4263	8.12815	7.93457	8.30371	6.63536	7.31014	8.94554	8.26784	7.72402	7.9798	7.27739
Ccnd1	ENSMUSG00000070348	cyclin D1 [Source:MGI Symbol;Acc:MGI:88313]	0.177446	0.141533	0.221105	0.133796	0.0418221	0.0826859	0.0565825	0.226877	0.11556	0.0693385	0.130873	0.168444
Ccnd2	ENSMUSG00000000184	cyclin D2 [Source:MGI Symbol;Acc:MGI:88314]	100.458	62.2278	57.4468	80.5718	50.5555	51.2384	74.3025	88.8294	55.5054	63.6339	71.3737	50.9127
Ccnd3	ENSMUSG00000034165	cyclin D3 [Source:MGI Symbol;Acc:MGI:88315]	56.6266	69.9233	79.0149	52.0549	64.6219	72.5119	66.0424	67.1612	93.2336	68.3059	74.7585	92.6533
Ccndbp1	ENSMUSG00000023572	cyclin D-type binding-protein 1 [Source:MGI Symbol;Acc:MGI:109595]	12.5025	14.0911	14.2825	12.4562	14.1929	14.7411	14.1199	13.7533	14.7904	14.288	14.2669	14.3399
Ccne1	ENSMUSG00000002068	cyclin E1 [Source:MGI Symbol;Acc:MGI:88316]	26.8008	27.9082	30.6024	24.9304	27.472	28.4737	34.5987	34.1367	39.6872	36.0123	39.0718	39.8432
Ccne2	ENSMUSG00000028212	cyclin E2 [Source:MGI Symbol;Acc:MGI:1329034]	10.3375	5.2739	5.5164	9.76463	4.75211	4.62339	6.30222	8.87355	7.051	5.4933	6.07667	6.17638
Ccnf	ENSMUSG00000072082	cyclin F [Source:MGI Symbol;Acc:MGI:102551]	8.48345	6.78761	8.07814	9.70645	6.51418	7.47952	7.13941	9.88529	7.75397	6.53868	7.60929	8.78189
Ccng1	ENSMUSG00000020326	cyclin G1 [Source:MGI Symbol;Acc:MGI:102890]	157.835	130.8	127.306	136.148	110.246	109.131	136.068	141.342	106.98	115.582	118.124	91.5519
Ccng2	ENSMUSG00000029385	cyclin G2 [Source:MGI Symbol;Acc:MGI:1095734]	3.60138	3.26264	3.76921	4.51158	3.37976	4.72026	2.68497	4.20567	5.59755	3.12277	5.04635	6.53978
Ccnh	ENSMUSG00000021548	cyclin H [Source:MGI Symbol;Acc:MGI:1913921]	12.1741	14.9649	16.2112	11.8535	15.4761	14.6091	14.3878	14.6676	16.6244	15.7527	15.1761	16.2764
Ccni	ENSMUSG00000063015	cyclin I [Source:MGI Symbol;Acc:MGI:1341077]	63.3654	58.68	60.262	65.6336	62.8047	59.4131	54.1417	57.556	54.5797	63.1777	66.7102	60.877
Ccnj	ENSMUSG00000025010	cyclin J [Source:MGI Symbol;Acc:MGI:2443297]	1.88215	2.09948	1.82194	1.74811	1.46217	1.71364	2.0292	1.87143	1.48159	1.58947	1.68724	1.43107
Ccnk	ENSMUSG00000021258	cyclin K [Source:MGI Symbol;Acc:MGI:1276106]	35.369	27.9137	25.3869	32.1719	25.7451	24.0208	29.5614	27.7451	19.4731	24.6979	25.09	20.9532
Ccnl1	ENSMUSG00000027829	cyclin L1 [Source:MGI Symbol;Acc:MGI:1922664]	16.1363	20.2197	20.0737	14.9885	17.7773	16.5023	15.9874	14.6032	21.0648	15.9419	15.6044	19.566
Ccnl2	ENSMUSG00000029068	cyclin L2 [Source:MGI Symbol;Acc:MGI:1927119]	26.2051	37.2787	38.9299	24.1628	30.8831	32.1399	25.216	25.8112	43.0672	25.3702	30.2329	38.8593
Ccno	ENSMUSG00000042417	cyclin O [Source:MGI Symbol;Acc:MGI:2145534]	0.404909	0.570615	0.548028	0.369889	1.02774	0.609578	0.573564	0.692928	0.791082	1.13737	1.33591	1.08658
Ccnq	ENSMUSG00000049489	cyclin Q [Source:MGI Symbol;Acc:MGI:1916359]	10.4677	13.4596	17.0714	11.9249	14.6954	15.7465	14.077	13.9905	17.4024	15.7922	16.6541	17.8211
Ccnt1	ENSMUSG00000011960	cyclin T1 [Source:MGI Symbol;Acc:MGI:1328363]	8.90791	4.52167	3.99138	7.27036	3.74223	3.73479	5.08238	5.81692	4.27874	4.62477	4.36424	3.65052
Ccnt2	ENSMUSG00000026349	cyclin T2 [Source:MGI Symbol;Acc:MGI:1920199]	4.19335	4.91119	4.96154	4.01061	4.11057	4.38939	3.80947	3.89934	5.92567	3.91712	4.02443	5.25497
Ccny	ENSMUSG00000024286	cyclin Y [Source:MGI Symbol;Acc:MGI:1915224]	25.3038	19.1223	16.8587	23.7236	16.759	16.6309	23.5044	23.4381	17.563	22.0713	20.7358	16.7416
Ccnyl1	ENSMUSG00000070871	cyclin Y-like 1 [Source:MGI Symbol;Acc:MGI:2138614]	2.61353	2.48893	2.53481	2.35477	2.24141	2.55372	2.30006	2.46423	2.49683	2.03127	2.34562	2.03284
Ccp110	ENSMUSG00000033904	centriolar coiled coil protein 110 [Source:MGI Symbol;Acc:MGI:2141942]	5.31595	4.1776	2.9919	5.15752	3.9439	2.78255	3.79747	3.98566	2.96606	3.18368	2.98585	2.5117
Ccpg1	ENSMUSG00000034563	cell cycle progression 1 [Source:MGI Symbol;Acc:MGI:1196419]	0.244144	0.333372	0.392695	0.245115	0.420307	0.380867	0.29617	0.244295	0.31108	0.344067	0.537485	0.506341
Ccpg1os	ENSMUSG00000086158	cell cycle progression 1, opposite strand [Source:MGI Symbol;Acc:MGI:3648770]	0.364136	0.545811	0.627254	0.567843	0.655375	0.755844	0.295559	0.469805	0.517398	0.570451	0.61131	1.01342
Ccr1	ENSMUSG00000025804	chemokine (C-C motif) receptor 1 [Source:MGI Symbol;Acc:MGI:104618]	0.505628	0.294069	0.418212	0.222395	0.393927	0.251973	0.266478	0.452536	0.274405	0.218983	0.418339	0.179992
Ccr2	ENSMUSG00000049103	chemokine (C-C motif) receptor 2 [Source:MGI Symbol;Acc:MGI:106185]	49.5198	31.7403	35.1487	50.826	39.2521	43.3047	42.5947	32.5024	32.9241	46.3497	35.5336	39.6601
Ccr4	ENSMUSG00000047898	chemokine (C-C motif) receptor 4 [Source:MGI Symbol;Acc:MGI:107824]	10.1759	6.01996	5.36279	13.4272	7.87422	6.98671	5.81479	7.22407	3.69468	7.43184	9.57932	3.79181
Ccr5	ENSMUSG00000079227	chemokine (C-C motif) receptor 5 [Source:MGI Symbol;Acc:MGI:107182]	50.358	36.5678	36.6904	43.3463	35.4387	35.7251	45.9979	39.0407	36.39	47.4945	37.6933	35.5838
Ccr7	ENSMUSG00000037944	chemokine (C-C motif) receptor 7 [Source:MGI Symbol;Acc:MGI:103011]	17.3403	16.8999	21.9991	34.9051	23.8293	30.0523	10.8662	25.7253	27.1576	17.7124	31.8757	31.5368
Ccrl2	ENSMUSG00000043953	chemokine (C-C motif) receptor-like 2 [Source:MGI Symbol;Acc:MGI:1920904]	1.14867	1.48309	1.45104	1.3136	1.33921	1.02413	1.35035	1.33942	1.49613	1.39504	1.3138	1.11221
Ccs	ENSMUSG00000034108	copper chaperone for superoxide dismutase [Source:MGI Symbol;Acc:MGI:1333783]	10.8295	14.7499	15.2315	12.4041	13.9251	16.8609	13.3074	13.0526	19.8056	16.7838	14.5251	18.8858
Ccsap	ENSMUSG00000031971	centriole, cilia and spindle associated protein [Source:MGI Symbol;Acc:MGI:1920670]	3.27869	2.91298	2.42639	4.00371	3.20286	2.34531	2.66415	2.73586	2.52855	2.77308	2.70696	2.70284
Ccser2	ENSMUSG00000058690	coiled-coil serine rich 2 [Source:MGI Symbol;Acc:MGI:101859]	8.77071	5.03539	3.72829	7.14508	4.65516	3.57423	4.89683	5.15224	3.29153	4.4472	4.6019	3.88117
Cct2	ENSMUSG00000034024	chaperonin containing Tcp1, subunit 2 (beta) [Source:MGI Symbol;Acc:MGI:107186]	241.059	257.138	243.092	222.15	242.511	227.778	268.67	271.702	236.774	269.768	264.043	216.747
Cct3	ENSMUSG00000001416	chaperonin containing Tcp1, subunit 3 (gamma) [Source:MGI Symbol;Acc:MGI:104708]	59.8351	64.1923	61.5026	58.7101	60.8753	59.1794	69.0656	68.7212	57.212	68.5426	62.5806	49.2572
Cct4	ENSMUSG00000007739	chaperonin containing Tcp1, subunit 4 (delta) [Source:MGI Symbol;Acc:MGI:104689]	82.5353	93.8797	93.1884	84.5233	87.8676	87.6023	94.7141	98.2079	84.9004	97.4649	94.3835	82.3494
Cct5	ENSMUSG00000022234	chaperonin containing Tcp1, subunit 5 (epsilon) [Source:MGI Symbol;Acc:MGI:107185]	177.79	155.701	146.636	165.597	150.636	147.667	172.654	183.181	123.073	164.485	154.644	113.847
Cct6a	ENSMUSG00000029447	chaperonin containing Tcp1, subunit 6a (zeta) [Source:MGI Symbol;Acc:MGI:107943]	108.961	112.152	104.703	103.151	102.532	93.3443	119.999	121.711	102.542	113.82	103.796	82.6696
Cct7	ENSMUSG00000030007	chaperonin containing Tcp1, subunit 7 (eta) [Source:MGI Symbol;Acc:MGI:107184]	71.6668	81.0543	79.4068	65.3856	76.4458	74.1434	80.9862	83.6028	81.3174	81.1712	79.2993	71.411
Cct8	ENSMUSG00000025613	chaperonin containing Tcp1, subunit 8 (theta) [Source:MGI Symbol;Acc:MGI:107183]	140.773	159.801	146.03	138.366	147.939	133.257	154.277	166.739	150.166	160.551	151.092	124.745
Ccz1	ENSMUSG00000029617	CCZ1 vacuolar protein trafficking and biogenesis associated [Source:MGI Symbol;Acc:MGI:2141070]	20.0993	23.5657	22.9442	18.974	22.3756	19.8595	22.9969	22.0282	23.2002	23.4974	21.8618	22.0053
Cd101	ENSMUSG00000086564	CD101 antigen [Source:MGI Symbol;Acc:MGI:2685862]	0.5855	0.450323	0.690025	1.34018	0.709695	1.11081	0.253378	0.485828	0.700351	0.274547	0.412846	1.00384
Cd14	ENSMUSG00000051439	CD14 antigen [Source:MGI Symbol;Acc:MGI:88318]	0.183788	0.264552	0.124375	0.151569	0.265316	0.37468	0.410234	0.246735	0.0897679	0.131963	0.218966	0.0327121
Cd151	ENSMUSG00000025510	CD151 antigen [Source:MGI Symbol;Acc:MGI:1096360]	3.10656	3.15337	3.87714	2.83493	2.80214	3.43295	2.80283	2.68385	3.82881	2.90659	3.83953	3.86535
Cd160	ENSMUSG00000038304	CD160 antigen [Source:MGI Symbol;Acc:MGI:1860383]	15.3016	18.628	24.4335	21.0054	25.4686	33.8719	17.6488	23.8351	32.4256	32.4785	42.1308	49.3446
Cd163l1	ENSMUSG00000025461	CD163 molecule-like 1 [Source:MGI Symbol;Acc:MGI:2443796]	0.971246	0.984314	1.1374	1.18614	1.31259	1.73569	0.703421	0.697525	0.989148	1.09375	0.874016	1.04458
Cd164	ENSMUSG00000019818	CD164 antigen [Source:MGI Symbol;Acc:MGI:1859568]	110.767	85.0934	84.7901	104.571	78.8824	77.0304	99.0466	110.462	87.4018	104.743	103.742	84.2792
Cd177	ENSMUSG00000052212	CD177 antigen [Source:MGI Symbol;Acc:MGI:1916141]	0.182138	0.168673	0.290762	0.110923	0.208036	0.159952	0.390914	0.22571	0.0821187	0.321916	0.283769	0.0398995
Cd1d1	ENSMUSG00000028076	CD1d1 antigen [Source:MGI Symbol;Acc:MGI:107674]	1.76501	2.09895	2.41681	1.34834	1.60924	2.07057	1.88344	2.16167	2.20815	2.03278	2.49021	2.09434
Cd2	ENSMUSG00000027863	CD2 antigen [Source:MGI Symbol;Acc:MGI:88320]	157.903	198.943	195.269	190.352	241.094	226.516	175.999	162.249	192.539	213.67	198.392	216.866
Cd200r1	ENSMUSG00000022667	CD200 receptor 1 [Source:MGI Symbol;Acc:MGI:1889024]	1.30732	0.93935	1.78013	1.11343	0.568625	1.22114	0.716255	0.948197	1.11454	0.633915	1.41595	1.1169
Cd200r4	ENSMUSG00000062082	CD200 receptor 4 [Source:MGI Symbol;Acc:MGI:3036289]	2.74347	2.92297	3.28305	2.84983	2.50389	2.0944	3.99562	4.62721	4.8278	4.47062	4.05676	4.76531
Cd226	ENSMUSG00000034028	CD226 antigen [Source:MGI Symbol;Acc:MGI:3039602]	9.78685	7.29876	6.50377	8.89911	6.52307	5.40014	7.56322	6.8214	8.58292	8.30474	6.59092	9.39462
Cd244a	ENSMUSG00000004709	CD244 molecule A [Source:MGI Symbol;Acc:MGI:109294]	8.35625	7.2486	7.01711	6.95598	6.42197	6.54802	9.00724	8.84564	4.71918	8.18967	7.55426	3.56723
Cd247	ENSMUSG00000005763	CD247 antigen [Source:MGI Symbol;Acc:MGI:88334]	40.0066	50.5932	54.9693	40.2177	51.2584	55.7979	47.0244	46.7235	63.5304	53.4593	54.8342	71.2124
Cd27	ENSMUSG00000030336	CD27 antigen [Source:MGI Symbol;Acc:MGI:88326]	5.87964	10.1811	9.79309	7.217	12.6895	12.0423	5.98971	4.4974	11.4204	9.327	9.5301	19.3239
Cd274	ENSMUSG00000016496	CD274 antigen [Source:MGI Symbol;Acc:MGI:1926446]	16.3796	13.1796	11.7859	14.4523	13.6115	11.198	13.6215	11.4868	10.6242	16.1996	12.4863	12.342
Cd28	ENSMUSG00000026012	CD28 antigen [Source:MGI Symbol;Acc:MGI:88327]	39.3806	24.5595	18.7079	36.569	28.2982	22.4725	17.3946	17.4761	10.1713	15.4777	15.1774	9.04185
Cd2ap	ENSMUSG00000061665	CD2-associated protein [Source:MGI Symbol;Acc:MGI:1330281]	3.20046	2.56536	2.39443	3.2699	2.28837	2.13943	2.66492	3.14021	2.55308	2.57277	2.7283	2.20715
Cd2bp2	ENSMUSG00000042502	CD2 cytoplasmic tail binding protein 2 [Source:MGI Symbol;Acc:MGI:1917483]	28.0409	31.1605	32.2794	28.7242	29.6829	32.6337	27.3569	29.4266	32.6065	28.5731	30.9212	33.5019
Cd300lf	ENSMUSG00000047798	CD300 molecule like family member F [Source:MGI Symbol;Acc:MGI:2442359]	0.664585	0.897979	0.808842	0.734174	0.790464	0.730994	0.724462	0.563186	0.800188	0.830715	0.377481	0.825267
Cd320	ENSMUSG00000002308	CD320 antigen [Source:MGI Symbol;Acc:MGI:1860083]	3.11917	3.82162	4.03487	3.46018	3.7571	3.71405	4.22051	4.02337	3.34361	3.69213	3.8313	3.02644
Cd37	ENSMUSG00000030798	CD37 antigen [Source:MGI Symbol;Acc:MGI:88330]	54.6577	57.3317	64.7923	56.1262	56.4391	67.9348	54.003	54.4712	57.4765	57.4693	63.6793	67.3711
Cd38	ENSMUSG00000029084	CD38 antigen [Source:MGI Symbol;Acc:MGI:107474]	2.02531	1.92212	2.06741	0.97179	1.0463	1.21782	2.0092	2.03236	1.97845	2.82029	2.77856	2.53429
Cd3d	ENSMUSG00000032094	CD3 antigen, delta polypeptide [Source:MGI Symbol;Acc:MGI:88331]	172.248	208.756	230.649	175.359	230.614	265.979	189.571	182.206	249.793	228.489	242.934	306.73
Cd3e	ENSMUSG00000032093	CD3 antigen, epsilon polypeptide [Source:MGI Symbol;Acc:MGI:88332]	74.3724	77.378	79.479	73.1706	82.8469	92.5544	69.9532	72.7205	81.0734	81.9329	86.7137	96.6507
Cd3eap	ENSMUSG00000047649	CD3E antigen, epsilon polypeptide associated protein [Source:MGI Symbol;Acc:MGI:1917583]	13.9074	17.71	19.3633	14.3058	16.8068	17.9684	18.3369	17.5529	18.7796	18.8546	15.2757	14.8464
Cd3g	ENSMUSG00000002033	CD3 antigen, gamma polypeptide [Source:MGI Symbol;Acc:MGI:88333]	111.653	136.726	143.095	111.817	146.636	170.703	115.903	116.319	163.326	148.275	158.678	201.394
Cd4	ENSMUSG00000023274	CD4 antigen [Source:MGI Symbol;Acc:MGI:88335]	0.55264	0.573375	0.436319	0.950587	0.830353	0.901314	0.0881107	0.439095	0.212086	0.121471	0.505571	0.421558
Cd40	ENSMUSG00000017652	CD40 antigen [Source:MGI Symbol;Acc:MGI:88336]	0.0934588	0.0611493	0.189739	0.0770753	0.0578216	0.0952651	0	0.17924	0.136945	0.0287594	0.236613	0.18298
Cd40lg	ENSMUSG00000031132	CD40 ligand [Source:MGI Symbol;Acc:MGI:88337]	0.76397	0.76645	0.402112	0.840059	0.525174	0.467241	0.532894	0.659333	0.559721	0.522424	0.758498	0.226629
Cd44	ENSMUSG00000005087	CD44 antigen [Source:MGI Symbol;Acc:MGI:88338]	35.6561	25.7577	18.9475	30.3973	22.2924	17.6411	20.0871	26.7857	15.9126	16.7643	20.4149	11.6057
Cd46	ENSMUSG00000016493	CD46 antigen, complement regulatory protein [Source:MGI Symbol;Acc:MGI:1203290]	0.0785021	0.156144	0.174721	0.15883	0.129515	0.128031	0.0817716	0.144533	0.112473	0.133131	0.187056	0.119232
Cd47	ENSMUSG00000055447	CD47 antigen (Rh-related antigen, integrin-associated signal transducer) [Source:MGI Symbol;Acc:MGI:96617]	105.371	116.409	119.785	108.496	116.158	117.267	112.053	114.852	122.059	125.154	119.762	125.087
Cd48	ENSMUSG00000015355	CD48 antigen [Source:MGI Symbol;Acc:MGI:88339]	182.419	215.982	213.394	188.201	225.264	214.005	179.648	173.7	173.72	207.635	184.122	166.589
Cd5	ENSMUSG00000024669	CD5 antigen [Source:MGI Symbol;Acc:MGI:88340]	3.88373	3.82062	3.20561	3.51587	3.02391	2.93659	3.47837	3.30766	2.80794	2.69667	2.60695	2.25342
Cd52	ENSMUSG00000000682	CD52 antigen [Source:MGI Symbol;Acc:MGI:1346088]	507.584	696.886	842.643	541.668	761.547	844.505	623.655	602.444	967.382	734.618	730.502	1057.35
Cd53	ENSMUSG00000040747	CD53 antigen [Source:MGI Symbol;Acc:MGI:88341]	361.286	360.009	327.825	413.64	458.924	417.531	304.278	289.844	286.992	364.846	345.259	307.908
Cd55	ENSMUSG00000026399	CD55 molecule, decay accelerating factor for complement [Source:MGI Symbol;Acc:MGI:104850]	3.00086	3.23162	3.11459	3.44038	3.40882	4.31918	2.63537	2.6669	1.82614	1.90406	2.0709	1.16747
Cd6	ENSMUSG00000024670	CD6 antigen [Source:MGI Symbol;Acc:MGI:103566]	4.25966	4.05414	3.46953	3.38691	2.98245	2.70394	5.83521	5.70039	6.0197	4.80266	4.92624	5.12675
Cd63	ENSMUSG00000025351	CD63 antigen [Source:MGI Symbol;Acc:MGI:99529]	0.12968	0.186666	0.165765	0.128336	0.106975	0.158623	0.15679	0.157515	0.168906	0.0975466	0.154501	0.123101
Cd68	ENSMUSG00000018774	CD68 antigen [Source:MGI Symbol;Acc:MGI:88342]	17.0936	15.8898	21.2218	14.5356	16.5553	25.3487	18.8654	15.2988	21.2746	21.2741	22.2134	26.9539
Cd69	ENSMUSG00000030156	CD69 antigen [Source:MGI Symbol;Acc:MGI:88343]	14.2313	12.78	14.3468	11.6074	13.7668	14.9151	12.9764	10.636	15.9563	13.79	13.3573	15.0587
Cd7	ENSMUSG00000025163	CD7 antigen [Source:MGI Symbol;Acc:MGI:88344]	0.210715	0.238973	0.443636	1.11217	1.21675	1.66103	0.156779	0.323297	0.20584	0.547554	0.794984	1.50019
Cd72	ENSMUSG00000028459	CD72 antigen [Source:MGI Symbol;Acc:MGI:88345]	1.41858	2.33715	2.58098	1.28881	2.30205	2.29464	2.47863	1.70374	2.81696	2.41404	2.38277	3.72528
Cd74	ENSMUSG00000024610	CD74 antigen (invariant polypeptide of major histocompatibility complex, class II antigen-associated) [Source:MGI Symbol;Acc:MGI:96534]	2.32247	1.36451	2.13835	1.53227	1.21206	1.27547	2.01012	1.92711	1.25012	1.43908	2.17408	2.12592
Cd79b	ENSMUSG00000040592	CD79B antigen [Source:MGI Symbol;Acc:MGI:96431]	3.00303	3.53674	4.29028	2.86184	3.66998	4.48956	1.95506	2.68771	2.87922	2.66962	3.01465	3.20702
Cd80	ENSMUSG00000075122	CD80 antigen [Source:MGI Symbol;Acc:MGI:101775]	4.08324	4.22961	4.57633	3.67228	4.21926	3.92557	2.5184	3.92377	3.33797	2.64528	4.04546	3.36609
Cd81	ENSMUSG00000037706	CD81 antigen [Source:MGI Symbol;Acc:MGI:1096398]	2.07312	1.87367	1.10988	1.13068	1.71015	0.946709	1.03346	1.2723	0.756058	0.578405	0.987971	0.511668
Cd82	ENSMUSG00000027215	CD82 antigen [Source:MGI Symbol;Acc:MGI:104651]	69.0269	70.543	68.8307	61.5367	60.3601	58.4807	68.0378	70.5673	63.6916	60.5873	63.5763	53.6595
Cd84	ENSMUSG00000038147	CD84 antigen [Source:MGI Symbol;Acc:MGI:1336885]	8.46301	6.31266	6.02197	8.90687	7.27432	7.56345	6.14572	6.12245	4.74714	6.79893	5.54785	4.96836
Cd86	ENSMUSG00000022901	CD86 antigen [Source:MGI Symbol;Acc:MGI:101773]	1.98896	1.67257	2.38306	1.63491	1.5421	2.42845	1.03105	1.02555	1.52887	1.23971	0.763989	1.84163
Cd8a	ENSMUSG00000053977	CD8 antigen, alpha chain [Source:MGI Symbol;Acc:MGI:88346]	153.373	148.083	160.354	182.687	173.403	211.117	139.048	169.795	205.045	179.31	228.584	253.205
Cd8b1	ENSMUSG00000053044	CD8 antigen, beta chain 1 [Source:MGI Symbol;Acc:MGI:88347]	225.969	264.24	287.683	267.793	309.376	342.808	223.985	234.955	314.258	287.347	312.727	398.741
Cd9	ENSMUSG00000030342	CD9 antigen [Source:MGI Symbol;Acc:MGI:88348]	1.09014	1.41635	1.68624	1.43846	2.02336	1.84143	0.760407	0.98563	1.55934	1.19807	1.02048	1.94032
Cd93	ENSMUSG00000027435	CD93 antigen [Source:MGI Symbol;Acc:MGI:106664]	14.6717	9.60115	8.10328	12.2275	9.53682	8.86384	8.18056	8.8095	5.2509	6.26428	7.17091	4.34455
Cd96	ENSMUSG00000022657	CD96 antigen [Source:MGI Symbol;Acc:MGI:1934368]	56.8612	49.2268	58.8024	71.5435	64.1739	87.9821	54.8591	55.6125	54.9939	80.3879	88.1485	72.6636
Cd99l2	ENSMUSG00000035776	CD99 antigen-like 2 [Source:MGI Symbol;Acc:MGI:2177151]	2.37831	2.05215	1.94089	2.15284	1.95521	1.89309	1.94771	2.14831	2.14091	1.95163	1.97284	2.18446
Cdadc1	ENSMUSG00000021982	cytidine and dCMP deaminase domain containing 1 [Source:MGI Symbol;Acc:MGI:1919141]	3.01953	3.30506	3.24017	3.52817	3.73628	3.63594	2.9054	2.94422	3.63885	3.42146	2.95868	3.30501
Cdan1	ENSMUSG00000027284	congenital dyserythropoietic anemia, type I (human) [Source:MGI Symbol;Acc:MGI:1916218]	2.4945	2.36705	2.51801	2.82263	2.39687	2.54556	2.23964	3.04685	3.063	2.22423	2.75612	3.71068
Cdc123	ENSMUSG00000039128	cell division cycle 123 [Source:MGI Symbol;Acc:MGI:2138811]	20.3029	25.8554	26.7587	20.4981	25.6293	24.3612	23.8389	25.1566	27.7912	26.8529	25.558	26.1445
Cdc14a	ENSMUSG00000033502	CDC14 cell division cycle 14A [Source:MGI Symbol;Acc:MGI:2442676]	3.37973	2.9763	2.91408	3.40583	2.87758	2.98528	3.04466	3.02159	2.77104	3.31601	3.73738	2.86562
Cdc14b	ENSMUSG00000033102	CDC14 cell division cycle 14B [Source:MGI Symbol;Acc:MGI:2441808]	1.48687	1.22982	1.03652	1.30415	1.02987	0.869598	1.09822	1.35015	0.770699	0.956886	0.991609	0.629595
Cdc16	ENSMUSG00000038416	CDC16 cell division cycle 16 [Source:MGI Symbol;Acc:MGI:1917207]	18.119	20.3375	19.4729	16.345	19.0826	19.2823	18.9624	18.5725	18.6393	19.109	18.1191	16.6338
Cdc20	ENSMUSG00000006398	cell division cycle 20 [Source:MGI Symbol;Acc:MGI:1859866]	60.4307	62.7611	67.2313	66.1636	55.9825	63.366	56.009	63.1736	56.8477	52.0012	49.6648	53.0177
Cdc20b	ENSMUSG00000078926	cell division cycle 20B [Source:MGI Symbol;Acc:MGI:3644472]	1.45839	1.2419	1.09987	1.37865	1.14918	1.17151	1.14178	1.33587	1.06317	1.05385	1.21887	1.17778
Cdc23	ENSMUSG00000024370	CDC23 cell division cycle 23 [Source:MGI Symbol;Acc:MGI:1098815]	6.68893	5.97857	5.99011	6.47729	5.79074	4.97981	6.10958	6.94356	5.80997	5.55076	5.80351	5.40332
Cdc25a	ENSMUSG00000032477	cell division cycle 25A [Source:MGI Symbol;Acc:MGI:103198]	9.3933	8.54333	7.62091	9.27305	7.2659	6.8672	9.48156	8.78112	7.3931	8.81506	7.70505	6.44042
Cdc25b	ENSMUSG00000027330	cell division cycle 25B [Source:MGI Symbol;Acc:MGI:99701]	30.2482	28.2299	29.3444	35.547	29.0726	31.751	19.8453	24.3428	20.5816	20.5649	19.9136	21.6872
Cdc25c	ENSMUSG00000044201	cell division cycle 25C [Source:MGI Symbol;Acc:MGI:88350]	3.78568	4.83532	5.04348	3.69308	4.25723	3.9446	3.3764	3.83497	4.39346	3.26582	3.63328	3.66274
Cdc26	ENSMUSG00000066149	cell division cycle 26 [Source:MGI Symbol;Acc:MGI:1913690]	3.05907	3.37648	3.39527	3.07125	3.28234	3.44357	3.25946	3.39257	3.10739	3.46979	3.36729	2.9749
Cdc27	ENSMUSG00000020687	cell division cycle 27 [Source:MGI Symbol;Acc:MGI:102685]	16.023	10.8737	9.92385	15.6133	10.5384	8.9012	10.3983	14.6126	9.50586	9.90311	10.3872	8.19754
Cdc34	ENSMUSG00000020307	cell division cycle 34 [Source:MGI Symbol;Acc:MGI:102657]	87.8318	110.338	120.201	84.233	108.117	112.534	117.517	107.535	123.68	118.019	103.497	111.152
Cdc37	ENSMUSG00000019471	cell division cycle 37 [Source:MGI Symbol;Acc:MGI:109531]	33.7541	33.6228	34.2115	31.9866	30.6843	35.3539	34.4629	34.9875	28.2722	32.4523	35.0368	32.2077
Cdc37l1	ENSMUSG00000024780	cell division cycle 37-like 1 [Source:MGI Symbol;Acc:MGI:1914322]	2.89614	2.95343	3.02767	2.96177	2.52074	2.69907	2.68323	3.03897	3.09963	2.66527	3.237	2.89456
Cdc40	ENSMUSG00000038446	cell division cycle 40 [Source:MGI Symbol;Acc:MGI:1918963]	8.8115	7.1102	5.55889	8.16766	6.02323	5.09909	6.64275	6.95706	5.02705	6.15104	5.93444	4.19607
Cdc42	ENSMUSG00000006699	cell division cycle 42 [Source:MGI Symbol;Acc:MGI:106211]	262.352	244.438	247.882	256.057	231.689	222.908	240.14	256.31	232.378	243.257	232.651	205.617
Cdc42bpa	ENSMUSG00000026490	CDC42 binding protein kinase alpha [Source:MGI Symbol;Acc:MGI:2441841]	0.175637	0.149998	0.12011	0.151251	0.118958	0.0693512	0.101105	0.0765882	0.050569	0.0606849	0.0462563	0.044753
Cdc42bpb	ENSMUSG00000021279	CDC42 binding protein kinase beta [Source:MGI Symbol;Acc:MGI:2136459]	0.107905	0.0508331	0.0681545	0.121025	0.0890126	0.0615949	0.0541926	0.111751	0.0527044	0.0841192	0.0578516	0.0921882
Cdc42bpg	ENSMUSG00000024769	CDC42 binding protein kinase gamma (DMPK-like) [Source:MGI Symbol;Acc:MGI:2652845]	2.30951	1.926	1.7248	2.16075	1.67911	2.03228	1.61642	1.61657	1.23638	1.61678	1.66337	1.41202
Cdc42ep1	ENSMUSG00000049521	CDC42 effector protein (Rho GTPase binding) 1 [Source:MGI Symbol;Acc:MGI:1929763]	0.31086	0.39865	0.589031	0.225602	0.102573	0.177446	0.156121	0.512719	0.334035	0.076527	0.37036	0.221318
Cdc42ep3	ENSMUSG00000036533	CDC42 effector protein (Rho GTPase binding) 3 [Source:MGI Symbol;Acc:MGI:2384718]	17.336	15.7311	14.7405	11.5285	11.7988	9.83678	14.8475	14.5947	11.4471	11.5673	10.7172	10.0113
Cdc42se1	ENSMUSG00000046722	CDC42 small effector 1 [Source:MGI Symbol;Acc:MGI:1889510]	97.0815	87.1134	84.4896	89.7139	89.1007	89.3745	91.5144	86.5802	79.6956	95.7998	85.558	80.2906
Cdc42se2	ENSMUSG00000052298	CDC42 small effector 2 [Source:MGI Symbol;Acc:MGI:1919979]	47.7568	33.0929	33.8532	43.8989	33.4599	33.5552	41.4117	40.9219	32.8283	38.0652	34.7291	26.9126
Cdc45	ENSMUSG00000000028	cell division cycle 45 [Source:MGI Symbol;Acc:MGI:1338073]	20.7008	22.8056	23.8704	21.7592	23.5549	22.8593	22.0519	22.6541	22.5279	24.484	21.3909	24.5957
Cdc5l	ENSMUSG00000023932	cell division cycle 5-like (S. pombe) [Source:MGI Symbol;Acc:MGI:1918952]	35.9076	30.5027	26.7966	35.8934	29.0039	29.0059	32.9829	33.3829	25.2534	32.3151	29.9521	22.3367
[truncated: 11,286 more rows]

## Sheet: fold change and adj P value
			WT+PI3Kdi 24 h / WT		FOXO1-GFP KO + PI3Kdi 24 h / FOXO1-GFP KO		FOXO1-GFP KO + PI3Kdi 24 h / WT+PI3Kdi 24 h		FOXO1-GFP KO / WT
Gene names	ensembl_gene_id	Description	log2(fold change)	-log10(adj P value)	log2(fold change)	-log10(adj P value)	log2(fold change)	-log10(adj P value)	log2(fold change)	-log10(adj P value)
0610009B22Rik	ENSMUSG00000007777	RIKEN cDNA 0610009B22 gene [Source:MGI Symbol;Acc:MGI:1913300]	0.00310575	0.00314484	0.219816	0.881075	0.512932	0.888583	0.296222	0.166539
0610009E02Rik	ENSMUSG00000086714	RIKEN cDNA 0610009E02 gene [Source:MGI Symbol;Acc:MGI:3698435]	-0.432016	0.399318	0.383339	0.457036	-0.0628457	0.016892	-0.8782	0.22175
0610009L18Rik	ENSMUSG00000043644	RIKEN cDNA 0610009L18 gene [Source:MGI Symbol;Acc:MGI:1914088]	0.274778	0.2788	0.301499	0.451364	0.113276	0.0431422	0.0865544	0.0129689
0610010F05Rik	ENSMUSG00000042208	RIKEN cDNA 0610010F05 gene [Source:MGI Symbol;Acc:MGI:1918925]	-0.108195	0.386214	-0.305622	2.05011	-0.0195455	0.0213233	0.177881	0.124986
0610010K14Rik	ENSMUSG00000020831	RIKEN cDNA 0610010K14 gene [Source:MGI Symbol;Acc:MGI:1915609]	-0.380109	0.32546	0.114279	0.105921	0.31975	0.118228	-0.174638	0.0191102
0610012G03Rik	ENSMUSG00000107002	RIKEN cDNA 0610012G03 gene [Source:MGI Symbol;Acc:MGI:1913301]	0.0208084	0.0320466	0.213521	1.00686	0.328922	0.584147	0.13621	0.049212
0610030E20Rik	ENSMUSG00000058706	RIKEN cDNA 0610030E20 gene [Source:MGI Symbol;Acc:MGI:1915614]	-0.0881394	0.306081	-0.269585	1.82201	-0.168142	0.322609	0.0133035	0.00627557
0610038B21Rik	ENSMUSG00000097882	RIKEN cDNA 0610038B21 gene [Source:MGI Symbol;Acc:MGI:1917595]	-0.277956	0.294419	0.319099	0.515541	0.134197	0.0529656	-0.462859	0.0873538
0610040B10Rik	ENSMUSG00000089889	RIKEN cDNA 0610040B10 gene [Source:MGI Symbol;Acc:MGI:1914922]	0.0650277	0.0251531	0.278933	0.244971	0.233629	0.0605357	0.0197233	0.00185265
0610040F04Rik	ENSMUSG00000087341	RIKEN cDNA 0610040F04 gene [Source:MGI Symbol;Acc:MGI:1922644]	-0.451476	0.273119	-0.109371	0.0699917	0.240785	0.0549399	-0.10132	0.00962013
1110002E22Rik	ENSMUSG00000090066	RIKEN cDNA 1110002E22 gene [Source:MGI Symbol;Acc:MGI:1915066]	-0.555181	0.392264	-0.155969	0.126201	0.762042	0.275577	0.36283	0.0351027
1110002J07Rik	ENSMUSG00000097134	RIKEN cDNA 1110002J07 gene [Source:MGI Symbol;Acc:MGI:1915738]	0.558292	0.306419	-0.302728	0.201205	0.0565281	0.00966843	0.917548	0.0872269
1110002L01Rik	ENSMUSG00000071456	RIKEN cDNA 1110002L01 gene [Source:MGI Symbol;Acc:MGI:1915821]	-0.134724	0.25281	-0.131127	0.383016	0.271853	0.302673	0.268256	0.10825
1110004F10Rik	ENSMUSG00000030663	RIKEN cDNA 1110004F10 gene [Source:MGI Symbol;Acc:MGI:1929274]	-0.0330991	0.10261	-0.0400273	0.190896	0.0355701	0.0546484	0.0424983	0.0231375
1110006O24Rik	ENSMUSG00000107121	RIKEN cDNA 1110006O24 gene [Source:MGI Symbol;Acc:MGI:1913373]	0.0772115	0.0423913	0.0685656	0.0629584	0.432373	0.193476	0.441019	0.0646509
1110008P14Rik	ENSMUSG00000039195	RIKEN cDNA 1110008P14 gene [Source:MGI Symbol;Acc:MGI:1920987]	0.0699663	0.1233	0.212474	0.835555	0.198106	0.233184	0.0555983	0.0174189
1110012L19Rik	ENSMUSG00000045237	RIKEN cDNA 1110012L19 gene [Source:MGI Symbol;Acc:MGI:1915868]	0.145681	0.413441	0.274868	1.40128	0.232979	0.352906	0.103793	0.0351027
1110019D14Rik	ENSMUSG00000097616	RIKEN cDNA 1110019D14 gene [Source:MGI Symbol;Acc:MGI:1923561]	-0.409834	0.213373	0.579644	0.52545	0.87352	0.279681	-0.115957	0.00962013
1110020A21Rik	ENSMUSG00000097047	RIKEN cDNA 1110020A21 gene [Source:MGI Symbol;Acc:MGI:1915781]	-0.210739	0.0865389	-0.276554	0.201836	0.57559	0.156586	0.641405	0.0581082
1110025M09Rik	ENSMUSG00000103520	RIKEN cDNA 1110025M09 gene [Source:MGI Symbol;Acc:MGI:1915885]	0.361132	0.292893	0.981282	1.60861	0.606751	0.279917	-0.0133992	0.00110881
1110032A03Rik	ENSMUSG00000037971	RIKEN cDNA 1110032A03 gene [Source:MGI Symbol;Acc:MGI:1915971]	0.195436	0.482801	0.511129	2.25651	0.317114	0.424647	0.00142095	0.000293354
1110032F04Rik	ENSMUSG00000046999	RIKEN cDNA 1110032F04 gene [Source:MGI Symbol;Acc:MGI:1915975]	0.602374	1.18692	0.976565	2.76161	0.898797	0.999856	0.524606	0.16598
1110038B12Rik	ENSMUSG00000092203	RIKEN cDNA 1110038B12 gene [Source:MGI Symbol;Acc:MGI:1916013]	-0.0363737	0.0442381	0.0465953	0.0930615	0.251357	0.261925	0.168388	0.0422316
1110038F14Rik	ENSMUSG00000063236	RIKEN cDNA 1110038F14 gene [Source:MGI Symbol;Acc:MGI:2152337]	0.000122551	0.000277696	0.113045	0.567701	0.216611	0.444166	0.103688	0.0453004
1110046J04Rik	ENSMUSG00000085457	RIKEN cDNA 1110046J04 gene [Source:MGI Symbol;Acc:MGI:1916058]	0.214809	0.193772	0.498421	0.941313	0.267572	0.127096	-0.0160397	0.00197909
1110051M20Rik	ENSMUSG00000040591	RIKEN cDNA 1110051M20 gene [Source:MGI Symbol;Acc:MGI:1915079]	0.194085	0.352537	0.408213	1.36153	0.122329	0.0873284	-0.0917984	0.0193649
1110059E24Rik	ENSMUSG00000035171	RIKEN cDNA 1110059E24 gene [Source:MGI Symbol;Acc:MGI:1913456]	0.0430808	0.0887941	0.0943416	0.370351	0.0904588	0.111304	0.039198	0.0155631
1110059G10Rik	ENSMUSG00000032551	RIKEN cDNA 1110059G10 gene [Source:MGI Symbol;Acc:MGI:1913452]	-0.00135433	0.00144056	0.156869	0.711599	0.240113	0.401633	0.0818897	0.0282689
1110065P20Rik	ENSMUSG00000078570	RIKEN cDNA 1110065P20 gene [Source:MGI Symbol;Acc:MGI:1916170]	0.0247087	0.0273024	0.0766729	0.172824	0.253437	0.255699	0.201472	0.0581316
1190007I07Rik	ENSMUSG00000063320	RIKEN cDNA 1190007I07 gene [Source:MGI Symbol;Acc:MGI:3698433]	0.0873591	0.132865	0.150954	0.427517	0.140713	0.121139	0.0771185	0.0182689
1300002E11Rik	ENSMUSG00000097290	RIKEN cDNA 1300002E11 gene [Source:MGI Symbol;Acc:MGI:1919001]	-0.0620557	0.147019	0.0499763	0.163348	-0.132832	0.1882	-0.244864	0.204215
[truncated: 13,252 more rows]

## Sheet: Figure 4I
	FPKM
[truncated: 8 more rows]
