# Supplementary material for: Phosphoinositide 3-Kinase p110 Delta Differentially Restrains and Directs Naïve Versus Effector CD8+ T Cell Transcriptional Programs
Source: Front Immunol. 2021 Jun 18;12:691997. doi: 10.3389/fimmu.2021.691997 (PMC8250422; doi:10.3389/fimmu.2021.691997)
Supplement: Supplementary Data Sheet 1 — CD8 naive and TCR activated 24 h ± inhibitor RNAseq data. [file DataSheet_1.zip › Data sheet1/DATA SHEET 4 .xlsx]

## Sheet: molecules per cell (COPIES)
				Molecules per cell (COPIES)
				Unstimulated CTL			TCR 4 h			TCR 4 h+PI3Kdi			TCR 4 h+MEKi
Fasta headers	Majority protein IDs	Protein names	Gene names	BR1	BR2	BR3	BR1	BR2	BR3	BR1	BR2	BR3	BR1	BR2	BR3		Razor + unique peptides	Unique peptides	Sequence coverage [%]
sp|P58742|AAAS_MOUSE Aladin OS=Mus musculus OX=10090 GN=Aaas PE=1 SV=1	P58742	Aladin	Aaas	67520.2	57671.8	60689.7	85081.9	61135.3	50220.6	45156.2	65168.1	38008.6	68352.1	105775	55543.2		18	18	53.1
sp|Q9D2R0|AACS_MOUSE Acetoacetyl-CoA synthetase OS=Mus musculus OX=10090 GN=Aacs PE=1 SV=1	Q9D2R0	Acetoacetyl-CoA synthetase	Aacs	62313.3	51888.9	69544.3	51100.3	51246.1	69315.3	46992.4	69714	59008.2	62454.6	84432.2	28580.4		27	27	46.9
sp|Q8R2R3|AAGAB_MOUSE Alpha- and gamma-adaptin-binding protein p34 OS=Mus musculus OX=10090 GN=Aagab PE=1 SV=2	Q8R2R3	Alpha- and gamma-adaptin-binding protein p34	Aagab	31751.3	26299.6	34992	23092	23069	25883.2	32607.6	37096.6	31637.4	31887.3	56135	20488.7		9	9	43
sp|Q3UHJ0|AAK1_MOUSE AP2-associated protein kinase 1 OS=Mus musculus OX=10090 GN=Aak1 PE=1 SV=2;sp|Q3UHJ0-2|AAK1_MOUSE Isoform 2 of AP2-associated protein kinase 1 OS=Mus musculus OX=10090 GN=Aak1	Q3UHJ0;Q3UHJ0-2	AP2-associated protein kinase 1	Aak1	52402.8	34224.4	59627.8	35083.1	40960.9	32520.2	45448.6	49904.2	31144.2	36243.4	67265.8	19054.5		29	28	44.7
sp|Q8R0P4|AAMDC_MOUSE Mth938 domain-containing protein OS=Mus musculus OX=10090 GN=Aamdc PE=1 SV=1;sp|Q8R0P4-2|AAMDC_MOUSE Isoform 2 of Mth938 domain-containing protein OS=Mus musculus OX=10090 GN=Aamdc	Q8R0P4;Q8R0P4-2	Mth938 domain-containing protein	Aamdc	1734.17	5405.95	3773.56	3649.62	18875.3	5682.63	3929.26	10285.8		16569.2				4	4	36.9
tr|J3QN89|J3QN89_MOUSE Angio-associated migratory protein OS=Mus musculus OX=10090 GN=Aamp PE=1 SV=1;tr|Q3TJ22|Q3TJ22_MOUSE Angio-associated migratory protein OS=Mus musculus OX=10090 GN=Aamp PE=1 SV=1	J3QN89;Q3TJ22		Aamp	15909.5	21170.1	30866.5	17448.2	38322.5	26724.7	26689.8	27733.6	23874.7	40101.6	49481.1	9124.94		9	9	29.4
sp|Q9D2V5|AAR2_MOUSE Protein AAR2 homolog OS=Mus musculus OX=10090 GN=Aar2 PE=1 SV=3	Q9D2V5	Protein AAR2 homolog	Aar2	4599.89	2324.64	8576.34	2944.1	1204.83	5531.04	5350.04	2291.63	1993.23	3707.93	11613.6	3724.88		10	10	34.4
sp|Q8BGQ7|SYAC_MOUSE Alanine--tRNA ligase, cytoplasmic OS=Mus musculus OX=10090 GN=Aars1 PE=1 SV=1	Q8BGQ7	Alanine--tRNA ligase, cytoplasmic	Aars	229504	188730	317246	237169	244218	228706	289442	358373	231118	320689	429553	124535		50	50	66.7
sp|Q14CH7|SYAM_MOUSE Alanine--tRNA ligase, mitochondrial OS=Mus musculus OX=10090 GN=Aars2 PE=1 SV=1	Q14CH7	Alanine--tRNA ligase, mitochondrial	Aars2	1651.98	2271.84	3380.81	1456.54	4246.87	1408.97	740.326	3963.26	1401.78	2091.53	1779.86	887.447		15	15	22
sp|Q3THG9|AASD1_MOUSE Alanyl-tRNA editing protein Aarsd1 OS=Mus musculus OX=10090 GN=Aarsd1 PE=1 SV=2	Q3THG9	Alanyl-tRNA editing protein Aarsd1	Aarsd1	61030.8	43097.2	88361	50442.9	74279.1	56389.6	81045.7	89711.6	46002.5	56888.2	90766.4	29558.9		17	17	55.1
sp|Q9CQF6|ADPPT_MOUSE L-aminoadipate-semialdehyde dehydrogenase-phosphopantetheinyl transferase OS=Mus musculus OX=10090 GN=Aasdhppt PE=1 SV=1;sp|Q9CQF6-2|ADPPT_MOUSE Isoform 2 of L-aminoadipate-semialdehyde dehydrogenase-phosphopantetheinyl transferase OS	Q9CQF6;Q9CQF6-2	L-aminoadipate-semialdehyde dehydrogenase-phosphopantetheinyl transferase	Aasdhppt	3745.67	4617.95	3873.81	2885.15	6507.58	4388.42	7515.29	21104.6	5546.95	6306.72	12757.1	2298.28		7	7	26.5
sp|Q9JKX4|AATF_MOUSE Protein AATF OS=Mus musculus OX=10090 GN=Aatf PE=1 SV=1;sp|Q9JKX4-2|AATF_MOUSE Isoform 2 of Protein AATF OS=Mus musculus OX=10090 GN=Aatf;sp|Q9JKX4-3|AATF_MOUSE Isoform 3 of Protein AATF OS=Mus musculus OX=10090 GN=Aatf	Q9JKX4;Q9JKX4-2;Q9JKX4-3	Protein AATF	Aatf	57492.3	74865.9	91775.3	49015.2	71772.3	77864.3	88507.3	110159	57204.9	79133.5	110499	38571.5		21	21	48.9
sp|P41234|ABCA2_MOUSE ATP-binding cassette sub-family A member 2 OS=Mus musculus OX=10090 GN=Abca2 PE=1 SV=4	P41234	ATP-binding cassette sub-family A member 2	Abca2	1046.14	572.58	533.913	90.0309	101.005	450.135	231.205	627.27	8809.36	346.297	223.016	126.483		10	10	5.9
sp|Q91V24|ABCA7_MOUSE ATP-binding cassette sub-family A member 7 OS=Mus musculus OX=10090 GN=Abca7 PE=1 SV=1	Q91V24	ATP-binding cassette sub-family A member 7	Abca7		79.9159	33.2017		136.841		61.317		66.8458		110.079	59.2819		4	4	3
sp|Q9JI39|ABCBA_MOUSE ATP-binding cassette sub-family B member 10, mitochondrial OS=Mus musculus OX=10090 GN=Abcb10 PE=1 SV=1	Q9JI39	ATP-binding cassette sub-family B member 10, mitochondrial	Abcb10		438.345	1951.25		1214.61	1538.93	1368.18	1403.79	1304.07	664.916	1720.32	824.118		6	6	15.8
sp|P06795|MDR1B_MOUSE ATP-dependent translocase ABCB1 OS=Mus musculus OX=10090 GN=Abcb1b PE=1 SV=1	P06795	Multidrug resistance protein 1B	Abcb1b	6962.03	4386.97	5821.18	7645.29	8315.09	9940.54	5793.68	13808.8	4905.46	8430.89	15160.8	8597.98		24	11	28.9
sp|Q9DC29|ABCB6_MOUSE ATP-binding cassette sub-family B member 6, mitochondrial OS=Mus musculus OX=10090 GN=Abcb6 PE=1 SV=1	Q9DC29	ATP-binding cassette sub-family B member 6, mitochondrial	Abcb6	3675.18	2624.41	4107.09	1915.96	3197.73	3508.79	1725.21	2348.24	2497.45	3008.74	3064.94	1362.71		6	6	8.2
sp|Q61102|ABCB7_MOUSE ATP-binding cassette sub-family B member 7, mitochondrial OS=Mus musculus OX=10090 GN=Abcb7 PE=1 SV=3	Q61102	ATP-binding cassette sub-family B member 7, mitochondrial	Abcb7	20190.9	17204.1	19204.2	21863.4	21844.6	29168.6	17684.3	21145.9	15892.8	25922.2	26643.3	17914.4		22	22	42.6
sp|Q9CXJ4|MITOS_MOUSE Mitochondrial potassium channel ATP-binding subunit OS=Mus musculus OX=10090 GN=Abcb8 PE=1 SV=1	Q9CXJ4	ATP-binding cassette sub-family B member 8, mitochondrial	Abcb8	1563.58	992.817	2078.99	1879.82	1238.04	2865.11	474.203	3061.56	2869.5	1773.51	1257.58	2189.96		9	9	17
sp|Q9JJ59-2|ABCB9_MOUSE Isoform 2 of ATP-binding cassette sub-family B member 9 OS=Mus musculus OX=10090 GN=Abcb9;sp|Q9JJ59|ABCB9_MOUSE ATP-binding cassette sub-family B member 9 OS=Mus musculus OX=10090 GN=Abcb9 PE=2 SV=1	Q9JJ59-2;Q9JJ59	ATP-binding cassette sub-family B member 9	Abcb9			312.791				831.902	95.7703						2	2	4.9
sp|O35379|MRP1_MOUSE Multidrug resistance-associated protein 1 OS=Mus musculus OX=10090 GN=Abcc1 PE=1 SV=1	O35379	Multidrug resistance-associated protein 1	Abcc1	9591.56	11748.7	6467.57	11416.7	8598.12	10360.7	7463.28	10075.4	6824	11578.9	16137.9	4516.1		31	30	29.6
tr|E9Q467|E9Q467_MOUSE ATP-binding cassette, sub-family C (CFTR/MRP), member 4 OS=Mus musculus OX=10090 GN=Abcc4 PE=1 SV=1;tr|E9Q236|E9Q236_MOUSE ATP-binding cassette, sub-family C (CFTR/MRP), member 4 OS=Mus musculus OX=10090 GN=Abcc4 PE=1 SV=1	E9Q467;E9Q236		Abcc4	2352.4	2191.99	2649.12	2093.09	1734.08	1265.6	1605.55	1647.88	362.796	1361.21	1967.43	817.272		14	14	16.3
sp|P48410|ABCD1_MOUSE ATP-binding cassette sub-family D member 1 OS=Mus musculus OX=10090 GN=Abcd1 PE=1 SV=1	P48410	ATP-binding cassette sub-family D member 1	Abcd1	5735.3	11948.4	7145.66	12752.3	15559.8	14374.3	10304.2	11102.7	5295.21	10371.9	10706.1	5615.45		17	17	33.7
sp|P55096|ABCD3_MOUSE ATP-binding cassette sub-family D member 3 OS=Mus musculus OX=10090 GN=Abcd3 PE=1 SV=2	P55096	ATP-binding cassette sub-family D member 3	Abcd3	2722.97	2890.46	1730.73	3008.09	3614.65	5244.25	5110.65	7600.9	3005.71	4886.93	6092.1	1662.85		12	12	25.6
sp|O89016|ABCD4_MOUSE Lysosomal cobalamin transporter ABCD4 OS=Mus musculus OX=10090 GN=Abcd4 PE=1 SV=2	O89016	ATP-binding cassette sub-family D member 4	Abcd4			114.431	98.3721		3655.59					282.587			4	4	9.2
sp|P61222|ABCE1_MOUSE ATP-binding cassette sub-family E member 1 OS=Mus musculus OX=10090 GN=Abce1 PE=1 SV=1	P61222	ATP-binding cassette sub-family E member 1	Abce1	512661	388502	490285	343314	397981	337821	416997	499261	339744	408945	541070	278627		40	40	64.6
sp|Q6P542|ABCF1_MOUSE ATP-binding cassette sub-family F member 1 OS=Mus musculus OX=10090 GN=Abcf1 PE=1 SV=1	Q6P542	ATP-binding cassette sub-family F member 1	Abcf1	184643	152618	210933	177356	207627	162971	190877	299803	183051	215289	303346	109906		41	41	60.6
sp|Q99LE6|ABCF2_MOUSE ATP-binding cassette sub-family F member 2 OS=Mus musculus OX=10090 GN=Abcf2 PE=1 SV=1	Q99LE6	ATP-binding cassette sub-family F member 2	Abcf2	119752	81064.6	128504	106069	126506	187897	151755	203141	192188	158409	240569	68165		34	34	55.6
sp|Q8K268|ABCF3_MOUSE ATP-binding cassette sub-family F member 3 OS=Mus musculus OX=10090 GN=Abcf3 PE=1 SV=1	Q8K268	ATP-binding cassette sub-family F member 3	Abcf3	25216.1	17022.4	29659.3	27227.2	21628.5	22272.5	21223.9	36080.1	30188.4	21346.3	35345.9	23156.1		29	29	53.5
sp|Q64343|ABCG1_MOUSE ATP-binding cassette sub-family G member 1 OS=Mus musculus OX=10090 GN=Abcg1 PE=1 SV=1	Q64343	ATP-binding cassette sub-family G member 1	Abcg1		502.029	620.425	352.316		212.859	161.289			193.976		665.429		3	3	6.5
sp|Q7TMS5|ABCG2_MOUSE Broad substrate specificity ATP-binding cassette transporter ABCG2 OS=Mus musculus OX=10090 GN=Abcg2 PE=1 SV=1	Q7TMS5	ATP-binding cassette sub-family G member 2	Abcg2	1334.12	2717.53	2303.46	941.215	1286.65	567.511		1356.33	1002.85	306.182	2434.55	1276.31		5	5	9.4
sp|Q99P81|ABCG3_MOUSE ATP-binding cassette sub-family G member 3 OS=Mus musculus OX=10090 GN=Abcg3 PE=1 SV=2	Q99P81	ATP-binding cassette sub-family G member 3	Abcg3	900.335	480.997	1043.23	651.495	1905.4	1937.51	786.377	515.764	539.749	2007.38		317.251		6	6	11.1
sp|Q6PE15|ABHDA_MOUSE Mycophenolic acid acyl-glucuronide esterase, mitochondrial OS=Mus musculus OX=10090 GN=Abhd10 PE=1 SV=1;sp|Q6PE15-2|ABHDA_MOUSE Isoform 2 of Mycophenolic acid acyl-glucuronide esterase, mitochondrial OS=Mus musculus OX=10090 GN=Abhd10	Q6PE15;Q6PE15-2	Mycophenolic acid acyl-glucuronide esterase, mitochondrial	Abhd10	5676.37	5232.03	7968.04	8609.43	5909.24	5110.34	8621.36	17432	10607.2	8459.42	21942.5	4930.53		4	4	25.3
sp|Q8K4F5|ABHDB_MOUSE Protein ABHD11 OS=Mus musculus OX=10090 GN=Abhd11 PE=1 SV=1	Q8K4F5	Alpha/beta hydrolase domain-containing protein 11	Abhd11	6730.73	19156.8	13970.7	10642.2	15219.8	20444.5	7729.21	13633.5	9188.29	21123.9	8590.15	10580.5		8	8	56.4
sp|Q99LR1|ABD12_MOUSE Lysophosphatidylserine lipase ABHD12 OS=Mus musculus OX=10090 GN=Abhd12 PE=1 SV=2;sp|Q99LR1-2|ABD12_MOUSE Isoform 2 of Lysophosphatidylserine lipase ABHD12 OS=Mus musculus OX=10090 GN=Abhd12	Q99LR1;Q99LR1-2	Monoacylglycerol lipase ABHD12	Abhd12	8248.87	10648	7905.63	9790.83	14407.9	14954.1	11525.8	5223.12	7869.53	11527.4	9408.5	6799.8		12	12	44.2
sp|Q80UX8|ABHDD_MOUSE Protein ABHD13 OS=Mus musculus OX=10090 GN=Abhd13 PE=2 SV=1	Q80UX8	Alpha/beta hydrolase domain-containing protein 13	Abhd13	698.007	622.361				2399.88	712.982	1520.96		614.962				3	3	15.7
sp|Q8VCR7|ABHEB_MOUSE Protein ABHD14B OS=Mus musculus OX=10090 GN=Abhd14b PE=1 SV=1	Q8VCR7	Alpha/beta hydrolase domain-containing protein 14B	Abhd14b	8789.33	2686.41	10490.7	3450.41	6047.78	1937.96	2243.23	2737.35	9351.05	2335.94	3596.85	2860.63		4	4	22.4
sp|Q5F2F2|ABH15_MOUSE Protein ABHD15 OS=Mus musculus OX=10090 GN=Abhd15 PE=1 SV=1	Q5F2F2	Abhydrolase domain-containing protein 15	Abhd15	890.786	907.037	3167.26		497.868	1155.23	1154.73	3573.32	1854.5	1609.45				6	6	21.4
sp|Q9Z1Q2|ABHGA_MOUSE Phosphatidylserine lipase ABHD16A OS=Mus musculus OX=10090 GN=Abhd16a PE=1 SV=3	Q9Z1Q2	Abhydrolase domain-containing protein 16A	Abhd16a	7647.22	7085.36	3618.5	5886.94	6986.28	5057.37	3921.49	4967.67	4477.41	5748.43	1759.06	5196.26		13	13	25.4
sp|Q99JW1-2|AB17A_MOUSE Isoform 2 of Alpha/beta hydrolase domain-containing protein 17A OS=Mus musculus OX=10090 GN=Abhd17a;sp|Q99JW1|AB17A_MOUSE Alpha/beta hydrolase domain-containing protein 17A OS=Mus musculus OX=10090 GN=Abhd17a PE=1 SV=1	Q99JW1-2;Q99JW1	Alpha/beta hydrolase domain-containing protein 17A	Abhd17a	2520.27	4862.05	7613.2	2858.61	6291	4420.79	5446.45	17269.1	1016.83	7759	8876.44	2490.5		5	5	48.4
sp|Q7M759|AB17B_MOUSE Alpha/beta hydrolase domain-containing protein 17B OS=Mus musculus OX=10090 GN=Abhd17b PE=1 SV=1	Q7M759	Alpha/beta hydrolase domain-containing protein 17B	Abhd17b	16929.9	17548.1	14772.1	27428.8	14190.5	13101.7	15794.8	12395.3	9253.26	20039.5	15521.6	5438.89		9	9	56.9
sp|Q9DBL9|ABHD5_MOUSE 1-acylglycerol-3-phosphate O-acyltransferase ABHD5 OS=Mus musculus OX=10090 GN=Abhd5 PE=1 SV=1;sp|Q9DBL9-2|ABHD5_MOUSE Isoform 2 of 1-acylglycerol-3-phosphate O-acyltransferase ABHD5 OS=Mus musculus OX=10090 GN=Abhd5	Q9DBL9;Q9DBL9-2	1-acylglycerol-3-phosphate O-acyltransferase ABHD5	Abhd5	6462.78	6573.75	8225.31	6038.76	7902	5511	3844.25	8339.09	5574.01	3458.05	7622.76	6459.74		6	6	33.9
sp|Q8R2Y0-2|ABHD6_MOUSE Isoform 2 of Monoacylglycerol lipase ABHD6 OS=Mus musculus OX=10090 GN=Abhd6;sp|Q8R2Y0|ABHD6_MOUSE Monoacylglycerol lipase ABHD6 OS=Mus musculus OX=10090 GN=Abhd6 PE=1 SV=1	Q8R2Y0-2;Q8R2Y0	Monoacylglycerol lipase ABHD6	Abhd6	5766.15	3579.2	6491.94	2901.3	16507.7	13308.8	6648.58	13232.4	4738.44	8660.38		5031.06		11	11	56.7
sp|Q8CBW3-5|ABI1_MOUSE Isoform 5 of Abl interactor 1 OS=Mus musculus OX=10090 GN=Abi1;sp|Q8CBW3-2|ABI1_MOUSE Isoform 2 of Abl interactor 1 OS=Mus musculus OX=10090 GN=Abi1;sp|Q8CBW3-4|ABI1_MOUSE Isoform 4 of Abl interactor 1 OS=Mus musculus OX=10090 GN=Abi	Q8CBW3-5;Q8CBW3-2;Q8CBW3-4;Q8CBW3-3;Q8CBW3	Abl interactor 1	Abi1	45549.8	37032.8	78936.9	21710.6	37047.5	40425.1	34800.5	97286.8	53270.9	68710.2	68747.3	17726.2		16	12	40.2
sp|Q8BYZ1|ABI3_MOUSE ABI gene family member 3 OS=Mus musculus OX=10090 GN=Abi3 PE=1 SV=3;sp|Q8BYZ1-2|ABI3_MOUSE Isoform 2 of ABI gene family member 3 OS=Mus musculus OX=10090 GN=Abi3	Q8BYZ1;Q8BYZ1-2	ABI gene family member 3	Abi3	26115.2	35678.5	29564.8	15966.7	48048.7	30965.1	30096.5	25513.8	18748.4	33062.6	51304.9	16118.9		12	12	46
sp|Q4JIM5|ABL2_MOUSE Tyrosine-protein kinase ABL2 OS=Mus musculus OX=10090 GN=Abl2 PE=1 SV=1	Q4JIM5	Abelson tyrosine-protein kinase 2	Abl2	923.291	744.423	1074.39	885.496	257.57	423.352		247.653	488.959			119.341		2	1	3.4
sp|Q8K4G5-3|ABLM1_MOUSE Isoform 3 of Actin-binding LIM protein 1 OS=Mus musculus OX=10090 GN=Ablim1;sp|Q8K4G5|ABLM1_MOUSE Actin-binding LIM protein 1 OS=Mus musculus OX=10090 GN=Ablim1 PE=1 SV=1;sp|Q8K4G5-2|ABLM1_MOUSE Isoform 2 of Actin-binding LIM protei	Q8K4G5-3;Q8K4G5;Q8K4G5-2;Q8K4G5-4	Actin-binding LIM protein 1	Ablim1	55912.3	47189.2	73426.7	37576.7	54046.2	28064.6	65499.2	93145.2	38868.4	68062.4	79038.4	34345		22	22	51.6
sp|Q5SSL4|ABR_MOUSE Active breakpoint cluster region-related protein OS=Mus musculus OX=10090 GN=Abr PE=1 SV=1;sp|Q5SSL4-2|ABR_MOUSE Isoform 2 of Active breakpoint cluster region-related protein OS=Mus musculus OX=10090 GN=Abr;sp|Q5SSL4-4|ABR_MOUSE Isoform	Q5SSL4;Q5SSL4-2;Q5SSL4-4;Q5SSL4-3	Active breakpoint cluster region-related protein	Abr	33556.7	41884.7	35962.1	32374.4	43298.4	31688.7	39229.4	55327.3	25463.4	49794.4	59724.2	12211.5		29	29	46.4
sp|Q4KML4|ABRAL_MOUSE Costars family protein ABRACL OS=Mus musculus OX=10090 GN=Abracl PE=1 SV=1	Q4KML4	Costars family protein ABRACL	Abracl	760373	761901	1.79982e+06	675283	912663	683431	1.29013e+06	1.92405e+06	1.46973e+06	1.21554e+06	2.19861e+06	440641		3	3	46.9
sp|Q9QYL7|ABT1_MOUSE Activator of basal transcription 1 OS=Mus musculus OX=10090 GN=Abt1 PE=2 SV=1	Q9QYL7	Activator of basal transcription 1	Abt1	16833	22607	30565.4	25671	23084.3	17178.4	17496.2	41876.3	22598.9	25041.2	23820.1	8757.83		8	8	37.2
sp|Q7TQI7|ABTB2_MOUSE Ankyrin repeat and BTB/POZ domain-containing protein 2 OS=Mus musculus OX=10090 GN=Abtb2 PE=1 SV=1	Q7TQI7	Ankyrin repeat and BTB/POZ domain-containing protein 2	Abtb2	442.396	256.315	1699.75	1552.65	2288.06	987.402	323.479	1092.31	1135.11	908.998	1731.75	801.862		9	9	14.6
sp|Q921H8|THIKA_MOUSE 3-ketoacyl-CoA thiolase A, peroxisomal OS=Mus musculus OX=10090 GN=Acaa1a PE=1 SV=1;sp|Q8VCH0|THIKB_MOUSE 3-ketoacyl-CoA thiolase B, peroxisomal OS=Mus musculus OX=10090 GN=Acaa1b PE=1 SV=1	Q921H8;Q8VCH0	3-ketoacyl-CoA thiolase A, peroxisomal;3-ketoacyl-CoA thiolase B, peroxisomal	Acaa1a;Acaa1b	267829	323754	215765	212474	333123	144430	269614	195414	126687	221405	322355	195540		19	19	70
sp|Q8BWT1|THIM_MOUSE 3-ketoacyl-CoA thiolase, mitochondrial OS=Mus musculus OX=10090 GN=Acaa2 PE=1 SV=3	Q8BWT1	3-ketoacyl-CoA thiolase, mitochondrial	Acaa2	248568	254135	270594	171477	322741	205975	275804	339274	192894	219761	431746	218821		28	28	85.4
sp|Q5SWU9-2|ACACA_MOUSE Isoform 2 of Acetyl-CoA carboxylase 1 OS=Mus musculus OX=10090 GN=Acaca;sp|Q5SWU9|ACACA_MOUSE Acetyl-CoA carboxylase 1 OS=Mus musculus OX=10090 GN=Acaca PE=1 SV=1	Q5SWU9-2;Q5SWU9	Acetyl-CoA carboxylase 1;Biotin carboxylase	Acaca	77597.5	51465.8	78604.3	57071.6	70873.3	53279.9	63459.6	80282.5	53109	74045	93493	29481.8		101	90	55.7
sp|E9Q4Z2|ACACB_MOUSE Acetyl-CoA carboxylase 2 OS=Mus musculus OX=10090 GN=Acacb PE=1 SV=1	E9Q4Z2	Acetyl-CoA carboxylase 2;Biotin carboxylase	Acacb	127.284	93.6189	79.7838		74.4597	166.447	74.6296	126.55		59.4865				1	1	5.8
sp|Q8K370|ACD10_MOUSE Acyl-CoA dehydrogenase family member 10 OS=Mus musculus OX=10090 GN=Acad10 PE=1 SV=1	Q8K370	Acyl-CoA dehydrogenase family member 10	Acad10		313.614	9.60942							152.981		95.1326		3	3	6.1
sp|Q80XL6|ACD11_MOUSE Acyl-CoA dehydrogenase family member 11 OS=Mus musculus OX=10090 GN=Acad11 PE=1 SV=2	Q80XL6	Acyl-CoA dehydrogenase family member 11	Acad11	490.764	511.05	2136.47	833.011	1521.88	2488.69	945.03	146.784	1189.19	537.886	127.156	394.032		10	10	19.5
sp|Q9D7B6|ACAD8_MOUSE Isobutyryl-CoA dehydrogenase, mitochondrial OS=Mus musculus OX=10090 GN=Acad8 PE=1 SV=2	Q9D7B6	Isobutyryl-CoA dehydrogenase, mitochondrial	Acad8	4145.61	10549.4	5406.93	6705.9	5144.17	6097.09	1831.32	9663.05	672.504	4144.65	15306.4	6650.63		9	9	33.4
sp|Q8JZN5|ACAD9_MOUSE Complex I assembly factor ACAD9, mitochondrial OS=Mus musculus OX=10090 GN=Acad9 PE=1 SV=2	Q8JZN5	Acyl-CoA dehydrogenase family member 9, mitochondrial	Acad9	39230.7	34082.7	30781.5	48563.4	76097.9	61200.9	57200.2	56917.3	33055.8	74979.6	64740.8	23313.4		30	30	51.8
sp|P51174|ACADL_MOUSE Long-chain specific acyl-CoA dehydrogenase, mitochondrial OS=Mus musculus OX=10090 GN=Acadl PE=1 SV=2	P51174	Long-chain specific acyl-CoA dehydrogenase, mitochondrial	Acadl	566691	424944	867002	511217	695502	596402	784674	900363	588706	768246	1.15268e+06	477648		17	17	44.2
sp|P45952|ACADM_MOUSE Medium-chain specific acyl-CoA dehydrogenase, mitochondrial OS=Mus musculus OX=10090 GN=Acadm PE=1 SV=1	P45952	Medium-chain specific acyl-CoA dehydrogenase, mitochondrial	Acadm	24738.9	27330.6	41665.6	21442	59386.1	43207.5	25444.5	49425.4	35062.4	41841.5	60294.3	19778.2		14	14	35.4
sp|Q07417|ACADS_MOUSE Short-chain specific acyl-CoA dehydrogenase, mitochondrial OS=Mus musculus OX=10090 GN=Acads PE=1 SV=2	Q07417	Short-chain specific acyl-CoA dehydrogenase, mitochondrial	Acads	120691	126770	164637	104738	160848	153915	76897.8	156064	112313	121488	243882	87731.7		18	18	58.3
sp|Q9DBL1|ACDSB_MOUSE Short/branched chain specific acyl-CoA dehydrogenase, mitochondrial OS=Mus musculus OX=10090 GN=Acadsb PE=1 SV=1	Q9DBL1	Short/branched chain specific acyl-CoA dehydrogenase, mitochondrial	Acadsb	15126.7	23375.5	41128.6	19775	15935.9	30587.6	12391.9	19379	12541.7	16313.4	29991.7	14793.2		15	15	42.4
sp|P50544|ACADV_MOUSE Very long-chain specific acyl-CoA dehydrogenase, mitochondrial OS=Mus musculus OX=10090 GN=Acadvl PE=1 SV=3	P50544	Very long-chain specific acyl-CoA dehydrogenase, mitochondrial	Acadvl	177884	229172	267297	130173	236688	196935	143966	219393	169578	219342	327059	145031		37	37	73.3
sp|Q8K2H4|ACAP1_MOUSE Arf-GAP with coiled-coil, ANK repeat and PH domain-containing protein 1 OS=Mus musculus OX=10090 GN=Acap1 PE=1 SV=1	Q8K2H4	Arf-GAP with coiled-coil, ANK repeat and PH domain-containing protein 1	Acap1	106049	103659	160113	98815	119062	119364	122483	138958	91157.9	114361	148084	44915.9		34	34	61.1
sp|Q6ZQK5|ACAP2_MOUSE Arf-GAP with coiled-coil, ANK repeat and PH domain-containing protein 2 OS=Mus musculus OX=10090 GN=Acap2 PE=1 SV=2;sp|Q6ZQK5-2|ACAP2_MOUSE Isoform 2 of Arf-GAP with coiled-coil, ANK repeat and PH domain-containing protein 2 OS=Mus mu	Q6ZQK5;Q6ZQK5-2	Arf-GAP with coiled-coil, ANK repeat and PH domain-containing protein 2	Acap2	5211.09	4760.85	7935.99	5920.94	7901.44	6363.26	4488.17	6267.73	6461.04	5908.35	6372.79	2260.33		21	20	39.2
sp|Q8QZT1|THIL_MOUSE Acetyl-CoA acetyltransferase, mitochondrial OS=Mus musculus OX=10090 GN=Acat1 PE=1 SV=1	Q8QZT1	Acetyl-CoA acetyltransferase, mitochondrial	Acat1	383889	433348	389903	330405	370460	373163	358537	452427	295525	454145	546907	310119		21	21	69.3
sp|Q8CAY6|THIC_MOUSE Acetyl-CoA acetyltransferase, cytosolic OS=Mus musculus OX=10090 GN=Acat2 PE=1 SV=2	Q8CAY6	Acetyl-CoA acetyltransferase, cytosolic	Acat2	210726	261992	269126	180968	273114	188092	255518	262681	134471	210679	360166	157403		16	16	73.3
sp|Q8BMP6|GCP60_MOUSE Golgi resident protein GCP60 OS=Mus musculus OX=10090 GN=Acbd3 PE=1 SV=3	Q8BMP6	Golgi resident protein GCP60	Acbd3	25424.7	43568.1	56331.6	43286.8	40619.4	61153.6	62909.8	105719	41067.2	54776.4	146706	35033.8		26	26	58.7
sp|Q5XG73-2|ACBD5_MOUSE Isoform 2 of Acyl-CoA-binding domain-containing protein 5 OS=Mus musculus OX=10090 GN=Acbd5;sp|Q5XG73-3|ACBD5_MOUSE Isoform 3 of Acyl-CoA-binding domain-containing protein 5 OS=Mus musculus OX=10090 GN=Acbd5;sp|Q5XG73|ACBD5_MOUSE Ac	Q5XG73-2;Q5XG73-3;Q5XG73	Acyl-CoA-binding domain-containing protein 5	Acbd5	3293.3	2009.62	2418.46	6011.79	3842.07	1021.97	6068.9	1724.15	1100.77	3574.28	2807.51	2106.86		5	5	15.3
sp|Q9D061|ACBD6_MOUSE Acyl-CoA-binding domain-containing protein 6 OS=Mus musculus OX=10090 GN=Acbd6 PE=1 SV=2;sp|Q9D061-2|ACBD6_MOUSE Isoform 2 of Acyl-CoA-binding domain-containing protein 6 OS=Mus musculus OX=10090 GN=Acbd6;sp|Q9D061-3|ACBD6_MOUSE Isofo	Q9D061;Q9D061-2;Q9D061-3	Acyl-CoA-binding domain-containing protein 6	Acbd6	7486.01	7396.59	15581.9	6702.7	17898	20326.9	20746.6	14770.2	12853.1	17280.7	19841.5	515.742		12	12	52.8
sp|Q5EE38|ACD_MOUSE Adrenocortical dysplasia protein OS=Mus musculus OX=10090 GN=Acd PE=1 SV=1	Q5EE38	Adrenocortical dysplasia protein	Acd	4672.51	3863.83	10155.7	6315.41	6535.97	3850.19	6051.07	4781.52	1107.9	9591.82	16506.7	2574.61		10	10	40.1
sp|Q9JIX8|ACINU_MOUSE Apoptotic chromatin condensation inducer in the nucleus OS=Mus musculus OX=10090 GN=Acin1 PE=1 SV=3;sp|Q9JIX8-4|ACINU_MOUSE Isoform 4 of Apoptotic chromatin condensation inducer in the nucleus OS=Mus musculus OX=10090 GN=Acin1	Q9JIX8;Q9JIX8-4	Apoptotic chromatin condensation inducer in the nucleus	Acin1	63509.1	80483.3	84158.9	89116	88120.5	91801	110985	117467	79054.6	87876.5	139620	72041.4		53	29	49.1
sp|Q91V92|ACLY_MOUSE ATP-citrate synthase OS=Mus musculus OX=10090 GN=Acly PE=1 SV=1	Q91V92	ATP-citrate synthase	Acly	376720	232493	374853	296986	275113	266692	259651	378485	292601	276742	424606	194144		65	65	65.6
sp|P28271|ACOC_MOUSE Cytoplasmic aconitate hydratase OS=Mus musculus OX=10090 GN=Aco1 PE=1 SV=3	P28271	Cytoplasmic aconitate hydratase	Aco1	50242.1	26415.9	57619.5	42233.5	28628.2	43715.1	50238.6	60966.9	27473	43135	71862.5	18723.2		32	31	52.2
sp|Q99KI0|ACON_MOUSE Aconitate hydratase, mitochondrial OS=Mus musculus OX=10090 GN=Aco2 PE=1 SV=1	Q99KI0	Aconitate hydratase, mitochondrial	Aco2	795025	879282	1.24432e+06	586419	941259	1.05956e+06	804537	1.29985e+06	825505	1.03294e+06	1.51764e+06	485702		45	45	69
sp|Q8VHQ9|ACO11_MOUSE Acyl-coenzyme A thioesterase 11 OS=Mus musculus OX=10090 GN=Acot11 PE=1 SV=1	Q8VHQ9	Acyl-coenzyme A thioesterase 11	Acot11	11906	11438.6	23721.8	3338.83	5286.87	11740.4	6151.32	14735.1	7622.15	6853.18	7331.04	3395.18		11	11	28.5
sp|Q9CQR4|ACO13_MOUSE Acyl-coenzyme A thioesterase 13 OS=Mus musculus OX=10090 GN=Acot13 PE=1 SV=1	Q9CQR4	Acyl-coenzyme A thioesterase 13;Acyl-coenzyme A thioesterase 13, N-terminally processed	Acot13	147677	132028	118409	92260	95755.2	95940.5	62198.8	57246.4	58118.2	76099.7	145316	87210.5		7	7	67.9
sp|Q9QYR9|ACOT2_MOUSE Acyl-coenzyme A thioesterase 2, mitochondrial OS=Mus musculus OX=10090 GN=Acot2 PE=1 SV=2;sp|O55137|ACOT1_MOUSE Acyl-coenzyme A thioesterase 1 OS=Mus musculus OX=10090 GN=Acot1 PE=1 SV=1	Q9QYR9;O55137	Acyl-coenzyme A thioesterase 2, mitochondrial;Acyl-coenzyme A thioesterase 1	Acot2;Acot1	9791.52	15620.3	24283.9	8210.91	20774.7	11402.2	12949.8	27321.1	7779.92	14470	30159.7	6250.69		10	9	34.2
sp|Q91V12-2|BACH_MOUSE Isoform A of Cytosolic acyl coenzyme A thioester hydrolase OS=Mus musculus OX=10090 GN=Acot7;sp|Q91V12-4|BACH_MOUSE Isoform D of Cytosolic acyl coenzyme A thioester hydrolase OS=Mus musculus OX=10090 GN=Acot7;sp|Q91V12|BACH_MOUSE Cyt	Q91V12-2;Q91V12-4;Q91V12;Q91V12-3	Cytosolic acyl coenzyme A thioester hydrolase	Acot7	1.07462e+06	766861	858294	848042	952000	578482	794031	698125	428435	778797	955078	440945		22	22	67.5
sp|P58137|ACOT8_MOUSE Acyl-coenzyme A thioesterase 8 OS=Mus musculus OX=10090 GN=Acot8 PE=1 SV=1	P58137	Acyl-coenzyme A thioesterase 8	Acot8	18547.4	31536.3	44548	27043.9	21742.2	27216.8	68337.3	87001.8	81285.1	45266.6	152021	34359.7		12	12	50.9
sp|Q9R0X4|ACOT9_MOUSE Acyl-coenzyme A thioesterase 9, mitochondrial OS=Mus musculus OX=10090 GN=Acot9 PE=1 SV=1	Q9R0X4	Acyl-coenzyme A thioesterase 9, mitochondrial	Acot9	19380.3	21916.8	16193	15192.6	17521.8	31097.2	36757.9	52009.1	38748.4	32484.6	76042.4	16534.1		20	20	51
sp|Q9R0H0-2|ACOX1_MOUSE Isoform 2 of Peroxisomal acyl-coenzyme A oxidase 1 OS=Mus musculus OX=10090 GN=Acox1;sp|Q9R0H0|ACOX1_MOUSE Peroxisomal acyl-coenzyme A oxidase 1 OS=Mus musculus OX=10090 GN=Acox1 PE=1 SV=5	Q9R0H0-2;Q9R0H0	Peroxisomal acyl-coenzyme A oxidase 1	Acox1	328.722	856.686	603.694			336.477		1055.58		162.588	402.036			6	6	14.4
sp|Q9EPL9|ACOX3_MOUSE Peroxisomal acyl-coenzyme A oxidase 3 OS=Mus musculus OX=10090 GN=Acox3 PE=1 SV=2	Q9EPL9	Peroxisomal acyl-coenzyme A oxidase 3	Acox3	1956.73	5321.91	4094.57	3954.06	4479.49	4414.14	3815.87	6262.96	2404.88	4658.84	3682.02	1504.34		16	16	33.1
sp|Q9D358-2|PPAC_MOUSE Isoform 2 of Low molecular weight phosphotyrosine protein phosphatase OS=Mus musculus OX=10090 GN=Acp1	Q9D358-2	Low molecular weight phosphotyrosine protein phosphatase	Acp1	4760.6	7441.28	6481.39	6202.47	5734.09		12754.3	23048.5		13576.3	49293.3			1	1	63.9
sp|Q9D358|PPAC_MOUSE Low molecular weight phosphotyrosine protein phosphatase OS=Mus musculus OX=10090 GN=Acp1 PE=1 SV=3	Q9D358	Low molecular weight phosphotyrosine protein phosphatase	Acp1	239333	164367	382298	160364	254407	270923	282043	428551	291866	398750	408898	225521		9	2	66.5
sp|Q05117|PPA5_MOUSE Tartrate-resistant acid phosphatase type 5 OS=Mus musculus OX=10090 GN=Acp5 PE=1 SV=2	Q05117	Tartrate-resistant acid phosphatase type 5	Acp5	124075	107540	201333	47246.4	24923.7	15074.4	22953.1	63611.8	48334.8	24791.1	74994.6	32244.7		6	6	24.5
sp|Q8BP40|PPA6_MOUSE Lysophosphatidic acid phosphatase type 6 OS=Mus musculus OX=10090 GN=Acp6 PE=1 SV=1	Q8BP40	Lysophosphatidic acid phosphatase type 6	Acp6	7949.22	19175.1	26210.7	8915.46	27843.4	14129.9	14481.1	23149.2	12513.6	8572.08	21922.4	3799.97		10	10	35.2
sp|Q8VCW8|ACSF2_MOUSE Medium-chain acyl-CoA ligase ACSF2, mitochondrial OS=Mus musculus OX=10090 GN=Acsf2 PE=1 SV=1	Q8VCW8	Acyl-CoA synthetase family member 2, mitochondrial	Acsf2	15839.1	20438.4	16705.1	10226.5	18406.2	23875.6	18520.9	38063.8	14258.7	27924.9	44834.1	14752.3		21	21	49.1
sp|Q3URE1|ACSF3_MOUSE Malonate--CoA ligase ACSF3, mitochondrial OS=Mus musculus OX=10090 GN=Acsf3 PE=1 SV=2;sp|Q3URE1-2|ACSF3_MOUSE Isoform 2 of Malonate--CoA ligase ACSF3, mitochondrial OS=Mus musculus OX=10090 GN=Acsf3	Q3URE1;Q3URE1-2	Acyl-CoA synthetase family member 3, mitochondrial	Acsf3	11537.9	11944.2	11511.6	10359.3	18224.8	16641.6	19880.2	13042.3	9717.3	16875.8	22682.6	10278		18	18	43.7
sp|P41216|ACSL1_MOUSE Long-chain-fatty-acid--CoA ligase 1 OS=Mus musculus OX=10090 GN=Acsl1 PE=1 SV=2	P41216	Long-chain-fatty-acid--CoA ligase 1	Acsl1	3793.23	3350.7	7150.58	5519.25	5454.47	8602.81	4826.17	4541.38	3099.78	6604.33	5388.53	3303.84		18	18	35.3
sp|Q9CZW4|ACSL3_MOUSE Long-chain-fatty-acid--CoA ligase 3 OS=Mus musculus OX=10090 GN=Acsl3 PE=1 SV=2	Q9CZW4	Long-chain-fatty-acid--CoA ligase 3	Acsl3	10119	9735.94	7913.73	10918.3	7464.89	9183.34	10133.8	14401.4	7541.64	11830.6	10911.1	3771.83		23	23	46.1
sp|Q9QUJ7-2|ACSL4_MOUSE Isoform Short of Long-chain-fatty-acid--CoA ligase 4 OS=Mus musculus OX=10090 GN=Acsl4;sp|Q9QUJ7|ACSL4_MOUSE Long-chain-fatty-acid--CoA ligase 4 OS=Mus musculus OX=10090 GN=Acsl4 PE=1 SV=2	Q9QUJ7-2;Q9QUJ7	Long-chain-fatty-acid--CoA ligase 4	Acsl4	366241	264284	237167	340291	361627	279400	373300	453878	290700	381590	507745	205301		40	38	74
sp|Q8JZR0|ACSL5_MOUSE Long-chain-fatty-acid--CoA ligase 5 OS=Mus musculus OX=10090 GN=Acsl5 PE=1 SV=1	Q8JZR0	Long-chain-fatty-acid--CoA ligase 5	Acsl5	131586	100753	113512	144685	172290	125541	126870	164272	100797	178470	111101	73800.1		26	24	50.7
sp|Q99NB1|ACS2L_MOUSE Acetyl-coenzyme A synthetase 2-like, mitochondrial OS=Mus musculus OX=10090 GN=Acss1 PE=1 SV=1	Q99NB1	Acetyl-coenzyme A synthetase 2-like, mitochondrial	Acss1		319.47				653.802		91.2298		104.641	132.661	106.094		2	2	6.6
sp|Q9QXG4|ACSA_MOUSE Acetyl-coenzyme A synthetase, cytoplasmic OS=Mus musculus OX=10090 GN=Acss2 PE=1 SV=2	Q9QXG4	Acetyl-coenzyme A synthetase, cytoplasmic	Acss2	10235	6415.49	12307	10177.3	6744.5	3880.58	8231.49	14770.1	4508.85	8331.76	15338.3	3025.76		13	13	27.1
sp|P68134|ACTS_MOUSE Actin, alpha skeletal muscle OS=Mus musculus OX=10090 GN=Acta1 PE=1 SV=1;sp|P68033|ACTC_MOUSE Actin, alpha cardiac muscle 1 OS=Mus musculus OX=10090 GN=Actc1 PE=1 SV=1	P68134;P68033	Actin, alpha skeletal muscle;Actin, alpha cardiac muscle 1	Acta1;Actc1	2.40464e+06	2.89595e+06	2.03286e+06	3.05773e+06	3.37597e+06	1.39869e+06	3.04684e+06	3.38271e+06	4.637e+06	3.58628e+06	6.37999e+06	3.8589e+06		6	2	57.3
sp|P62737|ACTA_MOUSE Actin, aortic smooth muscle OS=Mus musculus OX=10090 GN=Acta2 PE=1 SV=1;sp|P63268|ACTH_MOUSE Actin, gamma-enteric smooth muscle OS=Mus musculus OX=10090 GN=Actg2 PE=1 SV=1	P62737;P63268	Actin, aortic smooth muscle;Actin, gamma-enteric smooth muscle	Acta2;Actg2	4737.18	1709.88	1586.85	1606.75	2269.71	983.166	5626.16	2335.1	1325.47	1209.85	3246.81	2057.92		1	1	50.9
sp|P60710|ACTB_MOUSE Actin, cytoplasmic 1 OS=Mus musculus OX=10090 GN=Actb PE=1 SV=1	P60710	Actin, cytoplasmic 1;Actin, cytoplasmic 1, N-terminally processed	Actb	505148	1.39515e+06	1.93704e+06	1.83108e+06	1.1852e+06	2.39525e+06	2.67438e+06	3.96889e+06	4.18623e+06	2.29205e+06	6.58925e+06	1.1598e+06		2	2	80.3
sp|Q8BFZ3|ACTBL_MOUSE Beta-actin-like protein 2 OS=Mus musculus OX=10090 GN=Actbl2 PE=1 SV=1	Q8BFZ3	Beta-actin-like protein 2	Actbl2	230569	6.51967e+06	1.00647e+07	6.64246e+06	1.11878e+07	8.11531e+06	1.18794e+07	1.06699e+07	9.74383e+06	9.89596e+06	1.24477e+07	3.93084e+06		3	3	34
sp|P63260|ACTG_MOUSE Actin, cytoplasmic 2 OS=Mus musculus OX=10090 GN=Actg1 PE=1 SV=1	P63260	Actin, cytoplasmic 2;Actin, cytoplasmic 2, N-terminally processed	Actg1	5.08802e+07	4.9887e+07	5.5704e+07	5.08292e+07	6.0639e+07	6.96943e+07	7.51539e+07	8.03662e+07	7.77278e+07	6.04533e+07	1.09308e+08	3.27405e+07		33	2	80.3
sp|Q9Z2N8|ACL6A_MOUSE Actin-like protein 6A OS=Mus musculus OX=10090 GN=Actl6a PE=1 SV=2	Q9Z2N8	Actin-like protein 6A	Actl6a	226929	155597	147003	197928	422312	129503	282823	190632	95354.6	395480	107360	102984		17	17	50.6
sp|Q7TPR4|ACTN1_MOUSE Alpha-actinin-1 OS=Mus musculus OX=10090 GN=Actn1 PE=1 SV=1	Q7TPR4	Alpha-actinin-1	Actn1	18793.8	16477.7	26067.2	11180	15343	12027.1	18818.7	19460.1	7393.52	10074	25011.7	6448.13		23	23	58.5
sp|P57780|ACTN4_MOUSE Alpha-actinin-4 OS=Mus musculus OX=10090 GN=Actn4 PE=1 SV=1	P57780	Alpha-actinin-4	Actn4	851457	832994	1.22136e+06	839621	953778	998505	1.14475e+06	1.48734e+06	1.05343e+06	1.21069e+06	1.87685e+06	528906		70	47	78.8
sp|Q9QZB7|ARP10_MOUSE Actin-related protein 10 OS=Mus musculus OX=10090 GN=Actr10 PE=1 SV=2	Q9QZB7	Actin-related protein 10	Actr10	21067.2	18286.1	55922.5	28337.7	29572.3	36791.7	27036.8	53236	21747.2	39280.9	53110.6	15578.5		16	16	54.4
sp|P61164|ACTZ_MOUSE Alpha-centractin OS=Mus musculus OX=10090 GN=Actr1a PE=1 SV=1	P61164	Alpha-centractin	Actr1a	290542	206174	334570	208936	173107	225151	235193	400644	242699	298558	579020	156814		23	13	65.7
sp|Q8R5C5|ACTY_MOUSE Beta-centractin OS=Mus musculus OX=10090 GN=Actr1b PE=1 SV=1	Q8R5C5	Beta-centractin	Actr1b	60098.1	33437.7	57769.4	57534.8	57150.5	42849.2	69123.6	108615	44636.6	104156	96049.5	28359.7		8	8	62.8
sp|P61161|ARP2_MOUSE Actin-related protein 2 OS=Mus musculus OX=10090 GN=Actr2 PE=1 SV=1	P61161	Actin-related protein 2	Actr2	1.20218e+06	1.18722e+06	1.37486e+06	803084	906668	1.01397e+06	1.03423e+06	1.38e+06	908334	963154	1.90871e+06	720535		17	17	56.3
sp|Q99JY9|ARP3_MOUSE Actin-related protein 3 OS=Mus musculus OX=10090 GN=Actr3 PE=1 SV=3	Q99JY9	Actin-related protein 3	Actr3	1.48626e+06	1.51226e+06	2.74548e+06	1.27369e+06	2.07627e+06	1.3009e+06	2.17068e+06	2.51122e+06	1.66536e+06	1.98661e+06	2.62078e+06	884000		31	27	75.6
sp|Q80US4|ARP5_MOUSE Actin-related protein 5 OS=Mus musculus OX=10090 GN=Actr5 PE=1 SV=3	Q80US4	Actin-related protein 5	Actr5	14796.7	11142.2	19928.8	12030.6	14663.9	7324.12	8890.95	13813.3	6953	12712.7	19243.1	6679.44		14	14	39.2
sp|Q9D864|ARP6_MOUSE Actin-related protein 6 OS=Mus musculus OX=10090 GN=Actr6 PE=1 SV=2	Q9D864	Actin-related protein 6	Actr6				4740.95	1793.78	4593.23	1187.56	4441.69	1342.22	2601.35	2091.66	3290.34		5	5	17.2
sp|Q8R2S9|ARP8_MOUSE Actin-related protein 8 OS=Mus musculus OX=10090 GN=Actr8 PE=2 SV=1	Q8R2S9	Actin-related protein 8	Actr8	8964.7	6927.53	11230.2	8482.21	5659.3	4434.84	10058.2	12823.8	2444.08	6857.82	13805	4842.45		16	16	40.5
sp|Q61288|ACVL1_MOUSE Serine/threonine-protein kinase receptor R3 OS=Mus musculus OX=10090 GN=Acvrl1 PE=1 SV=2	Q61288	Serine/threonine-protein kinase receptor R3	Acvrl1	1385.79	296.065	619.205	1198.4	901.632	3512.2	4247.99	715.198		968.272	1526.95	891.28		7	7	21.3
sp|Q99JW2|ACY1_MOUSE Aminoacylase-1 OS=Mus musculus OX=10090 GN=Acy1 PE=1 SV=1	Q99JW2	Aminoacylase-1	Acy1	2879.83	6743.79	8470.7	2770.07	3291.73	5562.3	2455.57	10305.8	8654.04	2652.49	12380.9	1384.5		10	10	29.4
sp|P56376|ACYP1_MOUSE Acylphosphatase-1 OS=Mus musculus OX=10090 GN=Acyp1 PE=1 SV=2	P56376	Acylphosphatase-1	Acyp1	17105.9	10405.7	54919.4		19095.8	20197.1	19497.2	11206.4	17198.3	27115.7	35693.3	4166.16		5	5	64.6
sp|P03958|ADA_MOUSE Adenosine deaminase OS=Mus musculus OX=10090 GN=Ada PE=1 SV=3	P03958	Adenosine deaminase	Ada	125549	109299	231878	86307.2	151750	91716.5	172747	191919	140587	208747	166159	51652.5		22	22	69.9
sp|Q5SUE7-2|ADAD1_MOUSE Isoform 2 of Adenosine deaminase domain-containing protein 1 OS=Mus musculus OX=10090 GN=Adad1;sp|Q5SUE7|ADAD1_MOUSE Adenosine deaminase domain-containing protein 1 OS=Mus musculus OX=10090 GN=Adad1 PE=1 SV=1;sp|Q5SUE7-3|ADAD1_MOUSE	Q5SUE7-2;Q5SUE7;Q5SUE7-3	Adenosine deaminase domain-containing protein 1	Adad1	2994.23			2888.38	4627.35				2029.48					1	1	8.1
sp|O35598|ADA10_MOUSE Disintegrin and metalloproteinase domain-containing protein 10 OS=Mus musculus OX=10090 GN=Adam10 PE=1 SV=2	O35598	Disintegrin and metalloproteinase domain-containing protein 10	Adam10	18931.5	28743.9	16028.2	25951.7	21892.3	30309.5	20635.4	33549.5	27827.3	27722.6	40045.6	29608.3		31	31	53.7
sp|Q9Z0F8|ADA17_MOUSE Disintegrin and metalloproteinase domain-containing protein 17 OS=Mus musculus OX=10090 GN=Adam17 PE=1 SV=3;sp|Q9Z0F8-2|ADA17_MOUSE Isoform Short of Disintegrin and metalloproteinase domain-containing protein 17 OS=Mus musculus OX=100	Q9Z0F8;Q9Z0F8-2	Disintegrin and metalloproteinase domain-containing protein 17	Adam17	2172.33	2840.4	1468.27	2859.24	1339.49	2173.31	1143.45	3978.86	936.369	3240.12	3543.05	2288.83		14	14	26.4
sp|O35674|ADA19_MOUSE Disintegrin and metalloproteinase domain-containing protein 19 OS=Mus musculus OX=10090 GN=Adam19 PE=2 SV=2	O35674	Disintegrin and metalloproteinase domain-containing protein 19	Adam19	2191.77	2185.18	3514.96	1639.57	396.484	1107.9	2217.32	3625.43		4196.08	909.572	428.206		12	12	20.4
sp|Q05910|ADAM8_MOUSE Disintegrin and metalloproteinase domain-containing protein 8 OS=Mus musculus OX=10090 GN=Adam8 PE=1 SV=3	Q05910	Disintegrin and metalloproteinase domain-containing protein 8	Adam8	32997.8	23474	30922.7	22506	24121.2	25946.9	15663	17561.6	12288.3	35810.1	25502.9	12319.8		24	24	42.3
sp|Q61072|ADAM9_MOUSE Disintegrin and metalloproteinase domain-containing protein 9 OS=Mus musculus OX=10090 GN=Adam9 PE=1 SV=2	Q61072	Disintegrin and metalloproteinase domain-containing protein 9	Adam9		380.842	936.407	237.312	176.609	2216.09	106.233	434.084		362.311	582.054			6	6	12.1
tr|E9PY16|E9PY16_MOUSE ArfGAP with dual PH domains 1 OS=Mus musculus OX=10090 GN=Adap1 PE=1 SV=1	E9PY16		Adap1	2833.42	5164.27	11432.9	8879.06	9403.27	10437.4	8887.88	35846.8	2770.52	19138.7	25728.2	3421.37		16	15	45.2
sp|Q99MU3|DSRAD_MOUSE Double-stranded RNA-specific adenosine deaminase OS=Mus musculus OX=10090 GN=Adar PE=1 SV=2;sp|Q99MU3-5|DSRAD_MOUSE Isoform 5 of Double-stranded RNA-specific adenosine deaminase OS=Mus musculus OX=10090 GN=Adar;sp|Q99MU3-4|DSRAD_MOUSE	Q99MU3;Q99MU3-5;Q99MU3-4	Double-stranded RNA-specific adenosine deaminase	Adar	12670.2	8443.97	15227.9	6835.86	8447.43	15057.1	10740.5	15460.2	8568.32	12481.4	13791.3	5363.23		32	2	41.6
sp|Q91ZS8-3|RED1_MOUSE Isoform 3 of Double-stranded RNA-specific editase 1 OS=Mus musculus OX=10090 GN=Adarb1;sp|Q91ZS8-2|RED1_MOUSE Isoform 2 of Double-stranded RNA-specific editase 1 OS=Mus musculus OX=10090 GN=Adarb1;sp|Q91ZS8|RED1_MOUSE Double-stranded	Q91ZS8-3;Q91ZS8-2;Q91ZS8;Q91ZS8-6;Q91ZS8-5;Q91ZS8-4	Double-stranded RNA-specific editase 1	Adarb1	85.446	930.212	928.22	647.412	616.04	410.455		2290.7	547.274	1090.69	335.959	695.484		6	6	19.4
sp|Q9JHI2|ADAT1_MOUSE tRNA-specific adenosine deaminase 1 OS=Mus musculus OX=10090 GN=Adat1 PE=1 SV=1;sp|Q9JHI2-2|ADAT1_MOUSE Isoform 2 of tRNA-specific adenosine deaminase 1 OS=Mus musculus OX=10090 GN=Adat1;sp|Q9JHI2-3|ADAT1_MOUSE Isoform 3 of tRNA-speci	Q9JHI2;Q9JHI2-2;Q9JHI2-3	tRNA-specific adenosine deaminase 1	Adat1	924.728	854.71	1030.97			1019.59								4	4	13.8
sp|Q6P6J0|ADAT2_MOUSE tRNA-specific adenosine deaminase 2 OS=Mus musculus OX=10090 GN=Adat2 PE=1 SV=1	Q6P6J0	tRNA-specific adenosine deaminase 2	Adat2	7643.86	5234.68	10750.7	8097.13	11316.3	19597.1	10616.4	17618.5	12854.5	16869.3	6553.29	21683.5		4	4	36.6
sp|Q6PAT0|ADAT3_MOUSE Probable inactive tRNA-specific adenosine deaminase-like protein 3 OS=Mus musculus OX=10090 GN=Adat3 PE=1 SV=1	Q6PAT0	Probable inactive tRNA-specific adenosine deaminase-like protein 3	Adat3	3271.69	1308.29	718.4	1802.66	4417.12	3353.49	4905.25	546.618	377.976	2662.52		2059.87		6	6	33
sp|Q9D0L4|ADCK1_MOUSE AarF domain-containing protein kinase 1 OS=Mus musculus OX=10090 GN=Adck1 PE=1 SV=1;sp|Q9D0L4-2|ADCK1_MOUSE Isoform 2 of AarF domain-containing protein kinase 1 OS=Mus musculus OX=10090 GN=Adck1	Q9D0L4;Q9D0L4-2	Uncharacterized aarF domain-containing protein kinase 1	Adck1	555.509	2105.17	1807.67	1976.9	1896.95	3103.7	2598.54	4554.72	1970.04	2703.18	5800.27	2591.03		8	8	21.9
sp|Q566J8|COQ8B_MOUSE Atypical kinase COQ8B, mitochondrial OS=Mus musculus OX=10090 GN=Coq8b PE=1 SV=1	Q566J8	AarF domain-containing protein kinase 4	Adck4	1631.65	746.368	1063.09	2156.67	4879.37	1077.37		1972.11	873.686	4131.61	2252.69	1511.69		5	5	23.1
sp|P51829|ADCY7_MOUSE Adenylate cyclase type 7 OS=Mus musculus OX=10090 GN=Adcy7 PE=1 SV=2	P51829	Adenylate cyclase type 7	Adcy7	1899.21	2249.28	2529.03	397.396	868.093	518.837	472.831	2593.82	754.049	1546.18	2885.91	1111.41		11	11	13.9
sp|Q9QYC0|ADDA_MOUSE Alpha-adducin OS=Mus musculus OX=10090 GN=Add1 PE=1 SV=2	Q9QYC0	Alpha-adducin	Add1	37801.5	29801.9	46708.3	25065.7	24596.3	23552.4	31436.3	58855.5	26714.6	35427.6	45089.1	15176.3		30	2	55.2
sp|Q9QYB5|ADDG_MOUSE Gamma-adducin OS=Mus musculus OX=10090 GN=Add3 PE=1 SV=2;sp|Q9QYB5-2|ADDG_MOUSE Isoform 1 of Gamma-adducin OS=Mus musculus OX=10090 GN=Add3	Q9QYB5;Q9QYB5-2	Gamma-adducin	Add3	10158	13961.3	22242.6	7292.91	9228.8	16565.2	7899.44	19106.3	7244.56	9441.92	25924	3668.18		18	18	35.7
sp|P28474|ADHX_MOUSE Alcohol dehydrogenase class-3 OS=Mus musculus OX=10090 GN=Adh5 PE=1 SV=3	P28474	Alcohol dehydrogenase class-3	Adh5	238104	251570	539521	248006	343663	303078	352433	518985	238573	421162	556825	151764		19	19	79.9
sp|Q99JT9|MTND_MOUSE 1,2-dihydroxy-3-keto-5-methylthiopentene dioxygenase OS=Mus musculus OX=10090 GN=Adi1 PE=1 SV=1	Q99JT9	1,2-dihydroxy-3-keto-5-methylthiopentene dioxygenase	Adi1	809.74	7434.11	20654.5	5657.19	19179.5	21454.4	24894.2	47419.9	27870.9	8639.35	69644.4	10778.5		8	8	53.1
sp|P55264|ADK_MOUSE Adenosine kinase OS=Mus musculus OX=10090 GN=Adk PE=1 SV=2;sp|P55264-2|ADK_MOUSE Isoform Short of Adenosine kinase OS=Mus musculus OX=10090 GN=Adk	P55264;P55264-2	Adenosine kinase	Adk	59496.9	57588.3	115133	58408.3	73789.3	76788.4	83781.4	114264	42432.6	87129.2	131212	19596		16	16	48.2
sp|Q9Z103|ADNP_MOUSE Activity-dependent neuroprotector homeobox protein OS=Mus musculus OX=10090 GN=Adnp PE=1 SV=2	Q9Z103	Activity-dependent neuroprotector homeobox protein	Adnp	11242.4	14709.7	16583.5	10874.7	8368.35	14396.2	11743.3	11319.2	10843.5	14284.4	25415.2	8927.5		41	41	44.8
sp|Q8CHC8|ADNP2_MOUSE Activity-dependent neuroprotector homeobox protein 2 OS=Mus musculus OX=10090 GN=Adnp2 PE=2 SV=2	Q8CHC8	ADNP homeobox protein 2	Adnp2	459.985	225.62	643.669	234.865	360.769	580.801	139.266	546.96	151.451	170.18	1093.9	46.0586		7	7	7.7
sp|Q6PDY2|AEDO_MOUSE 2-aminoethanethiol dioxygenase OS=Mus musculus OX=10090 GN=Ado PE=1 SV=2	Q6PDY2	2-aminoethanethiol dioxygenase	Ado	40476.7	31777.3	77716.4	44529.2	57370.5	35089.2	32353.7	45453.4	19174.3	31915.7	43636.7	13997.4		11	11	65.6
sp|Q8VDL4|ADPGK_MOUSE ADP-dependent glucokinase OS=Mus musculus OX=10090 GN=Adpgk PE=1 SV=2;sp|Q8VDL4-3|ADPGK_MOUSE Isoform 3 of ADP-dependent glucokinase OS=Mus musculus OX=10090 GN=Adpgk	Q8VDL4;Q8VDL4-3	ADP-dependent glucokinase	Adpgk	33632.6	36061	46657.3	46011.1	61843	48805.4	50636	79880.2	54304.9	65246.3	67680.9	47150.3		16	16	43.3
sp|P54923|ADPRH_MOUSE [Protein ADP-ribosylarginine] hydrolase OS=Mus musculus OX=10090 GN=Adprh PE=1 SV=1	P54923	[Protein ADP-ribosylarginine] hydrolase	Adprh	70601.5	100094	94134.1	72360.5	85371.4	53070	71811.3	101311	82772.3	35062.4	96469.1	58162.2		16	16	62.4
sp|Q8CG72|ADPRS_MOUSE ADP-ribose glycohydrolase ARH3 OS=Mus musculus OX=10090 GN=Adprs PE=1 SV=1;sp|Q8CG72-2|ADPRS_MOUSE Isoform 2 of ADP-ribose glycohydrolase ARH3 OS=Mus musculus OX=10090 GN=Adprs	Q8CG72;Q8CG72-2	Poly(ADP-ribose) glycohydrolase ARH3	Adprhl2	9305.06	13390	29257.3	12648	8781.38	6326.93	11832.8	21357.5	14427.7	17418.7	13089.2	10858		9	9	42.2
sp|Q99KS6-2|ADPRM_MOUSE Isoform 2 of Manganese-dependent ADP-ribose/CDP-alcohol diphosphatase OS=Mus musculus OX=10090 GN=Adprm;sp|Q99KS6|ADPRM_MOUSE Manganese-dependent ADP-ribose/CDP-alcohol diphosphatase OS=Mus musculus OX=10090 GN=Adprm PE=1 SV=1	Q99KS6-2;Q99KS6	Manganese-dependent ADP-ribose/CDP-alcohol diphosphatase	Adprm	11413.8	15342.6	37012.1	19271.5	18960.5	4236.15	2902.39	54422.5	7831.57	27012.9	33431.7	2896.57		3	3	30.7
sp|Q99MK8|ARBK1_MOUSE Beta-adrenergic receptor kinase 1 OS=Mus musculus OX=10090 GN=Grk2 PE=1 SV=2	Q99MK8	Beta-adrenergic receptor kinase 1	Adrbk1	135173	101894	192371	100072	133564	98091.1	141053	199967	130476	122924	191233	68416.8		42	42	63.1
sp|Q9JKV1|ADRM1_MOUSE Proteasomal ubiquitin receptor ADRM1 OS=Mus musculus OX=10090 GN=Adrm1 PE=1 SV=2	Q9JKV1	Proteasomal ubiquitin receptor ADRM1	Adrm1	34199.9	27569.6	42702.5	37043.5	14975.1	28666.2	26680.7	75279.2	64126.4	25535.4	73087.1	61621.9		12	12	29.2
sp|P54822|PUR8_MOUSE Adenylosuccinate lyase OS=Mus musculus OX=10090 GN=Adsl PE=1 SV=2	P54822	Adenylosuccinate lyase	Adsl	357917	237889	377922	272748	275823	318191	273738	434318	254415	320405	570509	138755		32	32	65.9
sp|P46664|PURA2_MOUSE Adenylosuccinate synthetase isozyme 2 OS=Mus musculus OX=10090 GN=Adss2 PE=1 SV=2	P46664	Adenylosuccinate synthetase isozyme 2	Adss	257388	244126	574042	278553	224335	325677	369726	537362	397254	394308	671800	156838		19	18	53.1
sp|P28650|PURA1_MOUSE Adenylosuccinate synthetase isozyme 1 OS=Mus musculus OX=10090 GN=Adss1 PE=1 SV=2;sp|P28650-2|PURA1_MOUSE Isoform 2 of Adenylosuccinate synthetase isozyme 1 OS=Mus musculus OX=10090 GN=Adss1	P28650;P28650-2	Adenylosuccinate synthetase isozyme 1	Adssl1	2122.76	3827	2642.18	2531.25	3390.64	2717	5108.91	8918.55	2021.92	5535.95	10284.8	506.27		10	10	37
sp|Q9Z248-2|AEBP2_MOUSE Isoform 2 of Zinc finger protein AEBP2 OS=Mus musculus OX=10090 GN=Aebp2;sp|Q9Z248|AEBP2_MOUSE Zinc finger protein AEBP2 OS=Mus musculus OX=10090 GN=Aebp2 PE=1 SV=2;sp|Q9Z248-5|AEBP2_MOUSE Isoform 5 of Zinc finger protein AEBP2 OS=M	Q9Z248-2;Q9Z248;Q9Z248-5;Q9Z248-4;Q9Z248-3	Zinc finger protein AEBP2	Aebp2	12231.4	9425.9	14217.3	12115.8	10447.1	7893.75	8864.67	17356.6	4020.95	15902.6	13235.8	5271.49		13	13	43.1
sp|Q9CZI9|AEN_MOUSE Apoptosis-enhancing nuclease OS=Mus musculus OX=10090 GN=Aen PE=2 SV=1;sp|Q9CZI9-2|AEN_MOUSE Isoform 2 of Apoptosis-enhancing nuclease OS=Mus musculus OX=10090 GN=Aen	Q9CZI9;Q9CZI9-2	Apoptosis-enhancing nuclease	Aen	47583.5	20707.5	43689	34415	39908.3	30972	20503.1	27580.1	24989.6	17364.6	33840.8	26032.6		9	9	41.7
sp|P63002|TLE5_MOUSE TLE family member 5 OS=Mus musculus OX=10090 GN=Tle5 PE=1 SV=1;sp|P63002-2|TLE5_MOUSE Isoform 2 of TLE family member 5 OS=Mus musculus OX=10090 GN=Tle5	P63002;P63002-2	Amino-terminal enhancer of split	Aes	50114.8	26929	69777.7	24005.2	13346.2	17890.2	23534.6	25833.9	6297.39	9933.69	25950	8571.59		7	7	46.2
sp|O88573|AFF1_MOUSE AF4/FMR2 family member 1 OS=Mus musculus OX=10090 GN=Aff1 PE=1 SV=2	O88573	AF4/FMR2 family member 1	Aff1	477.632	256.566	871.52	268.023	208.865	231.308	289.349			116.103		179.023		4	4	5.3
sp|Q920A7|AFG31_MOUSE AFG3-like protein 1 OS=Mus musculus OX=10090 GN=Afg3l1 PE=1 SV=2;sp|Q920A7-2|AFG31_MOUSE Isoform 2 of AFG3-like protein 1 OS=Mus musculus OX=10090 GN=Afg3l1	Q920A7;Q920A7-2	AFG3-like protein 1	Afg3l1	21975.3	23800.8	25159	29462.8	22381	23636.4	17844.3	22941.3	12984	34844.5	22842.2	19721		20	20	38.1
sp|Q8JZQ2|AFG32_MOUSE AFG3-like protein 2 OS=Mus musculus OX=10090 GN=Afg3l2 PE=1 SV=1	Q8JZQ2	AFG3-like protein 2	Afg3l2	57732.1	74728.4	81654.7	82756	76315.5	81077.9	66338.7	77942.9	41813.4	83595.1	70168.9	45218.6		33	29	45.8
sp|Q8K4H1|KFA_MOUSE Kynurenine formamidase OS=Mus musculus OX=10090 GN=Afmid PE=1 SV=1;sp|Q8K4H1-2|KFA_MOUSE Isoform 2 of Kynurenine formamidase OS=Mus musculus OX=10090 GN=Afmid	Q8K4H1;Q8K4H1-2	Kynurenine formamidase	Afmid	963.823	730.002	1941.85	1226.23	863.474	1722.38	6051.88	2458.08		2756.17	2972.96	1167.6		5	5	35.4
sp|Q80WT5-2|AFTIN_MOUSE Isoform 2 of Aftiphilin OS=Mus musculus OX=10090 GN=Aftph;sp|Q80WT5|AFTIN_MOUSE Aftiphilin OS=Mus musculus OX=10090 GN=Aftph PE=1 SV=2	Q80WT5-2;Q80WT5	Aftiphilin	Aftph	3983.91	1739.5	6709.11	3527.8	2304.36	3572.94	6370.7	3390.6	2402.76	224.286	10372.2	3292.35		16	16	28.7
sp|Q64191|ASPG_MOUSE N(4)-(beta-N-acetylglucosaminyl)-L-asparaginase OS=Mus musculus OX=10090 GN=Aga PE=1 SV=1	Q64191	N(4)-(beta-N-acetylglucosaminyl)-L-asparaginase;Glycosylasparaginase alpha chain;Glycosylasparaginase beta chain	Aga					5529.52				10337.4	5601.16		1871.24		6	6	25.1
sp|Q8BXK8|AGAP1_MOUSE Arf-GAP with GTPase, ANK repeat and PH domain-containing protein 1 OS=Mus musculus OX=10090 GN=Agap1 PE=1 SV=1	Q8BXK8	Arf-GAP with GTPase, ANK repeat and PH domain-containing protein 1	Agap1		388.037	3339.74	2133.33		3194.66	806.781	1639.01			4866.48	1193.66		2	2	5.3
sp|Q3UHD9-2|AGAP2_MOUSE Isoform 2 of Arf-GAP with GTPase, ANK repeat and PH domain-containing protein 2 OS=Mus musculus OX=10090 GN=Agap2;sp|Q3UHD9|AGAP2_MOUSE Arf-GAP with GTPase, ANK repeat and PH domain-containing protein 2 OS=Mus musculus OX=10090 GN=A	Q3UHD9-2;Q3UHD9	Arf-GAP with GTPase, ANK repeat and PH domain-containing protein 2	Agap2	22514.1	14098.5	37513.1	9028.18	13756.1	12140.4	17504.4	15869.9	14558.5	14945.4	17398	8630.9		23	23	30.4
sp|Q8VHH5|AGAP3_MOUSE Arf-GAP with GTPase, ANK repeat and PH domain-containing protein 3 OS=Mus musculus OX=10090 GN=Agap3 PE=1 SV=1;sp|Q8VHH5-2|AGAP3_MOUSE Isoform 2 of Arf-GAP with GTPase, ANK repeat and PH domain-containing protein 3 OS=Mus musculus OX=	Q8VHH5;Q8VHH5-2	Arf-GAP with GTPase, ANK repeat and PH domain-containing protein 3	Agap3	1833.85	1239.88	1470.02	1680.14	935.761	546.708	1223.95	2670.92	710.088	1352.74	1970.24	1238.74		8	6	13.7
sp|Q8K2K6-3|AGFG1_MOUSE Isoform 3 of Arf-GAP domain and FG repeat-containing protein 1 OS=Mus musculus OX=10090 GN=Agfg1;sp|Q8K2K6-1|AGFG1_MOUSE Isoform 1 of Arf-GAP domain and FG repeat-containing protein 1 OS=Mus musculus OX=10090 GN=Agfg1;sp|Q8K2K6|AGFG	Q8K2K6-3;Q8K2K6-1;Q8K2K6;Q8K2K6-2	Arf-GAP domain and FG repeat-containing protein 1	Agfg1	136411	150093	128428	114523	131163	123347	143908	128936	73968.3	113675	157194	121556		13	13	37.9
sp|Q80WC7|AGFG2_MOUSE Arf-GAP domain and FG repeat-containing protein 2 OS=Mus musculus OX=10090 GN=Agfg2 PE=1 SV=1;sp|Q80WC7-2|AGFG2_MOUSE Isoform 2 of Arf-GAP domain and FG repeat-containing protein 2 OS=Mus musculus OX=10090 GN=Agfg2	Q80WC7;Q80WC7-2	Arf-GAP domain and FG repeat-containing protein 2	Agfg2	20985.7	15174.4	37576.2	10656.6	11583.5	14326.8	17030.1	14495.3	1372.54	12888.2	15352.3	5325.49		11	11	36.1
sp|Q7TN31|AGGF1_MOUSE Angiogenic factor with G patch and FHA domains 1 OS=Mus musculus OX=10090 GN=Aggf1 PE=2 SV=1	Q7TN31	Angiogenic factor with G patch and FHA domains 1	Aggf1	267.621	1227.96	1952.32	1695.63	879.551	773.144	1468.25	405.507	225.605	1399.7	294.434	321.074		6	6	14.9
sp|Q9ESW4|AGK_MOUSE Acylglycerol kinase, mitochondrial OS=Mus musculus OX=10090 GN=Agk PE=1 SV=1	Q9ESW4	Acylglycerol kinase, mitochondrial	Agk	49454.9	64780.2	35201.7	48686.9	78034.8	43353.3	51331.7	38672.7	36038.4	59530.4	49700.7	43137.2		17	17	56.3
tr|F8VPN4|F8VPN4_MOUSE Amylo-1,6-glucosidase, 4-alpha-glucanotransferase OS=Mus musculus OX=10090 GN=Agl PE=1 SV=1;tr|A0A0G2JGI9|A0A0G2JGI9_MOUSE Amylo-1,6-glucosidase, 4-alpha-glucanotransferase OS=Mus musculus OX=10090 GN=Agl PE=1 SV=1	F8VPN4;A0A0G2JGI9		Agl	4344.39	2553.24	3065.26	1268.51	5430.3	1838.41	4984.2	4037.87	1434.61	2315.57	2978.38	1301.02		24	24	23
sp|Q8CJG1|AGO1_MOUSE Protein argonaute-1 OS=Mus musculus OX=10090 GN=Ago1 PE=1 SV=2	Q8CJG1	Protein argonaute-1	Ago1	43.3837	547.465	465.201	924.498	46.3773	234.623		70.5882		150.037		66.6309		5	5	19.8
sp|Q8CJG0|AGO2_MOUSE Protein argonaute-2 OS=Mus musculus OX=10090 GN=Ago2 PE=1 SV=3	Q8CJG0	Protein argonaute-2	Ago2	50162.8	44984.4	83807.9	57020.9	48308.5	49077	37659.2	50976.6	33626.2	52019.2	37620	33458.5		41	33	67.4
sp|O35083|PLCA_MOUSE 1-acyl-sn-glycerol-3-phosphate acyltransferase alpha OS=Mus musculus OX=10090 GN=Agpat1 PE=1 SV=1	O35083	1-acyl-sn-glycerol-3-phosphate acyltransferase alpha	Agpat1	3365.66	3753.84	8075.12	4126.49	4939.11	10441.3	3619.9	18405.3	4113.83	15318.5	2522.07	2201.61		4	4	23.9
sp|Q8K3K7|PLCB_MOUSE 1-acyl-sn-glycerol-3-phosphate acyltransferase beta OS=Mus musculus OX=10090 GN=Agpat2 PE=1 SV=1	Q8K3K7	1-acyl-sn-glycerol-3-phosphate acyltransferase beta	Agpat2		2321.47		1511.35	2738.38	2973.2	3450.98			2254.25				3	3	15.8
sp|Q9D517|PLCC_MOUSE 1-acyl-sn-glycerol-3-phosphate acyltransferase gamma OS=Mus musculus OX=10090 GN=Agpat3 PE=1 SV=2	Q9D517	1-acyl-sn-glycerol-3-phosphate acyltransferase gamma	Agpat3	17119.7	20420.5	5272.82	31837.5	50495.6	35055.9	39087.7	40459.9	43553.6	34446.3	41885.2	21971.1		13	13	31.1
sp|Q8K4X7|PLCD_MOUSE 1-acyl-sn-glycerol-3-phosphate acyltransferase delta OS=Mus musculus OX=10090 GN=Agpat4 PE=1 SV=1	Q8K4X7	1-acyl-sn-glycerol-3-phosphate acyltransferase delta	Agpat4	1916.11	9400.92	5975.14	12808.1	23329.1	16235.3	12016.5	15973.4	8794.57	16420.5	2994.81	8319.65		10	10	25.9
sp|Q9D1E8|PLCE_MOUSE 1-acyl-sn-glycerol-3-phosphate acyltransferase epsilon OS=Mus musculus OX=10090 GN=Agpat5 PE=1 SV=2	Q9D1E8	1-acyl-sn-glycerol-3-phosphate acyltransferase epsilon	Agpat5	2651.61	7110.43	12096.6	5224.56	7940.34	19167.2	4283.57	11494.2	17154.5	15343.8	17125.9	4142.63		10	10	30.4
sp|Q8K2C8|GPAT4_MOUSE Glycerol-3-phosphate acyltransferase 4 OS=Mus musculus OX=10090 GN=Gpat4 PE=1 SV=1	Q8K2C8	Glycerol-3-phosphate acyltransferase 4	Agpat6	1834.76	585.359	1809.2	1253.24	3725.85	6119.91	2903.25	1854.49	4814.88	6570.55	326.378	5416.18		11	8	27.6
sp|Q8C0N2|GPAT3_MOUSE Glycerol-3-phosphate acyltransferase 3 OS=Mus musculus OX=10090 GN=Gpat3 PE=1 SV=1	Q8C0N2	Glycerol-3-phosphate acyltransferase 3	Agpat9						440.324		444.326		1085.96		400.446		1	1	13.2
sp|Q8C0I1|ADAS_MOUSE Alkyldihydroxyacetonephosphate synthase, peroxisomal OS=Mus musculus OX=10090 GN=Agps PE=1 SV=1	Q8C0I1	Alkyldihydroxyacetonephosphate synthase, peroxisomal	Agps	54923.2	80736.6	68840.4	77036.3	76235.6	111009	82144.3	118986	80525.5	118258	95372.2	31314.5		33	33	69.8
sp|Q641K1-5|CBPC1_MOUSE Isoform 5 of Cytosolic carboxypeptidase 1 OS=Mus musculus OX=10090 GN=Agtpbp1;sp|Q641K1-4|CBPC1_MOUSE Isoform 4 of Cytosolic carboxypeptidase 1 OS=Mus musculus OX=10090 GN=Agtpbp1;sp|Q641K1-3|CBPC1_MOUSE Isoform 3 of Cytosolic carbo	Q641K1-5;Q641K1-4;Q641K1-3;Q641K1-2;Q641K1	Cytosolic carboxypeptidase 1	Agtpbp1	139.543		652.407		360.46				132.184			97.7831		3	3	7.7
sp|Q8CJF7|ELYS_MOUSE Protein ELYS OS=Mus musculus OX=10090 GN=Ahctf1 PE=1 SV=1	Q8CJF7	Protein ELYS	Ahctf1	19928.7	21800.2	18875.8	22602.4	22858.1	24917.8	25234.1	23404.7	12806.1	30532.9	31554.6	12900.1		85	85	51.9
sp|P50247|SAHH_MOUSE Adenosylhomocysteinase OS=Mus musculus OX=10090 GN=Ahcy PE=1 SV=3	P50247	Adenosylhomocysteinase	Ahcy	633085	584945	781609	629314	971719	491679	818061	847283	556217	855497	760943	391847		27	27	69.4
sp|Q80SW1|SAHH2_MOUSE S-adenosylhomocysteine hydrolase-like protein 1 OS=Mus musculus OX=10090 GN=Ahcyl1 PE=1 SV=1	Q80SW1	Putative adenosylhomocysteinase 2	Ahcyl1	8856.69	11560.6	24650.1	11914.9	10376	11514	11692.2	17713.1	3194.61	10103.8	19919.2	6423.31		9	9	45.5
sp|Q68FL4|SAHH3_MOUSE Putative adenosylhomocysteinase 3 OS=Mus musculus OX=10090 GN=Ahcyl2 PE=1 SV=1;sp|Q68FL4-2|SAHH3_MOUSE Isoform 2 of Putative adenosylhomocysteinase 3 OS=Mus musculus OX=10090 GN=Ahcyl2	Q68FL4;Q68FL4-2	Putative adenosylhomocysteinase 3	Ahcyl2	42676.4	37603.8	39747	28016.2	51261.4	27328.1	34465.7	39807.9	20220.9	53719.5	59392.3	22262.3		22	11	42.3
sp|Q6PAL7|AHDC1_MOUSE AT-hook DNA-binding motif-containing protein 1 OS=Mus musculus OX=10090 GN=Ahdc1 PE=1 SV=1	Q6PAL7	AT-hook DNA-binding motif-containing protein 1	Ahdc1	1354.16	949.817	984.198	2267	1382.8	2220.12	763.949	567.715	1334.2	440.639	2769.85	883.617		13	13	14.9
tr|E9Q616|E9Q616_MOUSE AHNAK nucleoprotein (desmoyokin) OS=Mus musculus OX=10090 GN=Ahnak PE=1 SV=1	E9Q616		Ahnak	190073	318314	322403	194437	399476	323421	267987	442177	308773	404007	507649	163536		273	265	76.7
tr|G5E8K8|G5E8K8_MOUSE AHNAK nucleoprotein (desmoyokin) OS=Mus musculus OX=10090 GN=Ahnak PE=1 SV=1	G5E8K8		Ahnak		1856.32												1	1	82.7
tr|F7CVJ5|F7CVJ5_MOUSE AHNAK nucleoprotein 2 (Fragment) OS=Mus musculus OX=10090 GN=Ahnak2 PE=1 SV=1;tr|F7DBB3|F7DBB3_MOUSE AHNAK nucleoprotein 2 (Fragment) OS=Mus musculus OX=10090 GN=Ahnak2 PE=1 SV=1;tr|E9PYB0|E9PYB0_MOUSE AHNAK nucleoprotein 2 (Fragment	F7CVJ5;F7DBB3;E9PYB0		Ahnak2	1836.8	3478.36	484.34	852.23	12540.7		1868.41	1917.53	315.581	2986.56	2560.82	933.928		7	7	51.9
sp|P30561|AHR_MOUSE Aryl hydrocarbon receptor OS=Mus musculus OX=10090 GN=Ahr PE=1 SV=3	P30561	Aryl hydrocarbon receptor	Ahr			160.986	713.871	106.25	598.234		124.984		311.151		502.774		5	5	9.4
sp|Q8BK64|AHSA1_MOUSE Activator of 90 kDa heat shock protein ATPase homolog 1 OS=Mus musculus OX=10090 GN=Ahsa1 PE=1 SV=2	Q8BK64	Activator of 90 kDa heat shock protein ATPase homolog 1	Ahsa1	234290	166102	412463	232199	372408	264184	398752	607812	336801	520127	568659	150469		25	25	74.3
sp|Q8N9S3|AHSA2_MOUSE Activator of 90 kDa heat shock protein ATPase homolog 2 OS=Mus musculus OX=10090 GN=Ahsa2 PE=1 SV=2;sp|Q8N9S3-2|AHSA2_MOUSE Isoform 2 of Activator of 90 kDa heat shock protein ATPase homolog 2 OS=Mus musculus OX=10090 GN=Ahsa2;sp|Q8N9	Q8N9S3;Q8N9S3-2;Q8N9S3-3	Activator of 90 kDa heat shock protein ATPase homolog 2	Ahsa2	11343.2	12209	16921.9	13713.1	16370.6	12122	16698.2	23280.2	9430.46	15385.4	20480	7987.05		16	16	58.9
sp|Q8C4Q6|AIDA_MOUSE Axin interactor, dorsalization-associated protein OS=Mus musculus OX=10090 GN=Aida PE=1 SV=1;sp|Q8C4Q6-2|AIDA_MOUSE Isoform 2 of Axin interactor, dorsalization-associated protein OS=Mus musculus OX=10090 GN=Aida	Q8C4Q6;Q8C4Q6-2	Axin interactor, dorsalization-associated protein	Aida	8563.31	4574.98	28205	3681.92	13567.6	3866.46	8651.24	12742.7	9349.99	19634.3	11943.1	4586.45		10	10	35.7
sp|Q9Z0X1|AIFM1_MOUSE Apoptosis-inducing factor 1, mitochondrial OS=Mus musculus OX=10090 GN=Aifm1 PE=1 SV=1	Q9Z0X1	Apoptosis-inducing factor 1, mitochondrial	Aifm1	102789	134338	133009	112027	179166	129422	121243	199252	110638	152955	231529	127787		25	25	50.7
sp|Q8BUE4|FSP1_MOUSE Ferroptosis suppressor protein 1 OS=Mus musculus OX=10090 GN=Aifm2 PE=1 SV=1;sp|Q8BUE4-2|FSP1_MOUSE Isoform 2 of Ferroptosis suppressor protein 1 OS=Mus musculus OX=10090 GN=Aifm2	Q8BUE4;Q8BUE4-2	Apoptosis-inducing factor 2	Aifm2	5102.95	361.651	9868.66	1737.66	2957.91	1849.83	5868.09	729.529		843.927	15146.4	553.854		4	4	15
tr|E9PVP1|E9PVP1_MOUSE Crystallin beta-gamma domain-containing 1 OS=Mus musculus OX=10090 GN=Crybg1 PE=1 SV=1;tr|A0A0G2JG52|A0A0G2JG52_MOUSE Crystallin beta-gamma domain-containing 1 OS=Mus musculus OX=10090 GN=Crybg1 PE=1 SV=1	E9PVP1;A0A0G2JG52		Aim1	26299.8	30330.3	40340.1	20659.3	29867.6	27499.8	34186.6	43032.7	21194.7	43822	62275.9	21807.4		34	33	33
sp|Q91VJ1|AIM2_MOUSE Interferon-inducible protein AIM2 OS=Mus musculus OX=10090 GN=Aim2 PE=1 SV=2	Q91VJ1	Interferon-inducible protein AIM2	Aim2	26956.1	22743.8	20857.5	26213.2	35776.8	14059.9	14123.2	27323.7	10005.5	32962.6	30082.2	8907.34		13	13	49.4
sp|P31230|AIMP1_MOUSE Aminoacyl tRNA synthase complex-interacting multifunctional protein 1 OS=Mus musculus OX=10090 GN=Aimp1 PE=1 SV=2	P31230	Aminoacyl tRNA synthase complex-interacting multifunctional protein 1;Endothelial monocyte-activating polypeptide 2	Aimp1	390457	379193	687246	330336	395422	425425	556828	968461	479626	383896	1.08973e+06	275623		22	22	78.7
sp|Q8R010|AIMP2_MOUSE Aminoacyl tRNA synthase complex-interacting multifunctional protein 2 OS=Mus musculus OX=10090 GN=Aimp2 PE=1 SV=2	Q8R010	Aminoacyl tRNA synthase complex-interacting multifunctional protein 2	Aimp2	368160	322034	565660	229952	233175	295806	347559	467292	279802	381213	489262	182046		12	12	65.6
sp|O08915|AIP_MOUSE AH receptor-interacting protein OS=Mus musculus OX=10090 GN=Aip PE=1 SV=1	O08915	AH receptor-interacting protein	Aip	166003	124524	194827	92260.7	151501	129927	136727	267547	177042	189613	339777	42543.1		18	18	68.2
sp|Q9WTP6-2|KAD2_MOUSE Isoform 2 of Adenylate kinase 2, mitochondrial OS=Mus musculus OX=10090 GN=Ak2;sp|Q9WTP6|KAD2_MOUSE Adenylate kinase 2, mitochondrial OS=Mus musculus OX=10090 GN=Ak2 PE=1 SV=5	Q9WTP6-2;Q9WTP6	Adenylate kinase 2, mitochondrial;Adenylate kinase 2, mitochondrial, N-terminally processed	Ak2	273193	309056	439945	293549	347433	308313	278745	433046	311972	481713	558483	141630		20	20	78.9
sp|Q9WTP7|KAD3_MOUSE GTP:AMP phosphotransferase AK3, mitochondrial OS=Mus musculus OX=10090 GN=Ak3 PE=1 SV=3	Q9WTP7	GTP:AMP phosphotransferase AK3, mitochondrial	Ak3	60279	98204.8	140868	79013.6	79568.9	124819	84155.2	137092	85296.4	118047	150189	50549.9		13	13	62.1
sp|Q9WUR9|KAD4_MOUSE Adenylate kinase 4, mitochondrial OS=Mus musculus OX=10090 GN=Ak4 PE=1 SV=1	Q9WUR9	Adenylate kinase 4, mitochondrial	Ak4	33839.6	33387.9	45303	33740.9	57467.6	27749.1	64431.1	99194.1	33557.9	43657	124752	58762.6		10	10	59.6
sp|Q8VCP8|KAD6_MOUSE Adenylate kinase isoenzyme 6 OS=Mus musculus OX=10090 GN=Ak6 PE=1 SV=1	Q8VCP8	Adenylate kinase isoenzyme 6	Ak6	15124.4	6829.82	18249.4	22642.8	18192.2	8488.97	20616.4	19911.4	3382.81	12229.2	23642.7	2492.15		6	6	57.6
sp|O08715|AKAP1_MOUSE A-kinase anchor protein 1, mitochondrial OS=Mus musculus OX=10090 GN=Akap1 PE=1 SV=4;sp|O08715-4|AKAP1_MOUSE Isoform 4 of A-kinase anchor protein 1, mitochondrial OS=Mus musculus OX=10090 GN=Akap1;sp|O08715-6|AKAP1_MOUSE Isoform 6 of	O08715;O08715-4;O08715-6;O08715-2;O08715-5;O08715-3	A-kinase anchor protein 1, mitochondrial	Akap1	2286.27	6862.85	8544.09	2284.59	5714.24	8369.21	6698.09	10967.2	12059.9	11096.8	26634.9	3757.65		18	18	32.9
sp|O88845|AKA10_MOUSE A-kinase anchor protein 10, mitochondrial OS=Mus musculus OX=10090 GN=Akap10 PE=1 SV=3;sp|O88845-2|AKA10_MOUSE Isoform 2 of A-kinase anchor protein 10, mitochondrial OS=Mus musculus OX=10090 GN=Akap10;sp|O88845-3|AKA10_MOUSE Isoform 3	O88845;O88845-2;O88845-3	A-kinase anchor protein 10, mitochondrial	Akap10	5577.72	4009.61	9216.6	4470.45	7543.65	5171.9	3137.58	4540.22	4840.67	5101.1	2589.48	2570.79		19	19	33.5
tr|E9Q777|E9Q777_MOUSE A kinase (PRKA) anchor protein 11 OS=Mus musculus OX=10090 GN=Akap11 PE=1 SV=2;tr|E9Q774|E9Q774_MOUSE A kinase (PRKA) anchor protein 11 OS=Mus musculus OX=10090 GN=Akap11 PE=1 SV=2	E9Q777;E9Q774		Akap11		8.9394	619.026	424.279	1251.77	395.683	1406.96	1062.02	599.531	465.047	1410.32	489.741		11	11	9.8
sp|E9Q394-2|AKP13_MOUSE Isoform 2 of A-kinase anchor protein 13 OS=Mus musculus OX=10090 GN=Akap13;sp|E9Q394|AKP13_MOUSE A-kinase anchor protein 13 OS=Mus musculus OX=10090 GN=Akap13 PE=1 SV=1	E9Q394-2;E9Q394		Akap13	9538.12	8942.58	12800.3	5173.07	11702.6	8441.44	10143.5	11751	6507.66	11508.5	10979.6	5881.56		75	75	40.2
sp|Q9DBR0|AKAP8_MOUSE A-kinase anchor protein 8 OS=Mus musculus OX=10090 GN=Akap8 PE=1 SV=1	Q9DBR0	A-kinase anchor protein 8	Akap8	42350.7	38091.4	56050.2	41945.7	47556.3	66741.3	57099.7	91225.9	65385.3	66825.5	110297	59798.3		28	28	53.6
sp|Q9R0L7|AKP8L_MOUSE A-kinase anchor protein 8-like OS=Mus musculus OX=10090 GN=Akap8l PE=1 SV=1	Q9R0L7	A-kinase anchor protein 8-like	Akap8l	593.824	831.663	3498.15	1651.98	2053.06	2760.62	1649.67	3032.13	1460.62	1060.55	4110.32	638.309		8	8	14.8
sp|Q70FJ1-3|AKAP9_MOUSE Isoform 3 of A-kinase anchor protein 9 OS=Mus musculus OX=10090 GN=Akap9;sp|Q70FJ1-2|AKAP9_MOUSE Isoform 2 of A-kinase anchor protein 9 OS=Mus musculus OX=10090 GN=Akap9;sp|Q70FJ1|AKAP9_MOUSE A-kinase anchor protein 9 OS=Mus musculu	Q70FJ1-3;Q70FJ1-2;Q70FJ1	A-kinase anchor protein 9	Akap9	2008.57	2265.88	3124.4	2214.51	1817.23	2287.54	2312.77	3808.94	2133.12	2458.01	4567.55	843.574		68	68	23.5
sp|B1AXD8|AKIR2_MOUSE Akirin-2 OS=Mus musculus OX=10090 GN=Akirin2 PE=1 SV=1	B1AXD8	Akirin-2	Akirin2	2056.01	1265.37		3366.16	6529.82	345.433				5091.52				4	4	20.9
sp|Q80VW7|AKNA_MOUSE Microtubule organization protein AKNA OS=Mus musculus OX=10090 GN=Akna PE=1 SV=1;sp|Q80VW7-3|AKNA_MOUSE Isoform 3 of Microtubule organization protein AKNA OS=Mus musculus OX=10090 GN=Akna;sp|Q80VW7-4|AKNA_MOUSE Isoform 4 of Microtubule	Q80VW7;Q80VW7-3;Q80VW7-4	AT-hook-containing transcription factor	Akna	11150.1	9894.28	14785	8057.87	12503.2	12815.1	12593.2	18512.3	9116.22	14886.4	20104.3	8093.32		40	40	47.9
sp|Q9JII6|AK1A1_MOUSE Aldo-keto reductase family 1 member A1 OS=Mus musculus OX=10090 GN=Akr1a1 PE=1 SV=3	Q9JII6	Alcohol dehydrogenase [NADP(+)]	Akr1a1	126102	124287	262195	131554	231518	67998.9	189513	271701	177032	159087	251444	106088		17	17	65.8
sp|P45376|ALDR_MOUSE Aldo-keto reductase family 1 member B1 OS=Mus musculus OX=10090 GN=Akr1b1 PE=1 SV=3	P45376	Aldose reductase	Akr1b1	852858	1.07807e+06	1.45425e+06	688980	1.28949e+06	716045	1.00301e+06	1.14972e+06	423885	932511	1.12579e+06	519053		21	21	67.7
tr|G5E895|G5E895_MOUSE Aldo-keto reductase family 1, member B10 (aldose reductase) OS=Mus musculus OX=10090 GN=Akr1b10 PE=1 SV=1;tr|D3Z494|D3Z494_MOUSE Aldo-keto reductase family 1, member B10 (aldose reductase) OS=Mus musculus OX=10090 GN=Akr1b10 PE=1 SV=	G5E895;D3Z494		Akr1b10	39771.4	13829.9	33710.2	43531.6	32026.2	20243.8	46285.3	35719.5	9523.49	26245.4	44133.9	11546.5		9	6	43.4
sp|P45377|ALD2_MOUSE Aldose reductase-related protein 2 OS=Mus musculus OX=10090 GN=Akr1b8 PE=1 SV=2	P45377	Aldose reductase-related protein 2	Akr1b8	489.117	597.883	866.527	698.424	772.557	544.072	253.444	819.497	745.006	824.297	1130.31			2	2	25.3
sp|Q8VC28|AK1CD_MOUSE Aldo-keto reductase family 1 member C13 OS=Mus musculus OX=10090 GN=Akr1c13 PE=1 SV=2	Q8VC28	Aldo-keto reductase family 1 member C13	Akr1c13	85161.9	39819.7	125611	49529.6	61801.8	34470.2	62319.8	94254.1	27789.6	61359.2	111217	38629.1		18	18	60.7
sp|Q9DCT1|AKCL2_MOUSE 1,5-anhydro-D-fructose reductase OS=Mus musculus OX=10090 GN=Akr1e2 PE=1 SV=1	Q9DCT1	1,5-anhydro-D-fructose reductase	Akr1e2	13601.3	6953.56	24702	16414.6	18492.7	8129.07	12602.9	41496.3	8780.29	18702.9	37221.8	4078.67		8	8	39.5
sp|Q8CG76|ARK72_MOUSE Aflatoxin B1 aldehyde reductase member 2 OS=Mus musculus OX=10090 GN=Akr7a2 PE=1 SV=3	Q8CG76	Aflatoxin B1 aldehyde reductase member 2	Akr7a2	15877.2	14931.8	15817.3	16553.7	16629.2	10900.9	6796.04	26657.7	13337.6	16421.9	46515.9	9954.42		10	10	35.1
sp|P31750|AKT1_MOUSE RAC-alpha serine/threonine-protein kinase OS=Mus musculus OX=10090 GN=Akt1 PE=1 SV=2	P31750	RAC-alpha serine/threonine-protein kinase	Akt1	18924	25106.1	29107.7	38354.4	28322.1	70970.2	26334.9	40971.5	25973.2	38388.9	41800.2	12977.5		20	20	58.3
sp|Q9D1F4|AKTS1_MOUSE Proline-rich AKT1 substrate 1 OS=Mus musculus OX=10090 GN=Akt1s1 PE=1 SV=1	Q9D1F4	Proline-rich AKT1 substrate 1	Akt1s1	2334.72	2409.15	163767	5949.73	12411.7	2713.41	19686.6		2129.08	2782.87	728.394	2955.76		4	4	22.2
sp|Q60823|AKT2_MOUSE RAC-beta serine/threonine-protein kinase OS=Mus musculus OX=10090 GN=Akt2 PE=1 SV=1	Q60823	RAC-beta serine/threonine-protein kinase	Akt2	50634.3	49688.2	83654.7	40398.7	55935.3	34976.5	37365.8	65043.4	43030.8	64038.1	66280.3	23341.9		27	21	62
sp|P10518|HEM2_MOUSE Delta-aminolevulinic acid dehydratase OS=Mus musculus OX=10090 GN=Alad PE=1 SV=1	P10518	Delta-aminolevulinic acid dehydratase	Alad	91043.2	78008	109419	93248.8	127508	63546.8	98210	127221	52820.8	125182	137868	55729.6		20	20	72.7
sp|Q8VC19|HEM1_MOUSE 5-aminolevulinate synthase, nonspecific, mitochondrial OS=Mus musculus OX=10090 GN=Alas1 PE=1 SV=2	Q8VC19	5-aminolevulinate synthase, nonspecific, mitochondrial	Alas1			304.248		93.7354	55.2506	397.754							3	3	4.7
sp|Q61490|CD166_MOUSE CD166 antigen OS=Mus musculus OX=10090 GN=Alcam PE=1 SV=3	Q61490	CD166 antigen	Alcam	22448.9	20147.3	31130.2	16954.7	14737.5	24838.9	22652.3	31239.5	13103.4	13733.3	37728.7	12926.5		20	20	42.4
sp|Q571I9|A16A1_MOUSE Aldehyde dehydrogenase family 16 member A1 OS=Mus musculus OX=10090 GN=Aldh16a1 PE=1 SV=2	Q571I9	Aldehyde dehydrogenase family 16 member A1	Aldh16a1	11131.5	11060.9	9618.88	16975.8	18312	10487.4	25340.3	13978.2	6438.03	14842	20547.1	7541.85		17	17	32.8
sp|Q9Z110|P5CS_MOUSE Delta-1-pyrroline-5-carboxylate synthase OS=Mus musculus OX=10090 GN=Aldh18a1 PE=1 SV=2;sp|Q9Z110-2|P5CS_MOUSE Isoform Short of Delta-1-pyrroline-5-carboxylate synthase OS=Mus musculus OX=10090 GN=Aldh18a1	Q9Z110;Q9Z110-2	Delta-1-pyrroline-5-carboxylate synthase;Glutamate 5-kinase;Gamma-glutamyl phosphate reductase	Aldh18a1	310823	353083	368126	342087	506885	397523	428975	529840	312394	470756	640216	303656		51	51	68.2
sp|Q9JHW9|AL1A3_MOUSE Aldehyde dehydrogenase family 1 member A3 OS=Mus musculus OX=10090 GN=Aldh1a3 PE=1 SV=1	Q9JHW9	Aldehyde dehydrogenase family 1 member A3	Aldh1a3	3098.56	3388.49	7045.86	1104.98				3104.7	411.985	415.691	2355.64			6	6	24.4
sp|Q9CZS1|AL1B1_MOUSE Aldehyde dehydrogenase X, mitochondrial OS=Mus musculus OX=10090 GN=Aldh1b1 PE=1 SV=1	Q9CZS1	Aldehyde dehydrogenase X, mitochondrial	Aldh1b1	6486.43	8802.47	8526.7	4454.81	10192.2	7172.06	9481.01	13684.2	9352.22	15519.7	18948.1	8271.2		10	10	31.8
sp|Q8R0Y6|AL1L1_MOUSE Cytosolic 10-formyltetrahydrofolate dehydrogenase OS=Mus musculus OX=10090 GN=Aldh1l1 PE=1 SV=1	Q8R0Y6	Cytosolic 10-formyltetrahydrofolate dehydrogenase	Aldh1l1		702.918			376		547.064	813.717		161.179	360.332	120.198		5	4	10.8
sp|P47738|ALDH2_MOUSE Aldehyde dehydrogenase, mitochondrial OS=Mus musculus OX=10090 GN=Aldh2 PE=1 SV=1	P47738	Aldehyde dehydrogenase, mitochondrial	Aldh2	23448.3	23687.9	50885.8	15226.7	20183.7	32036.2	18644.1	25565.5	17660.1	14194.3	24878.2	21982.5		20	19	51.3
sp|P47740|AL3A2_MOUSE Aldehyde dehydrogenase family 3 member A2 OS=Mus musculus OX=10090 GN=Aldh3a2 PE=1 SV=2	P47740	Fatty aldehyde dehydrogenase	Aldh3a2	8573.84	15524.3	6749.62	14878.9	30738.1	26195.3	20582.2	22469.1	16205.1	21931.5	12157.2	12840.6		15	15	39.3
sp|Q8CHT0|AL4A1_MOUSE Delta-1-pyrroline-5-carboxylate dehydrogenase, mitochondrial OS=Mus musculus OX=10090 GN=Aldh4a1 PE=1 SV=3	Q8CHT0	Delta-1-pyrroline-5-carboxylate dehydrogenase, mitochondrial	Aldh4a1	11158.7	5669.35	10752.4	6827.26	15089.9	11743.5	9893.62	10656.3	4463.03	7446.66	12219.3	13005.8		16	16	45.2
sp|Q9DBF1-2|AL7A1_MOUSE Isoform 2 of Alpha-aminoadipic semialdehyde dehydrogenase OS=Mus musculus OX=10090 GN=Aldh7a1;sp|Q9DBF1|AL7A1_MOUSE Alpha-aminoadipic semialdehyde dehydrogenase OS=Mus musculus OX=10090 GN=Aldh7a1 PE=1 SV=4	Q9DBF1-2;Q9DBF1	Alpha-aminoadipic semialdehyde dehydrogenase	Aldh7a1	19649.9	20629.1	32809.6	11353.6	35327.8	23362.8	23921.9	34373.3	15883.1	31376	44883.3	5494.11		17	17	54
sp|Q9JLJ2|AL9A1_MOUSE 4-trimethylaminobutyraldehyde dehydrogenase OS=Mus musculus OX=10090 GN=Aldh9a1 PE=1 SV=1	Q9JLJ2	4-trimethylaminobutyraldehyde dehydrogenase	Aldh9a1	354539	275736	435680	249057	347886	305264	299068	334049	224448	293904	460430	209001		30	30	73.5
sp|P05064|ALDOA_MOUSE Fructose-bisphosphate aldolase A OS=Mus musculus OX=10090 GN=Aldoa PE=1 SV=2	P05064	Fructose-bisphosphate aldolase A	Aldoa	1.71486e+07	1.63621e+07	2.12478e+07	1.62519e+07	2.22701e+07	1.28045e+07	2.34582e+07	2.4042e+07	1.53077e+07	2.23044e+07	2.35727e+07	8.75143e+06		37	29	90.9
sp|P05063|ALDOC_MOUSE Fructose-bisphosphate aldolase C OS=Mus musculus OX=10090 GN=Aldoc PE=1 SV=4	P05063	Fructose-bisphosphate aldolase C	Aldoc	278902	332429	346887	217914	367467	190384	341473	473508	249836	306925	517643	207477		24	24	86.5
sp|Q921Q3-2|ALG1_MOUSE Isoform 2 of Chitobiosyldiphosphodolichol beta-mannosyltransferase OS=Mus musculus OX=10090 GN=Alg1;sp|Q921Q3|ALG1_MOUSE Chitobiosyldiphosphodolichol beta-mannosyltransferase OS=Mus musculus OX=10090 GN=Alg1 PE=1 SV=3	Q921Q3-2;Q921Q3	Chitobiosyldiphosphodolichol beta-mannosyltransferase	Alg1	5745.99	7081.22	5019.23	9241.68	5624.75	6490.26	6596.91	5592.79	3710.44	8533.44	10841.5	2745.91		5	5	18.2
sp|Q3TZM9|ALG11_MOUSE GDP-Man:Man(3)GlcNAc(2)-PP-Dol alpha-1,2-mannosyltransferase OS=Mus musculus OX=10090 GN=Alg11 PE=2 SV=1;sp|Q3TZM9-2|ALG11_MOUSE Isoform 2 of GDP-Man:Man(3)GlcNAc(2)-PP-Dol alpha-1,2-mannosyltransferase OS=Mus musculus OX=10090 GN=Alg	Q3TZM9;Q3TZM9-2;Q3TZM9-3	GDP-Man:Man(3)GlcNAc(2)-PP-Dol alpha-1,2-mannosyltransferase	Alg11		320.009		585.739		5163.67	2521.45	2536.84		106162	2068.65	1695.07		5	5	17.5
sp|Q8VDB2|ALG12_MOUSE Dol-P-Man:Man(7)GlcNAc(2)-PP-Dol alpha-1,6-mannosyltransferase OS=Mus musculus OX=10090 GN=Alg12 PE=2 SV=2	Q8VDB2	Dol-P-Man:Man(7)GlcNAc(2)-PP-Dol alpha-1,6-mannosyltransferase	Alg12					440.504	582.33		840.255		352.79	522.082			4	4	12.1
sp|Q9D8C3-2|ALG13_MOUSE Isoform 2 of Putative bifunctional UDP-N-acetylglucosamine transferase and deubiquitinase ALG13 OS=Mus musculus OX=10090 GN=Alg13;sp|Q9D8C3|ALG13_MOUSE Putative bifunctional UDP-N-acetylglucosamine transferase and deubiquitinase ALG	Q9D8C3-2;Q9D8C3	Putative bifunctional UDP-N-acetylglucosamine transferase and deubiquitinase ALG13	Alg13				3074.83	1541.3	17322.1	4803.22	5394.34		14837.6	24441.8	1170.45		3	3	44.2
sp|Q9D081|ALG14_MOUSE UDP-N-acetylglucosamine transferase subunit ALG14 homolog OS=Mus musculus OX=10090 GN=Alg14 PE=1 SV=1	Q9D081	UDP-N-acetylglucosamine transferase subunit ALG14 homolog	Alg14		791.61	803.818			688.662								1	1	5.1
sp|Q9DBE8|ALG2_MOUSE Alpha-1,3/1,6-mannosyltransferase ALG2 OS=Mus musculus OX=10090 GN=Alg2 PE=1 SV=2	Q9DBE8	Alpha-1,3/1,6-mannosyltransferase ALG2	Alg2	14156.2	12042	22634.5	19963.2	12513.8	29451.2	21542.6	51531.8	17997.4	29225.4	51786.8	19249.3		15	15	53.5
sp|Q9DB25|ALG5_MOUSE Dolichyl-phosphate beta-glucosyltransferase OS=Mus musculus OX=10090 GN=Alg5 PE=1 SV=1	Q9DB25	Dolichyl-phosphate beta-glucosyltransferase	Alg5	25730.9	50232.2	48437.1	25402	26016.4	64020.2	34861.2	62775.6	13938.2	89645.9	23370.2	10430.3		8	8	33
sp|Q6P8H8|ALG8_MOUSE Probable dolichyl pyrophosphate Glc1Man9GlcNAc2 alpha-1,3-glucosyltransferase OS=Mus musculus OX=10090 GN=Alg8 PE=2 SV=2	Q6P8H8	Probable dolichyl pyrophosphate Glc1Man9GlcNAc2 alpha-1,3-glucosyltransferase	Alg8		1677.1		5122.47	1138.67	3595.11	2151.94	2858.76	1940.15			2091.51		2	2	5.1
sp|Q8VDI9|ALG9_MOUSE Alpha-1,2-mannosyltransferase ALG9 OS=Mus musculus OX=10090 GN=Alg9 PE=2 SV=1	Q8VDI9	Alpha-1,2-mannosyltransferase ALG9	Alg9	2311.49	2289.43	4364.34	3507.82	2315.36	1443.97	2050.82	3342.6	1356.7	1621.97	758.521	1193.16		6	6	14.9
sp|Q8K1E6|ALKB3_MOUSE Alpha-ketoglutarate-dependent dioxygenase alkB homolog 3 OS=Mus musculus OX=10090 GN=Alkbh3 PE=1 SV=1	Q8K1E6	Alpha-ketoglutarate-dependent dioxygenase alkB homolog 3	Alkbh3	17803.8	12522.2	20595.6	10387.8	17436.4	3683.21	14269.1	22322.2	5397.53	13395.6	14933.7	2064.73		8	8	51
sp|Q9D8F1|ALKB4_MOUSE Alpha-ketoglutarate-dependent dioxygenase alkB homolog 4 OS=Mus musculus OX=10090 GN=Alkbh4 PE=1 SV=1;sp|Q9D8F1-2|ALKB4_MOUSE Isoform 2 of Alpha-ketoglutarate-dependent dioxygenase alkB homolog 4 OS=Mus musculus OX=10090 GN=Alkbh4	Q9D8F1;Q9D8F1-2	Alpha-ketoglutarate-dependent dioxygenase alkB homolog 4	Alkbh4	6654.89	1168.81	3247.5	5289.47	1850.16	3569.46	4957.41	6801.24	8809.98	4713.35	4987.39	733.465		5	5	31.7
sp|Q3TSG4|ALKB5_MOUSE RNA demethylase ALKBH5 OS=Mus musculus OX=10090 GN=Alkbh5 PE=1 SV=2	Q3TSG4	RNA demethylase ALKBH5	Alkbh5	32191.4	24841.6	23892.1	21989.4	39985.4	25351.8	43244.3	26232.9	17018.1	50340.1	40757.9	21845.4		16	16	48.1
sp|Q8K2U2|ALKB6_MOUSE Alpha-ketoglutarate-dependent dioxygenase alkB homolog 6 OS=Mus musculus OX=10090 GN=Alkbh6 PE=2 SV=3	Q8K2U2	Alpha-ketoglutarate-dependent dioxygenase alkB homolog 6	Alkbh6	4463.47		2602.51	3064.47	3650.2	2880.06		4413.62		3019.26	3181.47	2191.84		3	3	13.9
sp|Q9D6Z0|ALKB7_MOUSE Alpha-ketoglutarate-dependent dioxygenase alkB homolog 7, mitochondrial OS=Mus musculus OX=10090 GN=Alkbh7 PE=1 SV=1;sp|Q9D6Z0-2|ALKB7_MOUSE Isoform 2 of Alpha-ketoglutarate-dependent dioxygenase alkB homolog 7, mitochondrial OS=Mus m	Q9D6Z0;Q9D6Z0-2	Alpha-ketoglutarate-dependent dioxygenase alkB homolog 7, mitochondrial	Alkbh7	1988.91		3281.73	1259.03	1457.1	646.144	2613.01	1145.78	686.717	1955.79	2495.13			3	3	25.3
sp|Q80Y20|ALKB8_MOUSE Alkylated DNA repair protein alkB homolog 8 OS=Mus musculus OX=10090 GN=Alkbh8 PE=1 SV=1;sp|Q80Y20-2|ALKB8_MOUSE Isoform 2 of Alkylated DNA repair protein alkB homolog 8 OS=Mus musculus OX=10090 GN=Alkbh8	Q80Y20;Q80Y20-2	Alkylated DNA repair protein alkB homolog 8	Alkbh8	2303.65	1257.2	4079.2	881.328	413.944	513.725	1793.28	1391.3	73.8784	1522.28	739.28	789.48		9	9	23.6
sp|Q91ZB0|ALPK2_MOUSE Alpha-protein kinase 2 OS=Mus musculus OX=10090 GN=Alpk2 PE=2 SV=3	Q91ZB0	Alpha-protein kinase 2	Alpk2		40.7352		37.9011	361.038	199.099		581.462						9	9	7.2
sp|Q920R0|ALS2_MOUSE Alsin OS=Mus musculus OX=10090 GN=Als2 PE=1 SV=3	Q920R0	Alsin	Als2					451.244	253.96		160.488		293.238	524.575			3	3	2.3
sp|Q60I26-2|AL2CL_MOUSE Isoform 2 of ALS2 C-terminal-like protein OS=Mus musculus OX=10090 GN=Als2cl;sp|Q60I26|AL2CL_MOUSE ALS2 C-terminal-like protein OS=Mus musculus OX=10090 GN=Als2cl PE=1 SV=1	Q60I26-2;Q60I26	ALS2 C-terminal-like protein	Als2cl	633.033	336.993				344.257	504.5	231.583		314.51		168.806		3	2	5.5
sp|O08583|THOC4_MOUSE THO complex subunit 4 OS=Mus musculus OX=10090 GN=Alyref PE=1 SV=3;sp|O08583-2|THOC4_MOUSE Isoform 2 of THO complex subunit 4 OS=Mus musculus OX=10090 GN=Alyref	O08583;O08583-2	THO complex subunit 4	Alyref	508062	575838	726337	430004	944647	609993	1.17706e+06	935726	380360	1.12018e+06	925087	460711		12	6	51.4
sp|Q9JJW6-2|ALRF2_MOUSE Isoform 2 of Aly/REF export factor 2 OS=Mus musculus OX=10090 GN=Alyref2;sp|Q9JJW6|ALRF2_MOUSE Aly/REF export factor 2 OS=Mus musculus OX=10090 GN=Alyref2 PE=1 SV=1	Q9JJW6-2;Q9JJW6	Aly/REF export factor 2	Alyref2		572.251												1	1	46.1
sp|O09174|AMACR_MOUSE Alpha-methylacyl-CoA racemase OS=Mus musculus OX=10090 GN=Amacr PE=1 SV=4	O09174	Alpha-methylacyl-CoA racemase	Amacr						363.489					1799.56	1111.61		1	1	5.5
sp|A2AH22|AMRA1_MOUSE Activating molecule in BECN1-regulated autophagy protein 1 OS=Mus musculus OX=10090 GN=Ambra1 PE=1 SV=1;sp|A2AH22-2|AMRA1_MOUSE Isoform 2 of Activating molecule in BECN1-regulated autophagy protein 1 OS=Mus musculus OX=10090 GN=Ambra1	A2AH22;A2AH22-2;A2AH22-6;A2AH22-7;A2AH22-5;A2AH22-3;A2AH22-4	Activating molecule in BECN1-regulated autophagy protein 1	Ambra1	2906.06	7206.98	5207.28	2561.08	2958.23	2452.64	4189.95	1356.53	1878.01	3198.58	4409.23	1315.58		21	21	28.4
sp|P0DMN7|DCAM1_MOUSE S-adenosylmethionine decarboxylase proenzyme 1 OS=Mus musculus OX=10090 GN=Amd1 PE=1 SV=1;sp|D3Z6H8|DCAM2_MOUSE S-adenosylmethionine decarboxylase proenzyme 2 OS=Mus musculus OX=10090 GN=Amd2 PE=1 SV=1	P0DMN7;D3Z6H8	S-adenosylmethionine decarboxylase proenzyme 1;S-adenosylmethionine decarboxylase 1 alpha chain;S-adenosylmethionine decarboxylase 1 beta chain;S-adenosylmethionine decarboxylase proenzyme 2;S-adenosylmethionine decarboxylase 2 alpha chain;S-adenosylmethionine decarboxylase 2 beta chain	Amd1;Amd2	1275.34	711.92	800.706	298.749	642.569	2755.14	1544.27	232.556		800.874				5	5	18.9
sp|Q8JZV7|NAGA_MOUSE N-acetylglucosamine-6-phosphate deacetylase OS=Mus musculus OX=10090 GN=Amdhd2 PE=1 SV=1	Q8JZV7	Putative N-acetylglucosamine-6-phosphate deacetylase	Amdhd2	72306	44533.8	61189.1	41638.3	58987.1	31147.4	54382.8	59457	35361.7	43179.1	84188.1	20883.8		14	14	67.2
sp|Q9R049-2|AMFR_MOUSE Isoform 2 of E3 ubiquitin-protein ligase AMFR OS=Mus musculus OX=10090 GN=Amfr;sp|Q9R049|AMFR_MOUSE E3 ubiquitin-protein ligase AMFR OS=Mus musculus OX=10090 GN=Amfr PE=1 SV=2	Q9R049-2;Q9R049	E3 ubiquitin-protein ligase AMFR	Amfr	7435.56	6603.37	13270.8	10998.6	7468.01	18334.7	18784.6	22955.2	19864.6	24992.7	10049.7	9333.72		13	13	33.8
sp|Q80UL9|JAML_MOUSE Junctional adhesion molecule-like OS=Mus musculus OX=10090 GN=Jaml PE=1 SV=2	Q80UL9	Junctional adhesion molecule-like	Amica1	15713.3	19024.5	10863.7	20010.4	44242.1	36441.3	24650.8	39101.9	31539.9	71892.2	78348.7	15202.6		13	13	37.2
sp|Q8JZZ6|AMERL_MOUSE AMMECR1-like protein OS=Mus musculus OX=10090 GN=Ammecr1l PE=1 SV=1	Q8JZZ6	AMMECR1-like protein	Ammecr1l	1383.82		2298.05	1011.47	634.414	1666.49	946.271		593.546					2	1	8.4
sp|Q9DBT5|AMPD2_MOUSE AMP deaminase 2 OS=Mus musculus OX=10090 GN=Ampd2 PE=1 SV=1	Q9DBT5	AMP deaminase 2	Ampd2	17413.7	19693.7	22429.3	19085.9	28912.1	22746.9	18589	24422.2	25699.1	27161.3	43817.7	8781.39		25	24	34.5
sp|P53995|APC1_MOUSE Anaphase-promoting complex subunit 1 OS=Mus musculus OX=10090 GN=Anapc1 PE=1 SV=2	P53995	Anaphase-promoting complex subunit 1	Anapc1	8454.25	6154.74	12255.3	8115.18	8381.6	9165.32	8209.56	13075.2	5855.91	9317.81	16005.1	6689.3		46	46	34.7
sp|Q8K2H6|APC10_MOUSE Anaphase-promoting complex subunit 10 OS=Mus musculus OX=10090 GN=Anapc10 PE=1 SV=1	Q8K2H6	Anaphase-promoting complex subunit 10	Anapc10	3231.61	10954.4	2389.6	3211.92	2731.43	10496.3	4571.47			4785.01	1794.81			7	7	58.4
sp|Q9CPV2|APC16_MOUSE Anaphase-promoting complex subunit 16 OS=Mus musculus OX=10090 GN=Anapc16 PE=3 SV=1	Q9CPV2	Anaphase-promoting complex subunit 16	Anapc16	8842.76				8975.92	2271.26				1529.39	5296.28			3	3	37.3
sp|Q8BZQ7|ANC2_MOUSE Anaphase-promoting complex subunit 2 OS=Mus musculus OX=10090 GN=Anapc2 PE=1 SV=2	Q8BZQ7	Anaphase-promoting complex subunit 2	Anapc2	14945	10300.4	12977.6	8089.54	5829.76	5193.29	10153.2	12283.1	5496.57	8622.28	9832.73	7154.41		14	14	19.7
sp|Q91W96|APC4_MOUSE Anaphase-promoting complex subunit 4 OS=Mus musculus OX=10090 GN=Anapc4 PE=1 SV=1	Q91W96	Anaphase-promoting complex subunit 4	Anapc4	14047.3	6602.17	10246	10892.1	10853.2	10568	15767.6	9936.34	8585.47	12652.4	9825.12	10315.4		23	23	35.1
sp|Q8BTZ4|APC5_MOUSE Anaphase-promoting complex subunit 5 OS=Mus musculus OX=10090 GN=Anapc5 PE=1 SV=1;sp|Q8BTZ4-2|APC5_MOUSE Isoform 2 of Anaphase-promoting complex subunit 5 OS=Mus musculus OX=10090 GN=Anapc5	Q8BTZ4;Q8BTZ4-2	Anaphase-promoting complex subunit 5	Anapc5	14095.5	11181.1	24100.6	15892.1	10845.7	8657.18	13943.2	14311.4	7856.43	7053.91	16602.8	6192.74		22	22	43.6
sp|Q9WVM3|APC7_MOUSE Anaphase-promoting complex subunit 7 OS=Mus musculus OX=10090 GN=Anapc7 PE=1 SV=3	Q9WVM3	Anaphase-promoting complex subunit 7	Anapc7	10012.8	9293.04	14778.9	9028.21	9779.78	5784.42	11309.4	22456.1	3405.13	10464.2	13083.6	5987.86		14	14	38.4
sp|Q8K1C0-2|ANGE2_MOUSE Isoform 2 of Protein angel homolog 2 OS=Mus musculus OX=10090 GN=Angel2;sp|Q8K1C0|ANGE2_MOUSE Protein angel homolog 2 OS=Mus musculus OX=10090 GN=Angel2 PE=1 SV=1;sp|Q8K1C0-3|ANGE2_MOUSE Isoform 3 of Protein angel homolog 2 OS=Mus m	Q8K1C0-2;Q8K1C0;Q8K1C0-3	Protein angel homolog 2	Angel2	10163.2	6492.81	27994.9	14773.9	18757.3	13409.3	11187.5	27958.8	8446.75	18629.8	20295.2	7353.98		11	11	40.8
sp|Q810B6|ANFY1_MOUSE Rabankyrin-5 OS=Mus musculus OX=10090 GN=Ankfy1 PE=1 SV=2	Q810B6	Rabankyrin-5	Ankfy1	69266.6	43653.2	68090.1	57388.1	61331.9	43390.2	65090.3	69841.9	32531.3	60083.1	84858	34123.4		35	19	48.9
tr|E9Q1M6|E9Q1M6_MOUSE Ankyrin repeat and KH domain-containing 1 OS=Mus musculus OX=10090 GN=Ankhd1 PE=1 SV=1;tr|E9PUR0|E9PUR0_MOUSE Ankyrin repeat and KH domain-containing 1 OS=Mus musculus OX=10090 GN=Ankhd1 PE=1 SV=1	E9Q1M6;E9PUR0		Ankhd1	5929.55	3546.09	6399.95	4990.62	5155.71	6257.44	6407.36	5788.46	2642.14	6858.54	7308.72	2297.05		34	34	36.1
sp|Q6ZPS6|AKIB1_MOUSE Ankyrin repeat and IBR domain-containing protein 1 OS=Mus musculus OX=10090 GN=Ankib1 PE=1 SV=2	Q6ZPS6	Ankyrin repeat and IBR domain-containing protein 1	Ankib1	1326.18	3343.6	9312.61	1523.6	5787.24	11019.2	7805.21	16335.1	1602.85	8276.86	4030.44	1288.46		15	15	21.6
sp|Q6P1H6|ANKL2_MOUSE Ankyrin repeat and LEM domain-containing protein 2 OS=Mus musculus OX=10090 GN=Ankle2 PE=1 SV=2;sp|Q6P1H6-2|ANKL2_MOUSE Isoform 2 of Ankyrin repeat and LEM domain-containing protein 2 OS=Mus musculus OX=10090 GN=Ankle2;sp|Q6P1H6-3|ANK	Q6P1H6;Q6P1H6-2;Q6P1H6-3	Ankyrin repeat and LEM domain-containing protein 2	Ankle2	24985.2	20978.5	26226.4	24587.1	25228.4	27212.6	23997.7	30615.8	14033.8	26057.1	18713.3	14405.7		30	30	42.9
sp|Q3TPE9-2|ANKY2_MOUSE Isoform 2 of Ankyrin repeat and MYND domain-containing protein 2 OS=Mus musculus OX=10090 GN=Ankmy2;sp|Q3TPE9|ANKY2_MOUSE Ankyrin repeat and MYND domain-containing protein 2 OS=Mus musculus OX=10090 GN=Ankmy2 PE=1 SV=1	Q3TPE9-2;Q3TPE9	Ankyrin repeat and MYND domain-containing protein 2	Ankmy2	3401.22	2950.15	1816.51	1004.89	1418.08	1016.05	2302.34			2266.66	1455.08			4	4	22
sp|Q99LW0|ANR10_MOUSE Ankyrin repeat domain-containing protein 10 OS=Mus musculus OX=10090 GN=Ankrd10 PE=2 SV=2	Q99LW0	Ankyrin repeat domain-containing protein 10	Ankrd10	2913.27	1365.64	3996.13	1047.98		247.09	911.187	1434.16		836.825	631.373			5	5	17.6
sp|E9Q4F7|ANR11_MOUSE Ankyrin repeat domain-containing protein 11 OS=Mus musculus OX=10090 GN=Ankrd11 PE=1 SV=1	E9Q4F7		Ankrd11	291.903	665.402	383.651	1062.55	550.528	785.148	720.223	304.029	632.999	333.596	1084.46	792.11		19	18	11.3
sp|Q80UP5|AN13A_MOUSE Ankyrin repeat domain-containing protein 13A OS=Mus musculus OX=10090 GN=Ankrd13a PE=1 SV=2	Q80UP5	Ankyrin repeat domain-containing protein 13A	Ankrd13a	8000.74	8720.46	15433.2	14227.4	11780.5	11088.9	8330.25	21567.2	11244.5	8343.26	20032.5	6292.84		19	19	40
sp|Q99NH0|ANR17_MOUSE Ankyrin repeat domain-containing protein 17 OS=Mus musculus OX=10090 GN=Ankrd17 PE=1 SV=2;sp|Q99NH0-3|ANR17_MOUSE Isoform 3 of Ankyrin repeat domain-containing protein 17 OS=Mus musculus OX=10090 GN=Ankrd17;sp|Q99NH0-2|ANR17_MOUSE Iso	Q99NH0;Q99NH0-3;Q99NH0-2	Ankyrin repeat domain-containing protein 17	Ankrd17	23305.3	15053.2	20896.8	15665.4	24538.8	15879.5	26438.2	21465.8	12311.3	26213.2	28439.8	9376.69		74	57	43.8
sp|Q3UMR0-2|ANR27_MOUSE Isoform 2 of Ankyrin repeat domain-containing protein 27 OS=Mus musculus OX=10090 GN=Ankrd27;sp|Q3UMR0-3|ANR27_MOUSE Isoform 3 of Ankyrin repeat domain-containing protein 27 OS=Mus musculus OX=10090 GN=Ankrd27;sp|Q3UMR0|ANR27_MOUSE	Q3UMR0-2;Q3UMR0-3;Q3UMR0	Ankyrin repeat domain-containing protein 27	Ankrd27	259.369	104.869	627.583	270.965	868.235	457.814	376.196	716.25	557.562	752.909	1366.98	1003.54		10	10	14.7
sp|Q505D1|ANR28_MOUSE Serine/threonine-protein phosphatase 6 regulatory ankyrin repeat subunit A OS=Mus musculus OX=10090 GN=Ankrd28 PE=1 SV=1	Q505D1	Serine/threonine-protein phosphatase 6 regulatory ankyrin repeat subunit A	Ankrd28	6642.29	6501.09	14941.8	5549.92	10199.9	5679.97	10245.9	15309.6	7499.06	9961.6	16013.9	4663.94		24	24	40.7
sp|Q9D2X0|ANR39_MOUSE Ankyrin repeat domain-containing protein 39 OS=Mus musculus OX=10090 GN=Ankrd39 PE=1 SV=1	Q9D2X0	Ankyrin repeat domain-containing protein 39	Ankrd39	3329.17	5087.26	12487.5	6194.9	3709.82	6172.91	1564.89	21189.9	5445.85	10023.3	10462.2	760.342		4	4	31.7
sp|Q5SUE8-2|ANR40_MOUSE Isoform 2 of Ankyrin repeat domain-containing protein 40 OS=Mus musculus OX=10090 GN=Ankrd40;sp|Q5SUE8-3|ANR40_MOUSE Isoform 3 of Ankyrin repeat domain-containing protein 40 OS=Mus musculus OX=10090 GN=Ankrd40;sp|Q5SUE8|ANR40_MOUSE	Q5SUE8-2;Q5SUE8-3;Q5SUE8	Ankyrin repeat domain-containing protein 40	Ankrd40		2692.62	6499.08	337.598				1753.86		1835.03	2910.87			3	3	13.7
sp|B2RXR6|ANR44_MOUSE Serine/threonine-protein phosphatase 6 regulatory ankyrin repeat subunit B OS=Mus musculus OX=10090 GN=Ankrd44 PE=1 SV=1	B2RXR6	Serine/threonine-protein phosphatase 6 regulatory ankyrin repeat subunit B	Ankrd44	167936	130384	191038	149300	176265	162430	156243	234526	170581	186411	338655	70187.2		54	52	80.7
sp|Q8BTZ5|ANR46_MOUSE Ankyrin repeat domain-containing protein 46 OS=Mus musculus OX=10090 GN=Ankrd46 PE=1 SV=1	Q8BTZ5	Ankyrin repeat domain-containing protein 46	Ankrd46	6044.75	6866.81	546.777	4463.35	3289.97	4625.11	4885.76	2877.74	4567.26	5500.55	3070.91	5529.09		3	3	16.7
sp|Q8VE42|ANR49_MOUSE Ankyrin repeat domain-containing protein 49 OS=Mus musculus OX=10090 GN=Ankrd49 PE=1 SV=1	Q8VE42	Ankyrin repeat domain-containing protein 49	Ankrd49	1528.4	363.764								1868.5				2	2	13.4
tr|F7BE84|F7BE84_MOUSE Ankyrin repeat domain 50 (Fragment) OS=Mus musculus OX=10090 GN=Ankrd50 PE=1 SV=1	F7BE84		Ankrd50	997.727	572.318	1202.99	1240.59	354.145	542.512	1679.45	742.451	1308.74	2180.18	2195.12	516.798		12	12	13.6
sp|Q8BTI7|ANR52_MOUSE Serine/threonine-protein phosphatase 6 regulatory ankyrin repeat subunit C OS=Mus musculus OX=10090 GN=Ankrd52 PE=1 SV=1	Q8BTI7	Serine/threonine-protein phosphatase 6 regulatory ankyrin repeat subunit C	Ankrd52	30528.7	14945.9	34707.9	30079.1	27308.8	21232.6	22900.3	34122.9	17171.3	26693	36041.6	12721.9		36	36	59.5
sp|Q8BH83|ANKR9_MOUSE Ankyrin repeat domain-containing protein 9 OS=Mus musculus OX=10090 GN=Ankrd9 PE=2 SV=1	Q8BH83	Ankyrin repeat domain-containing protein 9	Ankrd9				137.371	486.908	254.268		425.134		692.739				1	1	4
sp|P59672-2|ANS1A_MOUSE Isoform 2 of Ankyrin repeat and SAM domain-containing protein 1A OS=Mus musculus OX=10090 GN=Anks1a;sp|P59672|ANS1A_MOUSE Ankyrin repeat and SAM domain-containing protein 1A OS=Mus musculus OX=10090 GN=Anks1a PE=1 SV=3	P59672-2;P59672	Ankyrin repeat and SAM domain-containing protein 1A	Anks1a	1471.21	900.399	2082.27	1090.37	1536.8	2017.56	1185.87	1565.95	1406.31	1725.82	2932.95	211.23		12	12	17.3
sp|Q80UU1|ANKZ1_MOUSE Ankyrin repeat and zinc finger domain-containing protein 1 OS=Mus musculus OX=10090 GN=Ankzf1 PE=1 SV=2	Q80UU1	Ankyrin repeat and zinc finger domain-containing protein 1	Ankzf1	2957.16	3635.23	4295	4089.57	6852.28	5363.82	4503.16	7522.83	2579.4	7455.71	9847.01	3576.56		14	14	28.9
sp|Q8K298|ANLN_MOUSE Anillin OS=Mus musculus OX=10090 GN=Anln PE=1 SV=2	Q8K298	Actin-binding protein anillin	Anln	9340.52	4090.15	3384.84	7984.89	6357.89	4669.39	7171.43	4567.96	9134.36	6166.3	7025.25	5543.73		27	27	37.7
sp|Q8BH79-2|ANO10_MOUSE Isoform 2 of Anoctamin-10 OS=Mus musculus OX=10090 GN=Ano10;sp|Q8BH79|ANO10_MOUSE Anoctamin-10 OS=Mus musculus OX=10090 GN=Ano10 PE=1 SV=1;sp|Q8BH79-4|ANO10_MOUSE Isoform 4 of Anoctamin-10 OS=Mus musculus OX=10090 GN=Ano10;sp|Q8BH79	Q8BH79-2;Q8BH79;Q8BH79-4;Q8BH79-3	Anoctamin-10	Ano10	7749.72	12007.2	11904.3	3864.41	10163.9	6751.94	2426.79	10237.7	9515.83	7769.02	10076.8	8813.31		10	10	26.5
sp|Q6P9J9|ANO6_MOUSE Anoctamin-6 OS=Mus musculus OX=10090 GN=Ano6 PE=1 SV=1	Q6P9J9	Anoctamin-6	Ano6	2663.96	2194.42	5615.67	3339.05	1865.79	2883.06	3827.47	5145.06	4020.35	285.223	4302.66	1343.37		9	8	12.8
sp|Q6PB70|ANO8_MOUSE Anoctamin-8 OS=Mus musculus OX=10090 GN=Ano8 PE=1 SV=3	Q6PB70	Anoctamin-8	Ano8	213.239	36.0856				66.7218			203.83	45.245	167.504			3	3	3.9
sp|O35381|AN32A_MOUSE Acidic leucine-rich nuclear phosphoprotein 32 family member A OS=Mus musculus OX=10090 GN=Anp32a PE=1 SV=1	O35381	Acidic leucine-rich nuclear phosphoprotein 32 family member A	Anp32a	1.07727e+06	663191	1.34779e+06	913765	1.18371e+06	746471	1.16326e+06	1.27738e+06	661996	1.43804e+06	1.13489e+06	542183		14	9	49.4
sp|Q9EST5-2|AN32B_MOUSE Isoform 2 of Acidic leucine-rich nuclear phosphoprotein 32 family member B OS=Mus musculus OX=10090 GN=Anp32b;sp|Q9EST5|AN32B_MOUSE Acidic leucine-rich nuclear phosphoprotein 32 family member B OS=Mus musculus OX=10090 GN=Anp32b PE=	Q9EST5-2;Q9EST5	Acidic leucine-rich nuclear phosphoprotein 32 family member B	Anp32b	940765	585422	338035	548593	1.63827e+06	238151	1.10302e+06	453462	299271	1.18367e+06	479914	243104		5	5	31.6
sp|P97822|AN32E_MOUSE Acidic leucine-rich nuclear phosphoprotein 32 family member E OS=Mus musculus OX=10090 GN=Anp32e PE=1 SV=2;sp|P97822-2|AN32E_MOUSE Isoform 2 of Acidic leucine-rich nuclear phosphoprotein 32 family member E OS=Mus musculus OX=10090 GN=	P97822;P97822-2	Acidic leucine-rich nuclear phosphoprotein 32 family member E	Anp32e	543510	402555	508398	491333	800548	328363	635009	708155	448598	786059	938988	334252		12	12	58.1
sp|Q6DFX2|ANTR2_MOUSE Anthrax toxin receptor 2 OS=Mus musculus OX=10090 GN=Antxr2 PE=1 SV=1	Q6DFX2	Anthrax toxin receptor 2	Antxr2		6723.42		548.703	373.022			347.453		347.121		532.506		2	2	5.7
sp|P10107|ANXA1_MOUSE Annexin A1 OS=Mus musculus OX=10090 GN=Anxa1 PE=1 SV=2	P10107	Annexin A1	Anxa1	522849	408407	501722	635245	533769	674603	618844	766675	582611	818114	1.18147e+06	321587		31	31	76.9
sp|P97384|ANX11_MOUSE Annexin A11 OS=Mus musculus OX=10090 GN=Anxa11 PE=1 SV=2	P97384	Annexin A11	Anxa11	221163	236395	199597	273622	337375	394740	283123	426762	268324	431464	517747	192613		23	23	40
sp|P07356|ANXA2_MOUSE Annexin A2 OS=Mus musculus OX=10090 GN=Anxa2 PE=1 SV=2	P07356	Annexin A2	Anxa2	7.98334e+06	7.05211e+06	7.32756e+06	8.31575e+06	1.10423e+07	7.37264e+06	8.77595e+06	1.2346e+07	8.9194e+06	1.10668e+07	1.91267e+07	5.83076e+06		34	34	74
sp|O35639|ANXA3_MOUSE Annexin A3 OS=Mus musculus OX=10090 GN=Anxa3 PE=1 SV=4	O35639	Annexin A3	Anxa3	1546.52	816.633	2838.94	793.066		720.927	578.725	611.955	269.739	439.959		747.594		5	5	22.6
sp|P97429|ANXA4_MOUSE Annexin A4 OS=Mus musculus OX=10090 GN=Anxa4 PE=1 SV=4	P97429	Annexin A4	Anxa4	85175.5	89479.9	58340.2	83682.5	121512	92757.8	128964	160169	82838.3	108803	234944	37912.3		20	20	61.8
sp|P48036|ANXA5_MOUSE Annexin A5 OS=Mus musculus OX=10090 GN=Anxa5 PE=1 SV=1	P48036	Annexin A5	Anxa5	538615	417395	600175	591282	737504	432870	780894	951395	518852	749641	949600	388702		25	25	78.1
sp|P14824|ANXA6_MOUSE Annexin A6 OS=Mus musculus OX=10090 GN=Anxa6 PE=1 SV=3	P14824	Annexin A6	Anxa6	3.06848e+06	2.67575e+06	3.01336e+06	2.58682e+06	3.6007e+06	2.78348e+06	3.58911e+06	4.5987e+06	3.26745e+06	3.79278e+06	5.99706e+06	2.06431e+06		59	59	75
sp|Q07076|ANXA7_MOUSE Annexin A7 OS=Mus musculus OX=10090 GN=Anxa7 PE=1 SV=2	Q07076	Annexin A7	Anxa7	201714	189207	245957	309220	320257	231606	287601	261595	178390	296632	332222	154855		18	18	40
tr|E9PYF7|E9PYF7_MOUSE AP1AR OS=Mus musculus OX=10090 GN=Ap1ar PE=1 SV=1;tr|A0A0G2JG85|A0A0G2JG85_MOUSE Adaptor-related protein complex 1-associated regulatory protein OS=Mus musculus OX=10090 GN=Ap1ar PE=1 SV=1	E9PYF7;A0A0G2JG85		Ap1ar	1084.36	1112.52	641.092	1089.54	826.452	419.51	583.656	2146.58	1430.02	1972.6	3082.73	540.254		3	3	15.8
sp|O35643|AP1B1_MOUSE AP-1 complex subunit beta-1 OS=Mus musculus OX=10090 GN=Ap1b1 PE=1 SV=2	O35643	AP-1 complex subunit beta-1	Ap1b1	140789	107695	207146	111960	105820	105818	66611.1	142373	92687.7	64244.8	210817	60541		30	30	65
sp|P22892|AP1G1_MOUSE AP-1 complex subunit gamma-1 OS=Mus musculus OX=10090 GN=Ap1g1 PE=1 SV=3	P22892	AP-1 complex subunit gamma-1	Ap1g1	65905.3	63535.1	77508.7	54434	60593.3	58712.9	38302.9	58403.8	36195	51923.7	74422.9	26966.3		32	32	48.4
sp|O88512|AP1G2_MOUSE AP-1 complex subunit gamma-like 2 OS=Mus musculus OX=10090 GN=Ap1g2 PE=1 SV=2	O88512	AP-1 complex subunit gamma-like 2	Ap1g2	18918	14091	25711.1	16044.9	15897.2	21469.6	20187.9	28763.3	12833.4	20920.4	25700.6	11504.4		27	27	52.7
sp|P35585|AP1M1_MOUSE AP-1 complex subunit mu-1 OS=Mus musculus OX=10090 GN=Ap1m1 PE=1 SV=3	P35585	AP-1 complex subunit mu-1	Ap1m1	95768.9	55314.6	92570.3	83830.2	92700	84904.8	109002	137177	90132.1	127677	83804.1	38089		19	19	54.1
sp|P61967|AP1S1_MOUSE AP-1 complex subunit sigma-1A OS=Mus musculus OX=10090 GN=Ap1s1 PE=1 SV=1	P61967	AP-1 complex subunit sigma-1A	Ap1s1	29712.5	27756.4	74858.5	22346	21525.7	7581.86	54338.2	83066.7	35772	13618.2	83215.5	22379.6		4	4	26.6
sp|Q7TN05|AP1S3_MOUSE AP-1 complex subunit sigma-3 OS=Mus musculus OX=10090 GN=Ap1s3 PE=1 SV=1	Q7TN05	AP-1 complex subunit sigma-3	Ap1s3	4680.25	5545.89	2314.67	3022.5	3376.88	2602.53	7115.18	5479.11	4734.92	3223.94	2916.26	1786.27		1	1	5.8
sp|P17426-2|AP2A1_MOUSE Isoform B of AP-2 complex subunit alpha-1 OS=Mus musculus OX=10090 GN=Ap2a1;sp|P17426|AP2A1_MOUSE AP-2 complex subunit alpha-1 OS=Mus musculus OX=10090 GN=Ap2a1 PE=1 SV=1	P17426-2;P17426	AP-2 complex subunit alpha-1	Ap2a1	101395	78297.2	124956	79714.1	85847.7	65155.1	70341.7	85575.1	52059.4	78146.7	131370	54157.9		35	35	54.7
sp|P17427|AP2A2_MOUSE AP-2 complex subunit alpha-2 OS=Mus musculus OX=10090 GN=Ap2a2 PE=1 SV=2	P17427	AP-2 complex subunit alpha-2	Ap2a2	99024.5	92371.1	136503	128999	107282	109409	106916	116020	81035.3	113894	179469	76412.5		48	39	63.6
sp|Q9DBG3|AP2B1_MOUSE AP-2 complex subunit beta OS=Mus musculus OX=10090 GN=Ap2b1 PE=1 SV=1;sp|Q9DBG3-2|AP2B1_MOUSE Isoform 2 of AP-2 complex subunit beta OS=Mus musculus OX=10090 GN=Ap2b1	Q9DBG3;Q9DBG3-2	AP-2 complex subunit beta	Ap2b1	208688	157833	248896	199587	207536	171807	200677	216301	137575	228886	255450	110446		53	31	63.6
sp|P84091|AP2M1_MOUSE AP-2 complex subunit mu OS=Mus musculus OX=10090 GN=Ap2m1 PE=1 SV=1	P84091	AP-2 complex subunit mu	Ap2m1	69030.4	51886.3	61300.7	73462.5	73971.2	55195.4	101146	77397.7	38265.9	84955.8	55034.5	35876.1		16	16	43.7
sp|P62743|AP2S1_MOUSE AP-2 complex subunit sigma OS=Mus musculus OX=10090 GN=Ap2s1 PE=1 SV=1	P62743	AP-2 complex subunit sigma	Ap2s1	77644.5	57003.5	81629.6	73884.5	38035.9	39145.9	45744.9	56907.5	43201.5	34773.5	54723.9	17184		4	4	27.5
sp|Q9Z1T1|AP3B1_MOUSE AP-3 complex subunit beta-1 OS=Mus musculus OX=10090 GN=Ap3b1 PE=1 SV=2	Q9Z1T1	AP-3 complex subunit beta-1	Ap3b1	31293.8	31620.7	32776.2	30573.3	39195	28924	32739.2	37799.6	19948.8	27275.3	39399.7	20159.3		40	36	45.3
sp|O54774|AP3D1_MOUSE AP-3 complex subunit delta-1 OS=Mus musculus OX=10090 GN=Ap3d1 PE=1 SV=1	O54774	AP-3 complex subunit delta-1	Ap3d1	17052.5	14991	23417.1	19008	22572.7	28296.3	25864.4	33275.6	24591.8	28414	46314.2	9605.98		43	43	44.5
sp|Q9JKC8|AP3M1_MOUSE AP-3 complex subunit mu-1 OS=Mus musculus OX=10090 GN=Ap3m1 PE=1 SV=1	Q9JKC8	AP-3 complex subunit mu-1	Ap3m1	68279.5	60878.6	69423	52746.5	53433.2	55582.7	57338.6	53076	21452.3	44771.3	74457.8	33016.4		16	14	57.9
sp|Q8R2R9|AP3M2_MOUSE AP-3 complex subunit mu-2 OS=Mus musculus OX=10090 GN=Ap3m2 PE=1 SV=1	Q8R2R9	AP-3 complex subunit mu-2	Ap3m2	1004		957.844				979.771	1458.81		565.533	1387.86			2	2	15.8
sp|Q9DCR2|AP3S1_MOUSE AP-3 complex subunit sigma-1 OS=Mus musculus OX=10090 GN=Ap3s1 PE=1 SV=2	Q9DCR2	AP-3 complex subunit sigma-1	Ap3s1	52441.2	43247.6	30756.5	35307.3	24934.3	61208.6	25251.7	65524.9	51977.8	30042.5	116263	29290.5		7	7	43.5
sp|Q80V94|AP4E1_MOUSE AP-4 complex subunit epsilon-1 OS=Mus musculus OX=10090 GN=Ap4e1 PE=1 SV=3	Q80V94	AP-4 complex subunit epsilon-1	Ap4e1	3786.21	785.58	1679.99	1772.21	1118.94	1201.61	503.501	1068.44	491.328	1288.34	1193.7	465.607		10	10	13.1
sp|Q9JKC7|AP4M1_MOUSE AP-4 complex subunit mu-1 OS=Mus musculus OX=10090 GN=Ap4m1 PE=1 SV=1	Q9JKC7	AP-4 complex subunit mu-1	Ap4m1	1234.22	128.394	4302.23	826.147	2813.58	1375.01		1837.14	836.825	3656.05	2568.74	2233.96		7	7	19.4
sp|Q9WVL1|AP4S1_MOUSE AP-4 complex subunit sigma-1 OS=Mus musculus OX=10090 GN=Ap4s1 PE=2 SV=1	Q9WVL1	AP-4 complex subunit sigma-1	Ap4s1	3961.27	471.617	3963.14	3183.34	454.465		4588	3580.25		1356.33	2982.19	528.634		3	3	20.1
sp|Q3TAP4|AP5B1_MOUSE AP-5 complex subunit beta-1 OS=Mus musculus OX=10090 GN=Ap5b1 PE=1 SV=1	Q3TAP4	AP-5 complex subunit beta-1	Ap5b1	243.591	773.349	292.816		19605.5		66.3755							5	5	10.5
sp|Q3U829|AP5Z1_MOUSE AP-5 complex subunit zeta-1 OS=Mus musculus OX=10090 GN=Ap5z1 PE=2 SV=1	Q3U829	AP-5 complex subunit zeta-1	Ap5z1	1327.34	635.087	1817.16	2436.35	1254.76	1462.7	1189.7	1484.78	522.567	1999.52	1983.26	862.43		8	8	14.9
sp|O88879|APAF_MOUSE Apoptotic protease-activating factor 1 OS=Mus musculus OX=10090 GN=Apaf1 PE=1 SV=3;sp|O88879-2|APAF_MOUSE Isoform 2 of Apoptotic protease-activating factor 1 OS=Mus musculus OX=10090 GN=Apaf1	O88879;O88879-2	Apoptotic protease-activating factor 1	Apaf1	23125	17175.3	33695.9	20514.7	18860.9	13892.7	19994.9	31238.3	13826.4	18166.5	44286.5	10575.5		43	43	45.5
sp|O88888|APBA3_MOUSE Amyloid-beta A4 precursor protein-binding family A member 3 OS=Mus musculus OX=10090 GN=Apba3 PE=1 SV=1	O88888	Amyloid beta A4 precursor protein-binding family A member 3	Apba3			1385.64	212.646	32166.8		8391.91	430.627	10866.6		3164.12	1562.75		2	2	6.3
sp|Q8R5A3|AB1IP_MOUSE Amyloid beta A4 precursor protein-binding family B member 1-interacting protein OS=Mus musculus OX=10090 GN=Apbb1ip PE=1 SV=2	Q8R5A3	Amyloid beta A4 precursor protein-binding family B member 1-interacting protein	Apbb1ip	47641.9	49466.7	65895.8	51426.9	66597.8	54270.4	54558.3	83910.9	50230	80938	89304.5	30572.2		18	16	34.2
sp|Q61315-3|APC_MOUSE Isoform 3 of Adenomatous polyposis coli protein OS=Mus musculus OX=10090 GN=Apc;sp|Q61315|APC_MOUSE Adenomatous polyposis coli protein OS=Mus musculus OX=10090 GN=Apc PE=1 SV=1;sp|Q61315-4|APC_MOUSE Isoform 4 of Adenomatous polyposis	Q61315-3;Q61315;Q61315-4;Q61315-2	Adenomatous polyposis coli protein	Apc	41.2688	32.5227	92.8709	34.8362		39.592		30.8649	1149.5		81.6012	49.661		4	4	2.5
sp|Q8R146-2|APEH_MOUSE Isoform 2 of Acylamino-acid-releasing enzyme OS=Mus musculus OX=10090 GN=Apeh;sp|Q8R146|APEH_MOUSE Acylamino-acid-releasing enzyme OS=Mus musculus OX=10090 GN=Apeh PE=1 SV=3	Q8R146-2;Q8R146	Acylamino-acid-releasing enzyme	Apeh	68651.3	79657.4	146835	91763.2	135601	78954.2	105269	157352	66078.8	132914	192593	41057.3		31	31	71
sp|P28352|APEX1_MOUSE DNA-(apurinic or apyrimidinic site) endonuclease OS=Mus musculus OX=10090 GN=Apex1 PE=1 SV=2	P28352	DNA-(apurinic or apyrimidinic site) lyase;DNA-(apurinic or apyrimidinic site) lyase, mitochondrial	Apex1	249856	177636	292782	254063	268511	186988	312096	381745	281201	327120	506125	128756		22	22	63.4
sp|Q8BVF7-2|APH1A_MOUSE Isoform 2 of Gamma-secretase subunit APH-1A OS=Mus musculus OX=10090 GN=Aph1a;sp|Q8BVF7|APH1A_MOUSE Gamma-secretase subunit APH-1A OS=Mus musculus OX=10090 GN=Aph1a PE=1 SV=2	Q8BVF7-2;Q8BVF7	Gamma-secretase subunit APH-1A	Aph1a				1149.34		3324.74								1	1	5.3
sp|O35841|API5_MOUSE Apoptosis inhibitor 5 OS=Mus musculus OX=10090 GN=Api5 PE=1 SV=2	O35841	Apoptosis inhibitor 5	Api5	131470	170004	201339	139995	214207	182326	237526	278591	173283	286616	297658	68162.2		22	22	55
sp|Q9WVQ5|MTNB_MOUSE Methylthioribulose-1-phosphate dehydratase OS=Mus musculus OX=10090 GN=Apip PE=1 SV=1	Q9WVQ5	Methylthioribulose-1-phosphate dehydratase	Apip	41990.6	44133.7	89455	40837.2	61004.3	58960.7	46075.1	68106.3	23305.2	33584.1	60337.8	17365.8		13	13	78
sp|Q9D084|CENPS_MOUSE Centromere protein S OS=Mus musculus OX=10090 GN=Cenps PE=2 SV=1;sp|Q9D084-2|CENPS_MOUSE Isoform 2 of Centromere protein S OS=Mus musculus OX=10090 GN=Cenps	Q9D084;Q9D084-2	Centromere protein S	Apitd1	3373.83	7804.49	5624.79	10522.5	2288.49	6829.36	2281.26	7495.86	2680.55	8818.66	8756.93	2752.81		4	4	41.5
sp|Q9D842|APLF_MOUSE Aprataxin and PNK-like factor OS=Mus musculus OX=10090 GN=Aplf PE=1 SV=2;sp|Q9D842-3|APLF_MOUSE Isoform 3 of Aprataxin and PNK-like factor OS=Mus musculus OX=10090 GN=Aplf;sp|Q9D842-2|APLF_MOUSE Isoform 2 of Aprataxin and PNK-like fact	Q9D842;Q9D842-3;Q9D842-2	Aprataxin and PNK-like factor	Aplf					1145.63			1202.51		199.997	2023.98			3	3	11.4
sp|Q9D7N9|APMAP_MOUSE Adipocyte plasma membrane-associated protein OS=Mus musculus OX=10090 GN=Apmap PE=1 SV=1	Q9D7N9	Adipocyte plasma membrane-associated protein	Apmap	55896.4	49062.8	50974.1	87145.9	72828.3	82530.7	78490.5	108356	60619.8	110275	73129.2	56418.6		18	18	57.1
sp|Q8K4Z3|NNRE_MOUSE NAD(P)H-hydrate epimerase OS=Mus musculus OX=10090 GN=Naxe PE=1 SV=1	Q8K4Z3	NAD(P)H-hydrate epimerase	Apoa1bp	71905.1	55276.3	91419.7	63556.8	65805.6	67483.6	83881	124201	51707.3	80936.3	92022.8	44901.5		7	7	30.5
sp|Q99J72-3|ABEC3_MOUSE Isoform 3 of DNA dC->dU-editing enzyme APOBEC-3 OS=Mus musculus OX=10090 GN=Apobec3;sp|Q99J72-4|ABEC3_MOUSE Isoform 4 of DNA dC->dU-editing enzyme APOBEC-3 OS=Mus musculus OX=10090 GN=Apobec3;sp|Q99J72-2|ABEC3_MOUSE Isoform 2 of DNA	Q99J72-3;Q99J72-4;Q99J72-2;Q99J72	DNA dC->dU-editing enzyme APOBEC-3	Apobec3	240636	199523	355506	242473	373919	278652	256896	379375	227866	391559	380020	130316		21	21	49.2
sp|Q8VBT6|APOBR_MOUSE Apolipoprotein B receptor OS=Mus musculus OX=10090 GN=Apobr PE=1 SV=1	Q8VBT6	Apolipoprotein B receptor	Apobr	11526.3	9482.67	13498.5	11414.6	21157.1	14770.6	24238.3	26903.5	21534.9	37537.1	44724.9	6215.23		34	34	46.1
sp|Q9DCZ4-2|MIC26_MOUSE Isoform 2 of MICOS complex subunit Mic26 OS=Mus musculus OX=10090 GN=Apoo;sp|Q9DCZ4|MIC26_MOUSE MICOS complex subunit Mic26 OS=Mus musculus OX=10090 GN=Apoo PE=1 SV=2;sp|Q9DCZ4-3|MIC26_MOUSE Isoform 3 of MICOS complex subunit Mic26	Q9DCZ4-2;Q9DCZ4;Q9DCZ4-3	Apolipoprotein O	Apoo	87313.9	63794.6	51426.2	46366.5	21729.9	84764	24349.6	93272.8	72572.3	58253	147064	19012.3		7	7	52.4
sp|Q78IK4|MIC27_MOUSE MICOS complex subunit Mic27 OS=Mus musculus OX=10090 GN=Apool PE=1 SV=1	Q78IK4	MICOS complex subunit Mic27	Apool	54645.7	48872.5	50271.8	71976.2	118764	122867	98391.4	139025	67026.9	119365	104965	66912.1		15	15	67.2
sp|Q9DAX9|APBP2_MOUSE Amyloid protein-binding protein 2 OS=Mus musculus OX=10090 GN=Appbp2 PE=2 SV=1	Q9DAX9	Amyloid protein-binding protein 2	Appbp2	837.325	551.885	2480.59	1671.66	1551.33	1783.15	785.02	2848.24	1592.22	3472.36	2305.13	354.597		6	6	14
sp|Q8K3H0|DP13A_MOUSE DCC-interacting protein 13-alpha OS=Mus musculus OX=10090 GN=Appl1 PE=1 SV=1	Q8K3H0	DCC-interacting protein 13-alpha	Appl1	35669.7	40188.9	52602.7	19054.8	41762	45452.6	33030.7	47615.5	27375.4	40503.3	85867.5	17574.3		28	28	54.9
sp|Q8K3G9|DP13B_MOUSE DCC-interacting protein 13-beta OS=Mus musculus OX=10090 GN=Appl2 PE=1 SV=1	Q8K3G9	DCC-interacting protein 13-beta	Appl2	465.974	1436.96	574.111	254.943	409.181	355.226		551.298	380.363					4	4	9.5
sp|P08030|APT_MOUSE Adenine phosphoribosyltransferase OS=Mus musculus OX=10090 GN=Aprt PE=1 SV=2	P08030	Adenine phosphoribosyltransferase	Aprt	971224	687063	1.49431e+06	489883	944781	672041	804745	998093	980550	1.1083e+06	1.35747e+06	496794		13	13	83.9
sp|Q7TQC5-3|APTX_MOUSE Isoform 3 of Aprataxin OS=Mus musculus OX=10090 GN=Aptx;sp|Q7TQC5|APTX_MOUSE Aprataxin OS=Mus musculus OX=10090 GN=Aptx PE=1 SV=2;sp|Q7TQC5-4|APTX_MOUSE Isoform 4 of Aprataxin OS=Mus musculus OX=10090 GN=Aptx;sp|Q7TQC5-2|APTX_MOUSE I	Q7TQC5-3;Q7TQC5;Q7TQC5-4;Q7TQC5-2	Aprataxin	Aptx	2422.99	1834.43	277.005	1396.67	3496.16	4481.74	2426.66	2804.97	1457.78	2724.86	7283.86	1242.69		5	5	24.2
sp|Q8CFQ3|AQR_MOUSE RNA helicase aquarius OS=Mus musculus OX=10090 GN=Aqr PE=1 SV=2	Q8CFQ3	Intron-binding protein aquarius	Aqr	30869.2	28101.7	29286.5	38569.4	32050.1	39767.2	31877.5	45753.2	33579.6	37892.6	54964.9	30445.6		57	57	45.8
sp|P04627|ARAF_MOUSE Serine/threonine-protein kinase A-Raf OS=Mus musculus OX=10090 GN=Araf PE=1 SV=2	P04627	Serine/threonine-protein kinase A-Raf	Araf	21105.9	12841.2	34706.1	17112.4	12912.8	14973.5	16474.4	15600.7	7636.18	16407.8	9537.58	6054.05		14	13	40.2
sp|Q4LDD4|ARAP1_MOUSE Arf-GAP with Rho-GAP domain, ANK repeat and PH domain-containing protein 1 OS=Mus musculus OX=10090 GN=Arap1 PE=1 SV=2;sp|Q4LDD4-2|ARAP1_MOUSE Isoform 2 of Arf-GAP with Rho-GAP domain, ANK repeat and PH domain-containing protein 1 OS=	Q4LDD4;Q4LDD4-2;Q4LDD4-3	Arf-GAP with Rho-GAP domain, ANK repeat and PH domain-containing protein 1	Arap1	13068.1	8095.37	14109.7	12976.8	14222.9	6832.99	12056.2	14950.9	9739.95	11152.2	16762.5	5002.23		35	35	35.8
sp|Q8BZ05|ARAP2_MOUSE Arf-GAP with Rho-GAP domain, ANK repeat and PH domain-containing protein 2 OS=Mus musculus OX=10090 GN=Arap2 PE=1 SV=2	Q8BZ05	Arf-GAP with Rho-GAP domain, ANK repeat and PH domain-containing protein 2	Arap2	728.08	637.583	1327.93	1392.37	620.893	864.032	1331.7	1939	1254.03	631.364	843.432	288.723		12	12	12.2
sp|Q5XJY5|COPD_MOUSE Coatomer subunit delta OS=Mus musculus OX=10090 GN=Arcn1 PE=1 SV=2	Q5XJY5	Coatomer subunit delta	Arcn1	385342	322726	410534	302889	345758	225300	326632	337223	195783	232091	367185	199398		35	35	57.1
sp|Q8CHG5|AREL1_MOUSE Apoptosis-resistant E3 ubiquitin protein ligase 1 OS=Mus musculus OX=10090 GN=Arel1 PE=1 SV=2	Q8CHG5	Apoptosis-resistant E3 ubiquitin protein ligase 1	Arel1	587.343		151.104	614.297	171.457	192.602	69.0921	1248.99	340.082	867.08		190.234		6	6	8.9
sp|P84078|ARF1_MOUSE ADP-ribosylation factor 1 OS=Mus musculus OX=10090 GN=Arf1 PE=1 SV=2	P84078	ADP-ribosylation factor 1	Arf1	2.20079e+06	2.04345e+06	3.37749e+06	2.5539e+06	2.29081e+06	3.08254e+06	2.11383e+06	3.5833e+06	2.32248e+06	3.32213e+06	3.94481e+06	1.02921e+06		16	3	86.2
sp|Q8BSL7|ARF2_MOUSE ADP-ribosylation factor 2 OS=Mus musculus OX=10090 GN=Arf2 PE=1 SV=2	Q8BSL7	ADP-ribosylation factor 2	Arf2	36601.5	64012.2	118361	25858.5	2868.1	6997.86	4528.93	7829.91	6585.12	10036.3	10362	3149.34		3	3	74.6
sp|P61205|ARF3_MOUSE ADP-ribosylation factor 3 OS=Mus musculus OX=10090 GN=Arf3 PE=2 SV=2	P61205	ADP-ribosylation factor 3	Arf3	14241.2	7462.56	15572	11549.6	16750.7	9465.11	4556.89	28337.3	1919.89	19598.9	33101.1	4554.52		2	2	89
sp|P61750|ARF4_MOUSE ADP-ribosylation factor 4 OS=Mus musculus OX=10090 GN=Arf4 PE=1 SV=2	P61750	ADP-ribosylation factor 4	Arf4	186121	248436	189901	136801	152216	195763	107037	172514	114352	163126	218932	103655		4	4	67.8
sp|P84084|ARF5_MOUSE ADP-ribosylation factor 5 OS=Mus musculus OX=10090 GN=Arf5 PE=1 SV=2	P84084	ADP-ribosylation factor 5	Arf5	284590	298945	592900	303675	309817	565746	333290	763977	398160	583919	621712	123956		7	6	77.8
sp|P62331|ARF6_MOUSE ADP-ribosylation factor 6 OS=Mus musculus OX=10090 GN=Arf6 PE=1 SV=2	P62331	ADP-ribosylation factor 6	Arf6	737544	709562	651459	1.01711e+06	702370	876300	422747	1.06548e+06	681442	788444	1.22843e+06	227570		12	12	67.4
sp|Q9EPJ9|ARFG1_MOUSE ADP-ribosylation factor GTPase-activating protein 1 OS=Mus musculus OX=10090 GN=Arfgap1 PE=1 SV=2;sp|Q9EPJ9-2|ARFG1_MOUSE Isoform 2 of ADP-ribosylation factor GTPase-activating protein 1 OS=Mus musculus OX=10090 GN=Arfgap1	Q9EPJ9;Q9EPJ9-2	ADP-ribosylation factor GTPase-activating protein 1	Arfgap1	38663.7	32629.9	29303	35236	57314	16303.9	29549.7	28664	14878	47828.8	34797.5	12589.7		13	13	43.7
sp|Q99K28|ARFG2_MOUSE ADP-ribosylation factor GTPase-activating protein 2 OS=Mus musculus OX=10090 GN=Arfgap2 PE=1 SV=1;sp|Q99K28-2|ARFG2_MOUSE Isoform 2 of ADP-ribosylation factor GTPase-activating protein 2 OS=Mus musculus OX=10090 GN=Arfgap2	Q99K28;Q99K28-2	ADP-ribosylation factor GTPase-activating protein 2	Arfgap2	57577.4	40907	69507	49541.4	43453.2	49383.6	26207.4	39389.4	35206.8	42755.5	48234.8	15224.9		23	22	55.8
sp|Q9D8S3|ARFG3_MOUSE ADP-ribosylation factor GTPase-activating protein 3 OS=Mus musculus OX=10090 GN=Arfgap3 PE=1 SV=2	Q9D8S3	ADP-ribosylation factor GTPase-activating protein 3	Arfgap3	13358.8	11182.4	14454.8	7731.51	21708.9	8821.93	17497.7	13521	5789.09	16983.2	13993.2	10610.3		15	15	41.7
sp|G3X9K3|BIG1_MOUSE Brefeldin A-inhibited guanine nucleotide-exchange protein 1 OS=Mus musculus OX=10090 GN=Arfgef1 PE=1 SV=1	G3X9K3	Brefeldin A-inhibited guanine nucleotide-exchange protein 1	Arfgef1	4612.45	2961.04	8605.69	7513.13	6012.97	6344.28	7965.62	12513.9	4639.46	8047.44	10138.7	1960.35		41	32	28.7
sp|A2A5R2|BIG2_MOUSE Brefeldin A-inhibited guanine nucleotide-exchange protein 2 OS=Mus musculus OX=10090 GN=Arfgef2 PE=1 SV=1	A2A5R2	Brefeldin A-inhibited guanine nucleotide-exchange protein 2	Arfgef2	6048.52	2893.88	7049.11	3137.19	3153.24	5765.08	3267.22	4877.83	2332.51	6460.55	7686.25	1254.34		28	28	31.6
tr|G5E8V9|G5E8V9_MOUSE ADP-ribosylation factor-interacting protein 1 OS=Mus musculus OX=10090 GN=Arfip1 PE=1 SV=1;tr|E9Q3G5|E9Q3G5_MOUSE ADP-ribosylation factor interacting protein 1 OS=Mus musculus OX=10090 GN=Arfip1 PE=1 SV=1	G5E8V9;E9Q3G5		Arfip1	71605.5	56126.5	131768	49646.4	72065.7	33908.9	69009.2	86829.5	61141.3	76245.9	107674	29633.8		12	2	52.5
tr|A2RSX9|A2RSX9_MOUSE ADP-ribosylation factor interacting protein 1 OS=Mus musculus OX=10090 GN=Arfip1 PE=1 SV=1	A2RSX9		Arfip1	1121.3	718.207		918.458		3032.29	1504.86	2804.01	967.195	976.454	2232.47	252.304		1	1	49.6
sp|Q8K221|ARFP2_MOUSE Arfaptin-2 OS=Mus musculus OX=10090 GN=Arfip2 PE=1 SV=2	Q8K221	Arfaptin-2	Arfip2	2298.41	4493.97	7948.89	2131.87	7115.01	5197.49	7671.36	3420.51	4460.79	4409.06	5842.77	3248.7		6	6	29.3
sp|Q8BXL7|ARFRP_MOUSE ADP-ribosylation factor-related protein 1 OS=Mus musculus OX=10090 GN=Arfrp1 PE=1 SV=2	Q8BXL7	ADP-ribosylation factor-related protein 1	Arfrp1	20146.5	20876.1	16030.3	38340.3	27666.4	18476	31917.7	19431.5	9811.07	28699.5	42168.6	25501.3		9	9	57.7
sp|Q3UL36|ARGL1_MOUSE Arginine and glutamate-rich protein 1 OS=Mus musculus OX=10090 GN=Arglu1 PE=1 SV=2;sp|Q3UL36-2|ARGL1_MOUSE Isoform 2 of Arginine and glutamate-rich protein 1 OS=Mus musculus OX=10090 GN=Arglu1	Q3UL36;Q3UL36-2	Arginine and glutamate-rich protein 1	Arglu1	19118.3	36688	22416.5	14426.7	40324	37960.7	39238.4	79774.6	19844.6	53181	53773.3	4776.25		8	8	24
sp|Q5FWK3|RHG01_MOUSE Rho GTPase-activating protein 1 OS=Mus musculus OX=10090 GN=Arhgap1 PE=1 SV=1	Q5FWK3	Rho GTPase-activating protein 1	Arhgap1	100725	148179	241770	140234	143607	101622	128538	250261	137873	183880	212295	111290		22	22	65.4
sp|Q6Y5D8-2|RHG10_MOUSE Isoform 2 of Rho GTPase-activating protein 10 OS=Mus musculus OX=10090 GN=Arhgap10;sp|Q6Y5D8|RHG10_MOUSE Rho GTPase-activating protein 10 OS=Mus musculus OX=10090 GN=Arhgap10 PE=1 SV=2;sp|Q6Y5D8-3|RHG10_MOUSE Isoform 3 of Rho GTPase	Q6Y5D8-2;Q6Y5D8;Q6Y5D8-3;Q6Y5D8-4	Rho GTPase-activating protein 10	Arhgap10	1540.11		1354.34		392.331	1521.73	2001.72	9661.19	945.012		4786.26			10	10	21.3
sp|Q80Y19|RHGBA_MOUSE Rho GTPase-activating protein 11A OS=Mus musculus OX=10090 GN=Arhgap11a PE=1 SV=2	Q80Y19	Rho GTPase-activating protein 11A	Arhgap11a	7043.37	6337.84	12337.9	2073.52	2772.61	2281.57	1891.42	4752.71	681.971	1988.77	6571.16	4189.18		17	17	26.4
sp|Q8C0D4|RHG12_MOUSE Rho GTPase-activating protein 12 OS=Mus musculus OX=10090 GN=Arhgap12 PE=1 SV=2	Q8C0D4	Rho GTPase-activating protein 12	Arhgap12	1039.12	117.46	1198.31	496.702	329.044	242.231	377.326	151.359		708.802				7	7	10.3
sp|Q811M1|RHG15_MOUSE Rho GTPase-activating protein 15 OS=Mus musculus OX=10090 GN=Arhgap15 PE=1 SV=1;sp|Q811M1-2|RHG15_MOUSE Isoform 2 of Rho GTPase-activating protein 15 OS=Mus musculus OX=10090 GN=Arhgap15	Q811M1;Q811M1-2	Rho GTPase-activating protein 15	Arhgap15	17415.8	19752.5	29821.9	13474.5	32924	21403.3	18971.4	34832.8	20512.8	33182.7	28728.5	45571.1		19	18	50.9
sp|Q3UIA2|RHG17_MOUSE Rho GTPase-activating protein 17 OS=Mus musculus OX=10090 GN=Arhgap17 PE=1 SV=1;sp|Q3UIA2-4|RHG17_MOUSE Isoform 4 of Rho GTPase-activating protein 17 OS=Mus musculus OX=10090 GN=Arhgap17;sp|Q3UIA2-3|RHG17_MOUSE Isoform 3 of Rho GTPase	Q3UIA2;Q3UIA2-4;Q3UIA2-3;Q3UIA2-2	Rho GTPase-activating protein 17	Arhgap17	16147.9	14857	31681.7	14856.9	20523	17950.4	21015.7	34479.2	19561.6	19393	39307.9	7510.08		22	22	38.1
sp|Q8K0Q5|RHG18_MOUSE Rho GTPase-activating protein 18 OS=Mus musculus OX=10090 GN=Arhgap18 PE=1 SV=1	Q8K0Q5	Rho GTPase-activating protein 18	Arhgap18	21953.6	18697.4	32100.9	21572.1	28668.7	14946.1	22542.8	37767.5	17014.5	14920.9	33783.1	15072.4		29	29	49.6
sp|Q6DFV3|RHG21_MOUSE Rho GTPase-activating protein 21 OS=Mus musculus OX=10090 GN=Arhgap21 PE=1 SV=1	Q6DFV3	Rho GTPase-activating protein 21	Arhgap21	1997.17	5485.57	1391.64	30.9691	326.25	51.2891	48.3452	36.943			35.41			7	7	4.2
sp|Q8BYW1|RHG25_MOUSE Rho GTPase-activating protein 25 OS=Mus musculus OX=10090 GN=Arhgap25 PE=1 SV=2;sp|Q8BYW1-3|RHG25_MOUSE Isoform 3 of Rho GTPase-activating protein 25 OS=Mus musculus OX=10090 GN=Arhgap25;sp|Q8BYW1-2|RHG25_MOUSE Isoform 2 of Rho GTPase	Q8BYW1;Q8BYW1-3;Q8BYW1-2	Rho GTPase-activating protein 25	Arhgap25	15576.9	18698.6	34350.7	8163.81	8756.43	12266.1	8880.39	25479.5	21656.1	11153.9	23601.3	4567.05		22	22	45.5
sp|Q6ZQ82|RHG26_MOUSE Rho GTPase-activating protein 26 OS=Mus musculus OX=10090 GN=Arhgap26 PE=1 SV=3	Q6ZQ82	Rho GTPase-activating protein 26	Arhgap26	2251.48	5150.44	1684.24	6529.54	7438.34	7434.08	6405.51	7080.11	2480.9	5146.3	16429.1	3366.15		16	16	26.8
sp|A2AB59-2|RHG27_MOUSE Isoform 2 of Rho GTPase-activating protein 27 OS=Mus musculus OX=10090 GN=Arhgap27	A2AB59-2	Rho GTPase-activating protein 27	Arhgap27	3375.45	2094.25	9264.79	2477.09	5304.33	3828.11	6742.29	8427.65	1338.74	3801.83	9612.94	672.154		12	1	29.6
sp|Q640N3-2|RHG30_MOUSE Isoform 2 of Rho GTPase-activating protein 30 OS=Mus musculus OX=10090 GN=Arhgap30;sp|Q640N3|RHG30_MOUSE Rho GTPase-activating protein 30 OS=Mus musculus OX=10090 GN=Arhgap30 PE=1 SV=3	Q640N3-2;Q640N3	Rho GTPase-activating protein 30	Arhgap30	22025.9	20336.4	48681.9	18990.1	24343.1	19860.9	29979.3	50832.8	24178.6	33369	49128.8	11150.5		34	34	39.8
sp|A6X8Z5|RHG31_MOUSE Rho GTPase-activating protein 31 OS=Mus musculus OX=10090 GN=Arhgap31 PE=1 SV=1	A6X8Z5	Rho GTPase-activating protein 31	Arhgap31	3073.56	1962.89	2575.59	2409.11	1333.49	1541.94	1006.66	1448.85	1145.49	1166.46	2165.16	2441.82		2	2	2.9
tr|B1AUX5|B1AUX5_MOUSE Rho GTPase-activating protein 4 OS=Mus musculus OX=10090 GN=Arhgap4 PE=1 SV=1;tr|Q80Z68|Q80Z68_MOUSE Rho GTPase-activating protein 4 OS=Mus musculus OX=10090 GN=Arhgap4 PE=1 SV=1;tr|B1AUY3|B1AUY3_MOUSE Rho GTPase-activating protein 4	B1AUX5;Q80Z68;B1AUY3;B1AUY2;E9PYS6;Q3TE27;E9Q4R3		Arhgap4	32814.9	30857.6	37625.3	22430.3	30642	21141.9	33600.4	29117.7	16393.1	22642.1	39693.1	14882.1		37	37	54.7
tr|Q1HDU4|Q1HDU4_MOUSE ArhGAP9 OS=Mus musculus OX=10090 GN=Arhgap9 PE=1 SV=1;tr|Q8QZW8|Q8QZW8_MOUSE Rho GTPase-activating protein 9 OS=Mus musculus OX=10090 GN=Arhgap9 PE=1 SV=2	Q1HDU4;Q8QZW8		Arhgap9	19803.3	12370.2	5517	15175.4	14904.7	10101.4	9289.11	12389.1	11489	9248.18	19728.4	6951.5		13	13	24.1
sp|Q99PT1|GDIR1_MOUSE Rho GDP-dissociation inhibitor 1 OS=Mus musculus OX=10090 GN=Arhgdia PE=1 SV=3	Q99PT1	Rho GDP-dissociation inhibitor 1	Arhgdia	3.67664e+06	3.27221e+06	7.15664e+06	2.51936e+06	4.04871e+06	2.19849e+06	5.05029e+06	8.41372e+06	4.63864e+06	5.16284e+06	7.69627e+06	2.82836e+06		19	19	76.5
sp|Q61599|GDIR2_MOUSE Rho GDP-dissociation inhibitor 2 OS=Mus musculus OX=10090 GN=Arhgdib PE=1 SV=3	Q61599	Rho GDP-dissociation inhibitor 2	Arhgdib	5.37687e+06	4.2315e+06	1.08323e+07	3.41333e+06	3.94148e+06	3.7893e+06	4.51831e+06	7.33835e+06	4.35888e+06	4.24575e+06	8.11371e+06	2.01401e+06		15	15	67
sp|Q61210-5|ARHG1_MOUSE Isoform 5 of Rho guanine nucleotide exchange factor 1 OS=Mus musculus OX=10090 GN=Arhgef1;sp|Q61210-2|ARHG1_MOUSE Isoform 2 of Rho guanine nucleotide exchange factor 1 OS=Mus musculus OX=10090 GN=Arhgef1	Q61210-5;Q61210-2	Rho guanine nucleotide exchange factor 1	Arhgef1	467855	373722	466650	394035	445280	301106	418282	543204	366826	363941	594404	267255		55	8	56.7
sp|Q61210|ARHG1_MOUSE Rho guanine nucleotide exchange factor 1 OS=Mus musculus OX=10090 GN=Arhgef1 PE=1 SV=2;sp|Q61210-4|ARHG1_MOUSE Isoform 4 of Rho guanine nucleotide exchange factor 1 OS=Mus musculus OX=10090 GN=Arhgef1;sp|Q61210-3|ARHG1_MOUSE Isoform 3	Q61210;Q61210-4;Q61210-3	Rho guanine nucleotide exchange factor 1	Arhgef1	5161.52	14111.8	16982.9	110.919	27716.1		11580.6	12086	6203.2	15263	7527.21	1483.02		2	2	56.7
sp|Q80U35|ARHGH_MOUSE Rho guanine nucleotide exchange factor 17 OS=Mus musculus OX=10090 GN=Arhgef17 PE=1 SV=2;sp|Q80U35-2|ARHGH_MOUSE Isoform 2 of Rho guanine nucleotide exchange factor 17 OS=Mus musculus OX=10090 GN=Arhgef17	Q80U35;Q80U35-2	Rho guanine nucleotide exchange factor 17	Arhgef17	398.353	219.673	393.421	90.607					166.709	244.832		1161.87		3	3	2
sp|Q6P9R4|ARHGI_MOUSE Rho guanine nucleotide exchange factor 18 OS=Mus musculus OX=10090 GN=Arhgef18 PE=1 SV=3;sp|Q6P9R4-1|ARHGI_MOUSE Isoform 2 of Rho guanine nucleotide exchange factor 18 OS=Mus musculus OX=10090 GN=Arhgef18;sp|Q6P9R4-2|ARHGI_MOUSE Isofo	Q6P9R4;Q6P9R4-1;Q6P9R4-2;Q6P9R4-3	Rho guanine nucleotide exchange factor 18	Arhgef18	864.537	259.939	777.933	395.491	422.659	151.67	1510.25	2860.02	2301.34	401.783	2556.26	1346.54		8	8	9.5
sp|Q60875-5|ARHG2_MOUSE Isoform 5 of Rho guanine nucleotide exchange factor 2 OS=Mus musculus OX=10090 GN=Arhgef2;sp|Q60875-4|ARHG2_MOUSE Isoform 4 of Rho guanine nucleotide exchange factor 2 OS=Mus musculus OX=10090 GN=Arhgef2;sp|Q60875|ARHG2_MOUSE Rho gu	Q60875-5;Q60875-4;Q60875;Q60875-3	Rho guanine nucleotide exchange factor 2	Arhgef2	120568	72886	85888	80799	95308.9	65082	117906	94235.5	68935.3	85120.4	112761	53202.3		49	49	61.8
sp|Q91X46|ARHG3_MOUSE Rho guanine nucleotide exchange factor 3 OS=Mus musculus OX=10090 GN=Arhgef3 PE=1 SV=1;sp|Q91X46-3|ARHG3_MOUSE Isoform 3 of Rho guanine nucleotide exchange factor 3 OS=Mus musculus OX=10090 GN=Arhgef3;sp|Q91X46-2|ARHG3_MOUSE Isoform 2	Q91X46;Q91X46-3;Q91X46-2	Rho guanine nucleotide exchange factor 3	Arhgef3		298.545		804.879	472.031	1007.13	370.966	1006.27		742.338		393.853		5	4	14.7
sp|Q66JY6|ARG39_MOUSE Rho guanine nucleotide exchange factor 39 OS=Mus musculus OX=10090 GN=Arhgef39 PE=2 SV=2	Q66JY6	Rho guanine nucleotide exchange factor 39	Arhgef39	749.171	724.346	1119.15	245.474	173.317	74.6827	103.622	87.8815		218.336	282.813	96.7427		1	1	4.1
sp|Q8K4I3|ARHG6_MOUSE Rho guanine nucleotide exchange factor 6 OS=Mus musculus OX=10090 GN=Arhgef6 PE=1 SV=1	Q8K4I3	Rho guanine nucleotide exchange factor 6	Arhgef6	74544.8	59410.8	145162	71523.9	87848.1	91286.3	91078.8	113985	63998.3	97901.3	129512	36290.4		39	36	65.1
sp|Q9ES28-8|ARHG7_MOUSE Isoform H of Rho guanine nucleotide exchange factor 7 OS=Mus musculus OX=10090 GN=Arhgef7;sp|Q9ES28-4|ARHG7_MOUSE Isoform D of Rho guanine nucleotide exchange factor 7 OS=Mus musculus OX=10090 GN=Arhgef7;sp|Q9ES28-3|ARHG7_MOUSE Isof	Q9ES28-8;Q9ES28-4;Q9ES28-3;Q9ES28-2;Q9ES28-7;Q9ES28;Q9ES28-6;Q9ES28-5	Rho guanine nucleotide exchange factor 7	Arhgef7	12047.7	13901.3	17752.5	12635	7170.94	9070.21	15066.5	15466.5	9432.5	15641.7	31056.8	5132.07		24	24	45.7
sp|A2BH40|ARI1A_MOUSE AT-rich interactive domain-containing protein 1A OS=Mus musculus OX=10090 GN=Arid1a PE=1 SV=1;sp|A2BH40-3|ARI1A_MOUSE Isoform 3 of AT-rich interactive domain-containing protein 1A OS=Mus musculus OX=10090 GN=Arid1a	A2BH40;A2BH40-3	AT-rich interactive domain-containing protein 1A	Arid1a	13244.5	13300	17232.9	14357.9	14605.9	21915.2	19107	26497.9	20253.7	20887.4	39407	9587.17		54	10	33.9
sp|A2BH40-4|ARI1A_MOUSE Isoform 4 of AT-rich interactive domain-containing protein 1A OS=Mus musculus OX=10090 GN=Arid1a;sp|A2BH40-2|ARI1A_MOUSE Isoform 2 of AT-rich interactive domain-containing protein 1A OS=Mus musculus OX=10090 GN=Arid1a	A2BH40-4;A2BH40-2	AT-rich interactive domain-containing protein 1A	Arid1a			1301.48	169.167		1911.4	500.641	1137.85			1243.14			1	1	32.4
sp|E9Q4N7|ARI1B_MOUSE AT-rich interactive domain-containing protein 1B OS=Mus musculus OX=10090 GN=Arid1b PE=1 SV=1	E9Q4N7		Arid1b	1430.96	1088.85	3475.48	1517.71	2154.07	2952.65	1083.7	2863.38	1965.24	2136.42	1179.83	1415.32		23	23	16.7
sp|E9Q7E2|ARID2_MOUSE AT-rich interactive domain-containing protein 2 OS=Mus musculus OX=10090 GN=Arid2 PE=1 SV=1	E9Q7E2		Arid2	4142.14	3647.53	8259.41	7552.35	7308.23	8067.74	4215.75	3640.43	2176.74	5065.11	11116.7	4401.51		28	28	24.5
sp|Q62431|ARI3A_MOUSE AT-rich interactive domain-containing protein 3A OS=Mus musculus OX=10090 GN=Arid3a PE=1 SV=1	Q62431	AT-rich interactive domain-containing protein 3A	Arid3a	1410.83	198.52	6144.57	127.859	1847.45	3886.84	1090.06	5368.48	2410.44	831.747	5978.56	1313.39		13	11	30.1
sp|F8VPQ2|ARI4A_MOUSE AT-rich interactive domain-containing protein 4A OS=Mus musculus OX=10090 GN=Arid4a PE=1 SV=1	F8VPQ2		Arid4a	2393.06	4656.38	3977.62	2668.96	3347.6	4516.72	4126.61	8484.43	3887.28	5138.26	12892.3	2047.7		26	25	29.3
sp|A2CG63|ARI4B_MOUSE AT-rich interactive domain-containing protein 4B OS=Mus musculus OX=10090 GN=Arid4b PE=1 SV=1;sp|A2CG63-2|ARI4B_MOUSE Isoform 2 of AT-rich interactive domain-containing protein 4B OS=Mus musculus OX=10090 GN=Arid4b	A2CG63;A2CG63-2	AT-rich interactive domain-containing protein 4B	Arid4b	1901.21	2798.82	2554.58	1355.06	2654.77	3247.95	1857.2	4793.6	3157.94	1657.02	5957.16	579.84		18	18	20.6
sp|Q3U108|ARI5A_MOUSE AT-rich interactive domain-containing protein 5A OS=Mus musculus OX=10090 GN=Arid5a PE=1 SV=1;sp|Q3U108-2|ARI5A_MOUSE Isoform 2 of AT-rich interactive domain-containing protein 5A OS=Mus musculus OX=10090 GN=Arid5a;sp|Q3U108-3|ARI5A_M	Q3U108;Q3U108-2;Q3U108-3;Q3U108-4;Q3U108-5	AT-rich interactive domain-containing protein 5A	Arid5a	6036.68	5067.71	4305.65	820.951	5574.3	1241.03	8012.95	4577.91	1631.26	7233.76	6058.33	3236.66		11	11	29.5
sp|Q8BM75-2|ARI5B_MOUSE Isoform 2 of AT-rich interactive domain-containing protein 5B OS=Mus musculus OX=10090 GN=Arid5b;sp|Q8BM75|ARI5B_MOUSE AT-rich interactive domain-containing protein 5B OS=Mus musculus OX=10090 GN=Arid5b PE=1 SV=3	Q8BM75-2;Q8BM75	AT-rich interactive domain-containing protein 5B	Arid5b		8.58611	393.01					613.672						2	2	2.6
sp|Q9Z1K5|ARI1_MOUSE E3 ubiquitin-protein ligase ARIH1 OS=Mus musculus OX=10090 GN=Arih1 PE=1 SV=3	Q9Z1K5	E3 ubiquitin-protein ligase ARIH1	Arih1	61901	38232.5	107450	53175	34860.9	76123.3	61229.7	90216.2	53601	74447.4	95785.5	21051.9		20	20	45
sp|Q9Z1K6|ARI2_MOUSE E3 ubiquitin-protein ligase ARIH2 OS=Mus musculus OX=10090 GN=Arih2 PE=1 SV=1	Q9Z1K6	E3 ubiquitin-protein ligase ARIH2	Arih2	6787.81	6510.72	22470.1	8936.02	5144.64	11336.7	13270.5	13246.9	10827.6	21565.6	29806.8	1278.45		17	17	46.7
sp|P61211|ARL1_MOUSE ADP-ribosylation factor-like protein 1 OS=Mus musculus OX=10090 GN=Arl1 PE=1 SV=1	P61211	ADP-ribosylation factor-like protein 1	Arl1	76454.3	78664	94632.6	143391	71561.3	231136	96676.9	192785	148822	113455	291910	50510		9	9	72.4
sp|Q8BIX3|AL14E_MOUSE ARL14 effector protein OS=Mus musculus OX=10090 GN=Arl14ep PE=1 SV=1;sp|Q8BIX3-2|AL14E_MOUSE Isoform 2 of ARL14 effector protein OS=Mus musculus OX=10090 GN=Arl14ep	Q8BIX3;Q8BIX3-2	ARL14 effector protein	Arl14ep	1955.19	5387.3	5867.43	7112.14	22216.1	10609.4	11821.2	7507.75	9618.59	4833.81	4713.8	2708.86		7	7	31.9
sp|Q8BGR6|ARL15_MOUSE ADP-ribosylation factor-like protein 15 OS=Mus musculus OX=10090 GN=Arl15 PE=1 SV=1	Q8BGR6	ADP-ribosylation factor-like protein 15	Arl15		1349.21		3178.32		8883.7	3093.47			3418.18	5876.86	3019.55		6	6	52.5
sp|Q9D0J4|ARL2_MOUSE ADP-ribosylation factor-like protein 2 OS=Mus musculus OX=10090 GN=Arl2 PE=1 SV=1	Q9D0J4	ADP-ribosylation factor-like protein 2	Arl2	27147	31982.5	61167.8	39080.1	22320.6	27462.4	58887.2	69550.5	32227	46077.7	83800.9	11109.2		8	8	55.4
sp|Q9D385-2|AR2BP_MOUSE Isoform 2 of ADP-ribosylation factor-like protein 2-binding protein OS=Mus musculus OX=10090 GN=Arl2bp;sp|Q9D385|AR2BP_MOUSE ADP-ribosylation factor-like protein 2-binding protein OS=Mus musculus OX=10090 GN=Arl2bp PE=1 SV=1	Q9D385-2;Q9D385	ADP-ribosylation factor-like protein 2-binding protein	Arl2bp	29589.8	28524.3	41925	19727.1	23764.8	13897.7	25926	38332.9	20000.6	22783.7	37155.1	12777.6		5	5	34.2
sp|Q9WUL7|ARL3_MOUSE ADP-ribosylation factor-like protein 3 OS=Mus musculus OX=10090 GN=Arl3 PE=1 SV=1	Q9WUL7	ADP-ribosylation factor-like protein 3	Arl3	85657.7	75742.9	176754	128976	144566	58298.8	161675	139108	94147	124826	173597	51727.7		10	10	79.1
sp|P61208|ARL4C_MOUSE ADP-ribosylation factor-like protein 4C OS=Mus musculus OX=10090 GN=Arl4c PE=2 SV=1	P61208	ADP-ribosylation factor-like protein 4C	Arl4c	15906.9	26913.9	4430.4	2900.27	1947.01	3362.58	5676.44	9906.79		3888.1	7836.69			4	4	42.7
sp|O88848|ARL6_MOUSE ADP-ribosylation factor-like protein 6 OS=Mus musculus OX=10090 GN=Arl6 PE=1 SV=1;sp|O88848-2|ARL6_MOUSE Isoform 2 of ADP-ribosylation factor-like protein 6 OS=Mus musculus OX=10090 GN=Arl6	O88848;O88848-2	ADP-ribosylation factor-like protein 6	Arl6	3490.41	2218.16	13008	10393.6	4633.46	3297.84	4492.77	11523.2		1785	14502.6	1509.97		6	6	47.8
sp|Q9JKW0|AR6P1_MOUSE ADP-ribosylation factor-like protein 6-interacting protein 1 OS=Mus musculus OX=10090 GN=Arl6ip1 PE=1 SV=1	Q9JKW0	ADP-ribosylation factor-like protein 6-interacting protein 1	Arl6ip1	233090	174707	397489	360152	101669	107060	47287.9	197447	134664	75648.4	118889	94603.4		2	2	8.9
sp|Q9JM93|AR6P4_MOUSE ADP-ribosylation factor-like protein 6-interacting protein 4 OS=Mus musculus OX=10090 GN=Arl6ip4 PE=1 SV=1	Q9JM93	ADP-ribosylation factor-like protein 6-interacting protein 4	Arl6ip4		6882.94	1851.77	11431.8	11731.7	12777.6	6905.53	14006.8	18917.8	14143.5	42224.1	3396.2		4	4	25.3
sp|Q8R5J9|PRAF3_MOUSE PRA1 family protein 3 OS=Mus musculus OX=10090 GN=Arl6ip5 PE=1 SV=2	Q8R5J9	PRA1 family protein 3	Arl6ip5	84017.3	102370	127181	118122	135096	135513	112585	196166	176530	151426	152721	164987		4	4	21.3
sp|Q8BH07|AR6P6_MOUSE ADP-ribosylation factor-like protein 6-interacting protein 6 OS=Mus musculus OX=10090 GN=Arl6ip6 PE=1 SV=1	Q8BH07	ADP-ribosylation factor-like protein 6-interacting protein 6	Arl6ip6	6668.03	1374.14	1239.72	11343.1	10375.5	1383.78	8043.3	8666.34	5081.69	7661.49	7024.62	9818.79		4	4	22.1
sp|Q8VEH3|ARL8A_MOUSE ADP-ribosylation factor-like protein 8A OS=Mus musculus OX=10090 GN=Arl8a PE=1 SV=1	Q8VEH3	ADP-ribosylation factor-like protein 8A	Arl8a	57668.4	38734.1	78018.1	104368	22339	43441	27928.6	66519.2	42737.1	34065.8	55040.6	13738.6		5	5	61.3
sp|Q9CQW2|ARL8B_MOUSE ADP-ribosylation factor-like protein 8B OS=Mus musculus OX=10090 GN=Arl8b PE=1 SV=1	Q9CQW2	ADP-ribosylation factor-like protein 8B	Arl8b	248533	347975	303303	672254	461238	501517	483322	462015	335697	530586	650278	330153		17	7	70.4
sp|Q9D7A8|ARMC1_MOUSE Armadillo repeat-containing protein 1 OS=Mus musculus OX=10090 GN=Armc1 PE=1 SV=1	Q9D7A8	Armadillo repeat-containing protein 1	Armc1	44331.6	44017.5	23061.9	27538	38812.5	40536.1	19907	34604.8	32675.4	45466.4	55205.8	24939.5		9	9	58.2
sp|Q9D0L7-2|ARM10_MOUSE Isoform 2 of Armadillo repeat-containing protein 10 OS=Mus musculus OX=10090 GN=Armc10;sp|Q9D0L7|ARM10_MOUSE Armadillo repeat-containing protein 10 OS=Mus musculus OX=10090 GN=Armc10 PE=1 SV=1	Q9D0L7-2;Q9D0L7	Armadillo repeat-containing protein 10	Armc10	46009.6	57237.2	44960.9	41034.7	38620.5	44482.1	59044	41936.4	30649.8	32920.6	90598.4	53110.5		10	10	49.7
sp|Q5EBP3|ARMC5_MOUSE Armadillo repeat-containing protein 5 OS=Mus musculus OX=10090 GN=Armc5 PE=2 SV=1	Q5EBP3	Armadillo repeat-containing protein 5	Armc5	594.994		662.267	146.616			172.092			409.153	97.5471	1049.54		6	6	14
sp|Q8BNU0|ARMC6_MOUSE Armadillo repeat-containing protein 6 OS=Mus musculus OX=10090 GN=Armc6 PE=1 SV=1	Q8BNU0	Armadillo repeat-containing protein 6	Armc6	67099.8	31047.4	40621.2	35183.3	44795.4	26087.9	42195.7	45604.3	28602.8	42744.8	58330.7	30749.4		15	15	46.8
sp|Q3UJZ3|ARMC7_MOUSE Armadillo repeat-containing protein 7 OS=Mus musculus OX=10090 GN=Armc7 PE=1 SV=2	Q3UJZ3	Armadillo repeat-containing protein 7	Armc7	37413.6	24969	39111.7	18906.6	11672.2	16500.2	26882.2	46401.9	4955.98	13230.9	32883.1	5462.26		5	5	52.5
sp|Q9DBR3|ARMC8_MOUSE Armadillo repeat-containing protein 8 OS=Mus musculus OX=10090 GN=Armc8 PE=1 SV=2;sp|Q9DBR3-2|ARMC8_MOUSE Isoform 2 of Armadillo repeat-containing protein 8 OS=Mus musculus OX=10090 GN=Armc8	Q9DBR3;Q9DBR3-2	Armadillo repeat-containing protein 8	Armc8	9842.92	7565.67	22999.7	10515.4	7832.56	7746.44	8813.49	4187.77	7920.34	10858.3	9625.19	5333.94		19	11	39.8
sp|Q8BHS6|ARMX3_MOUSE Armadillo repeat-containing X-linked protein 3 OS=Mus musculus OX=10090 GN=Armcx3 PE=1 SV=1	Q8BHS6	Armadillo repeat-containing X-linked protein 3	Armcx3							750.6			532.336		683.765		1	1	4.2
tr|E9PWM3|E9PWM3_MOUSE Armadillo repeat-containing, X-linked 4 OS=Mus musculus OX=10090 GN=Armcx4 PE=1 SV=1	E9PWM3		Armcx4	166.922		246.324	114.501	76.4061	222.85	120.846	142.354	273.942	124.823	58.912	47.3366		3	3	3.7
sp|A6H630|ARMT1_MOUSE Damage-control phosphatase ARMT1 OS=Mus musculus OX=10090 GN=Armt1 PE=1 SV=1;sp|A6H630-2|ARMT1_MOUSE Isoform 2 of Damage-control phosphatase ARMT1 OS=Mus musculus OX=10090 GN=Armt1	A6H630;A6H630-2	Protein-glutamate O-methyltransferase	Armt1	12452.5	9664.24	23006.2	3320.01	4403.62	8688.7	8922	11934.9	5622.82	12775.4	23577.9	1682.37		15	15	43.1
sp|P53762-2|ARNT_MOUSE Isoform Short of Aryl hydrocarbon receptor nuclear translocator OS=Mus musculus OX=10090 GN=Arnt;sp|P53762|ARNT_MOUSE Aryl hydrocarbon receptor nuclear translocator OS=Mus musculus OX=10090 GN=Arnt PE=1 SV=3	P53762-2;P53762	Aryl hydrocarbon receptor nuclear translocator	Arnt	336.985		3185.9	357.541	1094.61	1009.79	540.003	171.61			701.465	93.1456		10	10	22.2
sp|Q9R0Q6|ARC1A_MOUSE Actin-related protein 2/3 complex subunit 1A OS=Mus musculus OX=10090 GN=Arpc1a PE=1 SV=1	Q9R0Q6	Actin-related protein 2/3 complex subunit 1A	Arpc1a	35990.1	33566.7	37524.7	33755.8	55377.9	29713	35482.5	36403.5	23779.7	39998.6	34392.9	14468.8		14	14	64.3
sp|Q9WV32|ARC1B_MOUSE Actin-related protein 2/3 complex subunit 1B OS=Mus musculus OX=10090 GN=Arpc1b PE=1 SV=4	Q9WV32	Actin-related protein 2/3 complex subunit 1B	Arpc1b	1.43e+06	1.70867e+06	2.59418e+06	1.29678e+06	2.17224e+06	1.56745e+06	1.50618e+06	2.72634e+06	1.55457e+06	2.46982e+06	2.32982e+06	768661		21	20	66.7
sp|Q9CVB6|ARPC2_MOUSE Actin-related protein 2/3 complex subunit 2 OS=Mus musculus OX=10090 GN=Arpc2 PE=1 SV=3	Q9CVB6	Actin-related protein 2/3 complex subunit 2	Arpc2	1.76331e+06	1.70411e+06	2.43933e+06	1.90707e+06	1.62914e+06	1.95434e+06	1.69208e+06	2.81041e+06	1.94065e+06	1.81855e+06	3.48283e+06	1.30469e+06		31	31	80.3
sp|Q9JM76|ARPC3_MOUSE Actin-related protein 2/3 complex subunit 3 OS=Mus musculus OX=10090 GN=Arpc3 PE=1 SV=3	Q9JM76	Actin-related protein 2/3 complex subunit 3	Arpc3	483354	401678	1.29873e+06	609248	496835	732398	603387	899140	365032	588718	966741	491802		13	13	67.4
sp|P59999|ARPC4_MOUSE Actin-related protein 2/3 complex subunit 4 OS=Mus musculus OX=10090 GN=Arpc4 PE=1 SV=3	P59999	Actin-related protein 2/3 complex subunit 4	Arpc4	3.32537e+06	2.89135e+06	2.72922e+06	2.81662e+06	2.51912e+06	1.98529e+06	1.89926e+06	2.80833e+06	1.86795e+06	1.99172e+06	3.1928e+06	2.09475e+06		14	14	77.4
sp|Q9CPW4|ARPC5_MOUSE Actin-related protein 2/3 complex subunit 5 OS=Mus musculus OX=10090 GN=Arpc5 PE=1 SV=3	Q9CPW4	Actin-related protein 2/3 complex subunit 5	Arpc5	761011	671114	1.03656e+06	996694	806806	950611	1.09712e+06	1.7709e+06	1.58486e+06	1.21241e+06	3.20069e+06	1.10427e+06		10	10	58.9
sp|Q9D898|ARP5L_MOUSE Actin-related protein 2/3 complex subunit 5-like protein OS=Mus musculus OX=10090 GN=Arpc5l PE=1 SV=1	Q9D898	Actin-related protein 2/3 complex subunit 5-like protein	Arpc5l	117946	135452	247123	129379	175451	214408	162008	256212	183480	244632	257978	97056		11	11	58.8
sp|P56212|ARP19_MOUSE cAMP-regulated phosphoprotein 19 OS=Mus musculus OX=10090 GN=Arpp19 PE=1 SV=2;sp|P56212-2|ARP19_MOUSE Isoform ARPP-16 of cAMP-regulated phosphoprotein 19 OS=Mus musculus OX=10090 GN=Arpp19	P56212;P56212-2	cAMP-regulated phosphoprotein 19	Arpp19	417450	246819	377093	293465	469774	231045	492663	544861	297220	523585	372341	157443		11	10	68.8
sp|Q9EQP6|ARRC_MOUSE Arrestin-C OS=Mus musculus OX=10090 GN=Arr3 PE=1 SV=1	Q9EQP6	Arrestin-C	Arr3	4248.57	2092.72	3887.93	3054.76	2199.9	2758.05	2788.51	3534.75		2952.31	4414.2			2	2	5.2
sp|Q8BWG8-2|ARRB1_MOUSE Isoform 1B of Beta-arrestin-1 OS=Mus musculus OX=10090 GN=Arrb1	Q8BWG8-2	Beta-arrestin-1	Arrb1	24024.2	57654.7	45039.5	32082.7	54277.5	33289.7	50265.2	79995.4	30455.2	48918.9	74935.6	39111.8		23	2	70.7
sp|Q8BWG8|ARRB1_MOUSE Beta-arrestin-1 OS=Mus musculus OX=10090 GN=Arrb1 PE=1 SV=1	Q8BWG8	Beta-arrestin-1	Arrb1			590.236	946.365		4722.78					832.841			1	1	70.8
sp|Q91YI4|ARRB2_MOUSE Beta-arrestin-2 OS=Mus musculus OX=10090 GN=Arrb2 PE=1 SV=1;sp|Q91YI4-2|ARRB2_MOUSE Isoform 2 of Beta-arrestin-2 OS=Mus musculus OX=10090 GN=Arrb2	Q91YI4;Q91YI4-2	Beta-arrestin-2	Arrb2	148173	94631.8	198283	131015	133939	133330	175530	152697	64233.1	149638	140609	36628.6		27	27	73.9
sp|Q99KN1|ARRD1_MOUSE Arrestin domain-containing protein 1 OS=Mus musculus OX=10090 GN=Arrdc1 PE=1 SV=2;sp|Q99KN1-2|ARRD1_MOUSE Isoform 2 of Arrestin domain-containing protein 1 OS=Mus musculus OX=10090 GN=Arrdc1	Q99KN1;Q99KN1-2	Arrestin domain-containing protein 1	Arrdc1	14712.9	15679.2	10349.8	4973.41	25352.7	3723.78	9943.14	6037.85	5028.23	13759.9	12197.6	4405.14		9	9	43.8
sp|P50428|ARSA_MOUSE Arylsulfatase A OS=Mus musculus OX=10090 GN=Arsa PE=1 SV=2	P50428	Arylsulfatase A	Arsa	1417.53	1369.62	874.873	225.601	402.772					653.642				3	3	17.2
sp|P50429|ARSB_MOUSE Arylsulfatase B OS=Mus musculus OX=10090 GN=Arsb PE=1 SV=3;sp|P50429-2|ARSB_MOUSE Isoform 2 of Arylsulfatase B OS=Mus musculus OX=10090 GN=Arsb	P50429;P50429-2	Arylsulfatase B	Arsb	25006.9	21174.1	10672.5	7392.32	1895.72	760.384	5515.1	3455.32	2933.64	9870.59	20309.6	5446.64		11	11	29.8
sp|Q9D0U9|ARV1_MOUSE Protein ARV1 OS=Mus musculus OX=10090 GN=Arv1 PE=2 SV=1	Q9D0U9	Protein ARV1	Arv1		504.987	1746.38		344.397	1177.09		1271.11	883.151	134.862	453.624	410.478		1	1	5.6
sp|Q91WU5|AS3MT_MOUSE Arsenite methyltransferase OS=Mus musculus OX=10090 GN=As3mt PE=1 SV=2	Q91WU5	Arsenite methyltransferase	As3mt		2345.21	1139.01	585.591	753.708		647.34			402.626	419.926			5	5	20.7
sp|Q9WV54|ASAH1_MOUSE Acid ceramidase OS=Mus musculus OX=10090 GN=Asah1 PE=1 SV=1	Q9WV54	Acid ceramidase;Acid ceramidase subunit alpha;Acid ceramidase subunit beta	Asah1	64158.1	60063.9	69181.4	12973.1	20256.1	17047.2	12182.6	37928.3	10179.1	20977.4	55155	8810.83		15	15	41.6
sp|Q9QWY8-2|ASAP1_MOUSE Isoform 2 of Arf-GAP with SH3 domain, ANK repeat and PH domain-containing protein 1 OS=Mus musculus OX=10090 GN=Asap1;sp|Q9QWY8-4|ASAP1_MOUSE Isoform 4 of Arf-GAP with SH3 domain, ANK repeat and PH domain-containing protein 1 OS=Mus	Q9QWY8-2;Q9QWY8-4;Q9QWY8-3;Q9QWY8	Arf-GAP with SH3 domain, ANK repeat and PH domain-containing protein 1	Asap1	2062.53	44778.1	966.568	93.9769					478.731					7	6	8.6
sp|Q8K0L0-2|ASB2_MOUSE Isoform 2 of Ankyrin repeat and SOCS box protein 2 OS=Mus musculus OX=10090 GN=Asb2;sp|Q8K0L0|ASB2_MOUSE Ankyrin repeat and SOCS box protein 2 OS=Mus musculus OX=10090 GN=Asb2 PE=1 SV=1	Q8K0L0-2;Q8K0L0	Ankyrin repeat and SOCS box protein 2	Asb2			1430.35					155.792			193.754	120.342		2	2	5.8
sp|Q9WV72|ASB3_MOUSE Ankyrin repeat and SOCS box protein 3 OS=Mus musculus OX=10090 GN=Asb3 PE=1 SV=2	Q9WV72	Ankyrin repeat and SOCS box protein 3	Asb3	255.049		1093.25											3	3	7.6
sp|Q91ZU1|ASB6_MOUSE Ankyrin repeat and SOCS box protein 6 OS=Mus musculus OX=10090 GN=Asb6 PE=1 SV=1	Q91ZU1	Ankyrin repeat and SOCS box protein 6	Asb6	11977.4	6976.45	16418.2	18414.6	21597.1	13951.8	22183.4	19639.6	9805.85	15209.7	8801.43	1730.9		11	11	42.1
sp|Q9D8Z1|ASCC1_MOUSE Activating signal cointegrator 1 complex subunit 1 OS=Mus musculus OX=10090 GN=Ascc1 PE=1 SV=1	Q9D8Z1	Activating signal cointegrator 1 complex subunit 1	Ascc1	1775.55	1946.45	4791.41	3358.33	3661.32	6389.32	1932.82	4500.56	2288.82	4319.57	656.827	585.753		6	6	26.4
sp|Q91WR3-3|ASCC2_MOUSE Isoform 3 of Activating signal cointegrator 1 complex subunit 2 OS=Mus musculus OX=10090 GN=Ascc2;sp|Q91WR3|ASCC2_MOUSE Activating signal cointegrator 1 complex subunit 2 OS=Mus musculus OX=10090 GN=Ascc2 PE=1 SV=1;sp|Q91WR3-2|ASCC2	Q91WR3-3;Q91WR3;Q91WR3-2	Activating signal cointegrator 1 complex subunit 2	Ascc2	2123.29	932.378	7459.52	4945.23	5965.43	1356.49	7723.32	6747.31	3161.15	4555.7	3303.93	1485.12		12	12	21.2
sp|E9PZJ8|ASCC3_MOUSE Activating signal cointegrator 1 complex subunit 3 OS=Mus musculus OX=10090 GN=Ascc3 PE=1 SV=1	E9PZJ8	Activating signal cointegrator 1 complex subunit 3	Ascc3	2628.91	2343.45	6738.21	4656.86	5174.37	7758.26	5314.25	7765.96	4466.08	6219.17	9253.85	1933.1		48	48	32.6
sp|Q9CQE6|ASF1A_MOUSE Histone chaperone ASF1A OS=Mus musculus OX=10090 GN=Asf1a PE=1 SV=1	Q9CQE6	Histone chaperone ASF1A	Asf1a	5117.4	7132.02	12023.3	10998.5	5550.54	5007.6	11150.8	13899.9	16958.8	20254.1	26271.2	10830.1		7	6	48
sp|Q9DAP7|ASF1B_MOUSE Histone chaperone ASF1B OS=Mus musculus OX=10090 GN=Asf1b PE=1 SV=1	Q9DAP7	Histone chaperone ASF1B	Asf1b	112141	63517.8	85870.2	116596	82828	74714.8	41178.8	112476	78985.9	107616	146013	88871		5	5	55
sp|Q91X20|ASH2L_MOUSE Set1/Ash2 histone methyltransferase complex subunit ASH2 OS=Mus musculus OX=10090 GN=Ash2l PE=1 SV=1	Q91X20	Set1/Ash2 histone methyltransferase complex subunit ASH2	Ash2l	41115.5	30970.2	28653.4	24328.4	30990.8	35366.5	30625.1	48238.9	33580.4	32557.5	60867.7	20107.2		23	23	45.6
sp|Q91YI0|ARLY_MOUSE Argininosuccinate lyase OS=Mus musculus OX=10090 GN=Asl PE=1 SV=1	Q91YI0	Argininosuccinate lyase	Asl	29442.9	19057.8	46776.6	31234.6	45358.2	34256.8	44175.9	61551.5	24892	62264.8	49252.8	11945.6		20	20	44.2
sp|O54984|GET3_MOUSE ATPase GET3 OS=Mus musculus OX=10090 GN=Get3 PE=1 SV=2	O54984	ATPase Asna1	Asna1	148657	94695.4	187425	108775	138021	102192	94676.5	109249	80663.2	113778	170621	64838.1		13	13	48
sp|Q61024|ASNS_MOUSE Asparagine synthetase [glutamine-hydrolyzing] OS=Mus musculus OX=10090 GN=Asns PE=1 SV=3	Q61024	Asparagine synthetase [glutamine-hydrolyzing]	Asns	127011	129828	162689	113475	137655	71241.2	107308	177716	91512.7	117963	225176	59752.7		28	28	61.9
sp|Q8BSY0|ASPH_MOUSE Aspartyl/asparaginyl beta-hydroxylase OS=Mus musculus OX=10090 GN=Asph PE=1 SV=1	Q8BSY0	Aspartyl/asparaginyl beta-hydroxylase	Asph	92.4505	392.193	1633.89	622.1	413.346	929.626	1044.75	1101.71	775.9	675.319	831.571	1499.97		8	8	13.9
sp|Q8CJ27|ASPM_MOUSE Abnormal spindle-like microcephaly-associated protein homolog OS=Mus musculus OX=10090 GN=Aspm PE=1 SV=2;sp|Q8CJ27-2|ASPM_MOUSE Isoform 2 of Abnormal spindle-like microcephaly-associated protein homolog OS=Mus musculus OX=10090 GN=Aspm	Q8CJ27;Q8CJ27-2	Abnormal spindle-like microcephaly-associated protein homolog	Aspm	221.238	37.0906	407.624	70.6068	34.1549	207.11	682.776	175.131		1062.6	73.8796	199.24		13	13	6.2
sp|Q8VBT9|ASPC1_MOUSE Tether containing UBX domain for GLUT4 OS=Mus musculus OX=10090 GN=Aspscr1 PE=1 SV=1;sp|Q8VBT9-2|ASPC1_MOUSE Isoform 2 of Tether containing UBX domain for GLUT4 OS=Mus musculus OX=10090 GN=Aspscr1;sp|Q8VBT9-3|ASPC1_MOUSE Isoform 3 of	Q8VBT9;Q8VBT9-2;Q8VBT9-3	Tether containing UBX domain for GLUT4	Aspscr1	22681.8	26803.5	36528.8	18732.4	16974.2	20012.3	25621.6	25107.7	13540.3	27275.9	24772.1	6980.71		19	19	54.7
sp|Q8C0M9|ASGL1_MOUSE Isoaspartyl peptidase/L-asparaginase OS=Mus musculus OX=10090 GN=Asrgl1 PE=1 SV=1	Q8C0M9	Isoaspartyl peptidase/L-asparaginase;Isoaspartyl peptidase/L-asparaginase alpha chain;Isoaspartyl peptidase/L-asparaginase beta chain	Asrgl1	54123.5	71584.5	90820.8	42214.7	48144.4	39028.3	58842.3	69914.1	45550.5	63932.5	67078.4	20933.4		11	11	50.9
sp|P16460|ASSY_MOUSE Argininosuccinate synthase OS=Mus musculus OX=10090 GN=Ass1 PE=1 SV=1	P16460	Argininosuccinate synthase	Ass1	227041	212038	445474	223674	494469	217643	320166	355223	277313	442519	406024	151057		27	27	74
sp|Q8QZV7|INT13_MOUSE Integrator complex subunit 13 OS=Mus musculus OX=10090 GN=IntS13 PE=1 SV=2	Q8QZV7	Protein asunder homolog	Asun	10737.2	9267.11	20416.8	8967.9	14797.4	28260.3	19446.1	22363.3	12772.3	18689.7	30952.2	10415.4		26	26	48.8
sp|Q9D5T0|ATAD1_MOUSE ATPase family AAA domain-containing protein 1 OS=Mus musculus OX=10090 GN=Atad1 PE=1 SV=1	Q9D5T0	ATPase family AAA domain-containing protein 1	Atad1	93698.1	82597.8	106630	98166	77121.5	90817	90611.5	149414	103151	67719.4	165228	98734		12	12	48.2
sp|Q8CDM1|ATAD2_MOUSE ATPase family AAA domain-containing protein 2 OS=Mus musculus OX=10090 GN=Atad2 PE=1 SV=1	Q8CDM1	ATPase family AAA domain-containing protein 2	Atad2	19949	20198.6	24556.9	17840.5	12537.7	16237.3	21648.7	19282.2	14758.9	25182.9	31338.2	9793.11		42	39	56.1
tr|E9Q166|E9Q166_MOUSE ATPase family, AAA domain-containing 2B OS=Mus musculus OX=10090 GN=Atad2b PE=1 SV=1	E9Q166		Atad2b	3971.96	4274.23	1776.52	2204.78	5285.33	3922.47	3042.74	2654.99	2026.82	5701.05	7207.27	2795.79		27	27	25.8
sp|Q925I1|ATAD3_MOUSE ATPase family AAA domain-containing protein 3 OS=Mus musculus OX=10090 GN=Atad3 PE=1 SV=1;sp|Q925I1-2|ATAD3_MOUSE Isoform 2 of ATPase family AAA domain-containing protein 3 OS=Mus musculus OX=10090 GN=Atad3	Q925I1;Q925I1-2	ATPase family AAA domain-containing protein 3	Atad3	109950	70830	74204.7	114687	117305	121739	92916.6	124417	87975.1	109715	117295	94453.8		34	34	58.4
sp|Q4QY64|ATAD5_MOUSE ATPase family AAA domain-containing protein 5 OS=Mus musculus OX=10090 GN=Atad5 PE=1 SV=1;sp|Q4QY64-2|ATAD5_MOUSE Isoform 2 of ATPase family AAA domain-containing protein 5 OS=Mus musculus OX=10090 GN=Atad5	Q4QY64;Q4QY64-2	ATPase family AAA domain-containing protein 5	Atad5	4463.09	5561.13	5338.31	3060.96	3828.38	5968.76	4263.93	3917.16	2228.49	6464.29	2424.79	1945.89		44	44	31.9
sp|Q9Z2A5-2|ATE1_MOUSE Isoform ATE1-2 of Arginyl-tRNA--protein transferase 1 OS=Mus musculus OX=10090 GN=Ate1;sp|Q9Z2A5|ATE1_MOUSE Arginyl-tRNA--protein transferase 1 OS=Mus musculus OX=10090 GN=Ate1 PE=1 SV=2	Q9Z2A5-2;Q9Z2A5	Arginyl-tRNA--protein transferase 1	Ate1	2374.11	3090.7	10663.2	5848.44	2258.09	4608.8	8583.6	10844.7	7940.24	7310.53	10460.2	1309.16		8	8	28.3
sp|P81269|ATF1_MOUSE Cyclic AMP-dependent transcription factor ATF-1 OS=Mus musculus OX=10090 GN=Atf1 PE=1 SV=1	P81269	Cyclic AMP-dependent transcription factor ATF-1	Atf1	2193.51	1715.31	2311.6	2185.86		7403.03	1221.68	4127.05	3057.57	2785.1	4874.19	5169.29		2	2	16
sp|P16951-2|ATF2_MOUSE Isoform 2 of Cyclic AMP-dependent transcription factor ATF-2 OS=Mus musculus OX=10090 GN=Atf2;sp|P16951|ATF2_MOUSE Cyclic AMP-dependent transcription factor ATF-2 OS=Mus musculus OX=10090 GN=Atf2 PE=1 SV=2;sp|P16951-3|ATF2_MOUSE Isof	P16951-2;P16951;P16951-3	Cyclic AMP-dependent transcription factor ATF-2	Atf2	8507.36	9755.74	13365.9	4585.26	4753.52	8005.69	6215.76	13237	6388.49	3530.68	8074.66	2737.27		6	6	33.2
sp|Q8R0S1|ATF7_MOUSE Cyclic AMP-dependent transcription factor ATF-7 OS=Mus musculus OX=10090 GN=Atf7 PE=2 SV=1	Q8R0S1	Cyclic AMP-dependent transcription factor ATF-7	Atf7	15819.6	10631.9	13032.1	6136.52	10024.1	12786.4	8098.92	10552.3	7487.56	9451.83	17692	7541.15		7	6	22.3
sp|Q7TT18|MCAF1_MOUSE Activating transcription factor 7-interacting protein 1 OS=Mus musculus OX=10090 GN=Atf7ip PE=1 SV=1	Q7TT18	Activating transcription factor 7-interacting protein 1	Atf7ip	6429.06	2367.43	5220.86	2170.14	4232.51	3665.17	2815.1	2971.05	1337.14	3565.94	4738.76	1605.89		21	21	27.3
sp|Q8R1P4|ATG10_MOUSE Ubiquitin-like-conjugating enzyme ATG10 OS=Mus musculus OX=10090 GN=Atg10 PE=1 SV=1	Q8R1P4	Ubiquitin-like-conjugating enzyme ATG10	Atg10	216.287	318.189	360.9			186.677		374.724			698.82			1	1	8.8
sp|Q9D8Z6|ATGA1_MOUSE Autophagy-related protein 101 OS=Mus musculus OX=10090 GN=Atg101 PE=1 SV=1	Q9D8Z6	Autophagy-related protein 101	Atg101	932.944	1580.55	1471.57	903.377		787.601		734.195	724.786					3	3	18.3
sp|Q9CQY1|ATG12_MOUSE Ubiquitin-like protein ATG12 OS=Mus musculus OX=10090 GN=Atg12 PE=1 SV=1	Q9CQY1	Ubiquitin-like protein ATG12	Atg12			2041.92	7702.98		4791.79			727.481					1	1	7.1
sp|Q91YI1-2|ATG13_MOUSE Isoform 2 of Autophagy-related protein 13 OS=Mus musculus OX=10090 GN=Atg13;sp|Q91YI1|ATG13_MOUSE Autophagy-related protein 13 OS=Mus musculus OX=10090 GN=Atg13 PE=1 SV=2	Q91YI1-2;Q91YI1	Autophagy-related protein 13	Atg13	921.407	427.161								380.939				2	2	9
sp|Q8C0J2|A16L1_MOUSE Autophagy-related protein 16-1 OS=Mus musculus OX=10090 GN=Atg16l1 PE=1 SV=1;sp|Q8C0J2-2|A16L1_MOUSE Isoform 2 of Autophagy-related protein 16-1 OS=Mus musculus OX=10090 GN=Atg16l1;sp|Q8C0J2-5|A16L1_MOUSE Isoform 5 of Autophagy-relate	Q8C0J2;Q8C0J2-2;Q8C0J2-5;Q8C0J2-3;Q8C0J2-4	Autophagy-related protein 16-1	Atg16l1	5493.99	5587.06	10806.8	4630.16	7412.94	7116.33	7476.39	13236.9	4001.2	8935.25	6517.55	3244.26		15	15	36.1
sp|Q6P4T0|ATG2A_MOUSE Autophagy-related protein 2 homolog A OS=Mus musculus OX=10090 GN=Atg2a PE=1 SV=2	Q6P4T0	Autophagy-related protein 2 homolog A	Atg2a	776.888	246.972	1044.9	417.816	577.357	568.952	886.791	1301.11	993.822	891.147	1076.77	259.181		14	14	11
sp|Q80XK6|ATG2B_MOUSE Autophagy-related protein 2 homolog B OS=Mus musculus OX=10090 GN=Atg2b PE=1 SV=3	Q80XK6	Autophagy-related protein 2 homolog B	Atg2b	1495.27	743.28	2038.8	1109.46	1837.61	1698.4	2048.22	2589.26	1428.99	2426.61	2521.14	728.851		26	22	18.7
sp|Q9CPX6|ATG3_MOUSE Ubiquitin-like-conjugating enzyme ATG3 OS=Mus musculus OX=10090 GN=Atg3 PE=1 SV=1	Q9CPX6	Ubiquitin-like-conjugating enzyme ATG3	Atg3	29990	22484.8	26041.7	35960.8	87899	55720.4	41148.6	59882.7	29743.9	55605.4	40019.5	10612.2		11	11	46.8
sp|Q8C9S8|ATG4A_MOUSE Cysteine protease ATG4A OS=Mus musculus OX=10090 GN=Atg4a PE=2 SV=2	Q8C9S8	Cysteine protease ATG4A	Atg4a	3957.19		1890.31	2628.48		2159.94	3962.61	1307.95		826.155	1367.6	348.628		6	6	23
sp|Q8BGE6|ATG4B_MOUSE Cysteine protease ATG4B OS=Mus musculus OX=10090 GN=Atg4b PE=1 SV=2	Q8BGE6	Cysteine protease ATG4B	Atg4b	19447.1	13047.1	21018.4	15041.7	10940.4	13698.2	9722.4	25418.4	9268.91	12142.5	19225.7	6099.08		11	11	42
sp|Q99J83|ATG5_MOUSE Autophagy protein 5 OS=Mus musculus OX=10090 GN=Atg5 PE=1 SV=1	Q99J83	Autophagy protein 5	Atg5	26655.9	20824.1	32585.7	32922.9	19212.8	23422	20197.3	21444.6	24306.5	23869.6	37086.5	11166.2		9	9	42.2
sp|Q9D906|ATG7_MOUSE Ubiquitin-like modifier-activating enzyme ATG7 OS=Mus musculus OX=10090 GN=Atg7 PE=1 SV=1	Q9D906	Ubiquitin-like modifier-activating enzyme ATG7	Atg7	11588.7	10364.9	16910.8	8943.08	15367.4	13285.9	13509.3	25036	11134.5	18961	28882.1	6442.87		20	20	40
sp|Q68FE2|ATG9A_MOUSE Autophagy-related protein 9A OS=Mus musculus OX=10090 GN=Atg9a PE=1 SV=1	Q68FE2	Autophagy-related protein 9A	Atg9a	598.256	540.608			448.604	181.991								2	2	7.3
sp|Q8BP56|PGGHG_MOUSE Protein-glucosylgalactosylhydroxylysine glucosidase OS=Mus musculus OX=10090 GN=Pgghg PE=1 SV=1;sp|Q8BP56-3|PGGHG_MOUSE Isoform 3 of Protein-glucosylgalactosylhydroxylysine glucosidase OS=Mus musculus OX=10090 GN=Pgghg	Q8BP56;Q8BP56-3	Acid trehalase-like protein 1	Athl1	2859.25	3812.94	7165.07	4458.36	2859.89	1534.15	2608.62	12943	4208.64	2284.37	14071.8	1473.8		9	2	24.2
sp|Q9CWJ9|PUR9_MOUSE Bifunctional purine biosynthesis protein ATIC OS=Mus musculus OX=10090 GN=Atic PE=1 SV=2	Q9CWJ9	Bifunctional purine biosynthesis protein PURH;Phosphoribosylaminoimidazolecarboxamide formyltransferase;IMP cyclohydrolase	Atic	819856	580494	1.03125e+06	636247	778099	580157	727684	1.06917e+06	729810	673128	1.17961e+06	565778		36	36	75.5
sp|Q6PA06|ATLA2_MOUSE Atlastin-2 OS=Mus musculus OX=10090 GN=Atl2 PE=1 SV=1;sp|Q6PA06-2|ATLA2_MOUSE Isoform 2 of Atlastin-2 OS=Mus musculus OX=10090 GN=Atl2	Q6PA06;Q6PA06-2	Atlastin-2	Atl2	12199.5	8496.39	7037.22	16926.1	18603.6	14027.8	16545.6	17365.6	5358.91	21589.9	6745.48	15085.2		19	18	42.9
sp|Q91YH5|ATLA3_MOUSE Atlastin-3 OS=Mus musculus OX=10090 GN=Atl3 PE=1 SV=1;sp|Q91YH5-2|ATLA3_MOUSE Isoform 2 of Atlastin-3 OS=Mus musculus OX=10090 GN=Atl3	Q91YH5;Q91YH5-2	Atlastin-3	Atl3	102126	82769.3	111912	158329	118859	160506	143885	229637	147604	162643	166954	114887		27	26	62.8
sp|Q62388|ATM_MOUSE Serine-protein kinase ATM OS=Mus musculus OX=10090 GN=Atm PE=1 SV=2	Q62388	Serine-protein kinase ATM	Atm	1409.45	659.783	3000.22	1331.25	1294.08	1405.4	1105.88	2604.18	792.92	1393.65	2697.18	576.518		32	32	16.4
sp|O35126|ATN1_MOUSE Atrophin-1 OS=Mus musculus OX=10090 GN=Atn1 PE=1 SV=1	O35126	Atrophin-1	Atn1	386.335		272.348			550.008	500.998	1188		1013.68	1850.48	378.777		4	4	7
sp|O08997|ATOX1_MOUSE Copper transport protein ATOX1 OS=Mus musculus OX=10090 GN=Atox1 PE=1 SV=1	O08997	Copper transport protein ATOX1	Atox1	1.37378e+06	1.05829e+06	2.30052e+06	1.22381e+06	1.17734e+06	1.17413e+06	1.60396e+06	1.31385e+06	1.00955e+06	1.86924e+06	1.50425e+06	489472		6	6	85.3
sp|O54827|AT10A_MOUSE Probable phospholipid-transporting ATPase VA OS=Mus musculus OX=10090 GN=Atp10a PE=1 SV=4	O54827	Probable phospholipid-transporting ATPase VA	Atp10a	565.87	759.451	610.223		1294.37	358.439	1844.88	1151.84		1277.98	1748.1	472.318		10	10	13.2
tr|Q6DFW5|Q6DFW5_MOUSE Phospholipid-transporting ATPase OS=Mus musculus OX=10090 GN=Atp11b PE=1 SV=1;tr|A0A0G2JE89|A0A0G2JE89_MOUSE Phospholipid-transporting ATPase (Fragment) OS=Mus musculus OX=10090 GN=Atp11b PE=1 SV=1	Q6DFW5;A0A0G2JE89	Phospholipid-transporting ATPase	Atp11b	19101.2	22543.3	19716.7	24447.4	31037.7	24242.5	20281.9	26600	10931.9	26676.2	29668.5	7649.8		38	37	44.5
sp|Q9QZW0-2|AT11C_MOUSE Isoform 2 of Phospholipid-transporting ATPase 11C OS=Mus musculus OX=10090 GN=Atp11c;sp|Q9QZW0|AT11C_MOUSE Phospholipid-transporting ATPase 11C OS=Mus musculus OX=10090 GN=Atp11c PE=1 SV=2	Q9QZW0-2;Q9QZW0	Phospholipid-transporting ATPase 11C	Atp11c	2705.15	2671.38	2722.28	1915.8	1146.61	2426.74	1900.87	4366.48	1441.74	3967.81	3032.85	1936.63		12	12	14.7
sp|Q9EPE9|AT131_MOUSE Manganese-transporting ATPase 13A1 OS=Mus musculus OX=10090 GN=Atp13a1 PE=1 SV=2	Q9EPE9	Manganese-transporting ATPase 13A1	Atp13a1	36448.1	33850.7	31449.4	45169.9	54302.1	61042	46746.4	50067.4	33992.7	47980.7	51046.5	36937		45	45	48.4
sp|Q5XF89|AT133_MOUSE Probable cation-transporting ATPase 13A3 OS=Mus musculus OX=10090 GN=Atp13a3 PE=1 SV=1;sp|Q5XF89-2|AT133_MOUSE Isoform 2 of Probable cation-transporting ATPase 13A3 OS=Mus musculus OX=10090 GN=Atp13a3	Q5XF89;Q5XF89-2	Probable cation-transporting ATPase 13A3	Atp13a3	4424.74	4478.04	1695.04	2762.46	2649.87	2601.02	1700.9	4872.72	2036.89	1918.3	3807.58	2199.63		16	16	21.1
sp|Q8VDN2|AT1A1_MOUSE Sodium/potassium-transporting ATPase subunit alpha-1 OS=Mus musculus OX=10090 GN=Atp1a1 PE=1 SV=1	Q8VDN2	Sodium/potassium-transporting ATPase subunit alpha-1	Atp1a1	372505	491535	338758	311729	407133	321616	357237	363370	266334	341854	473536	270777		44	30	47.1
sp|P97370|AT1B3_MOUSE Sodium/potassium-transporting ATPase subunit beta-3 OS=Mus musculus OX=10090 GN=Atp1b3 PE=1 SV=1	P97370	Sodium/potassium-transporting ATPase subunit beta-3	Atp1b3	182069	226217	213918	178706	237498	318555	180944	298730	245596	273671	442303	86741.6		20	20	54.7
sp|O55143|AT2A2_MOUSE Sarcoplasmic/endoplasmic reticulum calcium ATPase 2 OS=Mus musculus OX=10090 GN=Atp2a2 PE=1 SV=2;sp|O55143-2|AT2A2_MOUSE Isoform 2 of Sarcoplasmic/endoplasmic reticulum calcium ATPase 2 OS=Mus musculus OX=10090 GN=Atp2a2	O55143;O55143-2	Sarcoplasmic/endoplasmic reticulum calcium ATPase 2	Atp2a2	215117	227784	209720	261472	367380	264571	304691	311711	173518	363916	219038	131283		52	37	51.7
sp|Q64518|AT2A3_MOUSE Sarcoplasmic/endoplasmic reticulum calcium ATPase 3 OS=Mus musculus OX=10090 GN=Atp2a3 PE=1 SV=3;sp|Q64518-3|AT2A3_MOUSE Isoform SERCA3C of Sarcoplasmic/endoplasmic reticulum calcium ATPase 3 OS=Mus musculus OX=10090 GN=Atp2a3;sp|Q645	Q64518;Q64518-3;Q64518-2	Sarcoplasmic/endoplasmic reticulum calcium ATPase 3	Atp2a3	53294.3	60318.4	44842.2	53718.2	76411.3	71882	61375	71282.1	68868.8	65188.9	67092.6	37674.1		35	32	46.8
sp|G5E829|AT2B1_MOUSE Plasma membrane calcium-transporting ATPase 1 OS=Mus musculus OX=10090 GN=Atp2b1 PE=1 SV=1	G5E829	Plasma membrane calcium-transporting ATPase 1	Atp2b1	39668.7	47721	34916.6	48506.7	51516.5	50107.7	53518.8	63567	50646.6	64758.8	107364	28235.7		41	27	40.5
sp|Q6Q477|AT2B4_MOUSE Plasma membrane calcium-transporting ATPase 4 OS=Mus musculus OX=10090 GN=Atp2b4 PE=1 SV=1;sp|Q6Q477-2|AT2B4_MOUSE Isoform 2 of Plasma membrane calcium-transporting ATPase 4 OS=Mus musculus OX=10090 GN=Atp2b4	Q6Q477;Q6Q477-2	Calcium-transporting ATPase	Atp2b4	17635.9	39618	17850.3	19172.9	41951.1	22754.5	19339	28095.9	18827.7	20981.8	40257.8	10952.9		19	18	33.1
sp|Q80XR2|AT2C1_MOUSE Calcium-transporting ATPase type 2C member 1 OS=Mus musculus OX=10090 GN=Atp2c1 PE=1 SV=2	Q80XR2	Calcium-transporting ATPase type 2C member 1	Atp2c1	4224.07	4521.65	1711.62	3006.46	4239.51	2722.3	2840.54	3130.06	754.306	3684.65	1647.85	3129.62		9	8	16.1
sp|Q03265|ATPA_MOUSE ATP synthase subunit alpha, mitochondrial OS=Mus musculus OX=10090 GN=Atp5f1a PE=1 SV=1	Q03265	ATP synthase subunit alpha, mitochondrial	Atp5a1	3.80716e+06	3.5998e+06	2.78326e+06	3.94449e+06	5.20855e+06	3.72425e+06	4.23314e+06	4.35353e+06	3.50275e+06	4.78053e+06	6.05257e+06	2.8159e+06		39	39	67.6
sp|P56480|ATPB_MOUSE ATP synthase subunit beta, mitochondrial OS=Mus musculus OX=10090 GN=Atp5f1b PE=1 SV=2	P56480	ATP synthase subunit beta, mitochondrial	Atp5b	3.99896e+06	3.75462e+06	3.6433e+06	4.23694e+06	5.84637e+06	4.07449e+06	4.78018e+06	5.10017e+06	4.24908e+06	5.52139e+06	7.31121e+06	3.45882e+06		28	28	77.3
sp|Q91VR2|ATPG_MOUSE ATP synthase subunit gamma, mitochondrial OS=Mus musculus OX=10090 GN=Atp5f1c PE=1 SV=1	Q91VR2	ATP synthase subunit gamma, mitochondrial	Atp5c1	528250	660242	709644	612188	590977	682808	500600	680947	509294	560876	608564	534862		13	13	53
sp|Q9D3D9|ATPD_MOUSE ATP synthase subunit delta, mitochondrial OS=Mus musculus OX=10090 GN=Atp5f1d PE=1 SV=1	Q9D3D9	ATP synthase subunit delta, mitochondrial	Atp5d	340950	848578	776927	527968	1.59218e+06	1.09418e+06	1.24319e+06	1.55283e+06	594833	1.55319e+06	1.84476e+06	439729		3	3	37.5
sp|Q9CQQ7|AT5F1_MOUSE ATP synthase F(0) complex subunit B1, mitochondrial OS=Mus musculus OX=10090 GN=Atp5pb PE=1 SV=1	Q9CQQ7	ATP synthase F(0) complex subunit B1, mitochondrial	Atp5f1	268332	287471	175184	283728	209070	311088	407062	412189	290438	445205	468772	293062		18	18	53.9
sp|Q9DCX2|ATP5H_MOUSE ATP synthase subunit d, mitochondrial OS=Mus musculus OX=10090 GN=Atp5pd PE=1 SV=3	Q9DCX2	ATP synthase subunit d, mitochondrial	Atp5h	1.1117e+06	1.55016e+06	1.3343e+06	1.058e+06	1.96907e+06	1.82954e+06	1.49097e+06	2.30754e+06	1.99797e+06	2.34493e+06	1.99981e+06	1.05786e+06		15	15	77.6
sp|Q06185|ATP5I_MOUSE ATP synthase subunit e, mitochondrial OS=Mus musculus OX=10090 GN=Atp5me PE=1 SV=2	Q06185	ATP synthase subunit e, mitochondrial	Atp5i	351301	545722	82940.5	664591	425534	1.15226e+06	758797	195468	1.6612e+06	881818	2.24922e+06	461602		6	6	67.6
sp|P97450|ATP5J_MOUSE ATP synthase-coupling factor 6, mitochondrial OS=Mus musculus OX=10090 GN=Atp5pf PE=1 SV=1	P97450	ATP synthase-coupling factor 6, mitochondrial	Atp5j	381017	560949	1.0791e+06	350153	774615	836954	961336	2.47466e+06	1.42178e+06	1.80526e+06	2.44089e+06	399951		7	7	44.4
sp|P56135|ATPK_MOUSE ATP synthase subunit f, mitochondrial OS=Mus musculus OX=10090 GN=Atp5mf PE=1 SV=3	P56135	ATP synthase subunit f, mitochondrial	Atp5j2	711565	798952	693051	685303	736233	560985	403362	486651	532321	489417	390363	784901		2	2	26.1
sp|Q9CPQ8|ATP5L_MOUSE ATP synthase subunit g, mitochondrial OS=Mus musculus OX=10090 GN=Atp5mg PE=1 SV=1	Q9CPQ8	ATP synthase subunit g, mitochondrial	Atp5l	597674	685583	776581	601008	430907	632041	398704	587878	255313	505600	280832	252102		4	4	40.8
sp|Q9DB20|ATPO_MOUSE ATP synthase subunit O, mitochondrial OS=Mus musculus OX=10090 GN=Atp5po PE=1 SV=1	Q9DB20	ATP synthase subunit O, mitochondrial	Atp5o	795721	790512	1.03883e+06	913869	755263	1.04039e+06	854546	1.20447e+06	834381	953758	1.29694e+06	1.08956e+06		10	10	58.2
sp|Q9D7K5|DMAC2_MOUSE Distal membrane-arm assembly complex protein 2 OS=Mus musculus OX=10090 GN=Dmac2 PE=1 SV=1	Q9D7K5	ATP synthase subunit s-like protein	Atp5sl	1195.86	1689.82	1366.65	3057.22	3216.81	3368.61	3746.08	1973.49	927.638	1129.75	4862.11	2806.17		5	5	31
sp|Q9R1Q9|VAS1_MOUSE V-type proton ATPase subunit S1 OS=Mus musculus OX=10090 GN=Atp6ap1 PE=1 SV=1	Q9R1Q9	V-type proton ATPase subunit S1	Atp6ap1	8163.68	6803.57	6913.52	5451.2	13433	9690.58	8095.1	9544.68	11299.1	10592.1	5904.84	5361.1		8	8	27.6
sp|Q9CYN9|RENR_MOUSE Renin receptor OS=Mus musculus OX=10090 GN=Atp6ap2 PE=1 SV=2	Q9CYN9	Renin receptor	Atp6ap2	12190.2	9257.7	13581.4	5311.87	9988.22	6339.38	9180.22	7462.32	9978.82	7849.98	7678.62	13438.4		8	8	29.7
sp|Q9Z1G4-3|VPP1_MOUSE Isoform A1-III of V-type proton ATPase 116 kDa subunit a1 OS=Mus musculus OX=10090 GN=Atp6v0a1;sp|Q9Z1G4-2|VPP1_MOUSE Isoform A1-I of V-type proton ATPase 116 kDa subunit a1 OS=Mus musculus OX=10090 GN=Atp6v0a1;sp|Q9Z1G4|VPP1_MOUSE V	Q9Z1G4-3;Q9Z1G4-2;Q9Z1G4	V-type proton ATPase 116 kDa subunit a isoform 1	Atp6v0a1	2250.08	1072.22		2285	1787.97	680.803	1514.36	590.786	884.76	2189.31	4107.77	188.627		10	10	14.9
sp|P15920|VPP2_MOUSE V-type proton ATPase 116 kDa subunit a2 OS=Mus musculus OX=10090 GN=Atp6v0a2 PE=1 SV=2	P15920	V-type proton ATPase 116 kDa subunit a isoform 2	Atp6v0a2	6236.65	10341.2	4627.61	5953.94	10441.4	6176.11	9364.94	6360.66	3155.87	6433.06	6940.73	3110.34		17	17	26.6
sp|P51863|VA0D1_MOUSE V-type proton ATPase subunit d 1 OS=Mus musculus OX=10090 GN=Atp6v0d1 PE=1 SV=2	P51863	V-type proton ATPase subunit d 1	Atp6v0d1	64669.6	59030	91847.3	84480.6	43694.8	84676.6	96614.4	120791	73490.6	62831.5	168090	39503.2		13	13	48.4
sp|P50516|VATA_MOUSE V-type proton ATPase catalytic subunit A OS=Mus musculus OX=10090 GN=Atp6v1a PE=1 SV=2;sp|P50516-2|VATA_MOUSE Isoform 2 of V-type proton ATPase catalytic subunit A OS=Mus musculus OX=10090 GN=Atp6v1a	P50516;P50516-2	V-type proton ATPase catalytic subunit A	Atp6v1a	108899	150593	189645	116512	186778	101677	154797	210211	123133	172634	263104	73042.6		34	34	66.1
sp|P62814|VATB2_MOUSE V-type proton ATPase subunit B, brain isoform OS=Mus musculus OX=10090 GN=Atp6v1b2 PE=1 SV=1	P62814	V-type proton ATPase subunit B, brain isoform	Atp6v1b2	149874	171609	124042	125676	235394	159809	194422	191089	144596	224705	242911	94217.8		26	26	74.6
sp|Q9Z1G3|VATC1_MOUSE V-type proton ATPase subunit C 1 OS=Mus musculus OX=10090 GN=Atp6v1c1 PE=1 SV=4	Q9Z1G3	V-type proton ATPase subunit C 1	Atp6v1c1	56809.6	52566.6	106104	45722.5	69256.3	71671.6	64002	104770	54283.1	72130.1	87439.5	17155.6		20	20	57.3
sp|P57746|VATD_MOUSE V-type proton ATPase subunit D OS=Mus musculus OX=10090 GN=Atp6v1d PE=1 SV=1	P57746	V-type proton ATPase subunit D	Atp6v1d	53352.4	42125.7	31935.5	45776.4	49970.5	33833.2	35593.2	34099.4	31735	31962.2	30370.6	33792.9		8	8	40.9
sp|P50518|VATE1_MOUSE V-type proton ATPase subunit E 1 OS=Mus musculus OX=10090 GN=Atp6v1e1 PE=1 SV=2	P50518	V-type proton ATPase subunit E 1	Atp6v1e1	67975.6	104319	126187	69408.1	142527	72387.2	111123	136348	81779.2	114838	129077	38445.1		14	14	57.5
sp|Q9D1K2|VATF_MOUSE V-type proton ATPase subunit F OS=Mus musculus OX=10090 GN=Atp6v1f PE=1 SV=2	Q9D1K2	V-type proton ATPase subunit F	Atp6v1f	108109	124573	117048	102595	108709	62918	77792.6	102072	67018.1	88231.6	243148	54770		8	8	68.1
sp|Q9CR51|VATG1_MOUSE V-type proton ATPase subunit G 1 OS=Mus musculus OX=10090 GN=Atp6v1g1 PE=1 SV=3	Q9CR51	V-type proton ATPase subunit G 1	Atp6v1g1	176551	198127	287184	194457	397833	214005	310331	435110	252195	179585	365821	185749		5	5	71.2
sp|Q8BVE3|VATH_MOUSE V-type proton ATPase subunit H OS=Mus musculus OX=10090 GN=Atp6v1h PE=1 SV=1	Q8BVE3	V-type proton ATPase subunit H	Atp6v1h	23946.2	17181.9	29861.7	24830.6	19744.9	12861.1	46071.1	52103.6	33407	30470.5	70638	27434.2		17	17	46.2
sp|Q64430|ATP7A_MOUSE Copper-transporting ATPase 1 OS=Mus musculus OX=10090 GN=Atp7a PE=1 SV=3	Q64430	Copper-transporting ATPase 1	Atp7a	1889.31	466.156	114.992	130.373		609.972	959.627	954.478	365.853	289.281	1012.19			10	9	9.3
sp|P98199|AT8B2_MOUSE Phospholipid-transporting ATPase ID OS=Mus musculus OX=10090 GN=Atp8b2 PE=2 SV=2	P98199	Phospholipid-transporting ATPase ID	Atp8b2	9796.78	1623.89	1814.34	590.694	409.158	977.977	65.5128	3739.79	118.499	6183.4	4717.08	189.204		6	6	7.3
tr|A2ANX3|A2ANX3_MOUSE Phospholipid-transporting ATPase OS=Mus musculus OX=10090 GN=Atp8b4 PE=1 SV=1	A2ANX3	Phospholipid-transporting ATPase	Atp8b4	3565.42	3902.97	1432	2966.69	2688.92	4032.31	3653.06	4257.07	1687.65	2728.82	3975.62	1536.2		18	18	22
sp|P98195-2|ATP9B_MOUSE Isoform 2 of Probable phospholipid-transporting ATPase IIB OS=Mus musculus OX=10090 GN=Atp9b;sp|P98195|ATP9B_MOUSE Probable phospholipid-transporting ATPase IIB OS=Mus musculus OX=10090 GN=Atp9b PE=1 SV=4	P98195-2;P98195	Probable phospholipid-transporting ATPase IIB	Atp9b	1706.83	1288.32	2038.78	1952.09	3559.46	2560	2130.82	2584.72	2377.65	2803.35	4536.66	2963.79		16	13	20.2
sp|Q811I0|ATPF1_MOUSE ATP synthase mitochondrial F1 complex assembly factor 1 OS=Mus musculus OX=10090 GN=Atpaf1 PE=1 SV=1	Q811I0	ATP synthase mitochondrial F1 complex assembly factor 1	Atpaf1	1471.08	1130.3	3766.48	2957.34	1729.96	1965	917.421	5912.65	302.179	1322.91	9329.71	3712.68		7	7	27.2
sp|Q91YY4|ATPF2_MOUSE ATP synthase mitochondrial F1 complex assembly factor 2 OS=Mus musculus OX=10090 GN=Atpaf2 PE=1 SV=1	Q91YY4	ATP synthase mitochondrial F1 complex assembly factor 2	Atpaf2	15402.3	11898.8	29551.5	24862	7608.6	31165.2	19369.6	30571.2	15935.9	10831.2	52028.7	7419.91		12	12	48.4
sp|O35143|ATIF1_MOUSE ATPase inhibitor, mitochondrial OS=Mus musculus OX=10090 GN=ATP5IF1 PE=1 SV=2	O35143	ATPase inhibitor, mitochondrial	Atpif1	66827.8	49166.1	193974	16178.4	35398.1	45347.5	85741.4	392037	207346	41047.4	445958	22541.5		5	5	35.8
sp|Q9JKK8|ATR_MOUSE Serine/threonine-protein kinase ATR OS=Mus musculus OX=10090 GN=Atr PE=1 SV=2	Q9JKK8	Serine/threonine-protein kinase ATR	Atr	727.548	473.205	1209.12	923.512	1326.49	411.059	353.232	1446.38	489.266	630.919	711.787	195.597		21	21	12.2
sp|Q6PGD0|ARAID_MOUSE All-trans retinoic acid-induced differentiation factor OS=Mus musculus OX=10090 GN=Atraid PE=2 SV=2	Q6PGD0	All-trans retinoic acid-induced differentiation factor	Atraid	457.724	1623.09	1860.13		4946.29	1351.46	699.627	1563.01	1017.15	1928.55	850.595	277.621		2	2	8.1
sp|Q8BMG1|ATRIP_MOUSE ATR-interacting protein OS=Mus musculus OX=10090 GN=Atrip PE=1 SV=2	Q8BMG1	ATR-interacting protein	Atrip	3000.01	907.333	3258.36	2551.82	3839.86	1675.58	2321.15	2409.6	380.282	2179	2630.7	1453.96		11	11	22.5
sp|Q61687|ATRX_MOUSE Transcriptional regulator ATRX OS=Mus musculus OX=10090 GN=Atrx PE=1 SV=3	Q61687	Transcriptional regulator ATRX	Atrx	10386.9	17480.7	16141.8	12572.9	20018.2	18874.3	17715.4	22213.6	9332.78	17603.5	31118.1	7869.03		81	81	42.2
sp|P54254|ATX1_MOUSE Ataxin-1 OS=Mus musculus OX=10090 GN=Atxn1 PE=1 SV=2	P54254	Ataxin-1	Atxn1	3110.25	3023.96	2682.38	1553.16	2183.44	3823.09	703.541	2591.07	957.291	1597.7	3657.43	507.501		9	9	19.7
sp|P28658|ATX10_MOUSE Ataxin-10 OS=Mus musculus OX=10090 GN=Atxn10 PE=1 SV=2	P28658	Ataxin-10	Atxn10	79523.1	68617.5	89919.3	72455.1	134771	66218.9	84808.1	97558.7	70022.5	108349	101310	29989.3		22	22	53.3
sp|O70305|ATX2_MOUSE Ataxin-2 OS=Mus musculus OX=10090 GN=Atxn2 PE=1 SV=1;sp|O70305-2|ATX2_MOUSE Isoform 2 of Ataxin-2 OS=Mus musculus OX=10090 GN=Atxn2;sp|O70305-3|ATX2_MOUSE Isoform 3 of Ataxin-2 OS=Mus musculus OX=10090 GN=Atxn2	O70305;O70305-2;O70305-3	Ataxin-2	Atxn2	2606.11	1356.36	3427.32	1010.51	923.36	1737.78	852.04	4410.37	1058.39	1802.44	3693.25	936.429		15	15	16.3
sp|Q7TQH0-2|ATX2L_MOUSE Isoform 2 of Ataxin-2-like protein OS=Mus musculus OX=10090 GN=Atxn2l;sp|Q7TQH0-3|ATX2L_MOUSE Isoform 3 of Ataxin-2-like protein OS=Mus musculus OX=10090 GN=Atxn2l;sp|Q7TQH0|ATX2L_MOUSE Ataxin-2-like protein OS=Mus musculus OX=10090	Q7TQH0-2;Q7TQH0-3;Q7TQH0	Ataxin-2-like protein	Atxn2l	92753.6	93345.1	126301	62879.4	110599	84766.5	76935.8	89533.6	71809.3	119084	89272.9	52580.4		43	43	47.7
sp|Q9CVD2|ATX3_MOUSE Ataxin-3 OS=Mus musculus OX=10090 GN=Atxn3 PE=1 SV=2	Q9CVD2	Ataxin-3	Atxn3	2869.31	3860.44	8705.43	2156.2	6185.17	3125.77	2596.62	3781.82	4002.23	1690.32	8522.82	2263.47		9	9	45.4
sp|Q3UD01|A7L3B_MOUSE Ataxin-7-like protein 3B OS=Mus musculus OX=10090 GN=Atxn7l3b PE=1 SV=1	Q3UD01	Putative ataxin-7-like protein 3B	Atxn7l3b	24540.1	6407.1	28305.6	21757.6	93717	27301.3	85624.9	54087.1	26822.3	67713.1	37340.9	6168.93		3	3	44.3
tr|E9PUQ3|E9PUQ3_MOUSE NKAP domain-containing 1 OS=Mus musculus OX=10090 GN=Nkapd1 PE=1 SV=1;tr|D3YWF5|D3YWF5_MOUSE NKAP domain-containing 1 OS=Mus musculus OX=10090 GN=Nkapd1 PE=1 SV=1;tr|D3Z5E5|D3Z5E5_MOUSE NKAP domain-containing 1 (Fragment) OS=Mus musc	E9PUQ3;D3YWF5;D3Z5E5;D3YU88		AU019823	1637.76	1724.83	3389.75	582.62	137.446	1690.58	2466.63	828.435	2316.36	949.443	4229.61	1318.76		4	4	16.4
sp|Q9JLZ3|AUHM_MOUSE Methylglutaconyl-CoA hydratase, mitochondrial OS=Mus musculus OX=10090 GN=Auh PE=1 SV=1	Q9JLZ3	Methylglutaconyl-CoA hydratase, mitochondrial	Auh	38559	47400.9	29036.6	38692.9	75590.8	46801.2	18993.3	41464.2	21100.7	38583.9	31947.7	10382.4		9	9	29.3
sp|P70295|AUP1_MOUSE Ancient ubiquitous protein 1 OS=Mus musculus OX=10090 GN=Aup1 PE=1 SV=1	P70295	Ancient ubiquitous protein 1	Aup1	30393.2	26251.3	12425.1	26676	39502.6	47828.6	37613.3	36497.4	26823	36752.4	37088.1	39833.1		12	12	38.8
sp|P97477|AURKA_MOUSE Aurora kinase A OS=Mus musculus OX=10090 GN=Aurka PE=1 SV=1;sp|P97477-2|AURKA_MOUSE Isoform 2 of Aurora kinase A OS=Mus musculus OX=10090 GN=Aurka	P97477;P97477-2	Aurora kinase A	Aurka	8125.14	8083.02	10707.7	8645.39	9708.81	5180.95	4157.28	9875.97	13799.9	14402.3	12184.4	1866.31		8	8	32.2
sp|O70126|AURKB_MOUSE Aurora kinase B OS=Mus musculus OX=10090 GN=Aurkb PE=1 SV=2	O70126	Aurora kinase B	Aurkb	27067.6	21625.1	19887.2	30228.2	50339.3	26207.1	25342.7	15276.6	50384.8	45077.4	29627.8	53615		17	16	62.3
sp|Q9D9K3|AVEN_MOUSE Cell death regulator Aven OS=Mus musculus OX=10090 GN=Aven PE=1 SV=2	Q9D9K3	Cell death regulator Aven	Aven	44833.6	27491.6	36619.2	28469.8	48220.5	22821.7	46659.9	37939.6	21986	46942.3	50729	19255.7		13	13	54.1
sp|Q80U56|AVL9_MOUSE Late secretory pathway protein AVL9 homolog OS=Mus musculus OX=10090 GN=Avl9 PE=1 SV=2	Q80U56	Late secretory pathway protein AVL9 homolog	Avl9	2215.77	1297.54	4925.24	2339.78	1485.85	3172.73	3956.26	4831.04	1500.71	4342.88	6818.57	1199.22		12	12	26.8
sp|Q9D7H4|AVPI1_MOUSE Arginine vasopressin-induced protein 1 OS=Mus musculus OX=10090 GN=Avpi1 PE=2 SV=1	Q9D7H4	Arginine vasopressin-induced protein 1	Avpi1			911.563				900.028	1663.36						1	1	14.8
sp|O35625-2|AXIN1_MOUSE Isoform 2 of Axin-1 OS=Mus musculus OX=10090 GN=Axin1;sp|O35625|AXIN1_MOUSE Axin-1 OS=Mus musculus OX=10090 GN=Axin1 PE=1 SV=3	O35625-2;O35625	Axin-1	Axin1			351.354	313.678	230.951		377.027	389.108		420.676	202.349			3	3	5.4
sp|Q9QYP6|AZI2_MOUSE 5-azacytidine-induced protein 2 OS=Mus musculus OX=10090 GN=Azi2 PE=1 SV=1;sp|Q9QYP6-2|AZI2_MOUSE Isoform 2 of 5-azacytidine-induced protein 2 OS=Mus musculus OX=10090 GN=Azi2	Q9QYP6;Q9QYP6-2	5-azacytidine-induced protein 2	Azi2	1030.28	731.742	3139.17	1146.74	1494.19	212.058	1507.34	1101.5		1949.43	1094.75			8	8	30.9
sp|P01887|B2MG_MOUSE Beta-2-microglobulin OS=Mus musculus OX=10090 GN=B2m PE=1 SV=2	P01887	Beta-2-microglobulin	B2m	878183	1.08852e+06	826051	978507	1.4042e+06	1.99333e+06	846394	744886	701806	1.15151e+06	1.19478e+06	570660		6	6	66.4
sp|Q91Z92|B3GT6_MOUSE Beta-1,3-galactosyltransferase 6 OS=Mus musculus OX=10090 GN=B3galt6 PE=2 SV=1	Q91Z92	Beta-1,3-galactosyltransferase 6	B3galt6				1317.59			1203.41			2073.85		589.152		1	1	2.8
sp|Q8BHT6|B3GLT_MOUSE Beta-1,3-glucosyltransferase OS=Mus musculus OX=10090 GN=B3glct PE=1 SV=3	Q8BHT6	Beta-1,3-glucosyltransferase	B3galtl		2624.28	2470.55		1431.38	2075.77		1396.57	1659.62	1066.07	3485.87			6	6	18
sp|P58158|B3GA3_MOUSE Galactosylgalactosylxylosylprotein 3-beta-glucuronosyltransferase 3 OS=Mus musculus OX=10090 GN=B3gat3 PE=1 SV=1	P58158	Galactosylgalactosylxylosylprotein 3-beta-glucuronosyltransferase 3	B3gat3	8501.21	7835.86	11309.4	8797.33	8304.75	6799.16	6624.05	5119.56	6072.21	4628.08	5687.59	3852.07		6	6	24.2
sp|Q9Z222|B3GN2_MOUSE N-acetyllactosaminide beta-1,3-N-acetylglucosaminyltransferase 2 OS=Mus musculus OX=10090 GN=B3GNT2 PE=1 SV=3	Q9Z222	N-acetyllactosaminide beta-1,3-N-acetylglucosaminyltransferase 2	B3GNT2	1864.75	1749.78		2871.32	4317.95	642.998	3129.24	1646.72		5471.39	1213.02	1030.8		3	3	9.3
sp|Q09200|B4GN1_MOUSE Beta-1,4 N-acetylgalactosaminyltransferase 1 OS=Mus musculus OX=10090 GN=B4galnt1 PE=1 SV=1	Q09200	Beta-1,4 N-acetylgalactosaminyltransferase 1	B4galnt1	94905.5	144252	77310.1	120201	152917	111268	113936	159246	119607	164214	156160	94458.2		26	26	57
sp|Q09199|B4GN2_MOUSE Beta-1,4 N-acetylgalactosaminyltransferase 2 OS=Mus musculus OX=10090 GN=B4galnt2 PE=2 SV=1	Q09199	Beta-1,4 N-acetylgalactosaminyltransferase 2	B4galnt2				659.875		263.977		290.678		717.67				2	2	3.5
sp|Q766D5|B4GN4_MOUSE N-acetyl-beta-glucosaminyl-glycoprotein 4-beta-N-acetylgalactosaminyltransferase 1 OS=Mus musculus OX=10090 GN=B4galnt4 PE=2 SV=1	Q766D5	N-acetyl-beta-glucosaminyl-glycoprotein 4-beta-N-acetylgalactosaminyltransferase 1	B4galnt4	25.2533	630.97	734.551	98.2422		70.3659	164.947	534.143	71.8708	352.178	378.311	199.793		8	8	11.9
sp|P15535-2|B4GT1_MOUSE Isoform Short of Beta-1,4-galactosyltransferase 1 OS=Mus musculus OX=10090 GN=B4galt1;sp|P15535|B4GT1_MOUSE Beta-1,4-galactosyltransferase 1 OS=Mus musculus OX=10090 GN=B4galt1 PE=1 SV=1	P15535-2;P15535	Beta-1,4-galactosyltransferase 1;Lactose synthase A protein;N-acetyllactosamine synthase;Beta-N-acetylglucosaminylglycopeptide beta-1,4-galactosyltransferase;Beta-N-acetylglucosaminyl-glycolipid beta-1,4-galactosyltransferase;Processed beta-1,4-galactosyltransferase 1	B4galt1	13331.3	19800.2	7671.62	11443.7	6543.07	12083.8	12650.7	20798	20292	19320.7	21033.4	11243.4		9	9	31.3
sp|Q91YY2|B4GT3_MOUSE Beta-1,4-galactosyltransferase 3 OS=Mus musculus OX=10090 GN=B4galt3 PE=1 SV=1	Q91YY2	Beta-1,4-galactosyltransferase 3;N-acetyllactosamine synthase;Beta-N-acetylglucosaminylglycopeptide beta-1,4-galactosyltransferase;Beta-N-acetylglucosaminyl-glycolipid beta-1,4-galactosyltransferase	B4galt3				1132.08	710.321	361.628	219.419	430.824	648.838	591.022	593.375	497.559		1	1	6.1
sp|Q9JMK0|B4GT5_MOUSE Beta-1,4-galactosyltransferase 5 OS=Mus musculus OX=10090 GN=B4galt5 PE=1 SV=2	Q9JMK0	Beta-1,4-galactosyltransferase 5	B4galt5	13814.9	10922.5	9812.62	26010	15379.3	20967.6	15377.2	14635.8	3983.7	7071.69	19672.6	9529.21		7	6	22.7
sp|Q8R087|B4GT7_MOUSE Beta-1,4-galactosyltransferase 7 OS=Mus musculus OX=10090 GN=B4galt7 PE=2 SV=1	Q8R087	Beta-1,4-galactosyltransferase 7;Xylosylprotein 4-beta-galactosyltransferase	B4galt7	129.677	1104.9					1218.91	482.562				289.242		3	3	13.1
sp|Q3UI43|BABA1_MOUSE BRISC and BRCA1-A complex member 1 OS=Mus musculus OX=10090 GN=Babam1 PE=1 SV=1	Q3UI43	BRISC and BRCA1-A complex member 1	Babam1	20579.6	28419.9	42999.9	9650.43	28047.7	25349	47039.5	39340.7	21744.4	38977.4	34668.7	11056.4		12	12	64.6
sp|P97302|BACH1_MOUSE Transcription regulator protein BACH1 OS=Mus musculus OX=10090 GN=Bach1 PE=1 SV=1	P97302	Transcription regulator protein BACH1	Bach1	432.916	278.104	597.057	145.569	408.009			211.096	589.984					3	3	5.8
sp|Q61337|BAD_MOUSE Bcl2-associated agonist of cell death OS=Mus musculus OX=10090 GN=Bad PE=1 SV=1	Q61337	Bcl2-associated agonist of cell death	Bad	10391	7581.76	1684.78	8770.37	12706.6	1867.03	1879.54	5024.26	1718.29	9019.23	4449.25	560.866		4	4	36.8
sp|Q60739-2|BAG1_MOUSE Isoform 2 of BAG family molecular chaperone regulator 1 OS=Mus musculus OX=10090 GN=Bag1;sp|Q60739|BAG1_MOUSE BAG family molecular chaperone regulator 1 OS=Mus musculus OX=10090 GN=Bag1 PE=1 SV=3	Q60739-2;Q60739	BAG family molecular chaperone regulator 1	Bag1	55439.1	55311.4	116855	37900.8	56798.3	18350.4	182465	76249.8	25833.1	22375.9	98194.9	40535.4		12	12	59.8
sp|Q91YN9|BAG2_MOUSE BAG family molecular chaperone regulator 2 OS=Mus musculus OX=10090 GN=Bag2 PE=1 SV=1	Q91YN9	BAG family molecular chaperone regulator 2	Bag2	49517.1	23729.7	20871.1	25073.1	25923.7	26035.5	40103.8	25323.9	30476	43401.2	89930	12663.5		9	9	43.8
sp|Q8CI61|BAG4_MOUSE BAG family molecular chaperone regulator 4 OS=Mus musculus OX=10090 GN=Bag4 PE=1 SV=2	Q8CI61	BAG family molecular chaperone regulator 4	Bag4	520.436	2462.36	4679.57	1795.88	6592.73	893.588	2028.25	287.994	2599.5	3963.2	231.774	795.689		5	5	17.9
sp|Q8CI32|BAG5_MOUSE BAG family molecular chaperone regulator 5 OS=Mus musculus OX=10090 GN=Bag5 PE=1 SV=1	Q8CI32	BAG family molecular chaperone regulator 5	Bag5	16196	13236.6	20742.5	16371	20263.2	17392.6	17483.4	24435.1	9627.98	20369.2	44441.5	10790.1		15	15	48.8
sp|Q9Z1R2|BAG6_MOUSE Large proline-rich protein BAG6 OS=Mus musculus OX=10090 GN=Bag6 PE=1 SV=1	Q9Z1R2	Large proline-rich protein BAG6	Bag6	65657.6	42058.6	80051.7	63515.4	65626.3	36785.6	64069.7	70834.5	43009	55470.1	71527.4	33087		29	29	32.4
sp|Q497V6-2|BAHD1_MOUSE Isoform 2 of Bromo adjacent homology domain-containing 1 protein OS=Mus musculus OX=10090 GN=Bahd1;sp|Q497V6|BAHD1_MOUSE Bromo adjacent homology domain-containing 1 protein OS=Mus musculus OX=10090 GN=Bahd1 PE=1 SV=1	Q497V6-2;Q497V6	Bromo adjacent homology domain-containing 1 protein	Bahd1		450.532		855.942	1398.05	318.548	1039.39	401.58		774.764	172.426	326.81		2	2	5.1
sp|Q8BKX1-3|BAIP2_MOUSE Isoform 3 of Brain-specific angiogenesis inhibitor 1-associated protein 2 OS=Mus musculus OX=10090 GN=Baiap2;sp|Q8BKX1-2|BAIP2_MOUSE Isoform 2 of Brain-specific angiogenesis inhibitor 1-associated protein 2 OS=Mus musculus OX=10090	Q8BKX1-3;Q8BKX1-2;Q8BKX1;Q8BKX1-4	Brain-specific angiogenesis inhibitor 1-associated protein 2	Baiap2	8423.32	10154.4	8288.74	10060.7	5097.68	4610.54	9897.55	4513.18	3148.55	6588.85	5338.91	2961.15		15	15	32.6
sp|O08734|BAK_MOUSE Bcl-2 homologous antagonist/killer OS=Mus musculus OX=10090 GN=Bak1 PE=1 SV=3	O08734	Bcl-2 homologous antagonist/killer	Bak1	49875.3	50313	115304	97027.8	95051.8	79210	136339	238319	104941	96871.8	208315	83533.9		9	9	57.9
sp|O54962|BAF_MOUSE Barrier-to-autointegration factor OS=Mus musculus OX=10090 GN=Banf1 PE=1 SV=1	O54962	Barrier-to-autointegration factor;Barrier-to-autointegration factor, N-terminally processed	Banf1	3.5581e+06	2.82827e+06	2.43285e+06	3.68214e+06	4.23698e+06	2.65465e+06	2.8719e+06	2.18222e+06	1.95336e+06	2.9573e+06	2.45711e+06	2.15771e+06		11	11	62.9
sp|Q8VBU8-4|BANP_MOUSE Isoform 4 of Protein BANP OS=Mus musculus OX=10090 GN=Banp;sp|Q8VBU8-3|BANP_MOUSE Isoform 3 of Protein BANP OS=Mus musculus OX=10090 GN=Banp;sp|Q8VBU8-2|BANP_MOUSE Isoform 2 of Protein BANP OS=Mus musculus OX=10090 GN=Banp;sp|Q8VBU8|	Q8VBU8-4;Q8VBU8-3;Q8VBU8-2;Q8VBU8	Protein BANP	Banp	1291.72	1383.98	1631.56	1833.83	3355.59	479.02	4449.75	3353.71	795.515	1078.55	5156.21	1791.36		6	6	13.2
sp|Q99PU7|BAP1_MOUSE Ubiquitin carboxyl-terminal hydrolase BAP1 OS=Mus musculus OX=10090 GN=Bap1 PE=1 SV=1	Q99PU7	Ubiquitin carboxyl-terminal hydrolase BAP1	Bap1	878.177	1885.01	1002.24	69.985	309.817	185.448	1211.3	448.989	80.3155	725.922	1210.01	55.6305		9	9	17
sp|Q9DCT6|BAP18_MOUSE Chromatin complexes subunit BAP18 OS=Mus musculus OX=10090 GN=Bap18 PE=1 SV=1;sp|Q9DCT6-2|BAP18_MOUSE Isoform 2 of Chromatin complexes subunit BAP18 OS=Mus musculus OX=10090 GN=Bap18	Q9DCT6;Q9DCT6-2	Chromatin complexes subunit BAP18	Bap18	112578	58966.3	120795	93601.2	91653.3	58561.8	80189.1	108684	57520.6	52663.3	119284	73067.4		5	2	54.4
sp|O70445|BARD1_MOUSE BRCA1-associated RING domain protein 1 OS=Mus musculus OX=10090 GN=Bard1 PE=2 SV=1	O70445	BRCA1-associated RING domain protein 1	Bard1	2638	132.48	3396.69	2641.86		2134.77		1062.77		3919.7	782.985	1212.85		7	7	16.7
sp|Q91XV3|BASP1_MOUSE Brain acid soluble protein 1 OS=Mus musculus OX=10090 GN=Basp1 PE=1 SV=3	Q91XV3	Brain acid soluble protein 1	Basp1	278013	384436	307990	299176	405528	390981	712386	351393	509344	611893	746144	148179		22	22	91.6
sp|O35284|BATF_MOUSE Basic leucine zipper transcriptional factor ATF-like OS=Mus musculus OX=10090 GN=Batf PE=1 SV=1	O35284	Basic leucine zipper transcriptional factor ATF-like	Batf	3357.16			9892.11	9055.83	4845.13	13700	39843.3	19794.7	7289.46	45957.9	13762.4		1	1	10.4
sp|Q9D275|BATF3_MOUSE Basic leucine zipper transcriptional factor ATF-like 3 OS=Mus musculus OX=10090 GN=Batf3 PE=2 SV=1	Q9D275	Basic leucine zipper transcriptional factor ATF-like 3	Batf3	1733.24	991.766	8561.28	1576.07	4144.22	3237.34	709.835	12344.7	10679.2	3692.59	12475.1	2566.94		3	3	25.4
sp|Q07813|BAX_MOUSE Apoptosis regulator BAX OS=Mus musculus OX=10090 GN=Bax PE=1 SV=1	Q07813	Apoptosis regulator BAX	Bax	398114	282669	704287	295472	326476	501367	309930	503449	355105	419677	540420	128568		7	7	41.7
sp|O88379|BAZ1A_MOUSE Bromodomain adjacent to zinc finger domain protein 1A OS=Mus musculus OX=10090 GN=Baz1a PE=1 SV=3	O88379	Bromodomain adjacent to zinc finger domain protein 1A	Baz1a	26508.9	22997.1	21891.7	34614.3	39166	41518.1	40258.9	42154.4	30933.6	43412.3	63576.4	26474		53	53	45.5
sp|Q9Z277|BAZ1B_MOUSE Tyrosine-protein kinase BAZ1B OS=Mus musculus OX=10090 GN=Baz1b PE=1 SV=2;sp|Q9Z277-2|BAZ1B_MOUSE Isoform 2 of Tyrosine-protein kinase BAZ1B OS=Mus musculus OX=10090 GN=Baz1b	Q9Z277;Q9Z277-2	Tyrosine-protein kinase BAZ1B	Baz1b	119161	102080	119192	99363.4	111000	71148.4	93558.7	134684	78771.9	130703	99304.3	67383.6		78	78	52
sp|Q91YE5-2|BAZ2A_MOUSE Isoform 2 of Bromodomain adjacent to zinc finger domain protein 2A OS=Mus musculus OX=10090 GN=Baz2a;sp|Q91YE5|BAZ2A_MOUSE Bromodomain adjacent to zinc finger domain protein 2A OS=Mus musculus OX=10090 GN=Baz2a PE=1 SV=2;sp|Q91YE5-3	Q91YE5-2;Q91YE5;Q91YE5-3	Bromodomain adjacent to zinc finger domain protein 2A	Baz2a	2294.35	1078.26	2479.38	2101.78	1415.72	2974.33	1423.31	2445.25	1434.74	2534.88	4969.78	1789.97		26	26	20.4
sp|Q99ML1|BBC3_MOUSE Bcl-2-binding component 3 OS=Mus musculus OX=10090 GN=Bbc3 PE=1 SV=1	Q99ML1	Bcl-2-binding component 3	Bbc3	1512.49	1457.15	691.839	2562.23	5049.71	1953.06	406.166	13960.6	11344.5	7933.3	6806.51	1292.94		4	4	39.4
tr|J3QMK2|J3QMK2_MOUSE BBSome-interacting protein 1 OS=Mus musculus OX=10090 GN=Bbip1 PE=1 SV=1	J3QMK2		Bbip1	2068.54			1278.26		187.682					6839.74			3	3	46.3
sp|Q8VBW5-3|BBX_MOUSE Isoform 3 of HMG box transcription factor BBX OS=Mus musculus OX=10090 GN=Bbx;sp|Q8VBW5|BBX_MOUSE HMG box transcription factor BBX OS=Mus musculus OX=10090 GN=Bbx PE=1 SV=2;sp|Q8VBW5-2|BBX_MOUSE Isoform 2 of HMG box transcription fact	Q8VBW5-3;Q8VBW5;Q8VBW5-2;Q8VBW5-4	HMG box transcription factor BBX	Bbx	766.162	758.495	1287.22		654.486	643.813	319.118	612.92	774.417	1413.64	1047.96	963.508		7	7	12.6
sp|Q8R2U2|NEPRO_MOUSE Nucleolus and neural progenitor protein OS=Mus musculus OX=10090 GN=Nepro PE=2 SV=1	Q8R2U2		BC027231	1477.02	369.653		710.395	1333.56	720.71	2413.77	339.604		1767.33	1385.4	232.32		6	6	16.5
sp|Q61334|BAP29_MOUSE B-cell receptor-associated protein 29 OS=Mus musculus OX=10090 GN=Bcap29 PE=1 SV=1	Q61334	B-cell receptor-associated protein 29	Bcap29	46543.7	36658.3	72080.3	56063	68243.5	36891	86003.9	213890	109199	57168.7	131428	48192.6		9	9	28.8
sp|Q61335|BAP31_MOUSE B-cell receptor-associated protein 31 OS=Mus musculus OX=10090 GN=Bcap31 PE=1 SV=4	Q61335	B-cell receptor-associated protein 31	Bcap31	100070	125299	116742	69169.4	171687	207706	129076	163837	101208	233928	99948.9	90042.9		17	17	37.1
sp|Q9D287|SPF27_MOUSE Pre-mRNA-splicing factor SPF27 OS=Mus musculus OX=10090 GN=Bcas2 PE=1 SV=1	Q9D287	Pre-mRNA-splicing factor SPF27	Bcas2	88378.6	108827	163545	63612.3	99485.9	97145	46762.5	122416	49039.9	127667	123327	37471.3		14	14	69.8
sp|Q8CCN5|BCAS3_MOUSE Breast carcinoma-amplified sequence 3 homolog OS=Mus musculus OX=10090 GN=Bcas3 PE=1 SV=2;sp|Q8CCN5-2|BCAS3_MOUSE Isoform 2 of Breast carcinoma-amplified sequence 3 homolog OS=Mus musculus OX=10090 GN=Bcas3	Q8CCN5;Q8CCN5-2	Breast carcinoma-amplified sequence 3 homolog	Bcas3	2362.54	1272.05	1340.84	1461.5	1396.13	867.814	1805.49	1265.55	244.961	1570.33	1723.22	423.263		7	7	12.8
sp|P24288|BCAT1_MOUSE Branched-chain-amino-acid aminotransferase, cytosolic OS=Mus musculus OX=10090 GN=Bcat1 PE=1 SV=2	P24288	Branched-chain-amino-acid aminotransferase, cytosolic	Bcat1	31458.3	21829.9	40647.7	43301.2	66596.9	52918.1	63586.5	69857.2	36016.4	78564.5	94395	15755.3		15	15	53.1
sp|O35855|BCAT2_MOUSE Branched-chain-amino-acid aminotransferase, mitochondrial OS=Mus musculus OX=10090 GN=Bcat2 PE=1 SV=2	O35855	Branched-chain-amino-acid aminotransferase, mitochondrial	Bcat2	73420.2	90564.8	178894	85720.6	106775	155293	81963.9	112449	77218.1	125495	168027	43114.7		18	18	44.8
sp|Q9CWI3|BCCIP_MOUSE BRCA2 and CDKN1A-interacting protein OS=Mus musculus OX=10090 GN=Bccip PE=1 SV=1	Q9CWI3	BRCA2 and CDKN1A-interacting protein	Bccip	35147.5	21592.7	23312.5	16189.2	35059.8	22834.3	34290.6	37543.2	12082.7	21628.3	35949	19681.7		12	12	44.6
sp|Q91YP1|BN3D2_MOUSE RNA 5-monophosphate methyltransferase OS=Mus musculus OX=10090 GN=Bcdin3d PE=2 SV=1	Q91YP1	Pre-miRNA 5-monophosphate methyltransferase	Bcdin3d		176.799	3312.82	1884.97	2230.2	720.021	2638.89	1036.81	909.774	3758.31	5624.54	1499.61		4	4	27.4
sp|P50136|ODBA_MOUSE 2-oxoisovalerate dehydrogenase subunit alpha, mitochondrial OS=Mus musculus OX=10090 GN=Bckdha PE=1 SV=1	P50136	2-oxoisovalerate dehydrogenase subunit alpha, mitochondrial	Bckdha	830.448	1813.08	1663.85	2613.63	251.324	2357.41	349.868	5301.33	763.106	1164.7	1663.19			9	9	30.3
sp|Q6P3A8-2|ODBB_MOUSE Isoform 2 of 2-oxoisovalerate dehydrogenase subunit beta, mitochondrial OS=Mus musculus OX=10090 GN=Bckdhb	Q6P3A8-2	2-oxoisovalerate dehydrogenase subunit beta, mitochondrial	Bckdhb		1513.19			2287.72			460.049		1457.67	4504.76			5	1	21.1
sp|O55028|BCKD_MOUSE [3-methyl-2-oxobutanoate dehydrogenase [lipoamide]] kinase, mitochondrial OS=Mus musculus OX=10090 GN=Bckdk PE=1 SV=1	O55028	[3-methyl-2-oxobutanoate dehydrogenase [lipoamide]] kinase, mitochondrial	Bckdk	14454.7	10402.3	27801.8	13249.6	17287.3	9199.05	10270	7809.1	6292.32	10581	15062.5	7447.51		10	10	31.1
sp|Q9Z0H7|BCL10_MOUSE B-cell lymphoma/leukemia 10 OS=Mus musculus OX=10090 GN=Bcl10 PE=1 SV=1	Q9Z0H7	B-cell lymphoma/leukemia 10	Bcl10	29854.1	25339.7	61552.5	13078.1	8892.01	27916.2	26280.6	60233.3	30268.7	34411.8	17588	6705.64		11	11	67.8
sp|Q99PV8-2|BC11B_MOUSE Isoform 2 of B-cell lymphoma/leukemia 11B OS=Mus musculus OX=10090 GN=Bcl11b;sp|Q99PV8|BC11B_MOUSE B-cell lymphoma/leukemia 11B OS=Mus musculus OX=10090 GN=Bcl11b PE=1 SV=1;sp|Q99PV8-3|BC11B_MOUSE Isoform 3 of B-cell lymphoma/leukem	Q99PV8-2;Q99PV8;Q99PV8-3	B-cell lymphoma/leukemia 11B	Bcl11b	23046.2	21697.7	21889.1	14545.5	11754.4	12743.6	12907.3	20945.9	12688.4	14280.6	31853.4	14802.3		27	26	51.1
sp|P10417-2|BCL2_MOUSE Isoform Beta of Apoptosis regulator Bcl-2 OS=Mus musculus OX=10090 GN=Bcl2;sp|P10417|BCL2_MOUSE Apoptosis regulator Bcl-2 OS=Mus musculus OX=10090 GN=Bcl2 PE=1 SV=3	P10417-2;P10417	Apoptosis regulator Bcl-2	Bcl2	163322	115143	111012	185303	135458	177902	168306	139171	121455	142118	125010	205754		8	8	55.8
sp|Q07440|B2LA1_MOUSE Bcl-2-related protein A1 OS=Mus musculus OX=10090 GN=Bcl2a1 PE=1 SV=1	Q07440	Bcl-2-related protein A1	Bcl2a1				7612.23	4387.5	1533.78	3285.63		5064.33		5420.54			2	2	14
sp|Q64373-2|B2CL1_MOUSE Isoform Bcl-X(S) of Bcl-2-like protein 1 OS=Mus musculus OX=10090 GN=Bcl2l1;sp|Q64373-3|B2CL1_MOUSE Isoform Bcl-X(beta) of Bcl-2-like protein 1 OS=Mus musculus OX=10090 GN=Bcl2l1;sp|Q64373-4|B2CL1_MOUSE Isoform Bcl-X(delta-TM) of Bc	Q64373-2;Q64373-3;Q64373-4;Q64373	Bcl-2-like protein 1	Bcl2l1	23592.5	18653.1	25319.8	24199.6	21727.7	32246	35596.2	68259.9	66163.3	36277.3	48166.5	32115.9		5	5	34.7
sp|O54918|B2L11_MOUSE Bcl-2-like protein 11 OS=Mus musculus OX=10090 GN=Bcl2l11 PE=1 SV=1;sp|O54918-3|B2L11_MOUSE Isoform BimS of Bcl-2-like protein 11 OS=Mus musculus OX=10090 GN=Bcl2l11	O54918;O54918-3	Bcl-2-like protein 11	Bcl2l11	927.24	2523.52	9172.12	9411.09	8194.34	17960.3	14711	34924.9	37625	16104.2	56594.7	23860.8		6	1	29.6
tr|Q9D3J3|Q9D3J3_MOUSE BCL2-like 12 (proline-rich) OS=Mus musculus OX=10090 GN=Bcl2l12 PE=1 SV=1;tr|A0A140LHT8|A0A140LHT8_MOUSE BCL2-like 12 (proline-rich) OS=Mus musculus OX=10090 GN=Bcl2l12 PE=1 SV=1;tr|A0A140LIT0|A0A140LIT0_MOUSE BCL2-like 12 (proline-r	Q9D3J3;A0A140LHT8;A0A140LIT0		Bcl2l12		1417.8	1960.09		1887.53					2014.25				2	2	14.9
sp|P59017|B2L13_MOUSE Bcl-2-like protein 13 OS=Mus musculus OX=10090 GN=Bcl2l13 PE=1 SV=2	P59017	Bcl-2-like protein 13	Bcl2l13	36898.3	56362.5	53916.8	34414.2	63926.8	37609.6	56820.7	88407.2	32578.9	72902.4	56149.1	27246.7		15	15	56.9
sp|Q9Z2F6|BCL3_MOUSE B-cell lymphoma 3 protein homolog OS=Mus musculus OX=10090 GN=Bcl3 PE=1 SV=2	Q9Z2F6	B-cell lymphoma 3 protein homolog	Bcl3	2981.86	1779.49	738.676	2463.69	1437.94	1962.7	446.802	392.288	741.303	1709.46	1157.87	980.672		4	4	15.6
sp|Q921K9|BCL7B_MOUSE B-cell CLL/lymphoma 7 protein family member B OS=Mus musculus OX=10090 GN=Bcl7b PE=1 SV=1	Q921K9	B-cell CLL/lymphoma 7 protein family member B	Bcl7b	11572.7	8794.04	16459.3	8935.12	12174.8	3500	17054.5	21395.2	8595.69	11542.9	25985.1	5953.23		3	3	40.6
sp|O08664|BCL7C_MOUSE B-cell CLL/lymphoma 7 protein family member C OS=Mus musculus OX=10090 GN=Bcl7c PE=1 SV=1	O08664	B-cell CLL/lymphoma 7 protein family member C	Bcl7c	14959.7	15863.2	15561.3	31277.8	13174.5	33447.1	37015.3	53712.1	55298.8	24367.7	71656.4	7317.07		5	4	46.5
sp|Q9D219|BCL9_MOUSE B-cell CLL/lymphoma 9 protein OS=Mus musculus OX=10090 GN=Bcl9 PE=1 SV=3	Q9D219	B-cell CLL/lymphoma 9 protein	Bcl9		534.102				279.024	961.897							3	3	2.9
sp|Q8K019|BCLF1_MOUSE Bcl-2-associated transcription factor 1 OS=Mus musculus OX=10090 GN=Bclaf1 PE=1 SV=2;sp|Q8K019-2|BCLF1_MOUSE Isoform 2 of Bcl-2-associated transcription factor 1 OS=Mus musculus OX=10090 GN=Bclaf1;sp|Q8K019-3|BCLF1_MOUSE Isoform 3 of	Q8K019;Q8K019-2;Q8K019-3	Bcl-2-associated transcription factor 1	Bclaf1	63227.3	66372.7	70315.1	56406.7	66831.7	60989.5	62108.4	85396.2	65023.8	82224.8	119843	60091.5		39	39	41.2
sp|Q8CGN4-4|BCOR_MOUSE Isoform 4 of BCL-6 corepressor OS=Mus musculus OX=10090 GN=Bcor;sp|Q8CGN4-3|BCOR_MOUSE Isoform 3 of BCL-6 corepressor OS=Mus musculus OX=10090 GN=Bcor;sp|Q8CGN4-2|BCOR_MOUSE Isoform 2 of BCL-6 corepressor OS=Mus musculus OX=10090 GN=	Q8CGN4-4;Q8CGN4-3;Q8CGN4-2;Q8CGN4	BCL-6 corepressor	Bcor	2272.73	2300.51	1109.72	3157.9	3923.3	6071.25	4394.6	3102.5	820.712	4580.77	5852.23	2515.51		25	24	25.8
sp|Q6PAJ1|BCR_MOUSE Breakpoint cluster region protein OS=Mus musculus OX=10090 GN=Bcr PE=1 SV=3	Q6PAJ1	Breakpoint cluster region protein	Bcr	19902.7	12039.1	20506.2	19786.5	16878.9	6327.56	12206	13070.2	8766.43	14120.7	13662.6	5348.12		34	33	38.7
sp|Q9CZP5|BCS1_MOUSE Mitochondrial chaperone BCS1 OS=Mus musculus OX=10090 GN=Bcs1l PE=1 SV=1	Q9CZP5	Mitochondrial chaperone BCS1	Bcs1l	923.368	121.953	2005.79	1681.71	629.223	4084.58	2966.81	1500.24	508.758	2680.86	4588.88	957.27		4	4	15.6
sp|Q80XN0|BDH_MOUSE D-beta-hydroxybutyrate dehydrogenase, mitochondrial OS=Mus musculus OX=10090 GN=Bdh1 PE=1 SV=2	Q80XN0	D-beta-hydroxybutyrate dehydrogenase, mitochondrial	Bdh1	218186	173947	187851	177409	208393	186459	178032	181938	132202	239164	339043	134612		13	13	49.9
sp|Q571C7|BDP1_MOUSE Transcription factor TFIIIB component B homolog OS=Mus musculus OX=10090 GN=Bdp1 PE=2 SV=2;sp|Q571C7-2|BDP1_MOUSE Isoform 2 of Transcription factor TFIIIB component B homolog OS=Mus musculus OX=10090 GN=Bdp1	Q571C7;Q571C7-2	Transcription factor TFIIIB component B homolog	Bdp1						161.935		89.8152	226.061			39.3006		6	6	3.9
sp|O88597|BECN1_MOUSE Beclin-1 OS=Mus musculus OX=10090 GN=Becn1 PE=1 SV=3	O88597	Beclin-1	Becn1	7502.33	2480.03	6101.53	5510.73	22537	7823.66	7570.55	21247.1	8387.4	9123.22	16728.8	441.155		14	14	34.8
sp|Q6PAL0|BEND3_MOUSE BEN domain-containing protein 3 OS=Mus musculus OX=10090 GN=Bend3 PE=1 SV=1	Q6PAL0	BEN domain-containing protein 3	Bend3		142.899		628.45	1226.61	799.589	697.929	796.226		456.008	1770.25	762.609		9	9	20.2
sp|O35623|BET1_MOUSE BET1 homolog OS=Mus musculus OX=10090 GN=Bet1 PE=1 SV=1	O35623	BET1 homolog	Bet1	27092.7	14126.7	7852.38	22790.3	38374.2	8260.13	40676.5	22479.5	8043.77	21020.6	10476.3	14980		3	3	55.9
sp|O35153|BET1L_MOUSE BET1-like protein OS=Mus musculus OX=10090 GN=Bet1l PE=3 SV=1	O35153	BET1-like protein	Bet1l		38146.9	39827.4	13314.3	9353.33	7576.36	3706.07	26848.8		31684.7	25254.2			3	3	46.8
sp|Q8R079|BFAR_MOUSE Bifunctional apoptosis regulator OS=Mus musculus OX=10090 GN=Bfar PE=1 SV=1;sp|Q8R079-2|BFAR_MOUSE Isoform 2 of Bifunctional apoptosis regulator OS=Mus musculus OX=10090 GN=Bfar	Q8R079;Q8R079-2	Bifunctional apoptosis regulator	Bfar			1038.53	2807.6	1661.11	2675.36	160.432	2167.74	808.309	3272.76	950.099	1325.99		7	7	21.3
sp|O35185|BHE40_MOUSE Class E basic helix-loop-helix protein 40 OS=Mus musculus OX=10090 GN=Bhlhe40 PE=1 SV=1	O35185	Class E basic helix-loop-helix protein 40	Bhlhe40	13343.6	9608	3977.5	15327.7	13961.8	11137.6	11043.4	9101.75	4488.17	17579	20926.4	17225.7		10	10	32.6
sp|Q921C5-2|BICD2_MOUSE Isoform 2 of Protein bicaudal D homolog 2 OS=Mus musculus OX=10090 GN=Bicd2;sp|Q921C5|BICD2_MOUSE Protein bicaudal D homolog 2 OS=Mus musculus OX=10090 GN=Bicd2 PE=1 SV=1	Q921C5-2;Q921C5	Protein bicaudal D homolog 2	Bicd2	38921.7	29914.1	29042.5	17420.8	35461	15965.4	32119.3	28858	13361.1	39790	40516.5	14220.4		42	39	58
sp|P70444|BID_MOUSE BH3-interacting domain death agonist OS=Mus musculus OX=10090 GN=Bid PE=1 SV=2	P70444	BH3-interacting domain death agonist;BH3-interacting domain death agonist p15;BH3-interacting domain death agonist p13;BH3-interacting domain death agonist p11	Bid	10058.2	14723.9	45048.3	4896.72	24205.9	11596.6	2140.59	9928.59	747.379	17789.3	17950.9	3614.04		5	5	40.5
sp|O08539-2|BIN1_MOUSE Isoform 2 of Myc box-dependent-interacting protein 1 OS=Mus musculus OX=10090 GN=Bin1;sp|O08539|BIN1_MOUSE Myc box-dependent-interacting protein 1 OS=Mus musculus OX=10090 GN=Bin1 PE=1 SV=1	O08539-2;O08539	Myc box-dependent-interacting protein 1	Bin1	108643	83002.9	107362	92838.1	146236	67487.4	160809	237357	117523	167454	275957	45954.3		21	20	68.2
sp|D3Z6Q9|BIN2_MOUSE Bridging integrator 2 OS=Mus musculus OX=10090 GN=Bin2 PE=1 SV=1	D3Z6Q9	Bridging integrator 2	Bin2	179015	125919	212388	136228	185737	129609	200665	241741	127700	250630	229356	98074.1		19	19	41.9
sp|Q62210|BIRC2_MOUSE Baculoviral IAP repeat-containing protein 2 OS=Mus musculus OX=10090 GN=Birc2 PE=1 SV=1	Q62210	Baculoviral IAP repeat-containing protein 2	Birc2	962.48	5541.08	1597.6		1163.9	529.301		698.462		1513.23	1344.64			9	7	17.8
sp|O70201|BIRC5_MOUSE Baculoviral IAP repeat-containing protein 5 OS=Mus musculus OX=10090 GN=Birc5 PE=1 SV=1;sp|O70201-2|BIRC5_MOUSE Isoform 2 of Baculoviral IAP repeat-containing protein 5 OS=Mus musculus OX=10090 GN=Birc5	O70201;O70201-2	Baculoviral IAP repeat-containing protein 5	Birc5	13975.3	15196.2	15197	18915.8	6815.79	9315.36	48184.9	54380.3	13110	32998.7	96020.9	32488.6		4	4	48.6
sp|O88738|BIRC6_MOUSE Baculoviral IAP repeat-containing protein 6 OS=Mus musculus OX=10090 GN=Birc6 PE=1 SV=2;sp|O88738-2|BIRC6_MOUSE Isoform 2 of Baculoviral IAP repeat-containing protein 6 OS=Mus musculus OX=10090 GN=Birc6;sp|O88738-3|BIRC6_MOUSE Isoform	O88738;O88738-2;O88738-3	Baculoviral IAP repeat-containing protein 6	Birc6	24177.7	16409.6	28785.8	20610.2	21399.2	17923.8	24185.4	23595.2	13993.5	24288.6	26368.9	10357.7		127	127	42.2
sp|Q8VD62|CK068_MOUSE UPF0696 protein C11orf68 homolog OS=Mus musculus OX=10090 GN=Bles03 PE=1 SV=2	Q8VD62	UPF0696 protein C11orf68 homolog	Bles03	6278.97	14024.8	19591.1	7273.96	8988.98	7183.78	20872.4	28385.9	5559.88	22436.5	23242.4	2054.99		9	9	34.6
sp|O88700|BLM_MOUSE Bloom syndrome protein homolog OS=Mus musculus OX=10090 GN=Blm PE=1 SV=1	O88700	Bloom syndrome protein homolog	Blm	1096.04	1662.41	1335.4	2256.41	842.38	1330.24	916.25	1720.97	936.304	1803.38	1685.8	1129.8		17	17	19.8
sp|Q8R016|BLMH_MOUSE Bleomycin hydrolase OS=Mus musculus OX=10090 GN=Blmh PE=1 SV=1	Q8R016	Bleomycin hydrolase	Blmh	214891	138026	289219	213495	221714	206201	147651	250772	103559	204731	263260	90856.4		31	31	75.4
sp|O55102|BL1S1_MOUSE Biogenesis of lysosome-related organelles complex 1 subunit 1 OS=Mus musculus OX=10090 GN=Bloc1s1 PE=1 SV=2	O55102	Biogenesis of lysosome-related organelles complex 1 subunit 1	Bloc1s1	20963.3	5687.17	28922	10923.3	4425.7	21838	7950.67	41909.1	2673.8	14785.6	24095.7	6147.67		5	5	62.4
sp|Q9CWG9|BL1S2_MOUSE Biogenesis of lysosome-related organelles complex 1 subunit 2 OS=Mus musculus OX=10090 GN=Bloc1s2 PE=1 SV=1	Q9CWG9	Biogenesis of lysosome-related organelles complex 1 subunit 2	Bloc1s2	22256.7	10823.2		12262.1	13381.1	9766.71	4127.38	15155.5	9657.02	3898.11	17766.2	4169.4		6	6	46.9
sp|Q8VED2|BL1S4_MOUSE Biogenesis of lysosome-related organelles complex 1 subunit 4 OS=Mus musculus OX=10090 GN=Bloc1s4 PE=1 SV=1	Q8VED2	Biogenesis of lysosome-related organelles complex 1 subunit 4	Bloc1s4	7610.01	7722.89	6619.72	4584.77	1178.36	6722.36	6895.41	12729.2	12200.1	5812.41	2662.36	2683.23		5	5	50.2
sp|Q8R015|BL1S5_MOUSE Biogenesis of lysosome-related organelles complex 1 subunit 5 OS=Mus musculus OX=10090 GN=Bloc1s5 PE=1 SV=1;sp|Q8R015-2|BL1S5_MOUSE Isoform 2 of Biogenesis of lysosome-related organelles complex 1 subunit 5 OS=Mus musculus OX=10090 GN	Q8R015;Q8R015-2	Biogenesis of lysosome-related organelles complex 1 subunit 5	Bloc1s5	3508.55	5651.99	2638.06	3450.99	8120.69	911.944	3824.59	2566.25	3879.1	4149.48	9211.02	5759.8		6	6	40
sp|Q9R0C0|BL1S6_MOUSE Biogenesis of lysosome-related organelles complex 1 subunit 6 OS=Mus musculus OX=10090 GN=Bloc1s6 PE=1 SV=1	Q9R0C0	Biogenesis of lysosome-related organelles complex 1 subunit 6	Bloc1s6	8429.68	5113.2	13403.5	4894.59	7372.71	6728.24	6583.62	18842.4	11822.1	12542.3	20679	1765.12		3	3	24.4
sp|Q9CY64|BIEA_MOUSE Biliverdin reductase A OS=Mus musculus OX=10090 GN=Blvra PE=1 SV=1	Q9CY64	Biliverdin reductase A	Blvra	189033	141576	184642	155419	211795	119887	228130	208015	119280	209763	200882	73067.8		18	18	59.7
sp|Q923D2|BLVRB_MOUSE Flavin reductase (NADPH) OS=Mus musculus OX=10090 GN=Blvrb PE=1 SV=3	Q923D2	Flavin reductase (NADPH)	Blvrb	17516.3	13255.4	38877.5	16495.3	16438.3	28182.2	17789.8	11714.8	16186.3	18756.6	21887	8743.9		8	8	60.2
sp|Q8R2X8|GO45_MOUSE Golgin-45 OS=Mus musculus OX=10090 GN=Blzf1 PE=1 SV=2;sp|Q8R2X8-2|GO45_MOUSE Isoform 2 of Golgin-45 OS=Mus musculus OX=10090 GN=Blzf1	Q8R2X8;Q8R2X8-2	Golgin-45	Blzf1				962.926	2021.28			742.71		1196.22	2239.9			5	5	14.9
sp|P25916|BMI1_MOUSE Polycomb complex protein BMI-1 OS=Mus musculus OX=10090 GN=Bmi1 PE=1 SV=1	P25916	Polycomb complex protein BMI-1	Bmi1	1207.96	1121.85	2519.51	1482.81	638.276	489.034	658.314	4547.58	4606.24	707.789	4128.76	2356.2		2	2	13
sp|Q91Z96|BMP2K_MOUSE BMP-2-inducible protein kinase OS=Mus musculus OX=10090 GN=Bmp2k PE=1 SV=1;sp|Q91Z96-2|BMP2K_MOUSE Isoform 2 of BMP-2-inducible protein kinase OS=Mus musculus OX=10090 GN=Bmp2k	Q91Z96;Q91Z96-2	BMP-2-inducible protein kinase	Bmp2k	14852.9	10612.9	25596.1	10158.1	7883.14	13180.8	8393.27	12610.5	12378.5	13804.1	23487.8	8576.91		24	24	32.4
tr|Q6PGF5|Q6PGF5_MOUSE BMS1 homolog, ribosome assembly protein (Yeast) OS=Mus musculus OX=10090 GN=Bms1 PE=1 SV=1	Q6PGF5		Bms1	23858.9	24547	35811.1	31255.8	35514.2	37099.8	35213.5	51515.1	26272.2	35114.6	51663.2	20428.2		46	46	48
sp|Q6QD59|SEC20_MOUSE Vesicle transport protein SEC20 OS=Mus musculus OX=10090 GN=Bnip1 PE=1 SV=1	Q6QD59	Vesicle transport protein SEC20	Bnip1	10756.3	17239.3	29087.6	28794	40049.3	14997.8	40119.9	17919.5	12701	25941.6	13545	4208.89		11	11	50
sp|O54940|BNIP2_MOUSE BCL2/adenovirus E1B 19 kDa protein-interacting protein 2 OS=Mus musculus OX=10090 GN=Bnip2 PE=1 SV=2	O54940	BCL2/adenovirus E1B 19 kDa protein-interacting protein 2	Bnip2	5255.97	1440.76	2530.34	5152.29	567.602	4232.09		3659.85	1259.61	2820.7		316.791		5	5	22.7
sp|O55003|BNIP3_MOUSE BCL2/adenovirus E1B 19 kDa protein-interacting protein 3 OS=Mus musculus OX=10090 GN=Bnip3 PE=1 SV=1	O55003	BCL2/adenovirus E1B 19 kDa protein-interacting protein 3	Bnip3	1545.45	4782.05	9244.48	3213.79	5275.32	3317.93	7336.23	18243.8	10359.6	2812.3	13295.3	6086.83		4	4	23
sp|Q9Z2F7|BNI3L_MOUSE BCL2/adenovirus E1B 19 kDa protein-interacting protein 3-like OS=Mus musculus OX=10090 GN=Bnip3l PE=1 SV=1	Q9Z2F7	BCL2/adenovirus E1B 19 kDa protein-interacting protein 3-like	Bnip3l	640.742	1439.11	4344.47	1781.54	532.245	202.329	898.198	5287.69	3134.52	616.365	3781.52	1247.11		2	2	13.8
sp|E9Q6J5|BD1L1_MOUSE Biorientation of chromosomes in cell division protein 1-like 1 OS=Mus musculus OX=10090 GN=Bod1l PE=1 SV=1;sp|E9Q6J5-3|BD1L1_MOUSE Isoform New of Biorientation of chromosomes in cell division protein 1-like 1 OS=Mus musculus OX=10090	E9Q6J5;E9Q6J5-3;E9Q6J5-2		Bod1l	4295.69	5961.64	8138.83	3458.85	7839.39	5411.32	4972.47	8128.22	5085.09	8090.32	6319.02	1905.81		60	60	25.7
sp|Q9D8S9|BOLA1_MOUSE BolA-like protein 1 OS=Mus musculus OX=10090 GN=Bola1 PE=1 SV=1	Q9D8S9	BolA-like protein 1	Bola1	109427	47469.5	59072.5	70833.2	73293.3	82765.6	89665.9	102694	26365.2	104496	84912.1	31879		9	9	71.5
sp|Q8BGS2|BOLA2_MOUSE BolA-like protein 2 OS=Mus musculus OX=10090 GN=Bola2 PE=1 SV=1;sp|Q8BGS2-2|BOLA2_MOUSE Isoform 2 of BolA-like protein 2 OS=Mus musculus OX=10090 GN=Bola2	Q8BGS2;Q8BGS2-2	BolA-like protein 2	Bola2	322916	295204	7.46622e+06	364601	308389	422068	643746	977795	655538	490102	1.46521e+06	236018		7	7	77.9
sp|Q8CEI1|BOLA3_MOUSE BolA-like protein 3 OS=Mus musculus OX=10090 GN=Bola3 PE=1 SV=1	Q8CEI1	BolA-like protein 3	Bola3		863.53	12894.6	4957.18		20167.8	12328.5			11157.5	13903.2	3027.03		2	2	30.9
sp|P97452|BOP1_MOUSE Ribosome biogenesis protein BOP1 OS=Mus musculus OX=10090 GN=Bop1 PE=1 SV=1	P97452	Ribosome biogenesis protein BOP1	Bop1	79454.3	79432.6	133880	103354	89922.8	87191	116397	151912	87634	113145	138527	62191.5		26	26	57.7
sp|Q8BS90-2|BORA_MOUSE Isoform 2 of Protein aurora borealis OS=Mus musculus OX=10090 GN=Bora;sp|Q8BS90|BORA_MOUSE Protein aurora borealis OS=Mus musculus OX=10090 GN=Bora PE=1 SV=1	Q8BS90-2;Q8BS90	Protein aurora borealis	Bora	3271.49	2367.72	871.158	2399.9	731.025	321.311				625.442	1449.9	852.831		2	2	16.5
sp|Q8R164|BPHL_MOUSE Valacyclovir hydrolase OS=Mus musculus OX=10090 GN=Bphl PE=1 SV=1	Q8R164	Valacyclovir hydrolase	Bphl	2265.62	3970.05	8325.65	7853.53	8220.02	8372.93	2560.54	4458.41	2701.41	5479.61	12692.5			7	7	34.4
sp|Q9Z0S1|BPNT1_MOUSE 3(2),5-bisphosphate nucleotidase 1 OS=Mus musculus OX=10090 GN=Bpnt1 PE=1 SV=2	Q9Z0S1	3(2),5-bisphosphate nucleotidase 1	Bpnt1	42897.3	30732.2	81753	29704.2	41875.4	41843.4	58843.1	48687.9	22261.4	47585.2	41110.3	11012.3		15	15	70.5
tr|E9Q6A7|E9Q6A7_MOUSE Bromodomain PHD finger transcription factor OS=Mus musculus OX=10090 GN=Bptf PE=1 SV=1;tr|A2A655|A2A655_MOUSE Bromodomain PHD finger transcription factor OS=Mus musculus OX=10090 GN=Bptf PE=1 SV=1;tr|A2A654|A2A654_MOUSE Bromodomain P	E9Q6A7;A2A655;A2A654		Bptf	2693.12	4731.69	4263.05	3998.28	2400.08	3624.19	2462.69	4959.72	2184.79	3270.28	4856.69	3536.11		48	48	22.7
sp|P28028|BRAF_MOUSE Serine/threonine-protein kinase B-raf OS=Mus musculus OX=10090 GN=Braf PE=1 SV=3;sp|P28028-2|BRAF_MOUSE Isoform 2 of Serine/threonine-protein kinase B-raf OS=Mus musculus OX=10090 GN=Braf	P28028;P28028-2	Serine/threonine-protein kinase B-raf	Braf			1880.4			619.414				1327.94		345.723		5	5	19.8
sp|Q99MP8|BRAP_MOUSE BRCA1-associated protein OS=Mus musculus OX=10090 GN=Brap PE=1 SV=1;sp|Q99MP8-2|BRAP_MOUSE Isoform 2 of BRCA1-associated protein OS=Mus musculus OX=10090 GN=Brap;sp|Q99MP8-3|BRAP_MOUSE Isoform 3 of BRCA1-associated protein OS=Mus muscu	Q99MP8;Q99MP8-2;Q99MP8-3	BRCA1-associated protein	Brap	3100.93	7866.04	9575.44	3903.32	5627.45	10782.6	5077.5	7730.04	3722.76	7720.78	14499.7	2245.33		15	15	35.2
sp|Q8C3R1|BRAT1_MOUSE BRCA1-associated ATM activator 1 OS=Mus musculus OX=10090 GN=Brat1 PE=1 SV=1;sp|Q8C3R1-2|BRAT1_MOUSE Isoform 2 of BRCA1-associated ATM activator 1 OS=Mus musculus OX=10090 GN=Brat1	Q8C3R1;Q8C3R1-2	BRCA1-associated ATM activator 1	Brat1	6673.09	2576.68	3994.99	7107.89	6361.53	3950.96	5898.14	7945.02	1975.05	7770.13	6687.51	3882.11		12	12	21.4
sp|P48754|BRCA1_MOUSE Breast cancer type 1 susceptibility protein homolog OS=Mus musculus OX=10090 GN=Brca1 PE=1 SV=3	P48754	Breast cancer type 1 susceptibility protein homolog	Brca1	951.411	1136.69	1134.21	1635.78	1359.43	1990.47	1197.87	985.472	691.36	1877.78	1707.09	798.074		23	23	21.9
sp|P97929|BRCA2_MOUSE Breast cancer type 2 susceptibility protein homolog OS=Mus musculus OX=10090 GN=Brca2 PE=1 SV=2	P97929	Breast cancer type 2 susceptibility protein homolog	Brca2	174.051			675.177		106.502		799.315	1137.88		984.69	242.106		6	6	2.5
sp|P46737|BRCC3_MOUSE Lys-63-specific deubiquitinase BRCC36 OS=Mus musculus OX=10090 GN=Brcc3 PE=1 SV=1;sp|P46737-2|BRCC3_MOUSE Isoform 2 of Lys-63-specific deubiquitinase BRCC36 OS=Mus musculus OX=10090 GN=Brcc3	P46737;P46737-2	Lys-63-specific deubiquitinase BRCC36	Brcc3	65777.9	47945	63744.6	63789	66975.8	52051.3	53289.1	82956.1	51840.3	56837.4	85587.7	23404.6		13	13	66.3
sp|G5E8P1-2|BRD1_MOUSE Isoform 2 of Bromodomain-containing protein 1 OS=Mus musculus OX=10090 GN=Brd1;sp|G5E8P1|BRD1_MOUSE Bromodomain-containing protein 1 OS=Mus musculus OX=10090 GN=Brd1 PE=1 SV=1	G5E8P1-2;G5E8P1		Brd1	935.597	1699.34	750.442	3308.88	1571.42	3673.04	1514.06	2354.07	803.189	1981.41	2236.61	2550.01		19	18	20.4
sp|Q7JJ13|BRD2_MOUSE Bromodomain-containing protein 2 OS=Mus musculus OX=10090 GN=Brd2 PE=1 SV=1;sp|Q7JJ13-2|BRD2_MOUSE Isoform 2 of Bromodomain-containing protein 2 OS=Mus musculus OX=10090 GN=Brd2	Q7JJ13;Q7JJ13-2	Bromodomain-containing protein 2	Brd2	12824.7	12216.4	16706	11809.9	16992.5	11637.6	14861	16776.1	7132.91	16038	13803	5301.31		27	26	44.4
sp|Q8K2F0|BRD3_MOUSE Bromodomain-containing protein 3 OS=Mus musculus OX=10090 GN=Brd3 PE=1 SV=2;sp|Q8K2F0-2|BRD3_MOUSE Isoform 2 of Bromodomain-containing protein 3 OS=Mus musculus OX=10090 GN=Brd3	Q8K2F0;Q8K2F0-2	Bromodomain-containing protein 3	Brd3	2648.04	7131.4	7049	2835.66	5206.41	4271.45	5414.12	9822.82	4561.04	4766.36	8417.51	3772.65		10	10	22.7
sp|Q9ESU6|BRD4_MOUSE Bromodomain-containing protein 4 OS=Mus musculus OX=10090 GN=Brd4 PE=1 SV=2;sp|Q9ESU6-2|BRD4_MOUSE Isoform 2 of Bromodomain-containing protein 4 OS=Mus musculus OX=10090 GN=Brd4	Q9ESU6;Q9ESU6-2	Bromodomain-containing protein 4	Brd4	17230.5	14964.7	17026.3	11917.1	23951	23434.9	23305.4	17837.9	21438.6	27088.6	43682	8295.23		36	29	28.9
sp|O88665|BRD7_MOUSE Bromodomain-containing protein 7 OS=Mus musculus OX=10090 GN=Brd7 PE=1 SV=1	O88665	Bromodomain-containing protein 7	Brd7	6835.11	13118.5	21015.3	12071.5	6709.05	8839.07	6406.69	11248.6	12331.5	9600.9	20741.1	6679.16		21	21	46.9
sp|Q8R3B7|BRD8_MOUSE Bromodomain-containing protein 8 OS=Mus musculus OX=10090 GN=Brd8 PE=1 SV=2;sp|Q8R3B7-2|BRD8_MOUSE Isoform 2 of Bromodomain-containing protein 8 OS=Mus musculus OX=10090 GN=Brd8	Q8R3B7;Q8R3B7-2	Bromodomain-containing protein 8	Brd8	4134.4	2516.99	2744.12	2853.72	3507.5	3073.35	2603.2	913.474	1811.89	627.006	3072.23	166.637		13	13	17.9
sp|Q3UQU0|BRD9_MOUSE Bromodomain-containing protein 9 OS=Mus musculus OX=10090 GN=Brd9 PE=1 SV=1	Q3UQU0	Bromodomain-containing protein 9	Brd9	3080.08	2248.17	5358.18	3088.25	1231.46	3687.94	1607.69	6334.91	2872.96	3386.78	7486.45	1731.88		6	6	20.3
sp|Q8K3W0|BABA2_MOUSE BRISC and BRCA1-A complex member 2 OS=Mus musculus OX=10090 GN=Babam2 PE=1 SV=2;sp|Q8K3W0-1|BABA2_MOUSE Isoform 1 of BRISC and BRCA1-A complex member 2 OS=Mus musculus OX=10090 GN=Babam2;sp|Q8K3W0-5|BABA2_MOUSE Isoform 4 of BRISC and	Q8K3W0;Q8K3W0-1;Q8K3W0-5;Q8K3W0-6	BRCA1-A complex subunit BRE	Bre	54293.7	35150.6	63116.5	42225.8	55369.1	37947.5	24308.7	38819.6	30412.2	34627	42476.2	22620.2		15	15	54
sp|Q8CFK2|TF3B_MOUSE Transcription factor IIIB 90 kDa subunit OS=Mus musculus OX=10090 GN=Brf1 PE=1 SV=1	Q8CFK2	Transcription factor IIIB 90 kDa subunit	Brf1	3424.05	346.285	9299.69	4967.78	5452.2	23730.9	873.461	420.309	1129.2	1172.14				8	8	22
sp|Q8BXV2|BRI3B_MOUSE BRI3-binding protein OS=Mus musculus OX=10090 GN=Bri3bp PE=1 SV=1	Q8BXV2	BRI3-binding protein	Bri3bp	15136.1	11326.3	4762.33	36766	74491.1	11375.4	34503.6	9748.48	11028.9	47606.2	9726.39	10369.1		4	4	17
sp|Q5SXJ3|FANCJ_MOUSE Fanconi anemia group J protein homolog OS=Mus musculus OX=10090 GN=Brip1 PE=2 SV=1	Q5SXJ3	Fanconi anemia group J protein homolog	Brip1	1674.76	227.271	912.995			455.841	701.65	250.736		169.179		146.004		10	10	16
sp|Q9DCA5|BRX1_MOUSE Ribosome biogenesis protein BRX1 homolog OS=Mus musculus OX=10090 GN=Brix1 PE=1 SV=3	Q9DCA5	Ribosome biogenesis protein BRX1 homolog	Brix1	131115	115118	204411	201552	143769	349537	136151	182307	118130	209439	184186	55767.2		15	15	53.3
sp|Q91VR8|BRK1_MOUSE Protein BRICK1 OS=Mus musculus OX=10090 GN=Brk1 PE=1 SV=1	Q91VR8	Protein BRICK1	Brk1	187387	110953	246333	88397.3	205768	287167	136059	175653	92955.4	201724	154136	36723.3		6	6	68
sp|Q99N20|BRMS1_MOUSE Breast cancer metastasis-suppressor 1 homolog OS=Mus musculus OX=10090 GN=Brms1 PE=2 SV=1	Q99N20	Breast cancer metastasis-suppressor 1 homolog	Brms1	4841.63	4053.59	5612.32	3801.68	10069.4	9186.15	3314.22	2213.29	3854.64	10348.6	3593.4	1124		6	6	25.6
sp|Q8K2Q7|BROX_MOUSE BRO1 domain-containing protein BROX OS=Mus musculus OX=10090 GN=Brox PE=1 SV=1	Q8K2Q7	BRO1 domain-containing protein BROX	Brox	18859.1	15088.9	20084.9	16082	23872.1	18988.4	16345.6	25755.8	12195	25956.7	20611.8	6682.75		9	9	36.5
sp|B2RRD7|BRPF1_MOUSE Peregrin OS=Mus musculus OX=10090 GN=Brpf1 PE=1 SV=1	B2RRD7		Brpf1	653.032	1608.96	366	914.39	138.401	1006.18	1222.69	275.932	373.034	1012.26	1293.85	389		16	16	16.6
sp|A2AHJ4|BRWD3_MOUSE Bromodomain and WD repeat-containing protein 3 OS=Mus musculus OX=10090 GN=Brwd3 PE=1 SV=1	A2AHJ4	Bromodomain and WD repeat-containing protein 3	Brwd3	122.666	110.324	1254.61					159.382			124.748			4	4	4.9
sp|Q9Z2E9|BSCL2_MOUSE Seipin OS=Mus musculus OX=10090 GN=Bscl2 PE=1 SV=2	Q9Z2E9	Seipin	Bscl2		569.142	2917.22	1014.5	779.956	730.825	2318.17	8817.81	2359.83	929.347	6001.4	1190.2		1	1	9.9
sp|Q80Y55|BSDC1_MOUSE BSD domain-containing protein 1 OS=Mus musculus OX=10090 GN=Bsdc1 PE=1 SV=1	Q80Y55	BSD domain-containing protein 1	Bsdc1	4652.08	11105.1	8818.26	3865.84	8499.55	9108.03	8524.93	7302.23	6579.41	7606.3	11403.4	1728.4		14	14	43.1
sp|P18572|BASI_MOUSE Basigin OS=Mus musculus OX=10090 GN=Bsg PE=1 SV=2;sp|P18572-2|BASI_MOUSE Isoform 2 of Basigin OS=Mus musculus OX=10090 GN=Bsg	P18572;P18572-2	Basigin	Bsg	297659	241934	315795	254510	503587	246532	372244	464704	245306	584168	238533	116032		14	14	33.9
sp|Q80YW5|BSPRY_MOUSE B box and SPRY domain-containing protein OS=Mus musculus OX=10090 GN=Bspry PE=1 SV=1;sp|Q80YW5-2|BSPRY_MOUSE Isoform 2 of B box and SPRY domain-containing protein OS=Mus musculus OX=10090 GN=Bspry	Q80YW5;Q80YW5-2	B box and SPRY domain-containing protein	Bspry	5117.38	4034.95	18482	6076.73	5746.32	17590	14097	6637.96	1923.46	943.405	15101.1	268.995		9	9	25.4
sp|Q8R2Q8|BST2_MOUSE Bone marrow stromal antigen 2 OS=Mus musculus OX=10090 GN=Bst2 PE=1 SV=1	Q8R2Q8	Bone marrow stromal antigen 2	Bst2	7382.29			19026.1	14909.5	21623	9481.65	5441.97	5373.34	5179.54	12633.5	6454.67		4	4	21.5
tr|E9QAE3|E9QAE3_MOUSE B-TFIID TATA-box-binding protein-associated factor 1 OS=Mus musculus OX=10090 GN=Btaf1 PE=1 SV=1	E9QAE3		Btaf1	9797.35	6721.47	10966.6	11766.6	12407.9	11400.1	10002.7	17300.2	10365.3	11345.9	21872.5	7302.64		44	44	35.2
sp|P58544|BTBD1_MOUSE BTB/POZ domain-containing protein 1 OS=Mus musculus OX=10090 GN=Btbd1 PE=1 SV=3;tr|F6WBW4|F6WBW4_MOUSE BTB (POZ) domain-containing 2 (Fragment) OS=Mus musculus OX=10090 GN=Btbd2 PE=1 SV=1;tr|E9PY28|E9PY28_MOUSE BTB (POZ) domain-contai	P58544;F6WBW4;E9PY28;E9PUS2	BTB/POZ domain-containing protein 1	Btbd1;Btbd2		1207.63	1861.66		959.376		1583.39	1742.13		574.04	1376.94	2028.93		2	2	6.8
sp|Q80X66|BTBDA_MOUSE BTB/POZ domain-containing protein 10 OS=Mus musculus OX=10090 GN=Btbd10 PE=1 SV=1	Q80X66	BTB/POZ domain-containing protein 10	Btbd10		318.194	459.855	149.877	386.903	187.821	525.047	341.912			411.974			2	2	5.5
sp|E9Q173|BTBDG_MOUSE BTB/POZ domain-containing protein 16 OS=Mus musculus OX=10090 GN=Btbd16 PE=4 SV=1	E9Q173	BTB/POZ domain-containing protein 16	Btbd16	4728.47	1458.45	1605.11	659.88	6616.41		1695.41	448.556		2724	378.954	717.055		3	3	7.7
sp|Q8C726|BTBD9_MOUSE BTB/POZ domain-containing protein 9 OS=Mus musculus OX=10090 GN=Btbd9 PE=1 SV=1	Q8C726	BTB/POZ domain-containing protein 9	Btbd9	1184.4		639.11	1154.97	859.675	1641	1322.91	1555.23	2503.9	1740.21	225.541	1301.87		6	6	15
sp|Q8CIF4|BTD_MOUSE Biotinidase OS=Mus musculus OX=10090 GN=Btd PE=1 SV=2	Q8CIF4	Biotinidase	Btd	1330.16	1814.78	506.966			482.9		683.64		1221.06				6	6	18.8
sp|Q64152-2|BTF3_MOUSE Isoform 2 of Transcription factor BTF3 OS=Mus musculus OX=10090 GN=Btf3	Q64152-2	Transcription factor BTF3	Btf3	5.16685e+06	3.29084e+06	3.65213e+06	3.12928e+06	3.00304e+06	2.15168e+06	3.08566e+06	2.34929e+06	2.032e+06	2.93124e+06	4.87938e+06	2.6948e+06		11	2	71.6
sp|Q64152|BTF3_MOUSE Transcription factor BTF3 OS=Mus musculus OX=10090 GN=Btf3 PE=1 SV=3	Q64152	Transcription factor BTF3	Btf3	6406.8	9256.44	1503.54	4225	8029.62	2249.41	4883.05	5896.75	1917.62	3953.08	9724.05	5466.48		1	1	64.7
sp|Q9CQH7|BT3L4_MOUSE Transcription factor BTF3 homolog 4 OS=Mus musculus OX=10090 GN=Btf3l4 PE=1 SV=1	Q9CQH7	Transcription factor BTF3 homolog 4	Btf3l4	66920.2	77616.6	107780	185099	138144	124136	100580	62360.7	101437	114216	134418	76009.3		12	12	72.8
sp|P62325|BTG1_MOUSE Protein BTG1 OS=Mus musculus OX=10090 GN=Btg1 PE=1 SV=1	P62325	Protein BTG1	Btg1	2319.52	3030.99	9358.93	11726.9	16126.7	7216.1	11188.6	22985.1	16775	12316.3	18218.2	5575.45		3	2	22.8
sp|O08901|BUB1_MOUSE Mitotic checkpoint serine/threonine-protein kinase BUB1 OS=Mus musculus OX=10090 GN=Bub1 PE=1 SV=1	O08901	Mitotic checkpoint serine/threonine-protein kinase BUB1	Bub1	897.863		708.417	1124.16	1049.18	1512.02	1754.71	1588.62	639.865	3176.52	1773.83	462.056		12	12	19.1
sp|Q9Z1S0|BUB1B_MOUSE Mitotic checkpoint serine/threonine-protein kinase BUB1 beta OS=Mus musculus OX=10090 GN=Bub1b PE=1 SV=2	Q9Z1S0	Mitotic checkpoint serine/threonine-protein kinase BUB1 beta	Bub1b	2752.54	2995.89	5673.9	2677.74	1005.39	2869.72	3531.32	3711.51	1940.67	6590.22	2195.94	2285.05		23	23	30.1
sp|Q9WVA3|BUB3_MOUSE Mitotic checkpoint protein BUB3 OS=Mus musculus OX=10090 GN=Bub3 PE=1 SV=2	Q9WVA3	Mitotic checkpoint protein BUB3	Bub3	509684	493622	624395	429529	444623	418931	468930	588047	356932	635553	756607	300274		17	17	77.3
sp|Q8R149|BUD13_MOUSE BUD13 homolog OS=Mus musculus OX=10090 GN=Bud13 PE=1 SV=1;sp|Q8R149-2|BUD13_MOUSE Isoform 2 of BUD13 homolog OS=Mus musculus OX=10090 GN=Bud13	Q8R149;Q8R149-2	BUD13 homolog	Bud13	657.801	2886.34	1528.2	4391.5	1860.4	5780.32	2125.98	2614.87	2468.87	1890.28	2147.19	3035.53		13	13	25.3
sp|Q6PGH1|BUD31_MOUSE Protein BUD31 homolog OS=Mus musculus OX=10090 GN=Bud31 PE=1 SV=2	Q6PGH1	Protein BUD31 homolog	Bud31	247868	256315	228428	220171	199115	122048	213798	275953	159886	197740	323272	165189		15	15	63.9
sp|O54825|BYST_MOUSE Bystin OS=Mus musculus OX=10090 GN=Bysl PE=1 SV=3	O54825	Bystin	Bysl	66824.3	52144.4	33370.3	55314.7	76369.7	35731.4	69300.5	63202.5	41317.1	55425.6	93725.6	46455		20	20	43.3
sp|Q9CQC6|BZW1_MOUSE Basic leucine zipper and W2 domain-containing protein 1 OS=Mus musculus OX=10090 GN=Bzw1 PE=1 SV=1	Q9CQC6	Basic leucine zipper and W2 domain-containing protein 1	Bzw1	217506	179053	456686	260669	176803	186338	242829	325863	241854	170735	331115	118905		22	22	64.2
sp|Q91VK1|BZW2_MOUSE Basic leucine zipper and W2 domain-containing protein 2 OS=Mus musculus OX=10090 GN=Bzw2 PE=1 SV=1	Q91VK1	Basic leucine zipper and W2 domain-containing protein 2	Bzw2	55820.8	23387.2	51809.7	73986.2	67490.4	46885.5	82856.6	86347.7	57057.7	77570.5	100204	27807.4		22	22	50.6
sp|Q9JJ06|C1GLT_MOUSE Glycoprotein-N-acetylgalactosamine 3-beta-galactosyltransferase 1 OS=Mus musculus OX=10090 GN=C1galt1 PE=1 SV=1	Q9JJ06	Glycoprotein-N-acetylgalactosamine 3-beta-galactosyltransferase 1	C1galt1	1856.32	7700.57	8575.43	1730.12	349.939	7533.96	2550.31	4820.54	5729.52	6513.23	6942.66	2504.73		10	10	37.7
sp|Q9JMG2|C1GLC_MOUSE C1GALT1-specific chaperone 1 OS=Mus musculus OX=10090 GN=C1galt1c1 PE=2 SV=1	Q9JMG2	C1GALT1-specific chaperone 1	C1galt1c1	423.136	5042.34	3401.82	2386.48	1774.4	7532.12	5938.65	10319.5	8181.31	7784.61	7224.95	1604.89		6	6	20.6
sp|O35658|C1QBP_MOUSE Complement component 1 Q subcomponent-binding protein, mitochondrial OS=Mus musculus OX=10090 GN=C1qbp PE=1 SV=1	O35658	Complement component 1 Q subcomponent-binding protein, mitochondrial	C1qbp	326156	435539	453586	421143	428960	425592	546372	1.01292e+06	617057	559418	1.76433e+06	407626		8	8	45.3
sp|Q80X80|C2C2L_MOUSE Phospholipid transfer protein C2CD2L OS=Mus musculus OX=10090 GN=C2cd2l PE=1 SV=3	Q80X80	C2 domain-containing protein 2-like	C2cd2l	1885.14	1205.56	1341.54	1172.7	1806.88	1179.33	210.539	822.067	796.341	749.313	2114.58	1936.99		7	7	20.3
sp|Q7TPS5|C2CD5_MOUSE C2 domain-containing protein 5 OS=Mus musculus OX=10090 GN=C2cd5 PE=1 SV=2;sp|Q7TPS5-2|C2CD5_MOUSE Isoform 2 of C2 domain-containing protein 5 OS=Mus musculus OX=10090 GN=C2cd5;sp|Q7TPS5-3|C2CD5_MOUSE Isoform 3 of C2 domain-containing	Q7TPS5;Q7TPS5-2;Q7TPS5-3	C2 domain-containing protein 5	C2cd5	1700.56	1935.29	4132.72	2517.95	2240.42	1212.45	2512.68	3979.26	855.709	2943.49	3647.64	258.171		14	14	23.6
sp|P01027|CO3_MOUSE Complement C3 OS=Mus musculus OX=10090 GN=C3 PE=1 SV=3	P01027	Complement C3;Complement C3 beta chain;C3-beta-c;Complement C3 alpha chain;C3a anaphylatoxin;Acylation stimulating protein;Complement C3b alpha chain;Complement C3c alpha chain fragment 1;Complement C3dg fragment;Complement C3g fragment;Complement C3d fragment;Complement C3f fragment;Complement C3c alpha chain fragment 2	C3	468.473				239.319	21.8789						140.236		3	3	9
tr|Q8BRY4|Q8BRY4_MOUSE Complement component 6 (Fragment) OS=Mus musculus OX=10090 GN=C6 PE=1 SV=1;tr|Q91X70|Q91X70_MOUSE Complement component 6 OS=Mus musculus OX=10090 GN=C6 PE=1 SV=1;tr|E9Q6D8|E9Q6D8_MOUSE Complement component 6 OS=Mus musculus OX=10090	Q8BRY4;Q91X70;E9Q6D8		C6		96.3152					1432.89	486.584			1417.9			3	3	11.1
sp|Q8BH35-2|CO8B_MOUSE Isoform 2 of Complement component C8 beta chain OS=Mus musculus OX=10090 GN=C8b;sp|Q8BH35|CO8B_MOUSE Complement component C8 beta chain OS=Mus musculus OX=10090 GN=C8b PE=1 SV=1	Q8BH35-2;Q8BH35	Complement component C8 beta chain	C8b			386.582		228.499	399.614	500.141			256.216				2	2	3.6
sp|P00920|CAH2_MOUSE Carbonic anhydrase 2 OS=Mus musculus OX=10090 GN=Ca2 PE=1 SV=4	P00920	Carbonic anhydrase 2	Ca2	4414.55	413.459	1911.76	8205.36	1021.44	4709.46	8233.21	3571.84	3234.88	5606.26	5339.14			5	5	31.5
sp|Q9QZA0|CAH5B_MOUSE Carbonic anhydrase 5B, mitochondrial OS=Mus musculus OX=10090 GN=Ca5b PE=1 SV=2	Q9QZA0	Carbonic anhydrase 5B, mitochondrial	Ca5b	1890.64	4231.13	2989.93	1104.35	1431.12	1777.61	706.681	1239.3	151.546	373.412		941.754		3	3	12.6
sp|Q8VDY9|CAAP1_MOUSE Caspase activity and apoptosis inhibitor 1 OS=Mus musculus OX=10090 GN=Caap1 PE=1 SV=2	Q8VDY9	Caspase activity and apoptosis inhibitor 1	Caap1	7940.85	8942.08	11763.6	5008.2	3967.05	10080	6843.54	5768.18		3161.71	7826.39	1334.52		10	10	46.3
sp|Q06138|CAB39_MOUSE Calcium-binding protein 39 OS=Mus musculus OX=10090 GN=Cab39 PE=1 SV=2	Q06138	Calcium-binding protein 39	Cab39	141304	112118	197675	136765	159998	98515.7	122644	217841	118598	153181	221145	82183.1		17	14	48.1
sp|Q9DB16|CB39L_MOUSE Calcium-binding protein 39-like OS=Mus musculus OX=10090 GN=Cab39l PE=1 SV=3;sp|Q9DB16-2|CB39L_MOUSE Isoform 2 of Calcium-binding protein 39-like OS=Mus musculus OX=10090 GN=Cab39l	Q9DB16;Q9DB16-2	Calcium-binding protein 39-like	Cab39l	2545.58	2646.85	4195.57	2474.12	1763.19	13204.3	1577.39	2677.2	520.745	638.137	1578.72	652.109		6	6	31.2
tr|G3X8Q1|G3X8Q1_MOUSE Calcineurin-binding protein 1 OS=Mus musculus OX=10090 GN=Cabin1 PE=1 SV=1	G3X8Q1		Cabin1	313.577	150.7	303.825	289.234	520.878	912.589	825.192	987.05	180.168	827.856	719.596	470.489		11	11	6
sp|P97445|CAC1A_MOUSE Voltage-dependent P/Q-type calcium channel subunit alpha-1A OS=Mus musculus OX=10090 GN=Cacna1a PE=1 SV=2	P97445	Voltage-dependent P/Q-type calcium channel subunit alpha-1A	Cacna1a	202.064	547.874	581.898	131.841	2583.12	388.341	539.188	503.791	1740.97	397.316	1295.1	744.484		4	4	2.3
sp|Q9CS00|CATIN_MOUSE Cactin OS=Mus musculus OX=10090 GN=Cactin PE=1 SV=2	Q9CS00	Cactin	Cactin	12805.4	5098.84	13702.1	5390.14	8306.7	9953.02	12708.5	20684.8	15057.8	11713.3	11319.8	4354.74		23	23	35.4
sp|Q8R0X2|CACL1_MOUSE CDK2-associated and cullin domain-containing protein 1 OS=Mus musculus OX=10090 GN=Cacul1 PE=2 SV=1	Q8R0X2	CDK2-associated and cullin domain-containing protein 1	Cacul1	2513.72	1008.08	5884.02	1406.73	1372.69	4541.91	1849.59	4536.31	307.927	2269	6249.22	2523.07		7	7	31
sp|Q9CXW3|CYBP_MOUSE Calcyclin-binding protein OS=Mus musculus OX=10090 GN=Cacybp PE=1 SV=1	Q9CXW3	Calcyclin-binding protein	Cacybp	740029	482841	859498	383829	671130	621051	678724	808729	589241	780237	1.08492e+06	353394		20	20	64.2
sp|B2RQC6|PYR1_MOUSE CAD protein OS=Mus musculus OX=10090 GN=Cad PE=1 SV=1;sp|B2RQC6-2|PYR1_MOUSE Isoform 2 of CAD protein OS=Mus musculus OX=10090 GN=Cad	B2RQC6;B2RQC6-2	CAD protein;Glutamine-dependent carbamoyl-phosphate synthase;Aspartate carbamoyltransferase;Dihydroorotase	Cad	298391	209645	423730	257791	325383	243910	300264	395332	231807	310741	429895	182481		118	117	74.7
sp|Q8VEC4|CAHM2_MOUSE Calcium homeostasis modulator protein 2 OS=Mus musculus OX=10090 GN=Calhm2 PE=2 SV=1	Q8VEC4	Calcium homeostasis modulator protein 2	Calhm2	578.641	290.612	575.213	305.623	178.511			269.176		204.584	439.061	460.788		2	2	5.9
sp|P14211|CALR_MOUSE Calreticulin OS=Mus musculus OX=10090 GN=Calr PE=1 SV=1	P14211	Calreticulin	Calr	1.64328e+06	1.92128e+06	2.93557e+06	2.85746e+06	2.42341e+06	2.29345e+06	3.14812e+06	6.86177e+06	3.21489e+06	3.10322e+06	7.61789e+06	1.6886e+06		42	42	81.7
sp|O35887|CALU_MOUSE Calumenin OS=Mus musculus OX=10090 GN=Calu PE=1 SV=1	O35887	Calumenin	Calu	178348	169557	267518	272352	303127	182945	389841	634935	290404	432999	514902	173649		24	24	76.8
sp|Q8BW96|KCC1D_MOUSE Calcium/calmodulin-dependent protein kinase type 1D OS=Mus musculus OX=10090 GN=Camk1d PE=1 SV=2;sp|Q8BW96-3|KCC1D_MOUSE Isoform 3 of Calcium/calmodulin-dependent protein kinase type 1D OS=Mus musculus OX=10090 GN=Camk1d	Q8BW96;Q8BW96-3	Calcium/calmodulin-dependent protein kinase type 1D	Camk1d	2126.01	2682.78	7392.11	1963.6	1946.96	2954.39	3869.34	4780.7	3034.18	2058.25	1145.7	187.299		9	2	37.1
sp|Q6PHZ2|KCC2D_MOUSE Calcium/calmodulin-dependent protein kinase type II subunit delta OS=Mus musculus OX=10090 GN=Camk2d PE=1 SV=1;sp|Q6PHZ2-2|KCC2D_MOUSE Isoform 2 of Calcium/calmodulin-dependent protein kinase type II subunit delta OS=Mus musculus OX=1	Q6PHZ2;Q6PHZ2-2;Q6PHZ2-4;Q6PHZ2-5	Calcium/calmodulin-dependent protein kinase type II subunit delta	Camk2d	8682.69	6732.13	8222.86	7466.16	3036.18	7410.82	5504.09	12508	7064.76	4242.7	15089.9	8368.44		8	8	30.9
sp|Q923T9-2|KCC2G_MOUSE Isoform 2 of Calcium/calmodulin-dependent protein kinase type II subunit gamma OS=Mus musculus OX=10090 GN=Camk2g;sp|Q923T9|KCC2G_MOUSE Calcium/calmodulin-dependent protein kinase type II subunit gamma OS=Mus musculus OX=10090 GN=Ca	Q923T9-2;Q923T9;Q923T9-3	Calcium/calmodulin-dependent protein kinase type II subunit gamma	Camk2g	26159.4	23301.3	40101	43375.5	28021.8	22569.6	37680	71156.7	33627.7	34674.7	61572.3	26721		18	16	51.4
sp|P08414|KCC4_MOUSE Calcium/calmodulin-dependent protein kinase type IV OS=Mus musculus OX=10090 GN=Camk4 PE=1 SV=2	P08414	Calcium/calmodulin-dependent protein kinase type IV	Camk4	54971.6	59436.1	116196	46152.2	49861.4	55519.5	40258.6	86366	25429.6	31584.9	56823.3	47632.5		15	14	33.9
sp|Q8C078-4|KKCC2_MOUSE Isoform 4 of Calcium/calmodulin-dependent protein kinase kinase 2 OS=Mus musculus OX=10090 GN=Camkk2;sp|Q8C078-2|KKCC2_MOUSE Isoform 2 of Calcium/calmodulin-dependent protein kinase kinase 2 OS=Mus musculus OX=10090 GN=Camkk2;sp|Q8C	Q8C078-4;Q8C078-2;Q8C078-3;Q8C078;Q8C078-5	Calcium/calmodulin-dependent protein kinase kinase 2	Camkk2				1813.88	1258.2	1859.44	1352.04	1288.42		1843.96	4815.21	214.932		5	5	19.1
sp|A2AHC3|CAMP1_MOUSE Calmodulin-regulated spectrin-associated protein 1 OS=Mus musculus OX=10090 GN=Camsap1 PE=1 SV=1;sp|A2AHC3-2|CAMP1_MOUSE Isoform 2 of Calmodulin-regulated spectrin-associated protein 1 OS=Mus musculus OX=10090 GN=Camsap1	A2AHC3;A2AHC3-2	Calmodulin-regulated spectrin-associated protein 1	Camsap1	1070.98	834.708	1405.92	1303.07	476.635	502.842	1771.53	858.433	773.054	1250.27	713.186	659.505		17	17	16.4
sp|Q8C1B1|CAMP2_MOUSE Calmodulin-regulated spectrin-associated protein 2 OS=Mus musculus OX=10090 GN=Camsap2 PE=1 SV=3;sp|Q8C1B1-2|CAMP2_MOUSE Isoform 2 of Calmodulin-regulated spectrin-associated protein 2 OS=Mus musculus OX=10090 GN=Camsap2	Q8C1B1;Q8C1B1-2	Calmodulin-regulated spectrin-associated protein 2	Camsap2	1338.71	1068.17	466.178	172.206		188.554	511.714	145.432	217.964	439.558	115.94	368.507		6	6	5.2
sp|Q6ZQ38|CAND1_MOUSE Cullin-associated NEDD8-dissociated protein 1 OS=Mus musculus OX=10090 GN=Cand1 PE=1 SV=2	Q6ZQ38	Cullin-associated NEDD8-dissociated protein 1	Cand1	262552	189227	293341	219155	241720	166178	240452	206587	130287	261393	267667	97178.4		64	63	63.4
sp|Q6ZQ73|CAND2_MOUSE Cullin-associated NEDD8-dissociated protein 2 OS=Mus musculus OX=10090 GN=Cand2 PE=1 SV=2	Q6ZQ73	Cullin-associated NEDD8-dissociated protein 2	Cand2	1508.5	1385.52	4219.76	1840.09	3033.88	1251.23	1383.28	3249.12	1170.5	3312.65	3412.77	476.524		13	13	16.8
sp|Q8VCF1-3|CANT1_MOUSE Isoform 3 of Soluble calcium-activated nucleotidase 1 OS=Mus musculus OX=10090 GN=Cant1;sp|Q8VCF1|CANT1_MOUSE Soluble calcium-activated nucleotidase 1 OS=Mus musculus OX=10090 GN=Cant1 PE=2 SV=1	Q8VCF1-3;Q8VCF1	Soluble calcium-activated nucleotidase 1	Cant1	6730.38	10591.5	5049.02	4311.85	5058.91	7533.24	4195.16	3747.52		3606.31	3467.99	585.894		11	11	34.3
sp|P35564|CALX_MOUSE Calnexin OS=Mus musculus OX=10090 GN=Canx PE=1 SV=1	P35564	Calnexin	Canx	407618	532123	582127	494062	809349	770964	711398	1.48061e+06	1.46257e+06	1.16422e+06	1.33473e+06	618765		53	53	57.4
sp|P40124|CAP1_MOUSE Adenylyl cyclase-associated protein 1 OS=Mus musculus OX=10090 GN=Cap1 PE=1 SV=4	P40124	Adenylyl cyclase-associated protein 1	Cap1	2.42215e+06	1.76494e+06	2.83957e+06	1.48977e+06	2.32997e+06	1.47281e+06	1.90595e+06	2.56336e+06	1.76293e+06	2.58108e+06	2.80701e+06	1.10324e+06		36	36	80.4
sp|P24452|CAPG_MOUSE Macrophage-capping protein OS=Mus musculus OX=10090 GN=Capg PE=1 SV=2	P24452	Macrophage-capping protein	Capg	682131	738612	947881	585360	657473	475293	563248	624276	520927	413190	709045	378754		14	14	53.1
sp|O35350|CAN1_MOUSE Calpain-1 catalytic subunit OS=Mus musculus OX=10090 GN=Capn1 PE=1 SV=1	O35350	Calpain-1 catalytic subunit	Capn1	127981	108365	173816	90869.5	146784	73814.5	122055	213469	123746	159522	206216	92913.7		45	45	67.5
sp|Q9JLG8-2|CAN15_MOUSE Isoform 2 of Calpain-15 OS=Mus musculus OX=10090 GN=Capn15;sp|Q9JLG8|CAN15_MOUSE Calpain-15 OS=Mus musculus OX=10090 GN=Capn15 PE=1 SV=1	Q9JLG8-2;Q9JLG8	Calpain-15	Capn15						56.2482				137.199		79.9647		1	1	3.5
sp|O08529|CAN2_MOUSE Calpain-2 catalytic subunit OS=Mus musculus OX=10090 GN=Capn2 PE=1 SV=4	O08529	Calpain-2 catalytic subunit	Capn2	328406	454700	479579	323226	518122	342751	465711	649769	427960	575139	813689	309346		47	45	71.1
sp|O08688|CAN5_MOUSE Calpain-5 OS=Mus musculus OX=10090 GN=Capn5 PE=1 SV=1	O08688	Calpain-5	Capn5	164.355	1206.34	1188.52	508.424	935.977	633.836		2334.9		1187.5	3077.94			6	6	12.7
sp|Q9R1S8|CAN7_MOUSE Calpain-7 OS=Mus musculus OX=10090 GN=Capn7 PE=2 SV=1	Q9R1S8	Calpain-7	Capn7	3791.7	3829.1	5753.43	3950	3457.98	1849.7	2431.81	5011.05	1193.91	1705.63	3047.89	1603.07		17	17	26.7
sp|O88456|CPNS1_MOUSE Calpain small subunit 1 OS=Mus musculus OX=10090 GN=Capns1 PE=1 SV=1	O88456	Calpain small subunit 1	Capns1	290978	194091	408107	262583	465483	206341	483241	632942	454327	451088	733186	202058		11	11	75.8
sp|Q60865|CAPR1_MOUSE Caprin-1 OS=Mus musculus OX=10090 GN=Caprin1 PE=1 SV=2	Q60865	Caprin-1	Caprin1	377083	287423	631351	320098	363252	283293	434709	544925	230476	519874	517677	139151		22	22	46
sp|P47753|CAZA1_MOUSE F-actin-capping protein subunit alpha-1 OS=Mus musculus OX=10090 GN=Capza1 PE=1 SV=4	P47753	F-actin-capping protein subunit alpha-1	Capza1	760777	666413	936777	844941	839785	918162	1.24899e+06	1.82921e+06	1.3082e+06	1.07887e+06	2.4694e+06	588020		12	12	73.1
sp|P47754|CAZA2_MOUSE F-actin-capping protein subunit alpha-2 OS=Mus musculus OX=10090 GN=Capza2 PE=1 SV=3	P47754	F-actin-capping protein subunit alpha-2	Capza2	1.8632e+06	1.4976e+06	1.78786e+06	1.66559e+06	1.55697e+06	1.4979e+06	1.9587e+06	2.30996e+06	1.7453e+06	1.73913e+06	2.84803e+06	1.17598e+06		15	13	74.1
sp|P47757-2|CAPZB_MOUSE Isoform 2 of F-actin-capping protein subunit beta OS=Mus musculus OX=10090 GN=Capzb;sp|P47757-4|CAPZB_MOUSE Isoform 3 of F-actin-capping protein subunit beta OS=Mus musculus OX=10090 GN=Capzb;sp|P47757|CAPZB_MOUSE F-actin-capping pr	P47757-2;P47757-4;P47757	F-actin-capping protein subunit beta	Capzb	1.49107e+06	1.88341e+06	3.32834e+06	1.04856e+06	2.71787e+06	1.52524e+06	2.00059e+06	2.91697e+06	1.75209e+06	2.31401e+06	3.07334e+06	700893		25	25	83.8
sp|Q8CIS0-2|CAR11_MOUSE Isoform 2 of Caspase recruitment domain-containing protein 11 OS=Mus musculus OX=10090 GN=Card11;sp|Q8CIS0|CAR11_MOUSE Caspase recruitment domain-containing protein 11 OS=Mus musculus OX=10090 GN=Card11 PE=1 SV=2	Q8CIS0-2;Q8CIS0	Caspase recruitment domain-containing protein 11	Card11	18650.1	11453.3	18396.8	10640.8	11761.8	11103.7	15102.5	15059.9	6414.67	13382.8	13303.5	5226.16		39	39	42.8
sp|Q99KF0|CAR14_MOUSE Caspase recruitment domain-containing protein 14 OS=Mus musculus OX=10090 GN=Card14 PE=2 SV=2	Q99KF0	Caspase recruitment domain-containing protein 14	Card14	2086.27	6058.41		1836.51	21307.1		19142.8	2730.99	3225.89		13516.7	300.861		2	2	3.5
sp|Q9CR86|CHSP1_MOUSE Calcium-regulated heat stable protein 1 OS=Mus musculus OX=10090 GN=Carhsp1 PE=1 SV=1	Q9CR86	Calcium-regulated heat stable protein 1	Carhsp1	117273	86197.2	62855.5	146335	130948	51448.1	95488.3	184423	92708.2	141975	175864	68238.9		3	3	42.6
sp|Q9CZ42-3|NNRD_MOUSE Isoform 3 of ATP-dependent (S)-NAD(P)H-hydrate dehydratase OS=Mus musculus OX=10090 GN=Naxd;sp|Q9CZ42|NNRD_MOUSE ATP-dependent (S)-NAD(P)H-hydrate dehydratase OS=Mus musculus OX=10090 GN=Naxd PE=1 SV=1	Q9CZ42-3;Q9CZ42	ATP-dependent (S)-NAD(P)H-hydrate dehydratase	Carkd	75475.7	81982.6	106931	43601.9	64932.7	41854.4	35378	75513.5	32954.1	57818.7	69198.7	32826.4		14	1	66.4
sp|Q9CZ42-2|NNRD_MOUSE Isoform 2 of ATP-dependent (S)-NAD(P)H-hydrate dehydratase OS=Mus musculus OX=10090 GN=Naxd	Q9CZ42-2	ATP-dependent (S)-NAD(P)H-hydrate dehydratase	Carkd			1844.32	995.527	847.753		215.669	814.132	647.897		1048.41			1	1	72.5
sp|Q9WVG6-2|CARM1_MOUSE Isoform 2 of Histone-arginine methyltransferase CARM1 OS=Mus musculus OX=10090 GN=Carm1;sp|Q9WVG6|CARM1_MOUSE Histone-arginine methyltransferase CARM1 OS=Mus musculus OX=10090 GN=Carm1 PE=1 SV=2	Q9WVG6-2;Q9WVG6	Histone-arginine methyltransferase CARM1	Carm1	31392.2	26384.5	18257.1	26735.6	37629.3	22139.2	27008.1	32321.2	15713	21878.5	56747.5	21129.3		18	18	50.4
sp|Q9ER72|SYCC_MOUSE Cysteine--tRNA ligase, cytoplasmic OS=Mus musculus OX=10090 GN=Cars1 PE=1 SV=2;sp|Q9ER72-2|SYCC_MOUSE Isoform 2 of Cysteine--tRNA ligase, cytoplasmic OS=Mus musculus OX=10090 GN=Cars1	Q9ER72;Q9ER72-2	Cysteine--tRNA ligase, cytoplasmic	Cars	71869.2	54825.7	74034.1	66727.8	94830.9	59592.3	93138.3	111930	74669.9	110023	115756	32782.4		41	41	52.2
sp|Q8BYM8|SYCM_MOUSE Probable cysteine--tRNA ligase, mitochondrial OS=Mus musculus OX=10090 GN=Cars2 PE=1 SV=2	Q8BYM8	Probable cysteine--tRNA ligase, mitochondrial	Cars2		441.869	1090.29		363.643	296.183	289.492	203.238		335.462	389.237	573.663		4	4	10.7
sp|Q8K3W3|CASC3_MOUSE Protein CASC3 OS=Mus musculus OX=10090 GN=Casc3 PE=1 SV=3	Q8K3W3	Protein CASC3	Casc3	475.783	3188.88	2719.32	1033.97	4249.95	6268.68	4231.07	6271.19	3990.44	4166.99	9732.47	1379.53		14	14	26.9
sp|Q66JQ7|KNL1_MOUSE Kinetochore scaffold 1 OS=Mus musculus OX=10090 GN=Knl1 PE=1 SV=3	Q66JQ7	Protein CASC5	Casc5	341.362	532.941	381.505	525.912	10.451	169.287	822.361	87.4662	149.297	991.797	641.845	158.454		10	10	8.1
sp|P29452|CASP1_MOUSE Caspase-1 OS=Mus musculus OX=10090 GN=Casp1 PE=1 SV=1	P29452	Caspase-1;Caspase-1 subunit p20;Caspase-1 subunit p10	Casp1	133698	132118	167470	113312	135680	57994	119059	153150	79002	130644	141117	50870.3		31	31	71.9
sp|P29594|CASP2_MOUSE Caspase-2 OS=Mus musculus OX=10090 GN=Casp2 PE=1 SV=5	P29594	Caspase-2;Caspase-2 subunit p18;Caspase-2 subunit p13;Caspase-2 subunit p12	Casp2	11829.7	14783.2	27408.9	8036.87	8814.23	8072.93	8770.07	12113.4	4067.67	6138.96	18830	2673.46		14	14	44.2
sp|P70677|CASP3_MOUSE Caspase-3 OS=Mus musculus OX=10090 GN=Casp3 PE=1 SV=1	P70677	Caspase-3;Caspase-3 subunit p17;Caspase-3 subunit p12	Casp3	375374	228575	413270	349409	351727	446726	397285	439553	347900	392693	681703	163923		18	18	63.5
sp|O08738|CASP6_MOUSE Caspase-6 OS=Mus musculus OX=10090 GN=Casp6 PE=1 SV=1	O08738	Caspase-6;Caspase-6 subunit p18;Caspase-6 subunit p11	Casp6	25499.6	16941.6	61968.4	16014.2	12193.5	22268.8	14767	18542.2	19568.2	18454.8	16694.7	5620.86		7	7	33.7
sp|P97864|CASP7_MOUSE Caspase-7 OS=Mus musculus OX=10090 GN=Casp7 PE=1 SV=2	P97864	Caspase-7;Caspase-7 subunit p20;Caspase-7 subunit p11	Casp7	11583.2	7353.36	13844.7	14013.3	15223.4	7077.77	14053	21846.2	10025.5	17490.2	19187.5	10341.5		10	10	46.5
sp|O89110|CASP8_MOUSE Caspase-8 OS=Mus musculus OX=10090 GN=Casp8 PE=1 SV=1	O89110	Caspase-8;Caspase-8 subunit p18;Caspase-8 subunit p10	Casp8	312973	272725	559787	245394	425007	247087	354569	532398	255981	406494	552502	171582		31	31	72.9
sp|Q9WUF3|C8AP2_MOUSE CASP8-associated protein 2 OS=Mus musculus OX=10090 GN=Casp8ap2 PE=1 SV=2	Q9WUF3	CASP8-associated protein 2	Casp8ap2	237.919	64.8257	79.5608	58.6396	373.397	589.855	543.205	110.952		427.055	962.986	141.572		13	13	10.3
sp|Q8C3Q9|CASP9_MOUSE Caspase-9 OS=Mus musculus OX=10090 GN=Casp9 PE=1 SV=1	Q8C3Q9	Caspase-9;Caspase-9 subunit p35;Caspase-9 subunit p10	Casp9		1448.9	1295.15			249.826	11141.3			13256.2				3	3	10.1
sp|Q08EC4|CASS4_MOUSE Cas scaffolding protein family member 4 OS=Mus musculus OX=10090 GN=Cass4 PE=1 SV=1;sp|Q08EC4-2|CASS4_MOUSE Isoform 2 of Cas scaffolding protein family member 4 OS=Mus musculus OX=10090 GN=Cass4	Q08EC4;Q08EC4-2	Cas scaffolding protein family member 4	Cass4		531.263		220.016	548.659		603.721							4	4	7.6
sp|P51125-2|ICAL_MOUSE Isoform 2 of Calpastatin OS=Mus musculus OX=10090 GN=Cast;sp|P51125|ICAL_MOUSE Calpastatin OS=Mus musculus OX=10090 GN=Cast PE=1 SV=2;sp|P51125-3|ICAL_MOUSE Isoform 3 of Calpastatin OS=Mus musculus OX=10090 GN=Cast;sp|P51125-6|ICAL_M	P51125-2;P51125;P51125-3;P51125-6;P51125-7	Calpastatin	Cast	114660	111237	157911	112635	114425	88539.6	116369	128109	88273.9	90399.3	156911	47222.7		41	41	58.6
sp|P24270|CATA_MOUSE Catalase OS=Mus musculus OX=10090 GN=Cat PE=1 SV=4	P24270	Catalase	Cat	161273	132309	147138	149912	171730	146350	177634	210182	150912	188579	271411	109363		30	30	73.1
sp|Q08024|PEBB_MOUSE Core-binding factor subunit beta OS=Mus musculus OX=10090 GN=Cbfb PE=1 SV=1;sp|Q08024-4|PEBB_MOUSE Isoform 4 of Core-binding factor subunit beta OS=Mus musculus OX=10090 GN=Cbfb;sp|Q08024-3|PEBB_MOUSE Isoform 3 of Core-binding factor s	Q08024;Q08024-4;Q08024-3	Core-binding factor subunit beta	Cbfb	182872	159585	179700	161416	299183	211871	312760	247454	261788	411796	456448	116349		16	3	67.4
sp|Q08024-2|PEBB_MOUSE Isoform 2 of Core-binding factor subunit beta OS=Mus musculus OX=10090 GN=Cbfb	Q08024-2	Core-binding factor subunit beta	Cbfb	13249	11673.8	6492.24	20198.6	40960	4020.25	25266.1	9898.78	7591.44	20344.5	18099.5	16315.9		3	3	65.4
sp|P22682|CBL_MOUSE E3 ubiquitin-protein ligase CBL OS=Mus musculus OX=10090 GN=Cbl PE=1 SV=3	P22682	E3 ubiquitin-protein ligase CBL	Cbl	33819.2	26268.4	57499.7	35407.8	57673.2	49667.9	52089.3	67055.3	37987.3	67861.7	61844.3	14480.1		32	32	61.2
sp|Q3TTA7|CBLB_MOUSE E3 ubiquitin-protein ligase CBL-B OS=Mus musculus OX=10090 GN=Cblb PE=1 SV=3;sp|Q3TTA7-2|CBLB_MOUSE Isoform 2 of E3 ubiquitin-protein ligase CBL-B OS=Mus musculus OX=10090 GN=Cblb	Q3TTA7;Q3TTA7-2	E3 ubiquitin-protein ligase CBL-B	Cblb	19925.5	15983.5	27824.1	26711.7	35639.6	35428.4	44032.9	47990.2	28801.5	43616.5	49986.6	21441.6		43	41	55.3
sp|Q9JIY2|HAKAI_MOUSE E3 ubiquitin-protein ligase Hakai OS=Mus musculus OX=10090 GN=Cbll1 PE=1 SV=1;sp|Q9JIY2-3|HAKAI_MOUSE Isoform 3 of E3 ubiquitin-protein ligase Hakai OS=Mus musculus OX=10090 GN=Cbll1;sp|Q9JIY2-2|HAKAI_MOUSE Isoform 2 of E3 ubiquitin-p	Q9JIY2;Q9JIY2-3;Q9JIY2-2;Q9JIY2-4	E3 ubiquitin-protein ligase Hakai	Cbll1	5656.57	4630.81	3984.14	3598.91	3942.91	5791.62	2388.49	5398.19	4879.92	3093.85	3367.03	1954.27		10	10	22.6
sp|P48758|CBR1_MOUSE Carbonyl reductase [NADPH] 1 OS=Mus musculus OX=10090 GN=Cbr1 PE=1 SV=3	P48758	Carbonyl reductase [NADPH] 1	Cbr1	69106.2	56405.8	129599	39761.8	50250.8	41534.7	86721.7	139863	39252.5	82044.2	128750	48829.7		16	15	70
sp|Q91VT4|CBR4_MOUSE Carbonyl reductase family member 4 OS=Mus musculus OX=10090 GN=Cbr4 PE=1 SV=2	Q91VT4	Carbonyl reductase family member 4	Cbr4	2689.12	4553.55	2171.88	9004.01	3407.06	6270.68	4944.58	3825.67	431.709	3713.12	5378.39	6728.23		9	9	49.6
sp|Q8VEH6|CBWD1_MOUSE COBW domain-containing protein 1 OS=Mus musculus OX=10090 GN=Cbwd1 PE=1 SV=1;sp|Q8VEH6-2|CBWD1_MOUSE Isoform 2 of COBW domain-containing protein 1 OS=Mus musculus OX=10090 GN=Cbwd1	Q8VEH6;Q8VEH6-2	COBW domain-containing protein 1	Cbwd1	8528.64	17278.5	26861.4	37918.6	24356.3	30242.2	33001.1	38980.8	19981	35952.1	53263.6	11961.3		16	16	59.5
sp|P83917|CBX1_MOUSE Chromobox protein homolog 1 OS=Mus musculus OX=10090 GN=Cbx1 PE=1 SV=1	P83917	Chromobox protein homolog 1	Cbx1	223563	296959	340087	264034	294423	524781	359425	504838	360013	458608	694591	197533		14	13	75.7
sp|P23198|CBX3_MOUSE Chromobox protein homolog 3 OS=Mus musculus OX=10090 GN=Cbx3 PE=1 SV=2	P23198	Chromobox protein homolog 3	Cbx3	646200	811399	1.10959e+06	894281	699412	676512	1.29496e+06	2.33109e+06	2.04175e+06	926729	3.19127e+06	1.05208e+06		8	8	49.2
sp|O55187|CBX4_MOUSE E3 SUMO-protein ligase CBX4 OS=Mus musculus OX=10090 GN=Cbx4 PE=1 SV=2;sp|O55187-2|CBX4_MOUSE Isoform 2 of E3 SUMO-protein ligase CBX4 OS=Mus musculus OX=10090 GN=Cbx4	O55187;O55187-2	E3 SUMO-protein ligase CBX4	Cbx4	5608.18	2718.1	1877.65	1909.75	4638	420.963	2217.85	2316.03	387.848	4421.6	1069.2	1976.27		10	10	19.2
sp|Q61686|CBX5_MOUSE Chromobox protein homolog 5 OS=Mus musculus OX=10090 GN=Cbx5 PE=1 SV=1	Q61686	Chromobox protein homolog 5	Cbx5	284684	374247	361801	347214	386292	536926	551623	822035	541661	774333	1.06825e+06	237296		14	13	67
sp|Q9QXV1|CBX8_MOUSE Chromobox protein homolog 8 OS=Mus musculus OX=10090 GN=Cbx8 PE=1 SV=1	Q9QXV1	Chromobox protein homolog 8	Cbx8	6103.75	3599.89	3410.3	3796.14	2308.24	1512.99	1513.09	4869.89	2120.8	1465.47	3966.65	2071.72		5	5	18.2
sp|Q8K1A6|C2D1A_MOUSE Coiled-coil and C2 domain-containing protein 1A OS=Mus musculus OX=10090 GN=Cc2d1a PE=1 SV=2	Q8K1A6	Coiled-coil and C2 domain-containing protein 1A	Cc2d1a	7420.78	3668.83	8339.36	5102.61	3118.3	4476.04	4359.85	4509.25	1145.64	4385.23	5839.39	1310.88		18	18	32.1
sp|Q8BRN9|C2D1B_MOUSE Coiled-coil and C2 domain-containing protein 1B OS=Mus musculus OX=10090 GN=Cc2d1b PE=1 SV=1	Q8BRN9	Coiled-coil and C2 domain-containing protein 1B	Cc2d1b	30298.8	23920.9	42940.6	24040.9	39534.7	27911.6	39977.1	56901.7	28830.6	50563.3	59540.4	15554		25	25	50
sp|Q8CH18|CCAR1_MOUSE Cell division cycle and apoptosis regulator protein 1 OS=Mus musculus OX=10090 GN=Ccar1 PE=1 SV=1;sp|Q8CH18-3|CCAR1_MOUSE Isoform 3 of Cell division cycle and apoptosis regulator protein 1 OS=Mus musculus OX=10090 GN=Ccar1	Q8CH18;Q8CH18-3	Cell division cycle and apoptosis regulator protein 1	Ccar1	37446.3	30002.4	43120.5	27275.2	34837.3	39632	36049.6	52813.7	25168.3	46337.6	67142.8	17183.2		46	46	42.1
sp|Q8VDP4|CCAR2_MOUSE Cell cycle and apoptosis regulator protein 2 OS=Mus musculus OX=10090 GN=Ccar2 PE=1 SV=2	Q8VDP4	Cell cycle and apoptosis regulator protein 2	Ccar2	59066.1	49419.5	101596	52730.9	51682.6	62060.9	89385.7	147674	84468.2	58333.6	186767	57423.5		41	41	59
sp|Q8BTY1|KAT1_MOUSE Kynurenine--oxoglutarate transaminase 1 OS=Mus musculus OX=10090 GN=Kyat1 PE=1 SV=1	Q8BTY1	Kynurenine--oxoglutarate transaminase 1	Ccbl1	689.195	649.215	750.033			576.429					717.955			1	1	5.4
sp|Q71RI9-2|KAT3_MOUSE Isoform 2 of Kynurenine--oxoglutarate transaminase 3 OS=Mus musculus OX=10090 GN=Kyat3;sp|Q71RI9|KAT3_MOUSE Kynurenine--oxoglutarate transaminase 3 OS=Mus musculus OX=10090 GN=Kyat3 PE=1 SV=1	Q71RI9-2;Q71RI9	Kynurenine--oxoglutarate transaminase 3	Ccbl2	627.811	191.436	1708.08	852.837	1907.44	591.996	712.817	3643.97	1747.64	445.851	4320.76	1235.92		5	5	16.7
sp|Q9DA08|SGF29_MOUSE SAGA-associated factor 29 OS=Mus musculus OX=10090 GN=Sgf29 PE=2 SV=1	Q9DA08	SAGA-associated factor 29 homolog	Ccdc101	1926.88	2580.91	19826.4	966.766	1313.46	7742.29		6258.64	2538.21	13596.1	8677.04	1870.29		8	8	47.8
sp|Q3TMW1|C102A_MOUSE Coiled-coil domain-containing protein 102A OS=Mus musculus OX=10090 GN=Ccdc102a PE=1 SV=2	Q3TMW1	Coiled-coil domain-containing protein 102A	Ccdc102a	37171.3	546.423	1243.87	414.351	877.182	126.463	294.133	254.984		275.024	1707.14	27.4593		6	6	13.1
sp|Q8VE99|CC115_MOUSE Coiled-coil domain-containing protein 115 OS=Mus musculus OX=10090 GN=Ccdc115 PE=1 SV=1	Q8VE99	Coiled-coil domain-containing protein 115	Ccdc115	125402	81130.9	70748	140176	197272	35227.8	95023.4	90998.3	44983.2	188941	108095	25921.4		9	9	63.3
sp|Q8R344|CCD12_MOUSE Coiled-coil domain-containing protein 12 OS=Mus musculus OX=10090 GN=Ccdc12 PE=1 SV=2	Q8R344	Coiled-coil domain-containing protein 12	Ccdc12	100576	116952	131673	69878.6	104016	115001	75057.3	159920	125535	84165.4	171205	46686.3		6	6	49.4
sp|Q9D8X2|CC124_MOUSE Coiled-coil domain-containing protein 124 OS=Mus musculus OX=10090 GN=Ccdc124 PE=1 SV=1	Q9D8X2	Coiled-coil domain-containing protein 124	Ccdc124	57057.6	25694.3	59130.8	57914	86645.8	40718.1	101570	112424	77050.6	107093	75231.3	40949.7		12	12	44.7
sp|Q3TC33|CC127_MOUSE Coiled-coil domain-containing protein 127 OS=Mus musculus OX=10090 GN=Ccdc127 PE=1 SV=2;sp|Q3TC33-2|CC127_MOUSE Isoform 2 of Coiled-coil domain-containing protein 127 OS=Mus musculus OX=10090 GN=Ccdc127	Q3TC33;Q3TC33-2	Coiled-coil domain-containing protein 127	Ccdc127	7282.25	3311.59	2495.85	8835.24	12171.6	5381.84	10453.7	13030.3	2857.02	10439.7	11243.5	4181.87		7	7	31.9
sp|Q8CI71|VPS50_MOUSE Syndetin OS=Mus musculus OX=10090 GN=Vps50 PE=1 SV=2;sp|Q8CI71-2|VPS50_MOUSE Isoform 2 of Syndetin OS=Mus musculus OX=10090 GN=Vps50;sp|Q8CI71-3|VPS50_MOUSE Isoform 3 of Syndetin OS=Mus musculus OX=10090 GN=Vps50	Q8CI71;Q8CI71-2;Q8CI71-3	Coiled-coil domain-containing protein 132	Ccdc132	855.927	137.318	2364.87	2823.38	3105.56	2159.72	2485.23	2096.18	1868.32	1809.08	480.365	232.222		15	15	19.6
sp|Q8C7V8-2|CC134_MOUSE Isoform 2 of Coiled-coil domain-containing protein 134 OS=Mus musculus OX=10090 GN=Ccdc134;sp|Q8C7V8|CC134_MOUSE Coiled-coil domain-containing protein 134 OS=Mus musculus OX=10090 GN=Ccdc134 PE=1 SV=1	Q8C7V8-2;Q8C7V8	Coiled-coil domain-containing protein 134	Ccdc134	11423.2	10373.2	22863.6	17690.1	8041.81	19231	20842.4	52834.9	8500.5	48379.9	18818.4	7201.65		6	6	47.9
sp|Q8R0K4|CC137_MOUSE Coiled-coil domain-containing protein 137 OS=Mus musculus OX=10090 GN=Ccdc137 PE=2 SV=1	Q8R0K4	Coiled-coil domain-containing protein 137	Ccdc137	12481.9	7471.48	10819.6	10587.3	10626	13127	4665.53	13591.7	4388.15	14436.6	2828.9	3019.71		5	5	20.7
sp|Q9D162-2|CC167_MOUSE Isoform 2 of Coiled-coil domain-containing protein 167 OS=Mus musculus OX=10090 GN=Ccdc167;sp|Q9D162|CC167_MOUSE Coiled-coil domain-containing protein 167 OS=Mus musculus OX=10090 GN=Ccdc167 PE=1 SV=2;sp|Q9D162-3|CC167_MOUSE Isoform	Q9D162-2;Q9D162;Q9D162-3	Coiled-coil domain-containing protein 167	Ccdc167	4244.87	19117	32698.7	11415.2	21543.7	36515.4	20734.1	20248.6	14252.5	3858.4	14831	8637.44		5	5	35.6
sp|Q3U155|CC174_MOUSE Coiled-coil domain-containing protein 174 OS=Mus musculus OX=10090 GN=Ccdc174 PE=2 SV=1	Q3U155	Coiled-coil domain-containing protein 174	Ccdc174	4882.82	1627.21	128.848	463.945	265.569		935.397	394.086	88.9794	1459.19	2134.4	842.365		8	8	21.2
sp|Q9JIG7|CCD22_MOUSE Coiled-coil domain-containing protein 22 OS=Mus musculus OX=10090 GN=Ccdc22 PE=1 SV=1	Q9JIG7	Coiled-coil domain-containing protein 22	Ccdc22	17587.5	8959.5	25065.9	12371	14083.2	5754.15	10226.2	14355.4	6080.29	18147.3	18984.2	3778.2		19	19	38.1
sp|Q99LQ4|SVBP_MOUSE Small vasohibin-binding protein OS=Mus musculus OX=10090 GN=Svbp PE=1 SV=1	Q99LQ4	Coiled-coil domain-containing protein 23	Ccdc23	13484.2	8895.79	20317.4	12832.6	9892.07	13529.3	12925.7	7595.67	5069.32	6169.33	21911.6	2144.63		2	2	34.8
sp|Q78PG9|CCD25_MOUSE Coiled-coil domain-containing protein 25 OS=Mus musculus OX=10090 GN=Ccdc25 PE=1 SV=1	Q78PG9	Coiled-coil domain-containing protein 25	Ccdc25	33256.4	18767.2	8512.74	25220.6	13661.6	22229	20247	25460.9	25806.2	26131.6	62110.8	7907.03		13	13	53.4
sp|Q9CR29|CCD43_MOUSE Coiled-coil domain-containing protein 43 OS=Mus musculus OX=10090 GN=Ccdc43 PE=1 SV=1;sp|Q9CR29-2|CCD43_MOUSE Isoform 2 of Coiled-coil domain-containing protein 43 OS=Mus musculus OX=10090 GN=Ccdc43	Q9CR29;Q9CR29-2	Coiled-coil domain-containing protein 43	Ccdc43	15946.9	12289.5	26273.5	29018.1	38269.9	23971.2	34853.9	22340.1	18321.7	28328.3	38192.9	2155.19		13	13	44.1
sp|Q9D024|CCD47_MOUSE Coiled-coil domain-containing protein 47 OS=Mus musculus OX=10090 GN=Ccdc47 PE=1 SV=2;sp|Q9D024-2|CCD47_MOUSE Isoform 2 of Coiled-coil domain-containing protein 47 OS=Mus musculus OX=10090 GN=Ccdc47;sp|Q9D024-3|CCD47_MOUSE Isoform 3 o	Q9D024;Q9D024-2;Q9D024-3	Coiled-coil domain-containing protein 47	Ccdc47	52695.8	61515.8	60252.7	63633.4	81537.8	99706.5	63792	98476.7	81105.3	50750.9	80589.9	57548.5		22	22	40.6
sp|Q810U5-3|CCD50_MOUSE Isoform 3 of Coiled-coil domain-containing protein 50 OS=Mus musculus OX=10090 GN=Ccdc50;sp|Q810U5|CCD50_MOUSE Coiled-coil domain-containing protein 50 OS=Mus musculus OX=10090 GN=Ccdc50 PE=1 SV=1;sp|Q810U5-2|CCD50_MOUSE Isoform 2 o	Q810U5-3;Q810U5;Q810U5-2	Coiled-coil domain-containing protein 50	Ccdc50	16682.2	26324.2	37235.6	16025	40806.1	8433.88	23412	59450.7	26273.2	19885.4	50044.6	19321.4		10	10	51.9
sp|Q3URS9-2|MITOK_MOUSE Isoform 2 of Mitochondrial potassium channel OS=Mus musculus OX=10090 GN=Ccdc51;sp|Q3URS9|MITOK_MOUSE Mitochondrial potassium channel OS=Mus musculus OX=10090 GN=Ccdc51 PE=1 SV=1	Q3URS9-2;Q3URS9	Coiled-coil domain-containing protein 51	Ccdc51	2848.18	2313.35	4204.71	3958.18	14607.6	6250.91	8411.75	8220.33	6332.13	8187.11	7867.88	5861.93		9	9	25.3
sp|Q9CR27|WASC3_MOUSE WASH complex subunit 3 OS=Mus musculus OX=10090 GN=Washc3 PE=1 SV=1	Q9CR27	WASH complex subunit CCDC53	Ccdc53	21847.2	19630.8	20242	13328.4	14410.2	8627.34	18285.8	9277.67	6038.88	22496.6	10036.5	4848.38		4	4	29.9
sp|Q8R3Q6|CCD58_MOUSE Coiled-coil domain-containing protein 58 OS=Mus musculus OX=10090 GN=Ccdc58 PE=1 SV=1	Q8R3Q6	Coiled-coil domain-containing protein 58	Ccdc58	178831	228281	103292	95447.8	194867	134540	160318	174414	149178	122915	270642	101696		6	6	54.2
sp|Q8R2N0-2|TAP26_MOUSE Isoform 2 of Thyroid transcription factor 1-associated protein 26 OS=Mus musculus OX=10090 GN=Ccdc59;sp|Q8R2N0|TAP26_MOUSE Thyroid transcription factor 1-associated protein 26 OS=Mus musculus OX=10090 GN=Ccdc59 PE=2 SV=2	Q8R2N0-2;Q8R2N0	Thyroid transcription factor 1-associated protein 26	Ccdc59	2769.89	1866.31	5223.41	2364.26	1675.77	4719.12	3505.27	8317.04		8348.58	6583.22	3117.18		4	4	30.5
sp|D3YZP9|CCDC6_MOUSE Coiled-coil domain-containing protein 6 OS=Mus musculus OX=10090 GN=Ccdc6 PE=1 SV=1	D3YZP9	Coiled-coil domain-containing protein 6	Ccdc6	7243.75	10176.4	83040.8	6266.7	7741.33	5927.69	12806	12928.6	3581.46	3790.94	15758.8	2565.08		14	14	39.4
sp|Q3TCJ8|CCD69_MOUSE Coiled-coil domain-containing protein 69 OS=Mus musculus OX=10090 GN=Ccdc69 PE=1 SV=1;sp|Q3TCJ8-2|CCD69_MOUSE Isoform 2 of Coiled-coil domain-containing protein 69 OS=Mus musculus OX=10090 GN=Ccdc69	Q3TCJ8;Q3TCJ8-2	Coiled-coil domain-containing protein 69	Ccdc69	1508.18	2722.19	6414.55	3793.44	1024.72	4905.63	9238.2	4086.72	1599.16	9200.23	6543.43	194.785		7	7	42.1
sp|Q8VEG0|CCD71_MOUSE Coiled-coil domain-containing protein 71 OS=Mus musculus OX=10090 GN=Ccdc71 PE=2 SV=1	Q8VEG0	Coiled-coil domain-containing protein 71	Ccdc71				660.549				228.515	369.027	119.781		251.752		1	1	2.8
tr|E9Q4T4|E9Q4T4_MOUSE Coiled-coil domain-containing 71-like OS=Mus musculus OX=10090 GN=Ccdc71l PE=1 SV=1	E9Q4T4		Ccdc71l	4320.18	1984.63	1775.86	4249.19	4751.96	3033.14	6476.22	2425.25		6143.1	5001.09	1245.69		4	4	22
sp|Q6PG04|CCD82_MOUSE Coiled-coil domain-containing protein 82 OS=Mus musculus OX=10090 GN=Ccdc82 PE=2 SV=1	Q6PG04	Coiled-coil domain-containing protein 82	Ccdc82	111.402	120.022	508.788	63.956	54.6083		222.562	4687.25				122.656		2	2	5.6
sp|Q9JJ89|CCD86_MOUSE Coiled-coil domain-containing protein 86 OS=Mus musculus OX=10090 GN=Ccdc86 PE=1 SV=2	Q9JJ89	Coiled-coil domain-containing protein 86	Ccdc86	13232.6	13433.6	12483.7	31085.3	25311.3	33883.8	23121.9	10724.7	6756.44	12659.1	20316.7	11084.3		12	12	22.3
sp|Q4QRL3|CC88B_MOUSE Coiled-coil domain-containing protein 88B OS=Mus musculus OX=10090 GN=Ccdc88b PE=1 SV=2;sp|Q4QRL3-2|CC88B_MOUSE Isoform 2 of Coiled-coil domain-containing protein 88B OS=Mus musculus OX=10090 GN=Ccdc88b	Q4QRL3;Q4QRL3-2	Coiled-coil domain-containing protein 88B	Ccdc88b	82351.4	68019.6	86229	44976.1	69510.4	41437.4	75529.7	94505.9	43817.8	74696.8	103013	34247		85	85	59.3
sp|Q6VGS5|DAPLE_MOUSE Protein Daple OS=Mus musculus OX=10090 GN=Ccdc88c PE=1 SV=1;sp|Q6VGS5-2|DAPLE_MOUSE Isoform 2 of Protein Daple OS=Mus musculus OX=10090 GN=Ccdc88c	Q6VGS5;Q6VGS5-2	Protein Daple	Ccdc88c	2353.28	2046.15	2222.32	1512.02	1031.34	1327.8	2206.91	2478.21	488.462	3021.68	2370.5	196.92		26	26	16.9
sp|Q8VC31|CCDC9_MOUSE Coiled-coil domain-containing protein 9 OS=Mus musculus OX=10090 GN=Ccdc9 PE=1 SV=1	Q8VC31	Coiled-coil domain-containing protein 9	Ccdc9	9330.2	5736.14	2747.22	5626.04	4090.51	9564.44	14197.4	2938.5	7108.03	10343.1	5997.55	1336.78		14	14	26
sp|Q8VDN4|CCD92_MOUSE Coiled-coil domain-containing protein 92 OS=Mus musculus OX=10090 GN=Ccdc92 PE=1 SV=1	Q8VDN4	Coiled-coil domain-containing protein 92	Ccdc92	11935.8	3891.74	2413.25	962.298	2452.36	1037.22	1999.88	2233.37						2	2	8.3
sp|Q7TQK5|CCD93_MOUSE Coiled-coil domain-containing protein 93 OS=Mus musculus OX=10090 GN=Ccdc93 PE=1 SV=1	Q7TQK5	Coiled-coil domain-containing protein 93	Ccdc93	12765.4	8470.24	9066.1	8510.97	13734.1	3095.81	9965.36	12030.1	5294.19	9295.24	6132.84	3435.47		20	20	31.8
sp|Q9D6J3|YJU2_MOUSE Splicing factor YJU2 OS=Mus musculus OX=10090 GN=Yju2 PE=1 SV=1	Q9D6J3	Coiled-coil domain-containing protein 94	Ccdc94	6695.98	6150.96	9253.18	2338.86	960.855	12616.9	6141.97	11697.5	3197.71	8767.37	13574.2	470.738		9	9	42
sp|Q9DBT3|CCD97_MOUSE Coiled-coil domain-containing protein 97 OS=Mus musculus OX=10090 GN=Ccdc97 PE=1 SV=1	Q9DBT3	Coiled-coil domain-containing protein 97	Ccdc97	5924.34	5140.64	6967.21	2959.6	4538.92	5015.54	7292.34	7019.3	4558.62	3935.34	2816.09	3153.57		6	6	26.2
sp|P10146|CCL1_MOUSE C-C motif chemokine 1 OS=Mus musculus OX=10090 GN=Ccl1 PE=2 SV=1	P10146	C-C motif chemokine 1	Ccl1				220953	198303	310212	81959.4	69892.5	32037.1	52518.8	138650	62023.3		5	3	42.4
sp|P10855|CCL3_MOUSE C-C motif chemokine 3 OS=Mus musculus OX=10090 GN=Ccl3 PE=1 SV=2	P10855	C-C motif chemokine 3	Ccl3				161254	285928	801186	526401	818334	174412	440415	1.13235e+06	85889.5		2	2	41.3
sp|P14097|CCL4_MOUSE C-C motif chemokine 4 OS=Mus musculus OX=10090 GN=Ccl4 PE=3 SV=3	P14097	C-C motif chemokine 4	Ccl4		607.615		296373	363849	454069	307785	245680	234959	309042	562225	232488		4	4	47.8
sp|P30882|CCL5_MOUSE C-C motif chemokine 5 OS=Mus musculus OX=10090 GN=Ccl5 PE=1 SV=2	P30882	C-C motif chemokine 5	Ccl5					1830.34		1861.89	4519.67						1	1	12.1
sp|P51670|CCL9_MOUSE C-C motif chemokine 9 OS=Mus musculus OX=10090 GN=Ccl9 PE=1 SV=1	P51670	C-C motif chemokine 9;CCL9(29-101);CCL9(30-101);CCL9(31-101)	Ccl9				21480.3	18346.5	25559	4762.48	6579.12		3497.21	16049.9	998.842		2	2	23.8
sp|Q8K2Y9-2|CCM2_MOUSE Isoform 2 of Cerebral cavernous malformations protein 2 homolog OS=Mus musculus OX=10090 GN=Ccm2;sp|Q8K2Y9|CCM2_MOUSE Cerebral cavernous malformations protein 2 homolog OS=Mus musculus OX=10090 GN=Ccm2 PE=1 SV=1	Q8K2Y9-2;Q8K2Y9	Cerebral cavernous malformations protein 2 homolog	Ccm2	11272.9	11130.1	39306.7	5321.7	6846.84	24900.6	5874.98	5771.24	11591.8	7878.06	10262.2	5245.25		18	18	52.1
sp|P51943|CCNA2_MOUSE Cyclin-A2 OS=Mus musculus OX=10090 GN=Ccna2 PE=1 SV=2	P51943	Cyclin-A2	Ccna2	7057.14	7822.08	10794.1	9746.95	1463.36	18529.2	17469.7	14970	17537.8	17669.3	29280.3	4838.43		10	10	40.3
sp|P24860|CCNB1_MOUSE G2/mitotic-specific cyclin-B1 OS=Mus musculus OX=10090 GN=Ccnb1 PE=1 SV=3	P24860	G2/mitotic-specific cyclin-B1	Ccnb1	17251.5	10559.8	21088.6	32845	15733.4	16395.5	22679.7	29568.2	20455.1	47411.8	14239.2	16318.5		9	9	30.9
sp|P30276|CCNB2_MOUSE G2/mitotic-specific cyclin-B2 OS=Mus musculus OX=10090 GN=Ccnb2 PE=1 SV=2	P30276	G2/mitotic-specific cyclin-B2	Ccnb2	3561.36	1135.74	2134.39	3921.7	1817.23	3346.26	2324.76	3268.89	1764.96	1343.22	1205.87	251.219		6	6	21.6
sp|Q62447|CCNC_MOUSE Cyclin-C OS=Mus musculus OX=10090 GN=Ccnc PE=2 SV=4	Q62447	Cyclin-C	Ccnc	508.889	1184.35		359.586	366.03	243.978					424.427	191.871		3	3	15.5
sp|P30280|CCND2_MOUSE G1/S-specific cyclin-D2 OS=Mus musculus OX=10090 GN=Ccnd2 PE=1 SV=1	P30280	G1/S-specific cyclin-D2	Ccnd2	18969.3	7213.63	27621.7	21344.3	58677.8	11958.6	13569.8	23781.4	9262.87	21000.2	31032.3	16762.4		10	10	46.7
sp|P30282|CCND3_MOUSE G1/S-specific cyclin-D3 OS=Mus musculus OX=10090 GN=Ccnd3 PE=1 SV=1	P30282	G1/S-specific cyclin-D3	Ccnd3	27598.1	9443.34	7246.45	2877.59	17149.5	1255.39	14822.3	2198.26	1805.56	9444.28	2606.06	4956.09		6	6	27.4
sp|Q3TVC7-3|CCDB1_MOUSE Isoform 3 of Cyclin-D1-binding protein 1 OS=Mus musculus OX=10090 GN=Ccndbp1;sp|Q3TVC7|CCDB1_MOUSE Cyclin-D1-binding protein 1 OS=Mus musculus OX=10090 GN=Ccndbp1 PE=1 SV=1	Q3TVC7-3;Q3TVC7	Cyclin-D1-binding protein 1	Ccndbp1	655.221	926.217	688.09	1184.16	721.838	993.237	603.028	2047.26	1678.29	889.226	2942.1	422.446		3	3	13.4
sp|Q61457|CCNE1_MOUSE G1/S-specific cyclin-E1 OS=Mus musculus OX=10090 GN=Ccne1 PE=1 SV=2	Q61457	G1/S-specific cyclin-E1	Ccne1			1137.71	773.61		5282.06	3390.99			1285.79	7976.74	905.209		5	5	14.2
sp|Q9Z238|CCNE2_MOUSE G1/S-specific cyclin-E2 OS=Mus musculus OX=10090 GN=Ccne2 PE=1 SV=1	Q9Z238	G1/S-specific cyclin-E2	Ccne2		1199.85	3509.21			882.646	791.057		538.439	396.414	521.109	1665.16		2	2	10.4
sp|Q61458|CCNH_MOUSE Cyclin-H OS=Mus musculus OX=10090 GN=Ccnh PE=1 SV=2	Q61458	Cyclin-H	Ccnh	12698.4	12293.8	10654	15889.5	16814.3	24905.1	7456.02	20385.2	17699.7	20888.2	12205.5	5708.23		13	13	47.4
sp|O88874|CCNK_MOUSE Cyclin-K OS=Mus musculus OX=10090 GN=Ccnk PE=1 SV=3	O88874	Cyclin-K	Ccnk	20288.9	10557.8	19057.1	19267.3	30149	16263.4	32694.7	32428.1	18958.2	31198.6	50847.3	7798.28		11	11	29.1
sp|Q52KE7|CCNL1_MOUSE Cyclin-L1 OS=Mus musculus OX=10090 GN=Ccnl1 PE=1 SV=1;sp|Q52KE7-2|CCNL1_MOUSE Isoform 2 of Cyclin-L1 OS=Mus musculus OX=10090 GN=Ccnl1	Q52KE7;Q52KE7-2	Cyclin-L1	Ccnl1	2242.94	1656.95	5074.36	2753.8	3342.71	3705.13	3981.12	1976.72	3897.07	3902.24	6708.37	3945.44		7	7	21.2
sp|Q9JJA7|CCNL2_MOUSE Cyclin-L2 OS=Mus musculus OX=10090 GN=Ccnl2 PE=1 SV=1;sp|Q9JJA7-3|CCNL2_MOUSE Isoform 3 of Cyclin-L2 OS=Mus musculus OX=10090 GN=Ccnl2;sp|Q9JJA7-2|CCNL2_MOUSE Isoform 2 of Cyclin-L2 OS=Mus musculus OX=10090 GN=Ccnl2	Q9JJA7;Q9JJA7-3;Q9JJA7-2	Cyclin-L2	Ccnl2	10145.7	7218.36	4199.2	9222.8	5919.87	4573.69	4596.76	7916.04	2966.46	5494.12	4927.64	1893.2		11	10	29.7
sp|Q9QWV9|CCNT1_MOUSE Cyclin-T1 OS=Mus musculus OX=10090 GN=Ccnt1 PE=1 SV=3	Q9QWV9	Cyclin-T1	Ccnt1	11651	11349.4	22388.8	13717.1	15271	16057.8	15607.7	12841.9	7466.5	27140	24419.7	9432.1		17	16	32.3
sp|Q7TQK0-2|CCNT2_MOUSE Isoform 2 of Cyclin-T2 OS=Mus musculus OX=10090 GN=Ccnt2;sp|Q7TQK0|CCNT2_MOUSE Cyclin-T2 OS=Mus musculus OX=10090 GN=Ccnt2 PE=1 SV=1	Q7TQK0-2;Q7TQK0		Ccnt2					477.445	97.4754	378.24		302.204	424.334	654.333	1112		2	2	10.7
sp|Q8BGU5-2|CCNY_MOUSE Isoform 2 of Cyclin-Y OS=Mus musculus OX=10090 GN=Ccny;sp|Q8BGU5|CCNY_MOUSE Cyclin-Y OS=Mus musculus OX=10090 GN=Ccny PE=1 SV=1	Q8BGU5-2;Q8BGU5	Cyclin-Y	Ccny	985.901	6309.75	1454.37	3157.52	5368.39	2792.3	3896.44	1131.1	1397.19	4130.87	2062.92	1176.93		3	3	16.1
tr|E9Q226|E9Q226_MOUSE Cyclin Y-like 1 OS=Mus musculus OX=10090 GN=Ccnyl1 PE=1 SV=1;tr|D3YUJ3|D3YUJ3_MOUSE Cyclin Y-like 1 OS=Mus musculus OX=10090 GN=Ccnyl1 PE=1 SV=1	E9Q226;D3YUJ3		Ccnyl1		982.999								804.279	1024.28			1	1	5.8
sp|Q7TSH4|CP110_MOUSE Centriolar coiled-coil protein of 110 kDa OS=Mus musculus OX=10090 GN=Ccp110 PE=1 SV=1	Q7TSH4	Centriolar coiled-coil protein of 110 kDa	Ccp110	472.414			539.826		989.067	1789.6			113.095	277.399	202.332		6	6	9.5
sp|P51683|CCR2_MOUSE C-C chemokine receptor type 2 OS=Mus musculus OX=10090 GN=Ccr2 PE=1 SV=2	P51683	C-C chemokine receptor type 2	Ccr2	467.309	474.945	374.81											1	1	6.2
sp|P51682|CCR5_MOUSE C-C chemokine receptor type 5 OS=Mus musculus OX=10090 GN=Ccr5 PE=2 SV=3	P51682	C-C chemokine receptor type 5	Ccr5	11649.3	15331.9	22541.6	8634.4	3489.54	7561.35	2073.07	6441.16	4368.31	7742.74	5591.21	1460.83		5	5	16.9
sp|P47774|CCR7_MOUSE C-C chemokine receptor type 7 OS=Mus musculus OX=10090 GN=Ccr7 PE=1 SV=2	P47774	C-C chemokine receptor type 7	Ccr7	6933.43	1392.49	8552.33	2436.59	270.451	4168.28	1880.87	1479.76		2978.02	3414.93	902.755		4	4	12.4
sp|O35710-2|NOCT_MOUSE Isoform 2 of Nocturnin OS=Mus musculus OX=10090 GN=Noct;sp|O35710|NOCT_MOUSE Nocturnin OS=Mus musculus OX=10090 GN=Noct PE=1 SV=3	O35710-2;O35710	Nocturnin	Ccrn4l	699.241	2769.75	2452.71	5887.51	5057.08	3224.9	3872.4	4049.56	1465.1	3344.4	6662.53	3692.18		9	9	37.5
sp|Q9WU84|CCS_MOUSE Copper chaperone for superoxide dismutase OS=Mus musculus OX=10090 GN=Ccs PE=1 SV=1	Q9WU84	Copper chaperone for superoxide dismutase	Ccs	49261.7	49909.1	107686	53388	49215.8	54887.2	44417	155792	63597.5	52530.6	120637	33706.6		12	12	78.1
sp|Q6RUT7|CSMT1_MOUSE Protein CCSMST1 OS=Mus musculus OX=10090 GN=Ccsmst1 PE=1 SV=1	Q6RUT7	Protein CCSMST1	Ccsmst1		9910.6	26348.7	9548.16	7196.49	3769.4	20031.4	51801.7	18262.8	13936.6	49321.5	12021.8		4	4	46.3
sp|P80314|TCPB_MOUSE T-complex protein 1 subunit beta OS=Mus musculus OX=10090 GN=Cct2 PE=1 SV=4	P80314	T-complex protein 1 subunit beta	Cct2	2.47116e+06	1.62986e+06	2.43082e+06	1.84877e+06	2.00511e+06	1.40758e+06	1.87854e+06	2.70382e+06	2.02615e+06	2.2685e+06	3.08731e+06	1.04115e+06		41	41	83.7
sp|P80318|TCPG_MOUSE T-complex protein 1 subunit gamma OS=Mus musculus OX=10090 GN=Cct3 PE=1 SV=1	P80318	T-complex protein 1 subunit gamma	Cct3	1.28228e+06	1.12089e+06	1.52578e+06	1.13352e+06	1.44918e+06	1.24728e+06	1.49378e+06	1.82374e+06	1.27922e+06	1.69473e+06	1.88528e+06	615554		43	43	70.8
sp|P80315|TCPD_MOUSE T-complex protein 1 subunit delta OS=Mus musculus OX=10090 GN=Cct4 PE=1 SV=3	P80315	T-complex protein 1 subunit delta	Cct4	1.22704e+06	644623	1.16455e+06	1.0497e+06	1.08479e+06	947859	1.34031e+06	1.24607e+06	718224	1.11674e+06	1.13676e+06	462786		37	37	72
sp|P80316|TCPE_MOUSE T-complex protein 1 subunit epsilon OS=Mus musculus OX=10090 GN=Cct5 PE=1 SV=1	P80316	T-complex protein 1 subunit epsilon	Cct5	1.37384e+06	1.07501e+06	1.52977e+06	1.20856e+06	1.45583e+06	932738	1.42664e+06	1.59923e+06	1.00283e+06	1.39261e+06	1.52074e+06	610227		37	37	76.2
sp|P80317|TCPZ_MOUSE T-complex protein 1 subunit zeta OS=Mus musculus OX=10090 GN=Cct6a PE=1 SV=3	P80317	T-complex protein 1 subunit zeta	Cct6a	1.46021e+06	1.06154e+06	2.04528e+06	1.24591e+06	1.82358e+06	1.12479e+06	1.56879e+06	1.83564e+06	1.09341e+06	1.89216e+06	1.69122e+06	676429		29	25	66.3
sp|Q61390|TCPW_MOUSE T-complex protein 1 subunit zeta-2 OS=Mus musculus OX=10090 GN=Cct6b PE=1 SV=4	Q61390	T-complex protein 1 subunit zeta-2	Cct6b	6238.57	10500.3	45220.9	30195.6	13645.9	1497.01	41559	36226.5	16997.9	34710.9	45670.6	1011.7		2	2	11.1
sp|P80313|TCPH_MOUSE T-complex protein 1 subunit eta OS=Mus musculus OX=10090 GN=Cct7 PE=1 SV=1	P80313	T-complex protein 1 subunit eta	Cct7	1.30397e+06	853271	1.28385e+06	790439	1.19413e+06	893619	1.1436e+06	1.14871e+06	1.05613e+06	1.23307e+06	1.49194e+06	584248		35	35	76.8
sp|P42932|TCPQ_MOUSE T-complex protein 1 subunit theta OS=Mus musculus OX=10090 GN=Cct8 PE=1 SV=3	P42932	T-complex protein 1 subunit theta	Cct8	1.80693e+06	1.29365e+06	1.75916e+06	1.39118e+06	1.89737e+06	1.20881e+06	1.79911e+06	1.78281e+06	1.10489e+06	1.91149e+06	1.70112e+06	596769		43	43	76.3
sp|Q8C1Y8|CCZ1_MOUSE Vacuolar fusion protein CCZ1 homolog OS=Mus musculus OX=10090 GN=Ccz1 PE=1 SV=1	Q8C1Y8	Vacuolar fusion protein CCZ1 homolog	Ccz1	28285.6	19243.4	30659.6	23707	30774.9	15762.1	17792.9	24939.9	14442	19886.5	21280.1	9328.9		18	18	43.8
sp|O35566|CD151_MOUSE CD151 antigen OS=Mus musculus OX=10090 GN=Cd151 PE=1 SV=2	O35566	CD151 antigen	Cd151	2286.23	10386.1		360.189										2	2	9.5
sp|O88875|BY55_MOUSE CD160 antigen OS=Mus musculus OX=10090 GN=Cd160 PE=1 SV=2	O88875	CD160 antigen	Cd160	7649.99	9521.13	618.275	55376.3	138638	126358	49711.7	49587.6	39125.1	42452.9	46427.9	6970.29		9	9	42.7
sp|P08920|CD2_MOUSE T-cell surface antigen CD2 OS=Mus musculus OX=10090 GN=Cd2 PE=1 SV=1	P08920	T-cell surface antigen CD2	Cd2	100907	62044.9	63290.1	79862.5	80534.7	32606.4	105153	41422.2	19635.1	94288.6	53063.5	39534.6		9	9	23.8
sp|Q8K4F0|CD226_MOUSE CD226 antigen OS=Mus musculus OX=10090 GN=Cd226 PE=1 SV=1	Q8K4F0	CD226 antigen	Cd226	18709.5	9689.34	45186.9	10378.8	7317.46	28085	13654.2	21162.5	10736.7	13432.8	22171.1	9829.2		7	7	38.1
sp|Q07763|CD244_MOUSE Natural killer cell receptor 2B4 OS=Mus musculus OX=10090 GN=Cd244 PE=1 SV=3;sp|Q07763-2|CD244_MOUSE Isoform 2 of Natural killer cell receptor 2B4 OS=Mus musculus OX=10090 GN=Cd244	Q07763;Q07763-2	Natural killer cell receptor 2B4	Cd244	2126.47	3951.68	114.45	598.143		108.899			2971.37	1085.78	840.857	449.189		4	4	16.9
sp|P24161|CD3Z_MOUSE T-cell surface glycoprotein CD3 zeta chain OS=Mus musculus OX=10090 GN=Cd247 PE=1 SV=1;sp|P24161-2|CD3Z_MOUSE Isoform CD-3-eta of T-cell surface glycoprotein CD3 zeta chain OS=Mus musculus OX=10090 GN=Cd247	P24161;P24161-2	T-cell surface glycoprotein CD3 zeta chain	Cd247	124398	128621	195079	172313	245684	271381	249668	242427	223814	304305	293518	94537.8		10	10	51.2
sp|P41272|CD27_MOUSE CD27 antigen OS=Mus musculus OX=10090 GN=Cd27 PE=2 SV=1	P41272	CD27 antigen	Cd27	1365.25	548.242	414.515	6653.46	17262.5	6835.61	5374.68	26431.2	15755.4	13084	28034.4	8174.55		8	8	50.8
sp|Q9EP73|PD1L1_MOUSE Programmed cell death 1 ligand 1 OS=Mus musculus OX=10090 GN=Cd274 PE=1 SV=1	Q9EP73	Programmed cell death 1 ligand 1	Cd274	3214.17	2824.63	2108.56	5609.44	7209.27	3270.02	11228.5	15118.8	8289.92	8209.92	14585.6	8640.38		4	4	27.9
sp|P31041|CD28_MOUSE T-cell-specific surface glycoprotein CD28 OS=Mus musculus OX=10090 GN=Cd28 PE=1 SV=2	P31041	T-cell-specific surface glycoprotein CD28	Cd28	12569.4	9179.59	17632.9	8040.65	21423.9	25905.8	19280.4	21256.7	5320	2143.69	1591.36	1808.56		5	5	27.5
sp|Q9JLQ0|CD2AP_MOUSE CD2-associated protein OS=Mus musculus OX=10090 GN=Cd2ap PE=1 SV=3	Q9JLQ0	CD2-associated protein	Cd2ap	14179.5	7689.22	21096.8	12986.2	15970.2	7559.89	14307.7	12501.1	5071.51	10814.5	7209.19	4838.36		20	20	38.5
sp|Q9CWK3|CD2B2_MOUSE CD2 antigen cytoplasmic tail-binding protein 2 OS=Mus musculus OX=10090 GN=Cd2bp2 PE=1 SV=1	Q9CWK3	CD2 antigen cytoplasmic tail-binding protein 2	Cd2bp2	29430.4	32476	68448.1	22703.6	19711.6	27718.3	38787.6	61036.6	14376.7	19215.8	64623.7	19311.8		8	8	31.9
sp|Q61470|CD37_MOUSE Leukocyte antigen CD37 OS=Mus musculus OX=10090 GN=Cd37 PE=1 SV=1	Q61470	Leukocyte antigen CD37	Cd37	16190.3	12691.7	7813.36	4767.25	3545.01	3834.79	8129.52	6436.49	3582.56	5813.17	9741.57	2436.78		5	5	19.6
sp|P56528|CD38_MOUSE ADP-ribosyl cyclase/cyclic ADP-ribose hydrolase 1 OS=Mus musculus OX=10090 GN=Cd38 PE=1 SV=2	P56528	ADP-ribosyl cyclase/cyclic ADP-ribose hydrolase 1	Cd38					1092.36		1079.06			2174.79	1228.44			2	2	6.9
sp|P04235|CD3D_MOUSE T-cell surface glycoprotein CD3 delta chain OS=Mus musculus OX=10090 GN=Cd3d PE=1 SV=1	P04235	T-cell surface glycoprotein CD3 delta chain	Cd3d	68233.4	59140.6	105338	19579.7	31780.5	64667.9	17846.4	75828.5	80762.6	55042.4	103468	21226.8		6	6	21.4
sp|P22646|CD3E_MOUSE T-cell surface glycoprotein CD3 epsilon chain OS=Mus musculus OX=10090 GN=Cd3e PE=1 SV=2	P22646	T-cell surface glycoprotein CD3 epsilon chain	Cd3e	289602	293429	301574	323666	314994	286091	386942	443399	237744	374510	391985	195831		8	8	48.1
sp|Q76KJ5|RPA34_MOUSE DNA-directed RNA polymerase I subunit RPA34 OS=Mus musculus OX=10090 GN=Polr1g PE=1 SV=2	Q76KJ5	DNA-directed RNA polymerase I subunit RPA34	Cd3eap	16651.7	14962.8	24655	21039.5	32008.5	42196.8	34313.9	36974.4	28192.3	41140.8	41693.4	13599.3		13	13	48.4
sp|P11942|CD3G_MOUSE T-cell surface glycoprotein CD3 gamma chain OS=Mus musculus OX=10090 GN=Cd3g PE=1 SV=1	P11942	T-cell surface glycoprotein CD3 gamma chain	Cd3g	370475	468167	471310	335961	391358	397917	410425	580061	150036	607946	374781	154874		9	9	46.2
sp|P27548|CD40L_MOUSE CD40 ligand OS=Mus musculus OX=10090 GN=Cd40lg PE=1 SV=2	P27548	CD40 ligand;CD40 ligand, membrane form;CD40 ligand, soluble form	Cd40lg				12004.8	7530.06	18468.8	1023.64	2454.74	4585.25	1172.32	1147.31	1261.95		6	6	20
sp|P15379-2|CD44_MOUSE Isoform 13 of CD44 antigen OS=Mus musculus OX=10090 GN=Cd44;sp|P15379-3|CD44_MOUSE Isoform 12 of CD44 antigen OS=Mus musculus OX=10090 GN=Cd44;sp|P15379-6|CD44_MOUSE Isoform 7 of CD44 antigen OS=Mus musculus OX=10090 GN=Cd44;sp|P1537	P15379-2;P15379-3;P15379-6;P15379-11;P15379-5;P15379-10;P15379-9;P15379-4;P15379-8;P15379-7;P15379	CD44 antigen	Cd44	109142	143114	81026.6	130730	258949	122795	118871	138955	104392	175222	173908	74594.1		11	11	34.4
sp|Q61735-2|CD47_MOUSE Isoform 2 of Leukocyte surface antigen CD47 OS=Mus musculus OX=10090 GN=Cd47	Q61735-2	Leukocyte surface antigen CD47	Cd47	369079	331007	260918	331834	344630	330411	356618	398489	315641	510753	468867	154240		5	2	19.8
sp|P18181|CD48_MOUSE CD48 antigen OS=Mus musculus OX=10090 GN=Cd48 PE=1 SV=1	P18181	CD48 antigen	Cd48	333174	525203	507162	386150	562146	333356	331154	530325	435495	399782	610485	208409		12	12	45.4
sp|P13379|CD5_MOUSE T-cell surface glycoprotein CD5 OS=Mus musculus OX=10090 GN=Cd5 PE=1 SV=1	P13379	T-cell surface glycoprotein CD5	Cd5	23802.5	20173.9	12924.6	14167.7	19319	18096.5	21197.2	17040.1	14344.4	19017.2	33871.7	10105		12	12	36
sp|Q61451|CD53_MOUSE Leukocyte surface antigen CD53 OS=Mus musculus OX=10090 GN=Cd53 PE=2 SV=2	Q61451	Leukocyte surface antigen CD53	Cd53		4339.3	2187.1		1383.91	9094.31	3300.83	7162.01			10676.9			1	1	18.3
sp|Q61003-2|CD6_MOUSE Isoform 2 of T-cell differentiation antigen CD6 OS=Mus musculus OX=10090 GN=Cd6;sp|Q61003-3|CD6_MOUSE Isoform 3 of T-cell differentiation antigen CD6 OS=Mus musculus OX=10090 GN=Cd6;sp|Q61003|CD6_MOUSE T-cell differentiation antigen C	Q61003-2;Q61003-3;Q61003	T-cell differentiation antigen CD6	Cd6	789.635	3662.33	3978.77	3149.97	2084.32	4545.06		2020.89	1205.09	2704.32	4559.66	1285.21		8	8	18.8
sp|P37217|CD69_MOUSE Early activation antigen CD69 OS=Mus musculus OX=10090 GN=Cd69 PE=2 SV=1	P37217	Early activation antigen CD69	Cd69	40466.3	38407.4	56310.4	74642.1	99712.7	135858	82974.8	124152	135319	165033	222757	41242.2		10	10	50.8
sp|Q00609|CD80_MOUSE T-lymphocyte activation antigen CD80 OS=Mus musculus OX=10090 GN=Cd80 PE=1 SV=1;sp|Q00609-2|CD80_MOUSE Isoform 2 of T-lymphocyte activation antigen CD80 OS=Mus musculus OX=10090 GN=Cd80	Q00609;Q00609-2	T-lymphocyte activation antigen CD80	Cd80						122.363			92.5983	66.5009	166.368	229.328		2	2	11.4
sp|P35762|CD81_MOUSE CD81 antigen OS=Mus musculus OX=10090 GN=Cd81 PE=1 SV=2	P35762	CD81 antigen	Cd81	11405.6	4824.03	32681.9	8031.12	4045.96	11790.1	3395.45	3766.81	2004.13	4571.41	5965.07	12836.7		2	2	19.1
sp|P40237|CD82_MOUSE CD82 antigen OS=Mus musculus OX=10090 GN=Cd82 PE=1 SV=1	P40237	CD82 antigen	Cd82	7613.59	39000.7	17085.5	33836.8	57755.3	21408.5	42755.5	21400.1	13077.9	35955.1	17243.8	14406.5		7	7	19.9
sp|Q18PI6|SLAF5_MOUSE SLAM family member 5 OS=Mus musculus OX=10090 GN=Cd84 PE=1 SV=1;sp|Q18PI6-3|SLAF5_MOUSE Isoform 3 of SLAM family member 5 OS=Mus musculus OX=10090 GN=Cd84;sp|Q18PI6-2|SLAF5_MOUSE Isoform 2 of SLAM family member 5 OS=Mus musculus OX=10	Q18PI6;Q18PI6-3;Q18PI6-2	SLAM family member 5	Cd84	7584.92	10002.2	11369.8	7549.62	10974.7	4304.44	8437.83	2823.14	4300.91	5083.05	4676.68	1064.5		8	8	28.6
sp|P01731|CD8A_MOUSE T-cell surface glycoprotein CD8 alpha chain OS=Mus musculus OX=10090 GN=Cd8a PE=1 SV=1	P01731	T-cell surface glycoprotein CD8 alpha chain	Cd8a	11196.6	35575.7	57190.5	16318.5	18366.8	19302.8	9803.74	22936.7	16013.1	9729.81	28354.6	38012.9		2	2	10.1
sp|P10300|CD8B_MOUSE T-cell surface glycoprotein CD8 beta chain OS=Mus musculus OX=10090 GN=Cd8b PE=1 SV=1	P10300	T-cell surface glycoprotein CD8 beta chain	Cd8b	162686	236139	244638	223514	136034	245239	170363	189489	98081	179908	191625	183996		9	9	43.7
sp|O89103|C1QR1_MOUSE Complement component C1q receptor OS=Mus musculus OX=10090 GN=Cd93 PE=1 SV=1	O89103	Complement component C1q receptor	Cd93	2942.77	8114.83	5459.1	12336.8	27080.9	16606.7	19065.6	24503	18447	23593.6	21149.9	4848.1		14	14	34.2
sp|Q3U0X8|TACT_MOUSE T-cell surface protein tactile OS=Mus musculus OX=10090 GN=Cd96 PE=2 SV=1	Q3U0X8	T-cell surface protein tactile	Cd96	1015.09	806.376		2289.69	2134.66		698.2	365.736		1577.53	1306.68	704.763		3	3	5.8
sp|Q9Z0M6|AGRE5_MOUSE Adhesion G protein-coupled receptor E5 OS=Mus musculus OX=10090 GN=Adgre5 PE=1 SV=2;sp|Q9Z0M6-3|AGRE5_MOUSE Isoform 3 of Adhesion G protein-coupled receptor E5 OS=Mus musculus OX=10090 GN=Adgre5;sp|Q9Z0M6-2|AGRE5_MOUSE Isoform 2 of Ad	Q9Z0M6;Q9Z0M6-3;Q9Z0M6-2	CD97 antigen	Cd97	14885.2	16888.8	23598.1	25282.7	22990.4	26366.8	17600.7	27247.1	18017.9	36549.4	65121.8	19667.2		17	17	30.3
sp|Q8VCN6|CD99_MOUSE CD99 antigen OS=Mus musculus OX=10090 GN=Cd99 PE=1 SV=1	Q8VCN6	CD99 antigen	Cd99					4837.95	68160				13979.2				1	1	13.1
sp|Q8CC12|CDAN1_MOUSE Codanin-1 OS=Mus musculus OX=10090 GN=Cdan1 PE=1 SV=2;sp|Q8CC12-2|CDAN1_MOUSE Isoform 2 of Codanin-1 OS=Mus musculus OX=10090 GN=Cdan1;sp|Q8CC12-3|CDAN1_MOUSE Isoform 3 of Codanin-1 OS=Mus musculus OX=10090 GN=Cdan1	Q8CC12;Q8CC12-2;Q8CC12-3	Codanin-1	Cdan1	4614.64	3116.64	5897.94	3699.28	3643.7	2574.84	3354.01	2609.72	1309.63	3439.7	2159.01	238.571		13	13	18.5
sp|Q8CII2|CD123_MOUSE Cell division cycle protein 123 homolog OS=Mus musculus OX=10090 GN=Cdc123 PE=1 SV=2	Q8CII2	Cell division cycle protein 123 homolog	Cdc123	35456.6	25878.2	52462.5	41738.1	35574.1	26483	43651.3	78759.5	35030	55689.2	107428	29173.8		12	12	50
sp|Q8R349|CDC16_MOUSE Cell division cycle protein 16 homolog OS=Mus musculus OX=10090 GN=Cdc16 PE=1 SV=1	Q8R349	Cell division cycle protein 16 homolog	Cdc16	20459.8	9602.07	16019.6	25132.9	24054.4	10209.2	30544.2	39898.8	15392.5	41257.1	48754.1	5315.06		20	20	42.1
sp|Q9JJ66|CDC20_MOUSE Cell division cycle protein 20 homolog OS=Mus musculus OX=10090 GN=Cdc20 PE=1 SV=2	Q9JJ66	Cell division cycle protein 20 homolog	Cdc20	10296.3	1509.31	3842.05	8661.43	8891.99	4872.41	3071.7	5088.25	536.617	13400.6	9448.27	2899.57		11	11	38.5
sp|Q8BGZ4|CDC23_MOUSE Cell division cycle protein 23 homolog OS=Mus musculus OX=10090 GN=Cdc23 PE=1 SV=2;sp|Q8BGZ4-2|CDC23_MOUSE Isoform 2 of Cell division cycle protein 23 homolog OS=Mus musculus OX=10090 GN=Cdc23	Q8BGZ4;Q8BGZ4-2	Cell division cycle protein 23 homolog	Cdc23	32655.8	21407.1	38930.6	30172.1	24269.7	19570.4	20834.4	38259.6	23191.4	31077.3	40615	17933.3		18	18	42.2
sp|P30306|MPIP2_MOUSE M-phase inducer phosphatase 2 OS=Mus musculus OX=10090 GN=Cdc25b PE=1 SV=1	P30306	M-phase inducer phosphatase 2	Cdc25b	9081.4	14683.3	588.991											3	3	5
sp|Q99JP4|CDC26_MOUSE Anaphase-promoting complex subunit CDC26 OS=Mus musculus OX=10090 GN=Cdc26 PE=1 SV=1	Q99JP4	Anaphase-promoting complex subunit CDC26	Cdc26	2361.12	19409.5	50963.1	27808.5	26541.9	18527.5	56643.4	119951	85319.6	17488.5	80829.8	20974.6		5	5	63.5
sp|A2A6Q5|CDC27_MOUSE Cell division cycle protein 27 homolog OS=Mus musculus OX=10090 GN=Cdc27 PE=1 SV=1;sp|A2A6Q5-3|CDC27_MOUSE Isoform 3 of Cell division cycle protein 27 homolog OS=Mus musculus OX=10090 GN=Cdc27;sp|A2A6Q5-2|CDC27_MOUSE Isoform 2 of Cell	A2A6Q5;A2A6Q5-3;A2A6Q5-2	Cell division cycle protein 27 homolog	Cdc27	21201.5	8710.03	15450	13405.9	12837	7515.15	9159.62	15268.8	4123.88	11575	10861	5691.35		18	18	41
sp|Q8CFI2|UB2R1_MOUSE Ubiquitin-conjugating enzyme E2 R1 OS=Mus musculus OX=10090 GN=Cdc34 PE=1 SV=1	Q8CFI2	Ubiquitin-conjugating enzyme E2 R1	Cdc34	12268.6	1627.92	15609	582.363	49871.1	25664.8	15801.3	4395.64	13998	33720.6	8479.35	6849.38		8	7	40.9
sp|Q61081|CDC37_MOUSE Hsp90 co-chaperone Cdc37 OS=Mus musculus OX=10090 GN=Cdc37 PE=1 SV=1	Q61081	Hsp90 co-chaperone Cdc37;Hsp90 co-chaperone Cdc37, N-terminally processed	Cdc37	180013	164881	472286	210470	205517	329680	334693	564545	451329	305151	850080	114095		23	23	63.9
sp|Q9CZP7-2|CD37L_MOUSE Isoform 2 of Hsp90 co-chaperone Cdc37-like 1 OS=Mus musculus OX=10090 GN=Cdc37l1;sp|Q9CZP7-3|CD37L_MOUSE Isoform 3 of Hsp90 co-chaperone Cdc37-like 1 OS=Mus musculus OX=10090 GN=Cdc37l1;sp|Q9CZP7-4|CD37L_MOUSE Isoform 4 of Hsp90 co-	Q9CZP7-2;Q9CZP7-3;Q9CZP7-4;Q9CZP7	Hsp90 co-chaperone Cdc37-like 1	Cdc37l1	451.662	1337.6	3306.32		689.007	2844.65	818.453	4573.63	1917.76	3710.5	5926.4			6	6	32.9
sp|Q9DC48|PRP17_MOUSE Pre-mRNA-processing factor 17 OS=Mus musculus OX=10090 GN=Cdc40 PE=2 SV=1	Q9DC48	Pre-mRNA-processing factor 17	Cdc40	79165.3	66926.6	77603	70516.4	57582.9	81860.9	54078.5	57861.7	49686.9	48737.5	88202	40672		27	27	60.4
sp|P60766-1|CDC42_MOUSE Isoform 1 of Cell division control protein 42 homolog OS=Mus musculus OX=10090 GN=Cdc42	P60766-1	Cell division control protein 42 homolog	Cdc42	2568.08		13682.1	2506.03	2782.35	3891.61		4687.13			9010.02			2	2	67.5
sp|P60766|CDC42_MOUSE Cell division control protein 42 homolog OS=Mus musculus OX=10090 GN=Cdc42 PE=1 SV=2	P60766	Cell division control protein 42 homolog	Cdc42	3.31814e+06	2.33937e+06	4.93908e+06	2.41127e+06	2.83462e+06	2.34438e+06	2.5623e+06	2.9302e+06	2.14841e+06	3.06335e+06	3.31736e+06	1.47754e+06		15	3	67
sp|Q80UW5|MRCKG_MOUSE Serine/threonine-protein kinase MRCK gamma OS=Mus musculus OX=10090 GN=Cdc42bpg PE=1 SV=2	Q80UW5	Serine/threonine-protein kinase MRCK gamma	Cdc42bpg				7582.22		2177.9	18448.8			14479.4	178.665			3	3	3.7
sp|Q8BGH7|C42S2_MOUSE CDC42 small effector protein 2 OS=Mus musculus OX=10090 GN=Cdc42se2 PE=1 SV=1	Q8BGH7	CDC42 small effector protein 2	Cdc42se2	7280.07	7158.93	22866.6	3091.09	1517.35	47315.1		3341.87		9293.52	12650.3	552.347		2	2	66.7
sp|Q9Z1X9|CDC45_MOUSE Cell division control protein 45 homolog OS=Mus musculus OX=10090 GN=Cdc45 PE=1 SV=2	Q9Z1X9	Cell division control protein 45 homolog	Cdc45	3634.03	3071.98	3675.78	4137.4	3458.39	7954.62	5732.94	4249.38	6819.64	2470.4	4229.26	2189.12		11	11	26.3
sp|Q6A068|CDC5L_MOUSE Cell division cycle 5-like protein OS=Mus musculus OX=10090 GN=Cdc5l PE=1 SV=2	Q6A068	Cell division cycle 5-like protein	Cdc5l	69055.2	73850.2	101029	68737	106846	81715.6	95469	131825	85801.4	103477	138333	66484.3		44	44	63.6
sp|Q8JZM7|CDC73_MOUSE Parafibromin OS=Mus musculus OX=10090 GN=Cdc73 PE=1 SV=1	Q8JZM7	Parafibromin	Cdc73	40348.8	31623.9	31554.6	58846.2	38227.9	35955.6	70052.2	34036.2	28148.7	27325.1	52016	27714.6		27	27	58
sp|Q14B71|CDCA2_MOUSE Cell division cycle-associated protein 2 OS=Mus musculus OX=10090 GN=Cdca2 PE=1 SV=2	Q14B71	Cell division cycle-associated protein 2	Cdca2	4565.76	4377.59	8574.28	3258.8	2422.52	7369.65	4679.53	5170.91	3518.14	7916.12	9288.48	2504.08		24	24	41.3
sp|Q99M54|CDCA3_MOUSE Cell division cycle-associated protein 3 OS=Mus musculus OX=10090 GN=Cdca3 PE=1 SV=2	Q99M54	Cell division cycle-associated protein 3	Cdca3	11322.2	10581.6	13896	2110.83	10291.3	9597.31	17481.4	1334.37	2473.93	4306.87	5837.14			5	5	33.8
sp|Q9D0M2|CDCA7_MOUSE Cell division cycle-associated protein 7 OS=Mus musculus OX=10090 GN=Cdca7 PE=1 SV=1	Q9D0M2	Cell division cycle-associated protein 7	Cdca7	382.665	3947.9	2728.13	2689.28	480.106	1613.77	712.323	662.689	3010.3	1734.76	1809.48	1933.51		5	5	17.8
sp|Q922M5|CDA7L_MOUSE Cell division cycle-associated 7-like protein OS=Mus musculus OX=10090 GN=Cdca7l PE=1 SV=1	Q922M5	Cell division cycle-associated 7-like protein	Cdca7l	516.5	3855.26			112.792			2174.67		3441.27		1696.3		4	4	11
sp|Q8BHX3|BOREA_MOUSE Borealin OS=Mus musculus OX=10090 GN=Cdca8 PE=1 SV=2;sp|Q8BHX3-2|BOREA_MOUSE Isoform 2 of Borealin OS=Mus musculus OX=10090 GN=Cdca8	Q8BHX3;Q8BHX3-2	Borealin	Cdca8	72160.9	78027.3	37746.9	63425.1	57900.7	30379.8	85691.8	49983.1	34243.1	78395.1	63246.1	57811.9		16	16	57.4
sp|P09803|CADH1_MOUSE Cadherin-1 OS=Mus musculus OX=10090 GN=Cdh1 PE=1 SV=1	P09803	Cadherin-1;E-Cad/CTF1;E-Cad/CTF2;E-Cad/CTF3	Cdh1		629.532												1	1	2.5
sp|Q8VDP6|CDIPT_MOUSE CDP-diacylglycerol--inositol 3-phosphatidyltransferase OS=Mus musculus OX=10090 GN=Cdipt PE=1 SV=1	Q8VDP6	CDP-diacylglycerol--inositol 3-phosphatidyltransferase	Cdipt	23593.8	16245.6	19842.5	28335.4	34146.2	38419.4	20087.4	19011.6	11026.9	15456.4	5434.93	26773.3		3	3	16
sp|P11440|CDK1_MOUSE Cyclin-dependent kinase 1 OS=Mus musculus OX=10090 GN=Cdk1 PE=1 SV=3	P11440	Cyclin-dependent kinase 1	Cdk1	247761	331211	413027	180149	609828	311659	329691	444620	370781	657067	507298	131699		20	19	71.4
sp|P24788|CD11B_MOUSE Cyclin-dependent kinase 11B OS=Mus musculus OX=10090 GN=Cdk11b PE=1 SV=2;sp|P24788-2|CD11B_MOUSE Isoform 2 of Cyclin-dependent kinase 11B OS=Mus musculus OX=10090 GN=Cdk11b	P24788;P24788-2	Cyclin-dependent kinase 11B	Cdk11b	36102.3	33462.9	29439.9	31097.2	34577.4	28152.3	31897.9	34786.3	27015	27732.2	54812.2	19874.4		31	31	36.7
sp|Q14AX6-3|CDK12_MOUSE Isoform 3 of Cyclin-dependent kinase 12 OS=Mus musculus OX=10090 GN=Cdk12;sp|Q14AX6|CDK12_MOUSE Cyclin-dependent kinase 12 OS=Mus musculus OX=10090 GN=Cdk12 PE=1 SV=2;sp|Q14AX6-2|CDK12_MOUSE Isoform 2 of Cyclin-dependent kinase 12 O	Q14AX6-3;Q14AX6;Q14AX6-2	Cyclin-dependent kinase 12	Cdk12	41260.1	44634.7	55751	31269.2	34932.5	32590.1	22882.3	34921.3	29998.9	25895.8	36141.6	44756.7		33	28	29.8
sp|Q69ZA1-2|CDK13_MOUSE Isoform 2 of Cyclin-dependent kinase 13 OS=Mus musculus OX=10090 GN=Cdk13	Q69ZA1-2	Cyclin-dependent kinase 13	Cdk13	32.2063	180.259	59.5312		24.526	35.9193	30.1764	53.0344						1	1	26.1
sp|Q69ZA1|CDK13_MOUSE Cyclin-dependent kinase 13 OS=Mus musculus OX=10090 GN=Cdk13 PE=1 SV=3	Q69ZA1	Cyclin-dependent kinase 13	Cdk13	2783.69	3275.25	4933.32	5170.2	6592.87	3680.79	4435.63	4656.98	2377.56	3433.09	5154.27	5715.1		25	4	29
sp|O35495-3|CDK14_MOUSE Isoform 3 of Cyclin-dependent kinase 14 OS=Mus musculus OX=10090 GN=Cdk14;sp|O35495|CDK14_MOUSE Cyclin-dependent kinase 14 OS=Mus musculus OX=10090 GN=Cdk14 PE=1 SV=2;sp|O35495-2|CDK14_MOUSE Isoform 2 of Cyclin-dependent kinase 14 O	O35495-3;O35495;O35495-2	Cyclin-dependent kinase 14	Cdk14					484.782	327.031			644.234	858.276		740.117		3	3	9
sp|Q8K0D0|CDK17_MOUSE Cyclin-dependent kinase 17 OS=Mus musculus OX=10090 GN=Cdk17 PE=1 SV=2	Q8K0D0	Cyclin-dependent kinase 17	Cdk17	4184.42	3808.26	7266.01	17132.8	14215.3	15719.2	16445	21190.9	16174.3	16820.6	8926.7	5114.16		13	1	27.2
sp|Q8BWD8|CDK19_MOUSE Cyclin-dependent kinase 19 OS=Mus musculus OX=10090 GN=Cdk19 PE=2 SV=1	Q8BWD8	Cyclin-dependent kinase 19	Cdk19	848.152	820.607	2838.32	1131.96	1771.17	3662.06	1548.46	3160.38	1827.68	568.14	2051.1	2826.17		8	3	19.2
sp|P97377|CDK2_MOUSE Cyclin-dependent kinase 2 OS=Mus musculus OX=10090 GN=Cdk2 PE=1 SV=2;sp|P97377-2|CDK2_MOUSE Isoform CDK2-alpha of Cyclin-dependent kinase 2 OS=Mus musculus OX=10090 GN=Cdk2	P97377;P97377-2	Cyclin-dependent kinase 2	Cdk2	15090.7	35737.8	51083.5	37141.2	50845.7	61924.1	26455	56403.6	67036.1	63342.9	65124.7	38061.5		17	16	67.3
sp|O35207|CDKA1_MOUSE Cyclin-dependent kinase 2-associated protein 1 OS=Mus musculus OX=10090 GN=Cdk2ap1 PE=1 SV=2	O35207	Cyclin-dependent kinase 2-associated protein 1	Cdk2ap1	30025.4	22922.1	7506.09	22340.4	7123.35	27603.1	7788.67	7014.88	39334	28483.9	23300.3	17855.2		5	5	77.2
sp|P30285|CDK4_MOUSE Cyclin-dependent kinase 4 OS=Mus musculus OX=10090 GN=Cdk4 PE=1 SV=1	P30285	Cyclin-dependent kinase 4	Cdk4	105462	79595.1	82425.5	69367.5	66158.5	68449.5	67106.9	49027	64117	51240	84240.2	34991.7		14	14	64.7
sp|P49615|CDK5_MOUSE Cyclin-dependent-like kinase 5 OS=Mus musculus OX=10090 GN=Cdk5 PE=1 SV=1	P49615	Cyclin-dependent-like kinase 5	Cdk5	11611.1	11725.3	29201.3	15414	16012.7	10477.9	19172.6	33998.6	20066.5	19712.5	32099.8	5679.27		11	11	52.4
sp|Q8BTW8|CK5P1_MOUSE Mitochondrial tRNA methylthiotransferase CDK5RAP1 OS=Mus musculus OX=10090 GN=Cdk5rap1 PE=1 SV=2	Q8BTW8	CDK5 regulatory subunit-associated protein 1	Cdk5rap1	487.3	1466.52	588.869	629.852	889.164	623.82	1257.13	800.312		715.217	1834.56	620.082		6	6	15
sp|Q8K389|CK5P2_MOUSE CDK5 regulatory subunit-associated protein 2 OS=Mus musculus OX=10090 GN=Cdk5rap2 PE=1 SV=3	Q8K389	CDK5 regulatory subunit-associated protein 2	Cdk5rap2	718.199	1336.78	2678.65	2001.79	572.201	1483.88	360.017	1212.27	496.064	457.227	1824.68	80.0516		23	23	16.4
sp|Q99LM2|CK5P3_MOUSE CDK5 regulatory subunit-associated protein 3 OS=Mus musculus OX=10090 GN=Cdk5rap3 PE=1 SV=1	Q99LM2	CDK5 regulatory subunit-associated protein 3	Cdk5rap3	15881	17070.4	26007.8	15367.5	16180.7	25460.1	23848.1	28062.6	11339.6	28765.4	47412.7	9849.06		21	21	46.3
sp|Q64261|CDK6_MOUSE Cyclin-dependent kinase 6 OS=Mus musculus OX=10090 GN=Cdk6 PE=1 SV=2	Q64261	Cyclin-dependent kinase 6	Cdk6	223181	177016	285924	168099	196396	124740	238690	257481	177077	247949	302922	123980		19	19	64.4
sp|Q03147|CDK7_MOUSE Cyclin-dependent kinase 7 OS=Mus musculus OX=10090 GN=Cdk7 PE=1 SV=2	Q03147	Cyclin-dependent kinase 7	Cdk7	9024.08	5693.94	2615.77	55206.8	9556.16	16614.6	52161.8	50292.1	18751	40546.1	74967.5	5211.22		10	10	37.9
sp|Q8R3L8|CDK8_MOUSE Cyclin-dependent kinase 8 OS=Mus musculus OX=10090 GN=Cdk8 PE=1 SV=3;sp|Q8R3L8-3|CDK8_MOUSE Isoform 3 of Cyclin-dependent kinase 8 OS=Mus musculus OX=10090 GN=Cdk8	Q8R3L8;Q8R3L8-3	Cyclin-dependent kinase 8	Cdk8	190.575	409.985	560.414			142.166	547.911		822.309	119.032		337.496		2	2	15.9
sp|Q99J95|CDK9_MOUSE Cyclin-dependent kinase 9 OS=Mus musculus OX=10090 GN=Cdk9 PE=1 SV=1;sp|Q99J95-2|CDK9_MOUSE Isoform 2 of Cyclin-dependent kinase 9 OS=Mus musculus OX=10090 GN=Cdk9;sp|Q99J95-3|CDK9_MOUSE Isoform 3 of Cyclin-dependent kinase 9 OS=Mus mu	Q99J95;Q99J95-2;Q99J95-3	Cyclin-dependent kinase 9	Cdk9	52936.5	39443.9	56670.3	65822.2	73107.6	62777.6	85188.5	71616.7	89360.9	38436.9	38562.7	13724.8		13	13	47.6
sp|Q91WE6|CDKAL_MOUSE Threonylcarbamoyladenosine tRNA methylthiotransferase OS=Mus musculus OX=10090 GN=Cdkal1 PE=1 SV=1;sp|Q91WE6-2|CDKAL_MOUSE Isoform 2 of Threonylcarbamoyladenosine tRNA methylthiotransferase OS=Mus musculus OX=10090 GN=Cdkal1;sp|Q91WE6	Q91WE6;Q91WE6-2;Q91WE6-3	Threonylcarbamoyladenosine tRNA methylthiotransferase	Cdkal1	774.367	1289.15	28917.1	1869.03	3045.21	3852.31	3224.71	1939.8	927.574	2850.08	1135.37	3764.72		11	11	31.5
sp|P39689|CDN1A_MOUSE Cyclin-dependent kinase inhibitor 1 OS=Mus musculus OX=10090 GN=Cdkn1a PE=1 SV=4	P39689	Cyclin-dependent kinase inhibitor 1	Cdkn1a	46680.6	49601.3	114197	136827	201886	163285	181058	213667	67495.8	137958	162233	64738.7		8	8	78
sp|P46414|CDN1B_MOUSE Cyclin-dependent kinase inhibitor 1B OS=Mus musculus OX=10090 GN=Cdkn1b PE=1 SV=2	P46414	Cyclin-dependent kinase inhibitor 1B	Cdkn1b	1112.14	2464.55	3309.07	2527.13	4150.82	643.553	822.856		1880.6	810.461	2434.21	1345.15		4	4	22.8
sp|P51480|CDN2A_MOUSE Cyclin-dependent kinase inhibitor 2A OS=Mus musculus OX=10090 GN=Cdkn2a PE=1 SV=2;sp|P51480-2|CDN2A_MOUSE Isoform 2 of Cyclin-dependent kinase inhibitor 2A OS=Mus musculus OX=10090 GN=Cdkn2a	P51480;P51480-2	Cyclin-dependent kinase inhibitor 2A	Cdkn2a	9126.14		4387.78	2231.06	6262.08	2088.85	4147.67	3056.09	1411.53	5508.45	5229.58	1400.01		3	3	25
sp|Q64364|ARF_MOUSE Tumor suppressor ARF OS=Mus musculus OX=10090 GN=Cdkn2a PE=1 SV=1;sp|Q64364-2|ARF_MOUSE Isoform smARF of Tumor suppressor ARF OS=Mus musculus OX=10090 GN=Cdkn2a	Q64364;Q64364-2	Tumor suppressor ARF	Cdkn2a	47743.4	53880.4	101383	48158.5	84754.8	67532.7	30518	66367.5	62418.1	54874.5	79415.5	86972.2		6	6	26
sp|Q8BI72|CARF_MOUSE CDKN2A-interacting protein OS=Mus musculus OX=10090 GN=Cdkn2aip PE=1 SV=1	Q8BI72	CDKN2A-interacting protein	Cdkn2aip	6730.81	16164.7	13768.7	12225	15225.5	15590.4	14225.4	21257.1	9503.01	10455.7	21623.1	10531.6		26	26	53.8
sp|Q9D211|C2AIL_MOUSE CDKN2AIP N-terminal-like protein OS=Mus musculus OX=10090 GN=Cdkn2aipnl PE=3 SV=1	Q9D211	CDKN2AIP N-terminal-like protein	Cdkn2aipnl		11259.2	12736.5		18737.8	2348.02	6435.81	1094.42		2854.21				4	4	46.6
sp|P55271|CDN2B_MOUSE Cyclin-dependent kinase 4 inhibitor B OS=Mus musculus OX=10090 GN=Cdkn2b PE=1 SV=1	P55271	Cyclin-dependent kinase 4 inhibitor B	Cdkn2b	40874.4	31539.9	78643.3	24311.4	20984.2	35993.7	37447.3	35460.3	58928.5	92978.3	40586.8	12562.8		8	8	57.7
sp|Q60772|CDN2C_MOUSE Cyclin-dependent kinase 4 inhibitor C OS=Mus musculus OX=10090 GN=Cdkn2c PE=1 SV=1	Q60772	Cyclin-dependent kinase 4 inhibitor C	Cdkn2c	10949.9	10036.5	19836.6	7450.2	9359.55	5001.79	10479	7167.46	4560.85	4124.63	7563.88	696.428		5	5	42.3
sp|Q60773|CDN2D_MOUSE Cyclin-dependent kinase 4 inhibitor D OS=Mus musculus OX=10090 GN=Cdkn2d PE=1 SV=2	Q60773	Cyclin-dependent kinase 4 inhibitor D	Cdkn2d	34096.9	27911.8	85508.8	6040.31	9711.95	25710.4	17389.9	16254.5	5232.17	27541.6	14666.4	1898.36		6	6	57.2
sp|Q8R3A2|CDPF1_MOUSE Cysteine-rich DPF motif domain-containing protein 1 OS=Mus musculus OX=10090 GN=Cdpf1 PE=3 SV=2	Q8R3A2	Cysteine-rich DPF motif domain-containing protein 1	Cdpf1	6463.35	3491.55			15708.4		11144.8				7309.46	3092.75		1	1	11.8
sp|P97817|CDR2_MOUSE Cerebellar degeneration-related protein 2 OS=Mus musculus OX=10090 GN=Cdr2 PE=1 SV=2	P97817	Cerebellar degeneration-related protein 2	Cdr2				872.053		898.262	621.231	930.878		957.098	2497.54	758.057		3	3	12.7
sp|Q99L43|CDS2_MOUSE Phosphatidate cytidylyltransferase 2 OS=Mus musculus OX=10090 GN=Cds2 PE=1 SV=1	Q99L43	Phosphatidate cytidylyltransferase 2	Cds2	11319.9	20756	35672.2	20660.4	27258.1	33707.8	19813.6	41610.1	41723.5	37853.7	29967.7	15192.9		11	11	25.2
sp|Q8R4E9|CDT1_MOUSE DNA replication factor Cdt1 OS=Mus musculus OX=10090 GN=Cdt1 PE=1 SV=1	Q8R4E9	DNA replication factor Cdt1	Cdt1	2314.78	1158.07	2625.29	136.768	614.188	1238	454.886	1832.01		1126.91	996.689	478.097		5	5	12.9
sp|Q4VAA2|CDV3_MOUSE Protein CDV3 OS=Mus musculus OX=10090 GN=Cdv3 PE=1 SV=2;sp|Q4VAA2-2|CDV3_MOUSE Isoform 2 of Protein CDV3 OS=Mus musculus OX=10090 GN=Cdv3	Q4VAA2;Q4VAA2-2	Protein CDV3	Cdv3	234148	282381	505155	219940	421877	165690	424302	376154	184137	411172	399259	186785		21	21	77.2
sp|Q9WTK2-2|CDYL_MOUSE Isoform 2 of Chromodomain Y-like protein OS=Mus musculus OX=10090 GN=Cdyl;sp|Q9WTK2|CDYL_MOUSE Chromodomain Y-like protein OS=Mus musculus OX=10090 GN=Cdyl PE=1 SV=1	Q9WTK2-2;Q9WTK2	Chromodomain Y-like protein	Cdyl	5333.32	7698.32	8030.57	9918.57	5122.95	11325.6	5427.38	10177.6	2391.8	6971.1	17746.1	3958.95		13	13	41
sp|Q9D5D8|CDYL2_MOUSE Chromodomain Y-like protein 2 OS=Mus musculus OX=10090 GN=Cdyl2 PE=1 SV=1	Q9D5D8	Chromodomain Y-like protein 2	Cdyl2	2314.06	2869.73	1387.48	2688.37	1951.87	5266.83	1455.79	2492.79	2043.48	5240.11	1285.63	924.427		10	10	34
sp|P28033|CEBPB_MOUSE CCAAT/enhancer-binding protein beta OS=Mus musculus OX=10090 GN=Cebpb PE=1 SV=1;sp|P28033-3|CEBPB_MOUSE Isoform 2 of CCAAT/enhancer-binding protein beta OS=Mus musculus OX=10090 GN=Cebpb;sp|P28033-2|CEBPB_MOUSE Isoform 3 of CCAAT/enha	P28033;P28033-3;P28033-2	CCAAT/enhancer-binding protein beta	Cebpb	2974.95	5499.98	3289.49	11552.7	5776.4	6949.31	3207.26		2370.73	10878.5	5510.36	879.202		6	6	33.1
sp|P53568|CEBPG_MOUSE CCAAT/enhancer-binding protein gamma OS=Mus musculus OX=10090 GN=Cebpg PE=1 SV=1	P53568	CCAAT/enhancer-binding protein gamma	Cebpg			15044.9		3744.24	1843.99	9525.6	17640.1	4304.22	5961.78	18863.3	4990.15		3	3	31.3
sp|P53569|CEBPZ_MOUSE CCAAT/enhancer-binding protein zeta OS=Mus musculus OX=10090 GN=Cebpz PE=1 SV=2;sp|P53569-2|CEBPZ_MOUSE Isoform CBF2 of CCAAT/enhancer-binding protein zeta OS=Mus musculus OX=10090 GN=Cebpz	P53569;P53569-2	CCAAT/enhancer-binding protein zeta	Cebpz	14708.2	16300	22444.4	22439.1	13867.4	27894.6	23487	44334.8	33813.4	185348	48349.4	17743.1		42	42	42.2
sp|Q8BTE5|CEBOS_MOUSE Protein CEBPZOS OS=Mus musculus OX=10090 GN=Cebpzos PE=3 SV=2	Q8BTE5	Protein CEBPZOS	Cebpzos	18019.6	25052		5061.71		2414.71					4414.94	2311.6		3	3	47.5
sp|Q91WM2|HDHD5_MOUSE Haloacid dehalogenase-like hydrolase domain-containing 5 OS=Mus musculus OX=10090 GN=Hdhd5 PE=1 SV=1	Q91WM2	Cat eye syndrome critical region protein 5 homolog	Cecr5	6784.92	9067.9	2359.42	4099.3	11645.2	6674.27	7734.42	4745.77	840.796	9542.5	6520.28	3462.23		10	10	34.6
sp|P28659-2|CELF1_MOUSE Isoform 2 of CUGBP Elav-like family member 1 OS=Mus musculus OX=10090 GN=Celf1;sp|P28659-3|CELF1_MOUSE Isoform 3 of CUGBP Elav-like family member 1 OS=Mus musculus OX=10090 GN=Celf1;sp|P28659|CELF1_MOUSE CUGBP Elav-like family membe	P28659-2;P28659-3;P28659;P28659-4	CUGBP Elav-like family member 1	Celf1	16379.7	19270.3	21711.7	24489.4	23423.1	37359.1	15855.7	30211.6	14592.5	24842.1	42780.6	20459.8		13	13	43.8
sp|Q9Z0H4-2|CELF2_MOUSE Isoform 2 of CUGBP Elav-like family member 2 OS=Mus musculus OX=10090 GN=Celf2;sp|Q9Z0H4-6|CELF2_MOUSE Isoform 6 of CUGBP Elav-like family member 2 OS=Mus musculus OX=10090 GN=Celf2;sp|Q9Z0H4-7|CELF2_MOUSE Isoform 7 of CUGBP Elav-li	Q9Z0H4-2;Q9Z0H4-6;Q9Z0H4-7;Q9Z0H4-5;Q9Z0H4-4;Q9Z0H4;Q9Z0H4-8;Q9Z0H4-9	CUGBP Elav-like family member 2	Celf2	127229	207327	162436	147903	139796	238928	179471	246159	186595	128237	453892	163428		19	3	46.3
sp|O35161|CELR1_MOUSE Cadherin EGF LAG seven-pass G-type receptor 1 OS=Mus musculus OX=10090 GN=Celsr1 PE=1 SV=3	O35161	Cadherin EGF LAG seven-pass G-type receptor 1	Celsr1				86.9451	474.262		146.645							3	3	2.1
sp|P49452|CENPC_MOUSE Centromere protein C OS=Mus musculus OX=10090 GN=Cenpc PE=1 SV=2	P49452	Centromere protein C	Cenpc	3987.81	2999.98	6423.07	3291.05	3366.22	4930.36	5628.22	8128.96	1364.07	6209.6	5455.36	3824.14		23	23	31.5
sp|Q6RT24|CENPE_MOUSE Centromere-associated protein E OS=Mus musculus OX=10090 GN=Cenpe PE=1 SV=1	Q6RT24	Centromere-associated protein E	Cenpe	3133.17	468.757	3309.58	3357.05	3640.18	3020.61	4424.47	3557.95	1725.27	7484.67	3313.46	4336.32		57	57	30.4
tr|E9Q3P4|E9Q3P4_MOUSE Centromere protein F OS=Mus musculus OX=10090 GN=Cenpf PE=1 SV=1;tr|Q155P7|Q155P7_MOUSE LEK1 OS=Mus musculus OX=10090 GN=Cenpf PE=1 SV=1	E9Q3P4;Q155P7		Cenpf	1866.34	1166.11	888.892	1204.13	1042.27	757.889	1693.54	916.106	225.479	2574.75	1488.36	113.496		44	44	19.1
sp|Q9QYM8|CENPH_MOUSE Centromere protein H OS=Mus musculus OX=10090 GN=Cenph PE=1 SV=1	Q9QYM8	Centromere protein H	Cenph	7870.22	2882.39	5294.9	1542.56	1913.69	7401.5	3884.75	2084.57	4118.04	11024.7	9608.66	4844.34		10	10	36.1
sp|Q569L8|CENPJ_MOUSE Centromere protein J OS=Mus musculus OX=10090 GN=Cenpj PE=2 SV=2	Q569L8	Centromere protein J	Cenpj		1220.73	544.137	219.188	307.281					239.449	80.0958	387.339		3	3	2.7
sp|Q9ESN5|CENPK_MOUSE Centromere protein K OS=Mus musculus OX=10090 GN=Cenpk PE=1 SV=2;sp|Q9ESN5-2|CENPK_MOUSE Isoform 2 of Centromere protein K OS=Mus musculus OX=10090 GN=Cenpk;sp|Q9ESN5-3|CENPK_MOUSE Isoform 3 of Centromere protein K OS=Mus musculus OX=	Q9ESN5;Q9ESN5-2;Q9ESN5-3	Centromere protein K	Cenpk			3952.3	12578.1	2310.64	4861.85	186.321	2213.16	511.725	581.56	3243.29	699.176		4	4	28.4
sp|Q9CQA0|CENPM_MOUSE Centromere protein M OS=Mus musculus OX=10090 GN=Cenpm PE=2 SV=1	Q9CQA0	Centromere protein M	Cenpm				4016.55		1319.38				3119.27				3	3	32.8
sp|Q9CZW2-2|CENPN_MOUSE Isoform 2 of Centromere protein N OS=Mus musculus OX=10090 GN=Cenpn;sp|Q9CZW2|CENPN_MOUSE Centromere protein N OS=Mus musculus OX=10090 GN=Cenpn PE=2 SV=1	Q9CZW2-2;Q9CZW2	Centromere protein N	Cenpn	2176.95	851.296	159.194	1294.29	1324.87	1221.08	2336.11	557.481		1031.39	2358.88	1861.58		3	3	16.8
sp|Q9CZ92|CENPP_MOUSE Centromere protein P OS=Mus musculus OX=10090 GN=Cenpp PE=2 SV=1;sp|Q9CZ92-2|CENPP_MOUSE Isoform 2 of Centromere protein P OS=Mus musculus OX=10090 GN=Cenpp	Q9CZ92;Q9CZ92-2	Centromere protein P	Cenpp					265.317					711.575	2192.63	493.173		3	3	11.9
sp|Q3TJM4|CENPT_MOUSE Centromere protein T OS=Mus musculus OX=10090 GN=Cenpt PE=2 SV=2	Q3TJM4	Centromere protein T	Cenpt	4297.67	2335.39	703.627	3511.79	1696.42	1409.55		1662.13	1443.7	2186.54	2824.47	356.313		6	6	23.9
sp|Q8C4M7|CENPU_MOUSE Centromere protein U OS=Mus musculus OX=10090 GN=Cenpu PE=1 SV=2	Q8C4M7	Centromere protein U	Cenpu			387.078				515.517	1141.51			1331.35			2	2	8.3
sp|Q9CXS4|CENPV_MOUSE Centromere protein V OS=Mus musculus OX=10090 GN=Cenpv PE=1 SV=2	Q9CXS4	Centromere protein V	Cenpv	44465.5	39062.7	31461.5	18638.9	80718.3	35906.7	74810.4	35961.1	42256.9	65420.2	51393.5	25031.3		8	8	51.2
sp|Q7TSG1|CE120_MOUSE Centrosomal protein of 120 kDa OS=Mus musculus OX=10090 GN=Cep120 PE=1 SV=1;sp|Q7TSG1-2|CE120_MOUSE Isoform 2 of Centrosomal protein of 120 kDa OS=Mus musculus OX=10090 GN=Cep120	Q7TSG1;Q7TSG1-2	Centrosomal protein of 120 kDa	Cep120	757.079	497.287	302.177	303.634	179.442	1452.69	1331.98	594.47	299.811	913.65	1765.41	308.547		10	10	15.8
sp|Q8BI22-2|CE128_MOUSE Isoform 2 of Centrosomal protein of 128 kDa OS=Mus musculus OX=10090 GN=Cep128;sp|Q8BI22|CE128_MOUSE Centrosomal protein of 128 kDa OS=Mus musculus OX=10090 GN=Cep128 PE=1 SV=2	Q8BI22-2;Q8BI22	Centrosomal protein of 128 kDa	Cep128			158.432	252.351	414.845	20.0313	227.581	740.617		303.953	1186.73			8	8	10.7
sp|Q6P5D4|CP135_MOUSE Centrosomal protein of 135 kDa OS=Mus musculus OX=10090 GN=Cep135 PE=1 SV=1	Q6P5D4	Centrosomal protein of 135 kDa	Cep135	389.421	577.171	701.572	382.01		1961.94	424.809	656.696	147.826	978.121	199.427	43.2996		16	16	18
sp|A2AUM9|CE152_MOUSE Centrosomal protein of 152 kDa OS=Mus musculus OX=10090 GN=Cep152 PE=1 SV=1	A2AUM9	Centrosomal protein of 152 kDa	Cep152	408.339	27965.3	421.745	98.0837	173.948	566.477	180.086	144.421		1046.13	1681.52	523.927		21	21	16.2
sp|Q6A065|CE170_MOUSE Centrosomal protein of 170 kDa OS=Mus musculus OX=10090 GN=Cep170 PE=1 SV=2	Q6A065	Centrosomal protein of 170 kDa	Cep170	5086.39	4079.4	5094.68	1885.59	7694.66	4240.28	2920.28	7875.54	3377.12	2232.15	6474.23	2480.59		41	40	33.5
sp|Q80U49|C170B_MOUSE Centrosomal protein of 170 kDa protein B OS=Mus musculus OX=10090 GN=Cep170b PE=1 SV=2;sp|Q80U49-2|C170B_MOUSE Isoform 2 of Centrosomal protein of 170 kDa protein B OS=Mus musculus OX=10090 GN=Cep170b	Q80U49;Q80U49-2	Centrosomal protein of 170 kDa protein B	Cep170b	419.728	120.787	405.429	55.0229		167.582								3	3	4.6
tr|E9Q4Y4|E9Q4Y4_MOUSE Centrosomal protein 192 OS=Mus musculus OX=10090 GN=Cep192 PE=1 SV=1	E9Q4Y4		Cep192	3139.61	1606.32	2166.77	2593.41	1770.22	2034.97	2410.37	2262.18	2129.85	2126.89	3525.01	1180.84		43	43	23.8
sp|Q60952|CP250_MOUSE Centrosome-associated protein CEP250 OS=Mus musculus OX=10090 GN=Cep250 PE=1 SV=4	Q60952	Centrosome-associated protein CEP250	Cep250	7536.77	4079.57	8002.1	5474.97	5156.47	4967.26	5039.51	8390.63	7605.75	9634.2	8865.04	3073.37		66	66	32.8
sp|E9Q309|CE350_MOUSE Centrosome-associated protein 350 OS=Mus musculus OX=10090 GN=Cep350 PE=1 SV=1	E9Q309		Cep350	450.846	497.229	845.23	9834.93	4477.56	358.262	455.905	553.394	146.488	645.446	659.29	154.834		18	18	9
sp|Q99NF3|CEP41_MOUSE Centrosomal protein of 41 kDa OS=Mus musculus OX=10090 GN=Cep41 PE=1 SV=1	Q99NF3	Centrosomal protein of 41 kDa	Cep41	3312.57	4364.14	7692.59	939.486	2108.06	1382.97	2626.09	2645.35		7412.7	8302.91	1606.16		7	7	30.3
sp|Q8BT07|CEP55_MOUSE Centrosomal protein of 55 kDa OS=Mus musculus OX=10090 GN=Cep55 PE=1 SV=2;sp|Q8BT07-2|CEP55_MOUSE Isoform 2 of Centrosomal protein of 55 kDa OS=Mus musculus OX=10090 GN=Cep55	Q8BT07;Q8BT07-2	Centrosomal protein of 55 kDa	Cep55	55738.3	35731.1	62603.3	37415.4	34395.1	29865	41653.1	53983.6	28697.9	42686	49148.4	14369.1		24	24	49.4
sp|Q8CEE0|CEP57_MOUSE Centrosomal protein of 57 kDa OS=Mus musculus OX=10090 GN=Cep57 PE=1 SV=2;sp|Q8CEE0-2|CEP57_MOUSE Isoform 2 of Centrosomal protein of 57 kDa OS=Mus musculus OX=10090 GN=Cep57	Q8CEE0;Q8CEE0-2	Centrosomal protein of 57 kDa	Cep57	1751.73	812.085	1936.67	1515.42		1264.52	574.733	1824.93	829.296	1191.5	762.419	848.565		8	2	18.8
sp|Q3UPP8|CEP63_MOUSE Centrosomal protein of 63 kDa OS=Mus musculus OX=10090 GN=Cep63 PE=1 SV=2;sp|Q3UPP8-3|CEP63_MOUSE Isoform 3 of Centrosomal protein of 63 kDa OS=Mus musculus OX=10090 GN=Cep63;sp|Q3UPP8-2|CEP63_MOUSE Isoform 2 of Centrosomal protein of	Q3UPP8;Q3UPP8-3;Q3UPP8-2	Centrosomal protein of 63 kDa	Cep63	471.181	232.857	1194.51	1272.71	117.765	76.3613	151.695			1899.48		879.444		10	10	13.4
sp|Q8C0D9|CEP68_MOUSE Centrosomal protein of 68 kDa OS=Mus musculus OX=10090 GN=Cep68 PE=1 SV=2;sp|Q8C0D9-2|CEP68_MOUSE Isoform 2 of Centrosomal protein of 68 kDa OS=Mus musculus OX=10090 GN=Cep68	Q8C0D9;Q8C0D9-2	Centrosomal protein of 68 kDa	Cep68	1626.47	1578.45			360.179	426.071	731.749	413.431		746.246	706.414			3	3	9.5
sp|Q0VEJ0|CEP76_MOUSE Centrosomal protein of 76 kDa OS=Mus musculus OX=10090 GN=Cep76 PE=1 SV=1	Q0VEJ0	Centrosomal protein of 76 kDa	Cep76	291.434		831.776	1758.1			1112.93	1486.14		1009.45	338.183			4	4	12.1
sp|Q6IRU7|CEP78_MOUSE Centrosomal protein of 78 kDa OS=Mus musculus OX=10090 GN=Cep78 PE=2 SV=1	Q6IRU7	Centrosomal protein of 78 kDa	Cep78	2350.73	183.658	467.366				1086.21	286.777			191.74			3	3	6.3
sp|Q9D5R3|CEP83_MOUSE Centrosomal protein of 83 kDa OS=Mus musculus OX=10090 GN=Cep83 PE=1 SV=2;sp|Q9D5R3-2|CEP83_MOUSE Isoform 2 of Centrosomal protein of 83 kDa OS=Mus musculus OX=10090 GN=Cep83	Q9D5R3;Q9D5R3-2	Centrosomal protein of 83 kDa	Cep83	96.4229	724.617	35897.7	137183	254200			2212.39		105.93	250.332			2	2	3.2
sp|Q8BMK0|CEP85_MOUSE Centrosomal protein of 85 kDa OS=Mus musculus OX=10090 GN=Cep85 PE=1 SV=2	Q8BMK0	Centrosomal protein of 85 kDa	Cep85	2009.57	1446.88	5860.57	4902.4	2808.08	10670.4	6627.95	3847.1	6837.63	6776.77	11743.7	4276.93		15	15	32.3
sp|Q9CZ62|CEP97_MOUSE Centrosomal protein of 97 kDa OS=Mus musculus OX=10090 GN=Cep97 PE=1 SV=1;sp|Q9CZ62-2|CEP97_MOUSE Isoform 2 of Centrosomal protein of 97 kDa OS=Mus musculus OX=10090 GN=Cep97	Q9CZ62;Q9CZ62-2	Centrosomal protein of 97 kDa	Cep97	2442.92	1103.26	3236.86	1024.56	3291.6	1905.74	1666.36	3497.95	1495.14	2458.52	3481.35	1699.66		14	14	26.2
sp|Q8BGS7-2|CEPT1_MOUSE Isoform 2 of Choline/ethanolaminephosphotransferase 1 OS=Mus musculus OX=10090 GN=Cept1;sp|Q8BGS7|CEPT1_MOUSE Choline/ethanolaminephosphotransferase 1 OS=Mus musculus OX=10090 GN=Cept1 PE=1 SV=1	Q8BGS7-2;Q8BGS7	Choline/ethanolaminephosphotransferase 1	Cept1	5954.44	4727.49	1851.77	6415.79	4434.21	8148.15	7627.63	4519.29	1375.73	4589.29	3465.43	8025.9		4	4	13.5
sp|A3KGW5|GT253_MOUSE Inactive glycosyltransferase 25 family member 3 OS=Mus musculus OX=10090 GN=Cercam PE=3 SV=1	A3KGW5	Probable inactive glycosyltransferase 25 family member 3	Cercam	287.96	500.192	810.459	391.468	428.108	89.7271	486.524	1704.94		385.066	574.539			1	1	5.2
sp|Q924Z4|CERS2_MOUSE Ceramide synthase 2 OS=Mus musculus OX=10090 GN=Cers2 PE=1 SV=1	Q924Z4	Ceramide synthase 2	Cers2	29684.7	25563	6266.04	58883.2	69538.2	24227.1	59299.9	17246.9	12298.2	52957.6	14452.1	21084		6	6	18.4
sp|Q9D6J1|CERS4_MOUSE Ceramide synthase 4 OS=Mus musculus OX=10090 GN=Cers4 PE=1 SV=1	Q9D6J1	Ceramide synthase 4	Cers4	1329.36	921.335		443.284		702.739		736.303						2	2	7.4
sp|Q9D6K9|CERS5_MOUSE Ceramide synthase 5 OS=Mus musculus OX=10090 GN=Cers5 PE=1 SV=1;sp|Q9D6K9-2|CERS5_MOUSE Isoform 2 of Ceramide synthase 5 OS=Mus musculus OX=10090 GN=Cers5	Q9D6K9;Q9D6K9-2	Ceramide synthase 5	Cers5	13560.4	21282.3	26307.3	10790.2	50958.6	6347.37	22682.1	7417.49	2706.16	39165.5	14163.7	7520.25		7	7	20.3
sp|Q9R1K9|CETN2_MOUSE Centrin-2 OS=Mus musculus OX=10090 GN=Cetn2 PE=1 SV=1	Q9R1K9	Centrin-2	Cetn2	15143.9	27198.1	41373.9	25825.3	13574	15808.8	24586.5	47982.8	47445.3	25605.5	45953.7	30561.5		5	4	49.4
sp|O35648|CETN3_MOUSE Centrin-3 OS=Mus musculus OX=10090 GN=Cetn3 PE=1 SV=1	O35648	Centrin-3	Cetn3	37256.8	42653.8	68760.8	32741.5	31796.8	21052.8	38147.1	82644.9	38305.7	47851	111569	24640.4		10	10	63.5
sp|Q8BTU1|CFA20_MOUSE Cilia- and flagella-associated protein 20 OS=Mus musculus OX=10090 GN=Cfap20 PE=1 SV=1;sp|Q8BTU1-2|CFA20_MOUSE Isoform 2 of Cilia- and flagella-associated protein 20 OS=Mus musculus OX=10090 GN=Cfap20	Q8BTU1;Q8BTU1-2	Cilia- and flagella-associated protein 20	Cfap20	12040.4	6082.58	11218	10287.8	6848.95	9335.36	5854.84	14511.7	16184.6	13171.3	23820.4	17525.1		7	7	47.7
sp|Q8C6E0|CFA36_MOUSE Cilia- and flagella-associated protein 36 OS=Mus musculus OX=10090 GN=Cfap36 PE=1 SV=1	Q8C6E0	Cilia- and flagella-associated protein 36	Cfap36	6801.81	11658.8	4928.73	6527.58	9877.85	9746.87	7842.88	27316.3	12618.1	10822.5	30068.8	5720.12		11	11	43.4
sp|Q6ZPR1|CFA97_MOUSE Cilia- and flagella-associated protein 97 OS=Mus musculus OX=10090 GN=Cfap97 PE=1 SV=2	Q6ZPR1	Cilia- and flagella-associated protein 97	Cfap97	258.596		1199.87			6063.69								4	4	10.7
sp|O88271|CFDP1_MOUSE Craniofacial development protein 1 OS=Mus musculus OX=10090 GN=Cfdp1 PE=1 SV=1	O88271	Craniofacial development protein 1	Cfdp1	26034	80944.2	120803	22089.3	104942	35033.9	84136.9	157734	59862.4	118867	110756	32671		11	11	38
sp|P18760|COF1_MOUSE Cofilin-1 OS=Mus musculus OX=10090 GN=Cfl1 PE=1 SV=3	P18760	Cofilin-1	Cfl1	3.25111e+07	2.5419e+07	4.15531e+07	1.80448e+07	2.29097e+07	1.41275e+07	2.60648e+07	3.65821e+07	2.72947e+07	2.41773e+07	4.16053e+07	1.48249e+07		21	20	74.7
sp|P45591|COF2_MOUSE Cofilin-2 OS=Mus musculus OX=10090 GN=Cfl2 PE=1 SV=1	P45591	Cofilin-2	Cfl2	2765.32	6659.3	6216.07	6960.89		4718.77		9429.45		7005.5	7332.68			7	7	63.3
sp|O35732|CFLAR_MOUSE CASP8 and FADD-like apoptosis regulator OS=Mus musculus OX=10090 GN=Cflar PE=1 SV=3;sp|O35732-2|CFLAR_MOUSE Isoform 2 of CASP8 and FADD-like apoptosis regulator OS=Mus musculus OX=10090 GN=Cflar	O35732;O35732-2	CASP8 and FADD-like apoptosis regulator;CASP8 and FADD-like apoptosis regulator subunit p43;CASP8 and FADD-like apoptosis regulator subunit p12	Cflar	174.424		8437.73											2	2	4.6
sp|Q8BHG9|CGBP1_MOUSE CGG triplet repeat-binding protein 1 OS=Mus musculus OX=10090 GN=Cggbp1 PE=1 SV=1	Q8BHG9	CGG triplet repeat-binding protein 1	Cggbp1	119345	101555	155693	126150	114363	108358	133760	224961	103336	119107	225133	131601		10	10	68.3
sp|Q9QWF0|CAF1A_MOUSE Chromatin assembly factor 1 subunit A OS=Mus musculus OX=10090 GN=Chaf1a PE=1 SV=1	Q9QWF0	Chromatin assembly factor 1 subunit A	Chaf1a	27533.2	27137	16851.4	17276.6	16707.4	18591.2	16313.2	11057.3	5492.74	18993	12745	10022.8		28	28	37.2
sp|Q9D0N7|CAF1B_MOUSE Chromatin assembly factor 1 subunit B OS=Mus musculus OX=10090 GN=Chaf1b PE=1 SV=1	Q9D0N7	Chromatin assembly factor 1 subunit B	Chaf1b	20105.5	19440	39094.5	18820.8	11744.6	28064.6	29902.7	44608.6	15382.6	45392.2	44908.4	11866.5		22	22	54.5
sp|Q8K327|CHAP1_MOUSE Chromosome alignment-maintaining phosphoprotein 1 OS=Mus musculus OX=10090 GN=Champ1 PE=1 SV=1	Q8K327	Chromosome alignment-maintaining phosphoprotein 1	Champ1	8371.85	6168.47	5797.44	4086.13	9915.18	11949.3	8908.71	6126.5	891.076	5610.54	7855.9	3692.25		27	27	41.9
sp|Q9CQA6|CHCH1_MOUSE Coiled-coil-helix-coiled-coil-helix domain-containing protein 1 OS=Mus musculus OX=10090 GN=Chchd1 PE=1 SV=1	Q9CQA6	Coiled-coil-helix-coiled-coil-helix domain-containing protein 1	Chchd1	25854.8	21580.9	7839.17	6076.8	36891.2	16434.2	3316.15	5082.22	13906.5	18315	4495.32	4583.85		3	3	32.2
tr|Q7TNL9|Q7TNL9_MOUSE Coiled-coil-helix-coiled-coil-helix domain-containing 10 OS=Mus musculus OX=10090 GN=Chchd10 PE=1 SV=1	Q7TNL9		Chchd10				935.324	842.027		20686.6			8504.73				1	1	16.7
sp|Q9CRB9|MIC19_MOUSE MICOS complex subunit Mic19 OS=Mus musculus OX=10090 GN=Chchd3 PE=1 SV=1	Q9CRB9	MICOS complex subunit Mic19	Chchd3	158857	208504	219224	147077	326038	225023	335334	404921	140956	374406	383435	138180		12	12	50.7
sp|Q8VEA4|MIA40_MOUSE Mitochondrial intermembrane space import and assembly protein 40 OS=Mus musculus OX=10090 GN=Chchd4 PE=1 SV=1	Q8VEA4	Mitochondrial intermembrane space import and assembly protein 40	Chchd4	75992.5	56398.7	34197.2	79830.6	89692.9	41754.9	103674	113455	103045	81968.6	227780	96793.5		5	5	42.4
sp|Q9CQP3|CHCH5_MOUSE Coiled-coil-helix-coiled-coil-helix domain-containing protein 5 OS=Mus musculus OX=10090 GN=Chchd5 PE=1 SV=1	Q9CQP3	Coiled-coil-helix-coiled-coil-helix domain-containing protein 5	Chchd5	5182.8	8209.41	6650.73		6619.3	5561.42	3844.5	13173.3	5674.32	10266.9	11279.6			4	4	60
sp|Q91VN4|MIC25_MOUSE MICOS complex subunit Mic25 OS=Mus musculus OX=10090 GN=Chchd6 PE=1 SV=2	Q91VN4	MICOS complex subunit Mic25	Chchd6	3156.57	12139.7	2274.53	5255.63	9223.15	7715.37	5095.63	5314.98	3243.53	8296.08	13766.7	20772.5		11	11	42.9
sp|Q8K2Q5|CHCH7_MOUSE Coiled-coil-helix-coiled-coil-helix domain-containing protein 7 OS=Mus musculus OX=10090 GN=Chchd7 PE=1 SV=1	Q8K2Q5	Coiled-coil-helix-coiled-coil-helix domain-containing protein 7	Chchd7	17401.4	14658.3	3461.51	14946	23069.1	17821.3	26521.5	6911.29	12148.5		20830.1	7528.81		2	2	22.4
sp|P40201|CHD1_MOUSE Chromodomain-helicase-DNA-binding protein 1 OS=Mus musculus OX=10090 GN=Chd1 PE=1 SV=3	P40201	Chromodomain-helicase-DNA-binding protein 1	Chd1	5928.33	7021.05	6516.56	9618.33	7498.77	54909.9	12355.3	16646.9	7282.66	8438.92	16858.8	7581.49		49	42	38.3
sp|Q9CXF7|CHD1L_MOUSE Chromodomain-helicase-DNA-binding protein 1-like OS=Mus musculus OX=10090 GN=Chd1l PE=1 SV=1;sp|Q9CXF7-2|CHD1L_MOUSE Isoform 2 of Chromodomain-helicase-DNA-binding protein 1-like OS=Mus musculus OX=10090 GN=Chd1l	Q9CXF7;Q9CXF7-2	Chromodomain-helicase-DNA-binding protein 1-like	Chd1l	6800.01	4747.68	4279.95	6391.55	3772.52	4075.76	3540.84	7478.75	3656.95	3323.55	4564.28	3197.33		21	21	31.4
sp|E9PZM4|CHD2_MOUSE Chromodomain-helicase-DNA-binding protein 2 OS=Mus musculus OX=10090 GN=Chd2 PE=1 SV=1	E9PZM4	Chromodomain-helicase-DNA-binding protein 2	Chd2	4089.01	2783.1	5263.25	2609.24	8062.69	3609.42	3651.35	5670.67	1937.19	5923.15	2895.39	3410.49		29	29	27.8
tr|F7C528|F7C528_MOUSE Chromodomain helicase DNA-binding protein 3 (Fragment) OS=Mus musculus OX=10090 GN=Chd3 PE=1 SV=1;tr|E9Q614|E9Q614_MOUSE Chromodomain helicase DNA-binding protein 3 OS=Mus musculus OX=10090 GN=Chd3 PE=1 SV=1;tr|B1AR17|B1AR17_MOUSE Ch	F7C528;E9Q614;B1AR17		Chd3	507.468	315.73	525.65	581.694	521.149	301.878	228.259	3001.26		953.143	1193.02	321.284		20	19	27
sp|Q6PDQ2|CHD4_MOUSE Chromodomain-helicase-DNA-binding protein 4 OS=Mus musculus OX=10090 GN=Chd4 PE=1 SV=1	Q6PDQ2	Chromodomain-helicase-DNA-binding protein 4	Chd4	128540	115541	154965	125305	133086	146710	138403	232524	169359	170979	251569	112331		113	91	63.4
sp|A2AJK6|CHD7_MOUSE Chromodomain-helicase-DNA-binding protein 7 OS=Mus musculus OX=10090 GN=Chd7 PE=1 SV=1;sp|A2AJK6-3|CHD7_MOUSE Isoform 3 of Chromodomain-helicase-DNA-binding protein 7 OS=Mus musculus OX=10090 GN=Chd7	A2AJK6;A2AJK6-3	Chromodomain-helicase-DNA-binding protein 7	Chd7	5664.7	5011.15	6938.68	6899.45	4786.34	7785.46	5404.99	11331.5	7077.9	5754.15	6818.41	4423.6		65	52	28.3
sp|Q09XV5|CHD8_MOUSE Chromodomain-helicase-DNA-binding protein 8 OS=Mus musculus OX=10090 GN=Chd8 PE=1 SV=1	Q09XV5	Chromodomain-helicase-DNA-binding protein 8	Chd8	3316.82	1996.89	3833.63	2957.07	2901.9	3850.88	3977.95	6382.98	2818.14	3270.28	1705.41	3076.17		47	46	30.3
sp|O35280|CHK1_MOUSE Serine/threonine-protein kinase Chk1 OS=Mus musculus OX=10090 GN=Chek1 PE=1 SV=2	O35280	Serine/threonine-protein kinase Chk1	Chek1	13641.3	7959.92	22723.1	5176.52	8341.22	5392.69	7451.72	10518.1	2889.27	11226.9	7167.76	5232.38		13	1	38.9
sp|Q8CGZ0|CHERP_MOUSE Calcium homeostasis endoplasmic reticulum protein OS=Mus musculus OX=10090 GN=Cherp PE=1 SV=1	Q8CGZ0	Calcium homeostasis endoplasmic reticulum protein	Cherp	50769.8	54075.9	54358.2	59825.2	52990.8	34827.5	48307.9	65329.1	50469.2	56651.6	110447	37425.3		22	22	31.5
sp|Q810L3-2|CHFR_MOUSE Isoform 2 of E3 ubiquitin-protein ligase CHFR OS=Mus musculus OX=10090 GN=Chfr;sp|Q810L3|CHFR_MOUSE E3 ubiquitin-protein ligase CHFR OS=Mus musculus OX=10090 GN=Chfr PE=1 SV=1;sp|Q810L3-4|CHFR_MOUSE Isoform 4 of E3 ubiquitin-protein	Q810L3-2;Q810L3;Q810L3-4;Q810L3-3	E3 ubiquitin-protein ligase CHFR	Chfr	419.485	39.1863		33564.3	1435.79	10274	1239.29	509.995	42567.2	1017.87	1008.67	7916.35		5	5	11
sp|Q922Q9|CHID1_MOUSE Chitinase domain-containing protein 1 OS=Mus musculus OX=10090 GN=Chid1 PE=1 SV=1;sp|Q922Q9-2|CHID1_MOUSE Isoform 2 of Chitinase domain-containing protein 1 OS=Mus musculus OX=10090 GN=Chid1	Q922Q9;Q922Q9-2	Chitinase domain-containing protein 1	Chid1	8788.19	7447.92	9373.38	13178	5663.04	7184.88	6078.55	20282.8	3908.91	8866.87	12940.3	5117.45		11	11	35.4
sp|O54804-2|CHKA_MOUSE Isoform 2 of Choline kinase alpha OS=Mus musculus OX=10090 GN=Chka;sp|O54804|CHKA_MOUSE Choline kinase alpha OS=Mus musculus OX=10090 GN=Chka PE=1 SV=3	O54804-2;O54804	Choline kinase alpha	Chka	709.284	661.818		692.733	444.685		471.82	549.86		463.784	794.913			2	2	9.4
sp|O55229|CHKB_MOUSE Choline/ethanolamine kinase OS=Mus musculus OX=10090 GN=Chkb PE=1 SV=3	O55229	Choline/ethanolamine kinase	Chkb	4148.44	1274.61	2054.11	4873.52	6514.71	3432.86	3661.49	6527.43	3323.5	4530.12	9156.03	5881.95		5	5	20.3
sp|Q9QXG2|RAE1_MOUSE Rab proteins geranylgeranyltransferase component A 1 OS=Mus musculus OX=10090 GN=Chm PE=1 SV=1	Q9QXG2	Rab proteins geranylgeranyltransferase component A 1	Chm	22257.5	16573.5	43183.7	13884.7	20880.2	15482.5	21146.8	32943.1	25115.5	29610.8	46029.7	16176.2		19	19	41.1
sp|Q921W0|CHM1A_MOUSE Charged multivesicular body protein 1a OS=Mus musculus OX=10090 GN=Chmp1a PE=1 SV=1	Q921W0	Charged multivesicular body protein 1a	Chmp1a	31548.6	26077.8	29480.4	20288.2	16163.6	21194.4	14673.6	14632.2	13239.8	17648	9740.25	2952.39		5	5	21.4
sp|Q9CQD4|CH1B2_MOUSE Charged multivesicular body protein 1b-2 OS=Mus musculus OX=10090 GN=Chmp1b2 PE=2 SV=2	Q9CQD4	Charged multivesicular body protein 1b-2	Chmp1b2	1458.41	929.646	1208.89	12579.8	3300.99	4873.55		3413.28	703.095	294.303	10802.1	2994.91		4	1	18.6
sp|Q9DB34|CHM2A_MOUSE Charged multivesicular body protein 2a OS=Mus musculus OX=10090 GN=Chmp2a PE=1 SV=1	Q9DB34	Charged multivesicular body protein 2a	Chmp2a	2732.06	16334.3	24569.6	3637.35	3266.31	3539.14	14738.5	11036.5	16535.2	11891.5	34713.6	3259.3		4	4	20.7
sp|Q8BJF9|CHM2B_MOUSE Charged multivesicular body protein 2b OS=Mus musculus OX=10090 GN=Chmp2b PE=1 SV=1	Q8BJF9	Charged multivesicular body protein 2b	Chmp2b	2263.13	2138.17	1309.34		2488.47	4645.98		2032.07	5356.41		9518.08	657.505		4	4	15
sp|Q9CQ10|CHMP3_MOUSE Charged multivesicular body protein 3 OS=Mus musculus OX=10090 GN=Chmp3 PE=1 SV=3	Q9CQ10	Charged multivesicular body protein 3	Chmp3	34749.7	12766.2	28156.9	18669	21176.8	13010.6	19312.9	17147.2	14436.4	41197.5	18269.4	6902.13		4	4	16.5
sp|Q9D8B3|CHM4B_MOUSE Charged multivesicular body protein 4b OS=Mus musculus OX=10090 GN=Chmp4b PE=1 SV=2	Q9D8B3	Charged multivesicular body protein 4b	Chmp4b	1.37889e+06	1.11051e+06	1.4173e+06	768379	1.25887e+06	690609	943529	734082	523493	1.03585e+06	1.11652e+06	482353		15	15	79
sp|Q9D7S9|CHMP5_MOUSE Charged multivesicular body protein 5 OS=Mus musculus OX=10090 GN=Chmp5 PE=1 SV=1	Q9D7S9	Charged multivesicular body protein 5	Chmp5	36647.4	31640.3	104111	23641.4	38370.3	64994.4	36583.8	55866	11466.9	57755	48478.7	6379.7		5	5	29.7
sp|P0C0A3|CHMP6_MOUSE Charged multivesicular body protein 6 OS=Mus musculus OX=10090 GN=Chmp6 PE=1 SV=2	P0C0A3	Charged multivesicular body protein 6	Chmp6	5625.61	11647.4	24538.3	7925.25	5629.54	8866.14	23633.3	39589.6	19308.6	10875.6	31029.8	11274		5	5	34
sp|Q8R1T1|CHMP7_MOUSE Charged multivesicular body protein 7 OS=Mus musculus OX=10090 GN=Chmp7 PE=1 SV=1;sp|Q8R1T1-2|CHMP7_MOUSE Isoform 2 of Charged multivesicular body protein 7 OS=Mus musculus OX=10090 GN=Chmp7	Q8R1T1;Q8R1T1-2	Charged multivesicular body protein 7	Chmp7	8938.37	6491.69	9845.38	6227.42	7722.24	7038.92	8603.48	11039.3	3118.95	6230.74	8937.4	1440.15		12	12	38.4
sp|Q9D1P4|CHRD1_MOUSE Cysteine and histidine-rich domain-containing protein 1 OS=Mus musculus OX=10090 GN=Chordc1 PE=1 SV=1	Q9D1P4	Cysteine and histidine-rich domain-containing protein 1	Chordc1	385881	254162	522453	221625	350255	196482	335764	417438	345210	358820	497243	243697		20	20	69.2
sp|P61022|CHP1_MOUSE Calcineurin B homologous protein 1 OS=Mus musculus OX=10090 GN=Chp1 PE=1 SV=2	P61022	Calcineurin B homologous protein 1	Chp1	51160.3	75191.2	91358.5	54647.3	115638	67814.2	113868	98889	56315.6	119376	54818.7	52682.8		13	13	63.1
sp|Q6IQX7|CHSS2_MOUSE Chondroitin sulfate synthase 2 OS=Mus musculus OX=10090 GN=Chpf PE=1 SV=1;sp|Q6IQX7-3|CHSS2_MOUSE Isoform 3 of Chondroitin sulfate synthase 2 OS=Mus musculus OX=10090 GN=Chpf;sp|Q6IQX7-2|CHSS2_MOUSE Isoform 2 of Chondroitin sulfate sy	Q6IQX7;Q6IQX7-3;Q6IQX7-2	Chondroitin sulfate synthase 2	Chpf	1296.25	1670.74	800.35	2120.78	3568.88	646.139	2431.03	2153.59	3490.48	3637.5	2065.55	1686.24		9	9	17.1
tr|Q3UU43|Q3UU43_MOUSE Hexosyltransferase OS=Mus musculus OX=10090 GN=Chpf2 PE=1 SV=1	Q3UU43		Chpf2	1316.92	229.776	2551.16	494.391	1013.14	3220.33	2343.66	2632.03	1176.24	1580.61	3374.99	471.645		7	7	15
sp|Q9JKP8|CHRC1_MOUSE Chromatin accessibility complex protein 1 OS=Mus musculus OX=10090 GN=Chrac1 PE=1 SV=1	Q9JKP8	Chromatin accessibility complex protein 1	Chrac1	50429.5	32132.7	31739.4	43353.7	60202.9	20477.3	66575.5	25791.1	15743.6	53728.1	45203	26900.2		5	5	48.1
sp|Q9JME2|CHSTB_MOUSE Carbohydrate sulfotransferase 11 OS=Mus musculus OX=10090 GN=Chst11 PE=2 SV=1	Q9JME2	Carbohydrate sulfotransferase 11	Chst11			207.602	8141.8	7074.4	11464.7	3962.92	6921.36	7268.81	5065.37	6514.37	9099.54		6	6	26.7
sp|Q99LL3|CHSTC_MOUSE Carbohydrate sulfotransferase 12 OS=Mus musculus OX=10090 GN=Chst12 PE=2 SV=2	Q99LL3	Carbohydrate sulfotransferase 12	Chst12	2213.83	2968.46	2623.36	630.04	1171.64		1457.91	1987.79	1865.46	1491.14	2309.98	1601.63		6	6	23.4
sp|Q6ZQ11|CHSS1_MOUSE Chondroitin sulfate synthase 1 OS=Mus musculus OX=10090 GN=Chsy1 PE=2 SV=2	Q6ZQ11	Chondroitin sulfate synthase 1	Chsy1	614.981	1351.99	1274.44	1525.59	5106.95	6026.01	1058.82	6654.13	1094.64	7520.79	2221.46	1500.67		13	10	22.9
sp|Q8BIW9|CTF18_MOUSE Chromosome transmission fidelity protein 18 homolog OS=Mus musculus OX=10090 GN=Chtf18 PE=1 SV=2	Q8BIW9	Chromosome transmission fidelity protein 18 homolog	Chtf18	5653.99	3815.22	9318.18	6191.29	4997.15	6447.41	8637.32	4470.33	886.211	4104.24	10488.3	7019.19		18	18	24.5
sp|P0CG14|DERPC_MOUSE Decreased expression in renal and prostate cancer protein OS=Mus musculus OX=10090 GN=Derpc PE=1 SV=1	P0CG14	Chromosome transmission fidelity protein 8 homolog isoform 2	Chtf8		4357.83	1160.43	2630.63	1263.23	1795.93	4812.9			1383.12	3600.63	3012.62		5	5	21.8
sp|P0CG15|CTF8_MOUSE Chromosome transmission fidelity protein 8 homolog OS=Mus musculus OX=10090 GN=Chtf8 PE=3 SV=1	P0CG15	Chromosome transmission fidelity protein 8 homolog	Chtf8		754.456	7214.7	2024.8	2037.51	2862.98	2014.56	4402.85	2339.54		7202.38	5267.09		5	5	54.5
sp|Q9CY57-3|CHTOP_MOUSE Isoform 3 of Chromatin target of PRMT1 protein OS=Mus musculus OX=10090 GN=Chtop;sp|Q9CY57|CHTOP_MOUSE Chromatin target of PRMT1 protein OS=Mus musculus OX=10090 GN=Chtop PE=1 SV=2	Q9CY57-3;Q9CY57	Chromatin target of PRMT1 protein	Chtop	9728.22	18448.1	13395.2	17616.2	7990.59	64371.5	17240.4	27298.7	31388.1	23354	54795.3	16571.5		6	1	34.7
sp|Q60680|IKKA_MOUSE Inhibitor of nuclear factor kappa-B kinase subunit alpha OS=Mus musculus OX=10090 GN=Chuk PE=1 SV=1;sp|Q60680-3|IKKA_MOUSE Isoform 3 of Inhibitor of nuclear factor kappa-B kinase subunit alpha OS=Mus musculus OX=10090 GN=Chuk;sp|Q60680	Q60680;Q60680-3;Q60680-2	Inhibitor of nuclear factor kappa-B kinase subunit alpha	Chuk	4182.74	1871	6923.55	5402.57	6109.02	3861.97	4059.42	9947.97	3869.36	7938.2	5042.09	3268.6		13	13	23.9
sp|Q6DG52|CHUR_MOUSE Protein Churchill OS=Mus musculus OX=10090 GN=Churc1 PE=3 SV=1	Q6DG52	Protein Churchill	Churc1	70348.5	74424.3	143236	85420.1	72686.4	59152.3	54609.7	128776	118392	116089	164207	78060.6		7	7	66.1
sp|Q99KN2|CIAO1_MOUSE Probable cytosolic iron-sulfur protein assembly protein CIAO1 OS=Mus musculus OX=10090 GN=Ciao1 PE=1 SV=1	Q99KN2	Probable cytosolic iron-sulfur protein assembly protein CIAO1	Ciao1	40517.5	43669.8	130050	54179.6	45623.2	35487.2	61492.4	158131	55956	57536.4	172640	48619.9		18	18	88.5
sp|Q8WTY4|CPIN1_MOUSE Anamorsin OS=Mus musculus OX=10090 GN=Ciapin1 PE=1 SV=1	Q8WTY4	Anamorsin	Ciapin1	91363.2	78347	181369	62213.3	127805	88001.6	99777.9	197926	111313	174802	181696	37227.9		13	13	72.5
sp|Q9Z0F4|CIB1_MOUSE Calcium and integrin-binding protein 1 OS=Mus musculus OX=10090 GN=Cib1 PE=1 SV=3	Q9Z0F4	Calcium and integrin-binding protein 1	Cib1	24842.9	36342.4	38054.1	33440.3	31973.1	4890.28	33690.6	31488.5	29050.4	24321.5	34477.7	21667.9		7	7	58.6
sp|Q924A2|CIC_MOUSE Protein capicua homolog OS=Mus musculus OX=10090 GN=Cic PE=1 SV=2;sp|Q924A2-2|CIC_MOUSE Isoform 2 of Protein capicua homolog OS=Mus musculus OX=10090 GN=Cic	Q924A2;Q924A2-2	Protein capicua homolog	Cic	570.174	1473.68	1027.83	334.208	786.054	345.505	435.357	823.114	435.233	541.269	800.584	415.364		20	20	16.7
sp|Q9D0V8|CINP_MOUSE Cyclin-dependent kinase 2-interacting protein OS=Mus musculus OX=10090 GN=Cinp PE=2 SV=1	Q9D0V8	Cyclin-dependent kinase 2-interacting protein	Cinp	3708.96	2615.92		1499.47	446.252	391.795	3650.79	5914.24	965.269	1818.98	698.893			4	4	30.2
sp|P60824|CIRBP_MOUSE Cold-inducible RNA-binding protein OS=Mus musculus OX=10090 GN=Cirbp PE=1 SV=1	P60824	Cold-inducible RNA-binding protein	Cirbp	121507	100150	100068	94409	111293	115471	140244	145092	125687	146122	283620	70401.7		5	5	38.4
sp|Q8R2N2|UTP4_MOUSE U3 small nucleolar RNA-associated protein 4 homolog OS=Mus musculus OX=10090 GN=Utp4 PE=2 SV=3	Q8R2N2	Cirhin	Cirh1a	84424.3	68078.5	71175.3	93608.9	96198.2	89811.3	74331.9	91782.4	48642.1	80397.5	133167	88262.4		29	29	59.2
sp|Q91WS0|CISD1_MOUSE CDGSH iron-sulfur domain-containing protein 1 OS=Mus musculus OX=10090 GN=Cisd1 PE=1 SV=1	Q91WS0	CDGSH iron-sulfur domain-containing protein 1	Cisd1	112351	142665	289157	166005	228091	322406	288711	747386	295867	402355	406425	156670		6	6	45.4
sp|Q9CQB5|CISD2_MOUSE CDGSH iron-sulfur domain-containing protein 2 OS=Mus musculus OX=10090 GN=Cisd2 PE=1 SV=1	Q9CQB5	CDGSH iron-sulfur domain-containing protein 2	Cisd2	84878.8	76620.1	108136	147291	247912	175623	121814	37184.7	80600.5	267123	98216.4	78828.8		5	5	45.2
sp|B1AR13|CISD3_MOUSE CDGSH iron-sulfur domain-containing protein 3, mitochondrial OS=Mus musculus OX=10090 GN=Cisd3 PE=1 SV=1	B1AR13	CDGSH iron-sulfur domain-containing protein 3, mitochondrial	Cisd3	46660.1	5042.23	7685.57	2826.64	3052.63	5896.07	1459.89	48793.9	9546.01	17724.3	11689.7	8748.03		1	1	9.5
sp|Q62225|CISH_MOUSE Cytokine-inducible SH2-containing protein OS=Mus musculus OX=10090 GN=Cish PE=1 SV=1	Q62225	Cytokine-inducible SH2-containing protein	Cish	7597.29	4188.99	4010.78	21013.3	34997.4	11796.8	30309.5	11780.2	6367.91	16051.9	8217.43	6640.55		8	8	49.4
sp|P49025-5|CTRO_MOUSE Isoform 5 of Citron Rho-interacting kinase OS=Mus musculus OX=10090 GN=Cit;sp|P49025-4|CTRO_MOUSE Isoform 4 of Citron Rho-interacting kinase OS=Mus musculus OX=10090 GN=Cit;sp|P49025|CTRO_MOUSE Citron Rho-interacting kinase OS=Mus mu	P49025-5;P49025-4;P49025	Citron Rho-interacting kinase	Cit	73949.4	4853.64	22930.4	12091.6	13095.5	6331.4	11786.4	8496.18	5176.08	9754.56	10001	3853.05		59	12	37.6
tr|Q8VEH2|Q8VEH2_MOUSE CDKN1A-interacting zinc finger protein 1 OS=Mus musculus OX=10090 GN=Ciz1 PE=1 SV=1;tr|Q3UUV0|Q3UUV0_MOUSE CDKN1A-interacting zinc finger protein 1 OS=Mus musculus OX=10090 GN=Ciz1 PE=1 SV=1;tr|F6XWQ4|F6XWQ4_MOUSE CDKN1A-interacting	Q8VEH2;Q3UUV0;F6XWQ4		Ciz1	2848.21	1951.55	2030.31	4574.83	3448.2	2296.71	1620.37	4389.76	1532.05	4628.21	10112.9	2392.71		11	11	22.8
sp|Q3V1H1|CKAP2_MOUSE Cytoskeleton-associated protein 2 OS=Mus musculus OX=10090 GN=Ckap2 PE=1 SV=1	Q3V1H1	Cytoskeleton-associated protein 2	Ckap2	4887.16	1993.6	2280.88	7395.36	2735.19	5957.91	1318.32	5025.75	4564.16	2778.36	5664.7	1136.66		13	13	26.8
sp|Q7TS74|CKP2L_MOUSE Cytoskeleton-associated protein 2-like OS=Mus musculus OX=10090 GN=Ckap2l PE=1 SV=1;sp|Q7TS74-2|CKP2L_MOUSE Isoform 2 of Cytoskeleton-associated protein 2-like OS=Mus musculus OX=10090 GN=Ckap2l	Q7TS74;Q7TS74-2	Cytoskeleton-associated protein 2-like	Ckap2l	980.083	7544.1	2083.88	464.239	412.356	404.053	2107.1		647.498	1567.85	368.674	246.22		8	8	13.3
sp|Q8BMK4|CKAP4_MOUSE Cytoskeleton-associated protein 4 OS=Mus musculus OX=10090 GN=Ckap4 PE=1 SV=2	Q8BMK4	Cytoskeleton-associated protein 4	Ckap4	844.33	188.928	1164.29	293.036		1450.06	64.778	91.052		1706.85	617.257	2238.18		6	6	14.1
sp|A2AGT5-2|CKAP5_MOUSE Isoform 2 of Cytoskeleton-associated protein 5 OS=Mus musculus OX=10090 GN=Ckap5;sp|A2AGT5-3|CKAP5_MOUSE Isoform 3 of Cytoskeleton-associated protein 5 OS=Mus musculus OX=10090 GN=Ckap5;sp|A2AGT5|CKAP5_MOUSE Cytoskeleton-associated	A2AGT5-2;A2AGT5-3;A2AGT5	Cytoskeleton-associated protein 5	Ckap5	79962.3	50294	73439.1	57731.6	55137.9	44492.7	68441.5	57779.1	43753	71298.6	42729.9	28691.7		86	86	48.2
sp|Q04447|KCRB_MOUSE Creatine kinase B-type OS=Mus musculus OX=10090 GN=Ckb PE=1 SV=1	Q04447	Creatine kinase B-type	Ckb	88953.2	98756.5	216823	65706.2	98629	68984.8	70131.1	159129	74897.3	47281.4	161139	26507.7		22	22	78
sp|P61025|CKS1_MOUSE Cyclin-dependent kinases regulatory subunit 1 OS=Mus musculus OX=10090 GN=Cks1b PE=3 SV=1	P61025	Cyclin-dependent kinases regulatory subunit 1	Cks1b	161269	163122	322504	143414	171905	63592.7	172229	447639	114889	255384	285645	72094.5		5	4	65.8
sp|P56390|CKS2_MOUSE Cyclin-dependent kinases regulatory subunit 2 OS=Mus musculus OX=10090 GN=Cks2 PE=1 SV=1	P56390	Cyclin-dependent kinases regulatory subunit 2	Cks2	6708.97	3448.83	27548.7	3962.76	3378.64	8529.88	4820.41	11762.7	2292.96	8961.75	13935.9	1823.92		3	3	54.4
sp|Q80TV8|CLAP1_MOUSE CLIP-associating protein 1 OS=Mus musculus OX=10090 GN=Clasp1 PE=1 SV=2;sp|Q80TV8-2|CLAP1_MOUSE Isoform 2 of CLIP-associating protein 1 OS=Mus musculus OX=10090 GN=Clasp1	Q80TV8;Q80TV8-2	CLIP-associating protein 1	Clasp1	16167.9	12353.7	30131	14756	15039	14923.7	17161.8	16047.1	11132	15484.3	22373.1	8299.68		40	36	35.4
sp|Q8BRT1|CLAP2_MOUSE CLIP-associating protein 2 OS=Mus musculus OX=10090 GN=Clasp2 PE=1 SV=1	Q8BRT1	CLIP-associating protein 2	Clasp2	6050.45	6475.06	11887.9	9294.74	5651.05	6759.41	7611.06	13736.8	5490.61	8384.39	9138.66	3533.13		33	22	39.7
sp|Q8BRT1-5|CLAP2_MOUSE Isoform 2 of CLIP-associating protein 2 OS=Mus musculus OX=10090 GN=Clasp2	Q8BRT1-5	CLIP-associating protein 2	Clasp2	11853	8301.56	12406.7	7204.17	4809.36	3470.64	4001.19	6883.48	1987.5	3195.29	7692.11	2502.71		7	7	52.5
sp|Q8CFC7|CLASR_MOUSE CLK4-associating serine/arginine rich protein OS=Mus musculus OX=10090 GN=Clasrp PE=1 SV=3;sp|Q8CFC7-2|CLASR_MOUSE Isoform 2 of CLK4-associating serine/arginine rich protein OS=Mus musculus OX=10090 GN=Clasrp;sp|Q8CFC7-3|CLASR_MOUSE I	Q8CFC7;Q8CFC7-2;Q8CFC7-3	CLK4-associating serine/arginine rich protein	Clasrp	3491.76	4063.96	3520.46	4679.37	3098.39	5200.34	2593.63	7603.85	4677.57	5126.12	10638.3	2514		9	9	22.8
sp|Q99LI2|CLCC1_MOUSE Chloride channel CLIC-like protein 1 OS=Mus musculus OX=10090 GN=Clcc1 PE=1 SV=1	Q99LI2	Chloride channel CLIC-like protein 1	Clcc1	9865.11	8709.92	12157.2	10250.7	18983.4	15988.8	14713.9	10336.3	16125.5	17699	8530.54	8911.69		14	14	37.3
sp|P51791-2|CLCN3_MOUSE Isoform 2 of H(+)/Cl(-) exchange transporter 3 OS=Mus musculus OX=10090 GN=Clcn3;sp|P51791|CLCN3_MOUSE H(+)/Cl(-) exchange transporter 3 OS=Mus musculus OX=10090 GN=Clcn3 PE=1 SV=2	P51791-2;P51791	H(+)/Cl(-) exchange transporter 3	Clcn3	3972.22	2630.91	1554.88	4085.22	4426.05	4618.27	325.372	3954.81	1581.41	1659.34	6141.57	1600.99		7	7	17
sp|Q9WVD4|CLCN5_MOUSE H(+)/Cl(-) exchange transporter 5 OS=Mus musculus OX=10090 GN=Clcn5 PE=1 SV=1	Q9WVD4	H(+)/Cl(-) exchange transporter 5	Clcn5		458.099			1176.05	1332		310.472	352.495	778.628		235.94		5	5	11.3
sp|O70496|CLCN7_MOUSE H(+)/Cl(-) exchange transporter 7 OS=Mus musculus OX=10090 GN=Clcn7 PE=1 SV=1	O70496	H(+)/Cl(-) exchange transporter 7	Clcn7	937.943		288.594	283.677	2626.71	443.242		791.839	1156.82	1127.76	859.372	689.336		4	4	6.1
sp|Q9CQX5|CLDN1_MOUSE Claudin domain-containing protein 1 OS=Mus musculus OX=10090 GN=Cldnd1 PE=1 SV=1	Q9CQX5	Claudin domain-containing protein 1	Cldnd1	1903.29	1974.71	2385.22	1293.72		271.663						465.467		2	2	9.1
sp|Q149M0|CL12B_MOUSE C-type lectin domain family 12 member B OS=Mus musculus OX=10090 GN=Clec12b PE=1 SV=1	Q149M0	C-type lectin domain family 12 member B	Clec12b					917.339		2276.98	1200.36			1418.93	495.349		1	1	6.2
sp|Q80U30-4|CL16A_MOUSE Isoform 4 of Protein CLEC16A OS=Mus musculus OX=10090 GN=Clec16a;sp|Q80U30-3|CL16A_MOUSE Isoform 3 of Protein CLEC16A OS=Mus musculus OX=10090 GN=Clec16a;sp|Q80U30-2|CL16A_MOUSE Isoform 2 of Protein CLEC16A OS=Mus musculus OX=10090	Q80U30-4;Q80U30-3;Q80U30-2;Q80U30;Q80U30-5	Protein CLEC16A	Clec16a	630.538	600.944	568.758	457.209	281.198	305.979		246.273		398.119	343.827	165.526		4	4	8.8
sp|Q91V08|CLC2D_MOUSE C-type lectin domain family 2 member D OS=Mus musculus OX=10090 GN=Clec2d PE=1 SV=1	Q91V08	C-type lectin domain family 2 member D	Clec2d	49075.9	40006.6	32220.4	24612.5	45694.5	13041.2	28077.9	26098.1	13318.4	40269.8	34100.4	7096.98		7	5	44.9
sp|Q9WVF9-4|CLC2I_MOUSE Isoform 4 of C-type lectin domain family 2 member I OS=Mus musculus OX=10090 GN=Clec2i;sp|Q9WVF9-3|CLC2I_MOUSE Isoform 3 of C-type lectin domain family 2 member I OS=Mus musculus OX=10090 GN=Clec2i;sp|Q9WVF9|CLC2I_MOUSE C-type lecti	Q9WVF9-4;Q9WVF9-3;Q9WVF9;Q9WVF9-2	C-type lectin domain family 2 member I	Clec2i	2535.53	2513.74	5398.59	2701.15	1643.94	4172.55	2178.77	3940.16			2040.36			2	2	20.5
sp|Q9Z1Q5|CLIC1_MOUSE Chloride intracellular channel protein 1 OS=Mus musculus OX=10090 GN=Clic1 PE=1 SV=3	Q9Z1Q5	Chloride intracellular channel protein 1	Clic1	3.93263e+06	2.81953e+06	4.02054e+06	3.45217e+06	4.24643e+06	2.94966e+06	4.22763e+06	3.73943e+06	2.86799e+06	4.10188e+06	4.08342e+06	2.26999e+06		21	21	85.1
sp|Q9QYB1|CLIC4_MOUSE Chloride intracellular channel protein 4 OS=Mus musculus OX=10090 GN=Clic4 PE=1 SV=3	Q9QYB1	Chloride intracellular channel protein 4	Clic4	230085	189610	253764	257636	300977	204133	330644	314874	267634	361358	486909	164953		22	22	78.3
sp|Q8BHB9|CLIC6_MOUSE Chloride intracellular channel protein 6 OS=Mus musculus OX=10090 GN=Clic6 PE=1 SV=1	Q8BHB9	Chloride intracellular channel protein 6	Clic6	4013.53	7954.17	5343.79	4771.36	5176.8		4725.38	4738.75	2735.51	10220.8	11740.1	401.406		3	3	8.6
sp|Q99KN9|EPN4_MOUSE Clathrin interactor 1 OS=Mus musculus OX=10090 GN=Clint1 PE=1 SV=2;sp|Q99KN9-2|EPN4_MOUSE Isoform 2 of Clathrin interactor 1 OS=Mus musculus OX=10090 GN=Clint1	Q99KN9;Q99KN9-2	Clathrin interactor 1	Clint1	79596.1	77205.5	70813.6	53245.3	66370	49181.9	62776.9	117846	70826	66242.8	127272	39191.9		19	19	33.9
sp|Q922J3|CLIP1_MOUSE CAP-Gly domain-containing linker protein 1 OS=Mus musculus OX=10090 GN=Clip1 PE=1 SV=1;sp|Q922J3-2|CLIP1_MOUSE Isoform 2 of CAP-Gly domain-containing linker protein 1 OS=Mus musculus OX=10090 GN=Clip1	Q922J3;Q922J3-2	CAP-Gly domain-containing linker protein 1	Clip1	29772.1	22933.6	31471.9	20956.9	27185.5	17089.4	32902.3	38283.4	14786.6	30232.7	31823.2	6460.8		61	56	55.9
sp|Q9Z0H8|CLIP2_MOUSE CAP-Gly domain-containing linker protein 2 OS=Mus musculus OX=10090 GN=Clip2 PE=1 SV=2;sp|Q9Z0H8-2|CLIP2_MOUSE Isoform 2 of CAP-Gly domain-containing linker protein 2 OS=Mus musculus OX=10090 GN=Clip2	Q9Z0H8;Q9Z0H8-2	CAP-Gly domain-containing linker protein 2	Clip2		267.29	133.342	37.5996			111.938				361.876			5	5	14
sp|P22518|CLK1_MOUSE Dual specificity protein kinase CLK1 OS=Mus musculus OX=10090 GN=Clk1 PE=1 SV=2	P22518	Dual specificity protein kinase CLK1	Clk1	2787.45	595.888	2097.43	1223.08	1480.36	2270.84	4729.75	8837.7	3757.81	2046.13	4610.1	678.959		9	6	26.7
sp|O35492|CLK3_MOUSE Dual specificity protein kinase CLK3 OS=Mus musculus OX=10090 GN=Clk3 PE=1 SV=2	O35492	Dual specificity protein kinase CLK3	Clk3	3866.67	6002.58	5485.04	11963	10120.1	9806.05	19440.2	12610.7	13628.3	12896.4	24974	10261.8		9	9	22.4
sp|O35493|CLK4_MOUSE Dual specificity protein kinase CLK4 OS=Mus musculus OX=10090 GN=Clk4 PE=1 SV=1;sp|O35493-2|CLK4_MOUSE Isoform 2 of Dual specificity protein kinase CLK4 OS=Mus musculus OX=10090 GN=Clk4	O35493;O35493-2	Dual specificity protein kinase CLK4	Clk4	273.871	177.824	202.598			301.106		570.306	534.59	627.409		465.896		3	3	20.6
tr|Q3U466|Q3U466_MOUSE Ceroid-lipofuscinosis, neuronal 6 OS=Mus musculus OX=10090 GN=Cln6 PE=1 SV=1	Q3U466		Cln6		2280.39	724.703			1229.25		1671.02				699.896		3	1	17.2
sp|Q61189|ICLN_MOUSE Methylosome subunit pICln OS=Mus musculus OX=10090 GN=Clns1a PE=1 SV=1	Q61189	Methylosome subunit pICln	Clns1a	141319	110934	165473	161219	223736	144553	140263	148586	128726	176938	220523	66165.1		7	7	52.5
sp|O08785-2|CLOCK_MOUSE Isoform Short of Circadian locomoter output cycles protein kaput OS=Mus musculus OX=10090 GN=Clock;sp|O08785|CLOCK_MOUSE Circadian locomoter output cycles protein kaput OS=Mus musculus OX=10090 GN=Clock PE=1 SV=1	O08785-2;O08785	Circadian locomoter output cycles protein kaput	Clock	301.9		374.44		263.103		59.9032	252.842	317.258	175.553	496.379			1	1	3.8
sp|Q99LI9|CLP1_MOUSE Polyribonucleotide 5-hydroxyl-kinase Clp1 OS=Mus musculus OX=10090 GN=Clp1 PE=1 SV=1	Q99LI9	Polyribonucleotide 5-hydroxyl-kinase Clp1	Clp1	4615.83	5329.01	2891.69	7107.5	4717.12	10644.7	9191.95	5984.98	1928.26	6026.64	10080.9	9204.26		12	12	32.5
sp|Q60649|CLPB_MOUSE Caseinolytic peptidase B protein homolog OS=Mus musculus OX=10090 GN=Clpb PE=1 SV=1	Q60649	Caseinolytic peptidase B protein homolog	Clpb	12946.2	9861.5	11410.2	14165.3	6695.05	10718.5	6212.8	7424.3	5616.15	16067.1	18870.1	5743.21		19	19	39.1
sp|O88696|CLPP_MOUSE ATP-dependent Clp protease proteolytic subunit, mitochondrial OS=Mus musculus OX=10090 GN=Clpp PE=1 SV=1	O88696	ATP-dependent Clp protease proteolytic subunit, mitochondrial	Clpp	17584	18222.6	26779.7	19081.6	7396.58	46473.4	55222	61813	41848.7	56717	106242	16048.3		5	5	27.6
sp|Q8VBZ3|CLPT1_MOUSE Cleft lip and palate transmembrane protein 1 homolog OS=Mus musculus OX=10090 GN=Clptm1 PE=1 SV=1	Q8VBZ3	Cleft lip and palate transmembrane protein 1 homolog	Clptm1	56696	49563.7	98389.4	102278	58051.4	57027.3	73775.8	69255.9	45815.3	59721	60244.3	17835.6		13	13	31.6
sp|Q8BXA5|CLP1L_MOUSE Cleft lip and palate transmembrane protein 1-like protein OS=Mus musculus OX=10090 GN=Clptm1l PE=1 SV=1	Q8BXA5	Cleft lip and palate transmembrane protein 1-like protein	Clptm1l	2599.37	7061.91	4042.41	3045.21	9730.18	11664.3	4603.64	6806.54	3365.44	3307.53	1350.12	2830.96		7	7	22.1
sp|Q9JHS4|CLPX_MOUSE ATP-dependent Clp protease ATP-binding subunit clpX-like, mitochondrial OS=Mus musculus OX=10090 GN=Clpx PE=1 SV=2	Q9JHS4	ATP-dependent Clp protease ATP-binding subunit clpX-like, mitochondrial	Clpx	42400.1	31423.2	41452.4	31512.6	63087.1	32623.2	43601.3	47081.1	25081.3	49089.4	48154.9	24658.4		25	25	55.4
sp|Q80YR7|CLSPN_MOUSE Claspin OS=Mus musculus OX=10090 GN=Clspn PE=1 SV=2	Q80YR7	Claspin	Clspn	897.093	1789.46	1308.82	419.21	668.525	3332.59	464.865	854.754	1024.95	871.754	1885.56	760.47		15	15	16.6
sp|O08585|CLCA_MOUSE Clathrin light chain A OS=Mus musculus OX=10090 GN=Clta PE=1 SV=2	O08585	Clathrin light chain A	Clta	121557	152354	135429	111859	198447	72890.3	170042	151403	103068	130267	169632	111510		8	8	15.3
sp|Q6IRU5-2|CLCB_MOUSE Isoform 2 of Clathrin light chain B OS=Mus musculus OX=10090 GN=Cltb;sp|Q6IRU5|CLCB_MOUSE Clathrin light chain B OS=Mus musculus OX=10090 GN=Cltb PE=1 SV=1;sp|Q6IRU5-3|CLCB_MOUSE Isoform 3 of Clathrin light chain B OS=Mus musculus OX	Q6IRU5-2;Q6IRU5;Q6IRU5-3	Clathrin light chain B	Cltb	35010.6	58902.9	65722.5	48539.8	80975.4	60496.4	62879.7	75188.6	41815.5	40700.8	76105.2	77250.6		8	8	31.3
sp|Q68FD5|CLH1_MOUSE Clathrin heavy chain 1 OS=Mus musculus OX=10090 GN=Cltc PE=1 SV=3	Q68FD5	Clathrin heavy chain 1	Cltc	782977	679254	1.13191e+06	878549	945489	864151	879800	1.22385e+06	803854	981946	1.5769e+06	511178		109	109	73.3
sp|Q5SW19|CLU_MOUSE Clustered mitochondria protein homolog OS=Mus musculus OX=10090 GN=Cluh PE=1 SV=2;sp|Q5SW19-3|CLU_MOUSE Isoform 3 of Clustered mitochondria protein homolog OS=Mus musculus OX=10090 GN=Cluh;sp|Q5SW19-2|CLU_MOUSE Isoform 2 of Clustered mi	Q5SW19;Q5SW19-3;Q5SW19-2	Clustered mitochondria protein homolog	Cluh	35165.9	30623.2	52218.1	27865.4	40601.4	26728.7	39311.8	49187.7	29962.7	38393.5	51088.3	20857.1		45	45	47.2
sp|Q8R4N0|CLYBL_MOUSE Citramalyl-CoA lyase, mitochondrial OS=Mus musculus OX=10090 GN=Clybl PE=1 SV=2	Q8R4N0	Citrate lyase subunit beta-like protein, mitochondrial	Clybl		5438.71	9549.51		9081.51	4355.23		20122.2	2432.34		17153.5	2161.42		9	9	34.3
sp|Q99KK2|NEUA_MOUSE N-acylneuraminate cytidylyltransferase OS=Mus musculus OX=10090 GN=Cmas PE=1 SV=2	Q99KK2	N-acylneuraminate cytidylyltransferase	Cmas	63320.2	54127.2	76933.7	83435.4	88251.9	83596	121713	140529	65420.1	89301.3	152568	51355		22	22	63.4
sp|Q9CPZ8|COXM1_MOUSE COX assembly mitochondrial protein homolog OS=Mus musculus OX=10090 GN=Cmc1 PE=1 SV=1	Q9CPZ8	COX assembly mitochondrial protein homolog	Cmc1	37766.3	53824.5	99931	33390	42626.3	33953	22442.1	68535.7	27941.2	84872.8	44007.9	7390.45		5	5	48.1
sp|Q8K199|COXM2_MOUSE COX assembly mitochondrial protein 2 homolog OS=Mus musculus OX=10090 GN=Cmc2 PE=3 SV=1	Q8K199	COX assembly mitochondrial protein 2 homolog	Cmc2	5056.28	30450.1	35478.6	9026.28	39704.8	39245.8	23603.8	54518.5	29647.4	68087.3	35143.1	2686.59		3	3	53.2
sp|Q9D486|CMIP_MOUSE C-Maf-inducing protein OS=Mus musculus OX=10090 GN=Cmip PE=1 SV=3;sp|Q9D486-2|CMIP_MOUSE Isoform 2 of C-Maf-inducing protein OS=Mus musculus OX=10090 GN=Cmip;sp|Q9D486-3|CMIP_MOUSE Isoform 3 of C-Maf-inducing protein OS=Mus musculus OX	Q9D486;Q9D486-2;Q9D486-3	C-Maf-inducing protein	Cmip	10859.7	7679.75	9902.29	5945.21	7880.88	7596.61	10678.5	12123.8	5466.28	10803.9	15390.6	2204.85		14	14	34
sp|Q9DBP5|KCY_MOUSE UMP-CMP kinase OS=Mus musculus OX=10090 GN=Cmpk1 PE=1 SV=1	Q9DBP5	UMP-CMP kinase	Cmpk1	751548	532148	1.26374e+06	536607	552169	615567	562444	1.00674e+06	696507	797772	1.01891e+06	254032		19	19	76
sp|Q3U5Q7|CMPK2_MOUSE UMP-CMP kinase 2, mitochondrial OS=Mus musculus OX=10090 GN=Cmpk2 PE=1 SV=2	Q3U5Q7	UMP-CMP kinase 2, mitochondrial	Cmpk2	13093.6	8711.22	45178.3	8298.49	3885.41	15342	10114.4	2588.75	7730.58	5021.77	5737.67	3592.41		17	17	53.7
sp|Q9CZT6|CMS1_MOUSE Protein CMSS1 OS=Mus musculus OX=10090 GN=Cmss1 PE=2 SV=1	Q9CZT6	Protein CMSS1	Cmss1	37353.8	38242.7	42985.2	24465.5	38693.5	18382.5	34654.9	49765	28702.3	32623.4	56288	42691.5		8	8	33.7
sp|Q9CZ69|CKLF6_MOUSE CKLF-like MARVEL transmembrane domain-containing protein 6 OS=Mus musculus OX=10090 GN=Cmtm6 PE=1 SV=1	Q9CZ69	CKLF-like MARVEL transmembrane domain-containing protein 6	Cmtm6	13300.2	16192.8	22418	1935.02	5558.96	17085.9	14011.2	19213.4	23899.6	20561.5	15046.1	8825.46		2	2	11.5
sp|Q9ESD6-2|CKLF7_MOUSE Isoform 2 of CKLF-like MARVEL transmembrane domain-containing protein 7 OS=Mus musculus OX=10090 GN=Cmtm7;sp|Q9ESD6|CKLF7_MOUSE CKLF-like MARVEL transmembrane domain-containing protein 7 OS=Mus musculus OX=10090 GN=Cmtm7 PE=1 SV=1	Q9ESD6-2;Q9ESD6	CKLF-like MARVEL transmembrane domain-containing protein 7	Cmtm7	119707	145857	92645.7	123683	116123	228833	41392.2	117420	56282.6	55137.9	151399	49337		6	6	39.6
sp|Q9DBC3|CMTR1_MOUSE Cap-specific mRNA (nucleoside-2-O-)-methyltransferase 1 OS=Mus musculus OX=10090 GN=Cmtr1 PE=1 SV=1	Q9DBC3	Cap-specific mRNA (nucleoside-2-O-)-methyltransferase 1	Cmtr1	23519.9	22854.3	22893.7	27714.4	37526.7	32249.9	36136	47218	21208.2	46875.3	32825.9	11429.1		30	30	47
sp|Q8BWQ4|CMTR2_MOUSE Cap-specific mRNA (nucleoside-2-O-)-methyltransferase 2 OS=Mus musculus OX=10090 GN=Cmtr2 PE=2 SV=1	Q8BWQ4	Cap-specific mRNA (nucleoside-2-O-)-methyltransferase 2	Cmtr2			1279.02	462.37	367.13	967.134	128.357	412.631	279.913	906.567	227.596			9	9	17.1
sp|P53996|CNBP_MOUSE Cellular nucleic acid-binding protein OS=Mus musculus OX=10090 GN=Cnbp PE=1 SV=2	P53996	Cellular nucleic acid-binding protein	Cnbp	318.665	607.958	3850.45	1019.4	2125.88	3386	1317.55	6098.3	16555.7	1272.68	5491.7	735.874		1	1	67.4
sp|P53996-2|CNBP_MOUSE Isoform 2 of Cellular nucleic acid-binding protein OS=Mus musculus OX=10090 GN=Cnbp;sp|P53996-3|CNBP_MOUSE Isoform 3 of Cellular nucleic acid-binding protein OS=Mus musculus OX=10090 GN=Cnbp	P53996-2;P53996-3	Cellular nucleic acid-binding protein	Cnbp	312240	303820	688949	346039	503736	788462	317813	494461	411077	609116	434793	141216		12	1	70
sp|Q9D1A2|CNDP2_MOUSE Cytosolic non-specific dipeptidase OS=Mus musculus OX=10090 GN=Cndp2 PE=1 SV=1	Q9D1A2	Cytosolic non-specific dipeptidase	Cndp2	1.85416e+06	1.18156e+06	1.91009e+06	1.1932e+06	1.91641e+06	1.15691e+06	1.65264e+06	1.71578e+06	958546	1.83658e+06	1.73787e+06	557448		39	39	89.1
sp|Q3UJ81|NEPR1_MOUSE Nuclear envelope phosphatase-regulatory subunit 1 OS=Mus musculus OX=10090 GN=Cnep1r1 PE=1 SV=1;sp|Q3UJ81-3|NEPR1_MOUSE Isoform 3 of Nuclear envelope phosphatase-regulatory subunit 1 OS=Mus musculus OX=10090 GN=Cnep1r1;sp|Q3UJ81-2|NEP	Q3UJ81;Q3UJ81-3;Q3UJ81-2	Nuclear envelope phosphatase-regulatory subunit 1	Cnep1r1				10149.1		5222.94		2723.3	4975.42	2126.7				2	2	20.8
sp|Q08093|CNN2_MOUSE Calponin-2 OS=Mus musculus OX=10090 GN=Cnn2 PE=1 SV=1	Q08093	Calponin-2	Cnn2	385987	235723	450601	214735	346325	271271	173625	335826	192775	230925	356200	187304		13	12	63.9
sp|Q9DAW9|CNN3_MOUSE Calponin-3 OS=Mus musculus OX=10090 GN=Cnn3 PE=1 SV=1	Q9DAW9	Calponin-3	Cnn3	3754.98	715.89	6374.6	6861.96	603.713	9832	1751.77	971.988	622.425	1599.39		952.041		8	8	40.6
sp|Q32NY4-2|CNNM3_MOUSE Isoform 2 of Metal transporter CNNM3 OS=Mus musculus OX=10090 GN=Cnnm3;sp|Q32NY4|CNNM3_MOUSE Metal transporter CNNM3 OS=Mus musculus OX=10090 GN=Cnnm3 PE=1 SV=2	Q32NY4-2;Q32NY4	Metal transporter CNNM3	Cnnm3	194.676	981.873	395.377	439.341	105.038	39.327	386.466	647.282	388.444	1035.41	54508.6	315.439		6	6	13.6
sp|Q69ZF7|CNNM4_MOUSE Metal transporter CNNM4 OS=Mus musculus OX=10090 GN=Cnnm4 PE=1 SV=2	Q69ZF7	Metal transporter CNNM4	Cnnm4			261.542			303.415	461.261			829.931	388.134	740.655		5	4	10.2
sp|Q6ZQ08-2|CNOT1_MOUSE Isoform 2 of CCR4-NOT transcription complex subunit 1 OS=Mus musculus OX=10090 GN=Cnot1	Q6ZQ08-2	CCR4-NOT transcription complex subunit 1	Cnot1	477.897	169.51	152.475	282.582	625.667	126.731	657.446	359.399		800.181	307.097			1	1	46.7
sp|Q6ZQ08-4|CNOT1_MOUSE Isoform 4 of CCR4-NOT transcription complex subunit 1 OS=Mus musculus OX=10090 GN=Cnot1;sp|Q6ZQ08|CNOT1_MOUSE CCR4-NOT transcription complex subunit 1 OS=Mus musculus OX=10090 GN=Cnot1 PE=1 SV=2	Q6ZQ08-4;Q6ZQ08	CCR4-NOT transcription complex subunit 1	Cnot1	38216.6	29352	44584.1	37048	47109.9	39361.4	37878.1	48533.7	33528.3	45804	54966.4	24576.1		85	1	46
sp|Q8BH15|CNO10_MOUSE CCR4-NOT transcription complex subunit 10 OS=Mus musculus OX=10090 GN=Cnot10 PE=1 SV=1;sp|Q8BH15-2|CNO10_MOUSE Isoform 2 of CCR4-NOT transcription complex subunit 10 OS=Mus musculus OX=10090 GN=Cnot10;sp|Q8BH15-3|CNO10_MOUSE Isoform 3	Q8BH15;Q8BH15-2;Q8BH15-3;Q8BH15-4	CCR4-NOT transcription complex subunit 10	Cnot10	10692.6	15230.1	15600.5	10641	13592.9	20726.9	15912.3	13439.4	5550.86	13038	14475.5	5739.47		27	27	55.4
sp|Q9CWN7|CNO11_MOUSE CCR4-NOT transcription complex subunit 11 OS=Mus musculus OX=10090 GN=Cnot11 PE=1 SV=1	Q9CWN7	CCR4-NOT transcription complex subunit 11	Cnot11	21298.6	16298.9	33311.6	13872.2	23346	20892.4	20875	19970.6	10289.8	14587	19063.2	4388.59		8	8	33.3
sp|Q8C5L3-2|CNOT2_MOUSE Isoform 2 of CCR4-NOT transcription complex subunit 2 OS=Mus musculus OX=10090 GN=Cnot2	Q8C5L3-2	CCR4-NOT transcription complex subunit 2	Cnot2	20454.3	13776.9	13257.6	21846.9	19681.8	24245.1	20580.8	38255.1	11849.1	14351.8	49990.7	18439.5		17	1	60.8
sp|Q8K0V4|CNOT3_MOUSE CCR4-NOT transcription complex subunit 3 OS=Mus musculus OX=10090 GN=Cnot3 PE=1 SV=1	Q8K0V4	CCR4-NOT transcription complex subunit 3	Cnot3	20706.7	17040.9	23012.9	16929.2	52809.8	11352.1	26386.9	23489.4	14249.4	34290	36787.8	13841.9		18	18	33.8
sp|Q8BT14-3|CNOT4_MOUSE Isoform 3 of CCR4-NOT transcription complex subunit 4 OS=Mus musculus OX=10090 GN=Cnot4;sp|Q8BT14-2|CNOT4_MOUSE Isoform 2 of CCR4-NOT transcription complex subunit 4 OS=Mus musculus OX=10090 GN=Cnot4;sp|Q8BT14|CNOT4_MOUSE CCR4-NOT t	Q8BT14-3;Q8BT14-2;Q8BT14	CCR4-NOT transcription complex subunit 4	Cnot4	9123.71	7943.98	11578.4	3928.37	3835.23	4459.81	7033.11	2030.91	4468.03	9465.61	4102.63	3830.62		13	13	27.2
sp|Q8K3P5|CNOT6_MOUSE CCR4-NOT transcription complex subunit 6 OS=Mus musculus OX=10090 GN=Cnot6 PE=1 SV=2;sp|Q8K3P5-2|CNOT6_MOUSE Isoform 2 of CCR4-NOT transcription complex subunit 6 OS=Mus musculus OX=10090 GN=Cnot6;sp|Q8K3P5-3|CNOT6_MOUSE Isoform 3 of	Q8K3P5;Q8K3P5-2;Q8K3P5-3	CCR4-NOT transcription complex subunit 6	Cnot6	5939.33	3061.6	870.493	3092.31	2473.65	7117.26	5123.49	4989.62	1047.05	2003.83	4279.65	1371.54		9	9	29.6
sp|Q8VEG6|CNO6L_MOUSE CCR4-NOT transcription complex subunit 6-like OS=Mus musculus OX=10090 GN=Cnot6l PE=1 SV=2;sp|Q8VEG6-2|CNO6L_MOUSE Isoform 2 of CCR4-NOT transcription complex subunit 6-like OS=Mus musculus OX=10090 GN=Cnot6l;sp|Q8VEG6-3|CNO6L_MOUSE I	Q8VEG6;Q8VEG6-2;Q8VEG6-3	CCR4-NOT transcription complex subunit 6-like	Cnot6l	2135.76	3357.01	6471.7	2336.36	3903.24	8662.28	2982.43	6183.99	4301.25	5528.1	4975.93	761.102		11	10	34.2
sp|Q60809|CNOT7_MOUSE CCR4-NOT transcription complex subunit 7 OS=Mus musculus OX=10090 GN=Cnot7 PE=1 SV=1	Q60809	CCR4-NOT transcription complex subunit 7	Cnot7	12355.3	3331.99	23059.8	20361	17073.6	16262.1	11576.2	12431.1	17070.7	7224.21	9312.91	2434.33		8	8	43.9
sp|Q9D8X5|CNOT8_MOUSE CCR4-NOT transcription complex subunit 8 OS=Mus musculus OX=10090 GN=Cnot8 PE=2 SV=1	Q9D8X5	CCR4-NOT transcription complex subunit 8	Cnot8	11972.9	12332.5	32612.4	19280.8	17996.9	15424.9	16378.1	21427.6	16328.2	23171.3	38680.3	8427.67		10	10	48.6
sp|P16330-2|CN37_MOUSE Isoform CNPI of 2,3-cyclic-nucleotide 3-phosphodiesterase OS=Mus musculus OX=10090 GN=Cnp;sp|P16330|CN37_MOUSE 2,3-cyclic-nucleotide 3-phosphodiesterase OS=Mus musculus OX=10090 GN=Cnp PE=1 SV=3	P16330-2;P16330	2,3-cyclic-nucleotide 3-phosphodiesterase	Cnp	286391	231587	327407	161975	216133	214254	182462	272480	179286	305799	275449	82376.3		21	21	57.2
sp|Q9QXT0|CNPY2_MOUSE Protein canopy homolog 2 OS=Mus musculus OX=10090 GN=Cnpy2 PE=1 SV=1	Q9QXT0	Protein canopy homolog 2	Cnpy2	89463.7	153074	178125	222747	338967	117271	323924	297489	206934	317810	382107	150589		11	11	61.5
sp|Q9DAU1|CNPY3_MOUSE Protein canopy homolog 3 OS=Mus musculus OX=10090 GN=Cnpy3 PE=1 SV=1;sp|Q9DAU1-2|CNPY3_MOUSE Isoform 2 of Protein canopy homolog 3 OS=Mus musculus OX=10090 GN=Cnpy3	Q9DAU1;Q9DAU1-2	Protein canopy homolog 3	Cnpy3	12757.9	11964.9	44585.3	31774.6	40023.5	23194.2	50853	95761.4	33190.6	49187.7	72476.3	21325.5		8	8	37.7
sp|Q8BQ47|CNPY4_MOUSE Protein canopy homolog 4 OS=Mus musculus OX=10090 GN=Cnpy4 PE=1 SV=1	Q8BQ47	Protein canopy homolog 4	Cnpy4	18788.4	17942.8	17812.6	24257.4	30751.3	11346.1	16605.8	27795.9	18313.8	21322.9	24296.1	10557.9		10	10	54.3
sp|Q5M8N0|CNRP1_MOUSE CB1 cannabinoid receptor-interacting protein 1 OS=Mus musculus OX=10090 GN=Cnrip1 PE=1 SV=1	Q5M8N0	CB1 cannabinoid receptor-interacting protein 1	Cnrip1	3596.77	7906.23	7638.78	4264.89	5930.9	1721.84	3159.19	6898.81		9776.89	14097.9	5029.47		2	2	23.8
sp|Q8CBC4|CNST_MOUSE Consortin OS=Mus musculus OX=10090 GN=Cnst PE=1 SV=1;sp|Q8CBC4-3|CNST_MOUSE Isoform 3 of Consortin OS=Mus musculus OX=10090 GN=Cnst	Q8CBC4;Q8CBC4-3	Consortin	Cnst	2476.58	797.403	1276.8	885.054	223.953	610.125	1776.48	999.143		877.088	655.679	386.278		4	4	10
sp|A2AL36|CNTRL_MOUSE Centriolin OS=Mus musculus OX=10090 GN=Cntrl PE=1 SV=2	A2AL36	Centriolin	Cntrl	5832.98	4304.03	5537.75	4387.42	3963.9	4530.05	4947.77	8951.55	3510.39	8183.43	9118.71	2023.21		70	70	36.9
sp|Q8CB62-2|CNTRB_MOUSE Isoform 2 of Centrobin OS=Mus musculus OX=10090 GN=Cntrob;sp|Q8CB62|CNTRB_MOUSE Centrobin OS=Mus musculus OX=10090 GN=Cntrob PE=2 SV=2	Q8CB62-2;Q8CB62	Centrobin	Cntrob				360.851	365.291	172.445	998.154	162.441		1103.05	282.877			4	4	12.4
sp|Q9D2R6|COA3_MOUSE Cytochrome c oxidase assembly factor 3 homolog, mitochondrial OS=Mus musculus OX=10090 GN=Coa3 PE=1 SV=1	Q9D2R6	Cytochrome c oxidase assembly factor 3 homolog, mitochondrial	Coa3	28379.6	22885.2	41852.6	54166.3	8265.86	27513.4		42500.7	46672.6	46870.3	86542.3	59999.8		6	6	47.2
sp|Q99M07|COA5_MOUSE Cytochrome c oxidase assembly factor 5 OS=Mus musculus OX=10090 GN=Coa5 PE=1 SV=1	Q99M07	Cytochrome c oxidase assembly factor 5	Coa5		3340.97	10619.9			7433.01				17495				3	3	58.1
sp|Q8BGD8|COA6_MOUSE Cytochrome c oxidase assembly factor 6 homolog OS=Mus musculus OX=10090 GN=Coa6 PE=1 SV=1	Q8BGD8	Cytochrome c oxidase assembly factor 6 homolog	Coa6	34441	28835.8	58777.2	29492.1	17390.1	64096.9	44489.5	64156.6	40283.6	49476.7	108007	10043.2		3	3	49.4
sp|Q921H9|COA7_MOUSE Cytochrome c oxidase assembly factor 7 OS=Mus musculus OX=10090 GN=Coa7 PE=1 SV=1	Q921H9	Cytochrome c oxidase assembly factor 7	Coa7	30733.5	42690.8	33460.8	21873.4	24473.4	47042.3	37653.1	53966.9	42490.4	55888.5	86620.6	22123.2		11	11	67.5
sp|Q9DBL7|COASY_MOUSE Bifunctional coenzyme A synthase OS=Mus musculus OX=10090 GN=Coasy PE=1 SV=2	Q9DBL7	Bifunctional coenzyme A synthase;Phosphopantetheine adenylyltransferase;Dephospho-CoA kinase	Coasy	30231.1	17629.5	43568.1	21514.8	22317.5	22872.6	13919.2	39538.7	22064.3	31330.1	56141	20451		15	15	48.3
sp|Q3UMF0-3|COBL1_MOUSE Isoform 3 of Cordon-bleu protein-like 1 OS=Mus musculus OX=10090 GN=Cobll1;sp|Q3UMF0-4|COBL1_MOUSE Isoform 4 of Cordon-bleu protein-like 1 OS=Mus musculus OX=10090 GN=Cobll1;sp|Q3UMF0-2|COBL1_MOUSE Isoform 2 of Cordon-bleu protein-l	Q3UMF0-3;Q3UMF0-4;Q3UMF0-2;Q3UMF0	Cordon-bleu protein-like 1	Cobll1	2814.86	2010.66	3203.32	2718.48	2581.45	4117.16	4148.17	4504.22	1594.98	3951.74	4563.43	1766.99		28	28	36.7
sp|Q9Z160|COG1_MOUSE Conserved oligomeric Golgi complex subunit 1 OS=Mus musculus OX=10090 GN=Cog1 PE=1 SV=3	Q9Z160	Conserved oligomeric Golgi complex subunit 1	Cog1	8169.58	9006.3	9339.66	7214.49	9791.34	5500.13	10828.1	14195.2	3868.99	9935.7	18654.5	6213.82		21	21	31.2
sp|Q921L5|COG2_MOUSE Conserved oligomeric Golgi complex subunit 2 OS=Mus musculus OX=10090 GN=Cog2 PE=1 SV=2	Q921L5	Conserved oligomeric Golgi complex subunit 2	Cog2	3968.37	3513.85	12501	8452.62	12507.7	6022.71	15096.3	18620.6	7922.27	17332.1	8878	3842.44		22	22	41.9
sp|Q8CI04|COG3_MOUSE Conserved oligomeric Golgi complex subunit 3 OS=Mus musculus OX=10090 GN=Cog3 PE=1 SV=3	Q8CI04	Conserved oligomeric Golgi complex subunit 3	Cog3	8240.02	6998.84	7943.19	7469.84	8300.3	7604.09	5640.72	13952.4	5849.27	10131.7	18403	2982.66		24	24	44.4
sp|Q8R1U1|COG4_MOUSE Conserved oligomeric Golgi complex subunit 4 OS=Mus musculus OX=10090 GN=Cog4 PE=1 SV=1	Q8R1U1	Conserved oligomeric Golgi complex subunit 4	Cog4	2572.68	3893.76	7917.96	4647.66	6244.03	5265.26	7876.38	10356.3	2922.34	7220.33	13183.8	1728.78		19	19	33.9
sp|Q8C0L8|COG5_MOUSE Conserved oligomeric Golgi complex subunit 5 OS=Mus musculus OX=10090 GN=Cog5 PE=1 SV=3	Q8C0L8	Conserved oligomeric Golgi complex subunit 5	Cog5	10526.6	8728.35	19544.3	10282.5	13927	9924.41	12190.7	12324.2	4877.34	9498.3	14348.2	4531.7		23	23	40.9
sp|Q8R3I3|COG6_MOUSE Conserved oligomeric Golgi complex subunit 6 OS=Mus musculus OX=10090 GN=Cog6 PE=1 SV=2	Q8R3I3	Conserved oligomeric Golgi complex subunit 6	Cog6	6053.55	4542.46	11117.4	9503.75	7510.18	7696.63	5543.01	10070.6	3285.99	8643.62	13237.5	1479.96		17	17	41.2
sp|Q3UM29|COG7_MOUSE Conserved oligomeric Golgi complex subunit 7 OS=Mus musculus OX=10090 GN=Cog7 PE=1 SV=1	Q3UM29	Conserved oligomeric Golgi complex subunit 7	Cog7	5605.33	1457.07	3340.82	9649.14	11072.5	7135.53	5471.38	13002.3	4948.09	8152.12	10149.8	2543.29		19	19	29.5
sp|Q9JJA2|COG8_MOUSE Conserved oligomeric Golgi complex subunit 8 OS=Mus musculus OX=10090 GN=Cog8 PE=1 SV=3	Q9JJA2	Conserved oligomeric Golgi complex subunit 8	Cog8	9102.37	4409.78	9232.38	5405.62	4222.18	2267.14	1762.11	9384.95	5751.26	6719.35	7620.57	5177.74		11	11	27.2
sp|Q5SU73|COIL_MOUSE Coilin OS=Mus musculus OX=10090 GN=Coil PE=1 SV=1	Q5SU73	Coilin	Coil	5679.71	9253.3	11270.9	7022.58	2846.01	9923.22	8168.11	13786.9	10851.4	5369.71	22588.9	8692.2		13	13	34.7
sp|P11087-2|CO1A1_MOUSE Isoform 2 of Collagen alpha-1(I) chain OS=Mus musculus OX=10090 GN=Col1a1;sp|P11087|CO1A1_MOUSE Collagen alpha-1(I) chain OS=Mus musculus OX=10090 GN=Col1a1 PE=1 SV=4	P11087-2;P11087	Collagen alpha-1(I) chain	Col1a1					364.016	77.9519			540.478		471.94			3	3	3.5
sp|P28481-2|CO2A1_MOUSE Isoform 3 of Collagen alpha-1(II) chain OS=Mus musculus OX=10090 GN=Col2a1;sp|P28481-7|CO2A1_MOUSE Isoform 7 of Collagen alpha-1(II) chain OS=Mus musculus OX=10090 GN=Col2a1;sp|P28481-6|CO2A1_MOUSE Isoform 6 of Collagen alpha-1(II)	P28481-2;P28481-7;P28481-6;P28481-5;P28481-4;P28481-1;P28481	Collagen alpha-1(II) chain;Collagen alpha-1(II) chain;Chondrocalcin	Col2a1	2565.5			152.412	540.181				77.7868		904.187			4	4	6.7
sp|P02463|CO4A1_MOUSE Collagen alpha-1(IV) chain OS=Mus musculus OX=10090 GN=Col4a1 PE=1 SV=4	P02463	Collagen alpha-1(IV) chain;Arresten	Col4a1				564.582	145.733	15.6948	132.331	31521.6		138.948	171.488			3	3	5.1
sp|Q9EQG9|CERT_MOUSE Ceramide transfer protein OS=Mus musculus OX=10090 GN=Cert1 PE=1 SV=1;sp|Q9EQG9-2|CERT_MOUSE Isoform 2 of Ceramide transfer protein OS=Mus musculus OX=10090 GN=Cert1;sp|Q9EQG9-3|CERT_MOUSE Isoform 3 of Ceramide transfer protein OS=Mus	Q9EQG9;Q9EQG9-2;Q9EQG9-3	Collagen type IV alpha-3-binding protein	Col4a3bp	28223.8	26222.9	43465.8	41105	47656.1	37854.5	46234.8	84135.3	33782.8	51375.4	86588.1	27840.2		33	33	63.9
sp|Q8K297|GT251_MOUSE Procollagen galactosyltransferase 1 OS=Mus musculus OX=10090 GN=Colgalt1 PE=1 SV=2	Q8K297	Procollagen galactosyltransferase 1	Colgalt1	21327.8	21017	15335.9	24022.1	38010.3	18607.7	31560.5	72216.9	24430.3	26724.4	68415.6	17446.8		17	17	37.6
sp|Q8K4M5|COMD1_MOUSE COMM domain-containing protein 1 OS=Mus musculus OX=10090 GN=Commd1 PE=1 SV=2	Q8K4M5	COMM domain-containing protein 1	Commd1	40096.2	9445.08	28916	39804.8	44775.8	33702.4	26206.2	32654.4	17905.6	64797.4	42690.3	11059.1		7	7	46.8
sp|Q8JZY2|COMDA_MOUSE COMM domain-containing protein 10 OS=Mus musculus OX=10090 GN=Commd10 PE=1 SV=1	Q8JZY2	COMM domain-containing protein 10	Commd10	21299	14541.5	31292	9934.16	6093.89	13358.1	15152.4	27770.4	11414.5	10335.5	37903.2	10883.9		9	9	59.4
sp|Q8BXC6|COMD2_MOUSE COMM domain-containing protein 2 OS=Mus musculus OX=10090 GN=Commd2 PE=1 SV=1	Q8BXC6	COMM domain-containing protein 2	Commd2	51136.2	48064.4	81511.2	67798	496940	56677.6	55126.4	84109.9	267842	67866	737347	26143.3		6	6	40.7
sp|Q63829|COMD3_MOUSE COMM domain-containing protein 3 OS=Mus musculus OX=10090 GN=Commd3 PE=1 SV=1	Q63829	COMM domain-containing protein 3	Commd3	165221	135095	192768	167077	156554	112154	147376	216350	138361	172130	258400	92820.3		10	10	62.1
sp|Q9CQ02|COMD4_MOUSE COMM domain-containing protein 4 OS=Mus musculus OX=10090 GN=Commd4 PE=1 SV=1	Q9CQ02	COMM domain-containing protein 4	Commd4	28579	27675.7	35426.6	20164.5	24658.5	25529.4	11383.5	18960.2	9768.45	9605.67	20125.5	4523.27		7	7	51.8
sp|Q8R395|COMD5_MOUSE COMM domain-containing protein 5 OS=Mus musculus OX=10090 GN=Commd5 PE=1 SV=1	Q8R395	COMM domain-containing protein 5	Commd5	31080.9	10810.8	34032.5	26383.6	23720.6	18075.9	15895.9	24706.4	13774.3	17088.4	32471.1	10336.7		4	4	27.2
sp|Q3V4B5|COMD6_MOUSE COMM domain-containing protein 6 OS=Mus musculus OX=10090 GN=Commd6 PE=1 SV=1	Q3V4B5	COMM domain-containing protein 6	Commd6	32968	25433.3	45338.9	20441.7	37693.7	49256.2	27700.8	46604	26169.3	32797.5	36487.1	11732.7		5	5	72.4
sp|Q8BG94|COMD7_MOUSE COMM domain-containing protein 7 OS=Mus musculus OX=10090 GN=Commd7 PE=1 SV=1	Q8BG94	COMM domain-containing protein 7	Commd7	20490	15656.7	25100.8	17256.1	12725.1	12921.2	12781.6	12664.4	12079.2	16822.7	15071.1	5327.34		6	6	39
sp|Q9CZG3|COMD8_MOUSE COMM domain-containing protein 8 OS=Mus musculus OX=10090 GN=Commd8 PE=1 SV=1	Q9CZG3	COMM domain-containing protein 8	Commd8	33959.1	31640.5	47573.6	16662.7	21672.6	43908.6	28779.4	44497.4	34438.1	23211.8	87933.7	6003.86		11	11	67.2
sp|Q8K2Q0|COMD9_MOUSE COMM domain-containing protein 9 OS=Mus musculus OX=10090 GN=Commd9 PE=1 SV=3	Q8K2Q0	COMM domain-containing protein 9	Commd9	51465.4	25860.4	62545.4	39937	35066.7	45356.6	26705.2	44800.3	27142	38371.8	51071.2	21649.2		9	9	69.7
sp|O88587-2|COMT_MOUSE Isoform Soluble of Catechol O-methyltransferase OS=Mus musculus OX=10090 GN=Comt;sp|O88587|COMT_MOUSE Catechol O-methyltransferase OS=Mus musculus OX=10090 GN=Comt PE=1 SV=2	O88587-2;O88587	Catechol O-methyltransferase	Comt	160341	118310	213146	108298	157980	126415	113447	170690	103053	143263	175573	86639.2		17	17	75.7
sp|Q8BIG7|CMTD1_MOUSE Catechol O-methyltransferase domain-containing protein 1 OS=Mus musculus OX=10090 GN=Comtd1 PE=1 SV=1	Q8BIG7	Catechol O-methyltransferase domain-containing protein 1	Comtd1	18448.8	35828.1	37448.8	32815.8	51608.2	65033.5	35398.9	63928.6	34011.7	61817.4	57796.4	25086.6		7	7	39.7
sp|Q8CIE6|COPA_MOUSE Coatomer subunit alpha OS=Mus musculus OX=10090 GN=Copa PE=1 SV=2	Q8CIE6	Coatomer subunit alpha;Xenin;Proxenin	Copa	269833	284167	362083	272306	375783	277490	293365	426306	240951	406450	319121	152541		75	75	70.3
sp|Q9JIF7|COPB_MOUSE Coatomer subunit beta OS=Mus musculus OX=10090 GN=Copb1 PE=1 SV=1	Q9JIF7	Coatomer subunit beta	Copb1	341480	240855	313381	274878	367103	278704	359048	365810	211387	367865	362725	156813		57	57	60
sp|O55029|COPB2_MOUSE Coatomer subunit beta OS=Mus musculus OX=10090 GN=Copb2 PE=1 SV=2	O55029	Coatomer subunit beta	Copb2	158756	166879	254035	176554	239923	193872	223481	337281	187555	269358	343028	107594		47	47	71.8
sp|O89079|COPE_MOUSE Coatomer subunit epsilon OS=Mus musculus OX=10090 GN=Cope PE=1 SV=3	O89079	Coatomer subunit epsilon	Cope	354565	357818	478534	326588	611370	363478	518758	494874	393314	585953	801397	160188		19	19	84.4
sp|Q9QZE5|COPG1_MOUSE Coatomer subunit gamma-1 OS=Mus musculus OX=10090 GN=Copg1 PE=1 SV=1	Q9QZE5	Coatomer subunit gamma-1	Copg1	360208	319519	381518	290384	364558	280018	316095	425920	254623	368371	539610	182415		56	52	78
sp|Q9QXK3-4|COPG2_MOUSE Isoform 4 of Coatomer subunit gamma-2 OS=Mus musculus OX=10090 GN=Copg2;sp|Q9QXK3|COPG2_MOUSE Coatomer subunit gamma-2 OS=Mus musculus OX=10090 GN=Copg2 PE=1 SV=1	Q9QXK3-4;Q9QXK3	Coatomer subunit gamma-2	Copg2	27830.7	35306.3	45756.5	27642.9	47385.1	28789.8	35688.9	55012.1	25718.2	38856.2	70471.7	20693		37	37	65.6
sp|P61202|CSN2_MOUSE COP9 signalosome complex subunit 2 OS=Mus musculus OX=10090 GN=Cops2 PE=1 SV=1;sp|P61202-2|CSN2_MOUSE Isoform 2 of COP9 signalosome complex subunit 2 OS=Mus musculus OX=10090 GN=Cops2	P61202;P61202-2	COP9 signalosome complex subunit 2	Cops2	71123.4	40951.5	86645.8	62392.1	77484.8	69657.2	90954.4	131048	63351.4	104062	105347	17122		21	21	47.2
sp|O88543|CSN3_MOUSE COP9 signalosome complex subunit 3 OS=Mus musculus OX=10090 GN=Cops3 PE=1 SV=3	O88543	COP9 signalosome complex subunit 3	Cops3	125873	81501.4	189991	75774.4	106545	94300.2	92942.8	88206.4	84991.6	105631	131256	40185.6		19	19	60
sp|O88544|CSN4_MOUSE COP9 signalosome complex subunit 4 OS=Mus musculus OX=10090 GN=Cops4 PE=1 SV=1	O88544	COP9 signalosome complex subunit 4	Cops4	250678	191986	232996	207586	267673	133414	317634	250920	176267	279243	315450	138755		23	23	73.4
sp|O35864|CSN5_MOUSE COP9 signalosome complex subunit 5 OS=Mus musculus OX=10090 GN=Cops5 PE=1 SV=3	O35864	COP9 signalosome complex subunit 5	Cops5	64684.6	42631.1	108082	52726.3	61738.5	56605.2	79875.7	90455.7	46216.1	49947.7	86613.4	21535.5		17	17	64.7
sp|O88545|CSN6_MOUSE COP9 signalosome complex subunit 6 OS=Mus musculus OX=10090 GN=Cops6 PE=1 SV=1	O88545	COP9 signalosome complex subunit 6	Cops6	73212.7	47684.9	102858	82642.7	96933	74593.4	106647	131587	86750.8	117120	128665	38743.5		11	11	51.5
sp|Q9CZ04|CSN7A_MOUSE COP9 signalosome complex subunit 7a OS=Mus musculus OX=10090 GN=Cops7a PE=1 SV=2;sp|Q9CZ04-2|CSN7A_MOUSE Isoform 2 of COP9 signalosome complex subunit 7a OS=Mus musculus OX=10090 GN=Cops7a	Q9CZ04;Q9CZ04-2	COP9 signalosome complex subunit 7a	Cops7a	72612.1	51491.8	89580.4	44308.9	45609.4	45259.2	51065.7	62218.7	49726.5	55522.7	80887.4	36040.5		11	11	46.9
sp|Q8BV13|CSN7B_MOUSE COP9 signalosome complex subunit 7b OS=Mus musculus OX=10090 GN=Cops7b PE=1 SV=1	Q8BV13	COP9 signalosome complex subunit 7b	Cops7b	37052.1	27810.2	29800.5	14973.7	30350.6	13650.3	31109.9	56375.6	13236.7	21211.1	19251.3	9520.05		9	9	37.5
sp|Q8VBV7|CSN8_MOUSE COP9 signalosome complex subunit 8 OS=Mus musculus OX=10090 GN=Cops8 PE=1 SV=1	Q8VBV7	COP9 signalosome complex subunit 8	Cops8	239380	61870.7	168821	123281	122333	118267	132560	137347	53017.6	143569	206862	72168.2		7	7	53.6
sp|P61924|COPZ1_MOUSE Coatomer subunit zeta-1 OS=Mus musculus OX=10090 GN=Copz1 PE=1 SV=1	P61924	Coatomer subunit zeta-1	Copz1	296416	242507	287337	320678	339861	140404	345086	190896	190090	181294	177848	99605.8		7	7	44.1
sp|Q8BMS4|COQ3_MOUSE Ubiquinone biosynthesis O-methyltransferase, mitochondrial OS=Mus musculus OX=10090 GN=Coq3 PE=1 SV=1	Q8BMS4	Ubiquinone biosynthesis O-methyltransferase, mitochondrial	Coq3	1105.37	14580.8	6423.29	7964.26	17866.5	1324.72	7266.49	8658.27	4506.19	13138.4	11471.4	2892.82		8	8	26.8
sp|Q8BGB8|COQ4_MOUSE Ubiquinone biosynthesis protein COQ4 homolog, mitochondrial OS=Mus musculus OX=10090 GN=Coq4 PE=1 SV=1	Q8BGB8	Ubiquinone biosynthesis protein COQ4 homolog, mitochondrial	Coq4			2437		3074.24	2492.54	2863.87		920.266	2768.73	2308.15	2575.07		4	4	21.4
sp|Q9CXI0|COQ5_MOUSE 2-methoxy-6-polyprenyl-1,4-benzoquinol methylase, mitochondrial OS=Mus musculus OX=10090 GN=Coq5 PE=1 SV=2	Q9CXI0	2-methoxy-6-polyprenyl-1,4-benzoquinol methylase, mitochondrial	Coq5	9565.51	7147.58	9033.93	9218.11	13068.4	7769.02	11411.5	12250.9	8367.9	8253.29	10852.8	3936.38		8	8	33.6
sp|Q8R1S0|COQ6_MOUSE Ubiquinone biosynthesis monooxygenase COQ6, mitochondrial OS=Mus musculus OX=10090 GN=Coq6 PE=1 SV=3	Q8R1S0	Ubiquinone biosynthesis monooxygenase COQ6, mitochondrial	Coq6	2623.74	2767.6	1517.21	3609.87	3175.82	2.89989e+06	3886.08	3068.59	406049	927.083	6484.13	2565.56		9	9	25.2
sp|P97478|COQ7_MOUSE 5-demethoxyubiquinone hydroxylase, mitochondrial OS=Mus musculus OX=10090 GN=Coq7 PE=1 SV=3	P97478	5-demethoxyubiquinone hydroxylase, mitochondrial	Coq7	3667.15	3706.56		3757.53	10385.4	5196.8	3498.56	7063.04	5999.43	3922.92	7958.54	6338.86		5	5	34.1
sp|Q8K1Z0|COQ9_MOUSE Ubiquinone biosynthesis protein COQ9, mitochondrial OS=Mus musculus OX=10090 GN=Coq9 PE=1 SV=1	Q8K1Z0	Ubiquinone biosynthesis protein COQ9, mitochondrial	Coq9	8340.35	14587.2	16068	12938.2	12181.8	15775.1	19435.4	36329.1	17876.6	22310.8	29987.6	15935.8		6	6	30.4
sp|O89053|COR1A_MOUSE Coronin-1A OS=Mus musculus OX=10090 GN=Coro1a PE=1 SV=5	O89053	Coronin-1A	Coro1a	5.73624e+06	5.86543e+06	7.63946e+06	4.97151e+06	4.98571e+06	3.66911e+06	5.72559e+06	5.68063e+06	4.32867e+06	4.29582e+06	7.90467e+06	3.85339e+06		35	35	64.2
sp|Q9WUM3|COR1B_MOUSE Coronin-1B OS=Mus musculus OX=10090 GN=Coro1b PE=1 SV=1	Q9WUM3	Coronin-1B	Coro1b	136286	123194	215605	109331	126954	170736	139181	183657	130520	128630	251430	71413.2		18	18	49
sp|Q9WUM4|COR1C_MOUSE Coronin-1C OS=Mus musculus OX=10090 GN=Coro1c PE=1 SV=2	Q9WUM4	Coronin-1C	Coro1c	432458	345919	645817	410693	361430	241182	306025	617220	409876	333418	504126	275230		27	27	54.2
sp|Q8C0P5|COR2A_MOUSE Coronin-2A OS=Mus musculus OX=10090 GN=Coro2a PE=2 SV=1	Q8C0P5	Coronin-2A	Coro2a	114370	101751	161185	80573.1	104064	99303.1	66754.9	117249	65328.9	97207.2	162322	61704.3		23	22	62.8
sp|Q9D2V7|CORO7_MOUSE Coronin-7 OS=Mus musculus OX=10090 GN=Coro7 PE=1 SV=2	Q9D2V7	Coronin-7	Coro7	179653	151184	331705	110500	148872	123480	134296	210192	121979	154259	219594	87949.7		45	45	76.4
sp|Q9CQI6|COTL1_MOUSE Coactosin-like protein OS=Mus musculus OX=10090 GN=Cotl1 PE=1 SV=3	Q9CQI6	Coactosin-like protein	Cotl1	1.05402e+06	1.995e+06	3.72478e+06	1.52389e+06	1.36772e+06	1.10307e+06	1.71268e+06	3.06942e+06	2.43381e+06	1.53461e+06	3.93609e+06	1.96043e+06		13	13	78.2
sp|Q8CFY5|COX10_MOUSE Protoheme IX farnesyltransferase, mitochondrial OS=Mus musculus OX=10090 GN=Cox10 PE=2 SV=1	Q8CFY5	Protoheme IX farnesyltransferase, mitochondrial	Cox10	2221.22	958.003		1162.77		3015.63	2364.46	2343.11	3261.9	3670.71				3	3	9.3
sp|Q6P8I6|COX11_MOUSE Cytochrome c oxidase assembly protein COX11, mitochondrial OS=Mus musculus OX=10090 GN=Cox11 PE=1 SV=1	Q6P8I6	Cytochrome c oxidase assembly protein COX11, mitochondrial	Cox11	3766.07	882.783		8979.68	13590.7	9874.13	4704.99	8207.5	7563.69	11002.9	8986.37	2273.18		4	4	32
sp|Q8BJ03-2|COX15_MOUSE Isoform 2 of Cytochrome c oxidase assembly protein COX15 homolog OS=Mus musculus OX=10090 GN=Cox15;sp|Q8BJ03|COX15_MOUSE Cytochrome c oxidase assembly protein COX15 homolog OS=Mus musculus OX=10090 GN=Cox15 PE=1 SV=1	Q8BJ03-2;Q8BJ03	Cytochrome c oxidase assembly protein COX15 homolog	Cox15		607.899	1608.16	1579.75	6230.88	7807.76	1421.21	9823.36	4202.06	2506.35	5030.29	558.185		4	4	14.4
sp|Q9CR63|COX16_MOUSE Cytochrome c oxidase assembly protein COX16 homolog, mitochondrial OS=Mus musculus OX=10090 GN=Cox16 PE=3 SV=1	Q9CR63	Cytochrome c oxidase assembly protein COX16 homolog, mitochondrial	Cox16	1146.22	5329.82	3203.26	7580.55	17027.2	10579.1	4299.99	9766.72	20191.5	13914.5	32569.3	18654.6		4	4	31.1
sp|P56394|COX17_MOUSE Cytochrome c oxidase copper chaperone OS=Mus musculus OX=10090 GN=Cox17 PE=1 SV=2	P56394	Cytochrome c oxidase copper chaperone	Cox17	265510	207521	308790	284365	454908	362877	537945	499892	250787	606779	408826	106909		6	6	81
sp|Q9D7J4|COX20_MOUSE Cytochrome c oxidase assembly protein COX20, mitochondrial OS=Mus musculus OX=10090 GN=Cox20 PE=1 SV=1	Q9D7J4	Cytochrome c oxidase protein 20 homolog	Cox20	27692	39178.1	5397.36	25574.9	33182.5	67206.5	19956	14394.4	10798	27681	9708.7	6388.89		4	4	52.1
sp|P19783|COX41_MOUSE Cytochrome c oxidase subunit 4 isoform 1, mitochondrial OS=Mus musculus OX=10090 GN=Cox4i1 PE=1 SV=2	P19783	Cytochrome c oxidase subunit 4 isoform 1, mitochondrial	Cox4i1	574500	720582	865566	550326	1.16888e+06	1.12519e+06	531500	1.17278e+06	871538	1.05056e+06	1.04605e+06	393346		11	11	50.3
sp|P12787|COX5A_MOUSE Cytochrome c oxidase subunit 5A, mitochondrial OS=Mus musculus OX=10090 GN=Cox5a PE=1 SV=2	P12787	Cytochrome c oxidase subunit 5A, mitochondrial	Cox5a	1.24491e+06	1.5854e+06	1.34365e+06	1.20133e+06	1.49073e+06	1.40364e+06	1.47871e+06	2.33402e+06	1.06946e+06	1.52384e+06	3.23462e+06	1.56412e+06		8	8	49.3
sp|P19536|COX5B_MOUSE Cytochrome c oxidase subunit 5B, mitochondrial OS=Mus musculus OX=10090 GN=Cox5b PE=1 SV=1	P19536	Cytochrome c oxidase subunit 5B, mitochondrial	Cox5b	364693	560058	302718	314064	391756	208648	447787	320097	158476	403595	435245	398938		8	8	58.6
sp|P43024|CX6A1_MOUSE Cytochrome c oxidase subunit 6A1, mitochondrial OS=Mus musculus OX=10090 GN=Cox6a1 PE=1 SV=2	P43024	Cytochrome c oxidase subunit 6A1, mitochondrial	Cox6a1	297444	533012	707664	886287	683613	999670	335850	755581	816538	537916	1.12607e+06	312584		5	5	61.3
sp|P56391|CX6B1_MOUSE Cytochrome c oxidase subunit 6B1 OS=Mus musculus OX=10090 GN=Cox6b1 PE=1 SV=2	P56391	Cytochrome c oxidase subunit 6B1	Cox6b1	868555	931767	1.26675e+06	944062	920130	939240	919060	2.9043e+06	1.34968e+06	969475	3.95455e+06	900574		8	8	70.9
sp|Q9CPQ1|COX6C_MOUSE Cytochrome c oxidase subunit 6C OS=Mus musculus OX=10090 GN=Cox6c PE=1 SV=3	Q9CPQ1	Cytochrome c oxidase subunit 6C	Cox6c	14882.9	23655.4	33254	10225.1	30769	337.923	46233.3	68251.8	22753.8	8542.53	103420	77232.8		2	2	26.3
sp|P48771|CX7A2_MOUSE Cytochrome c oxidase subunit 7A2, mitochondrial OS=Mus musculus OX=10090 GN=Cox7a2 PE=1 SV=2	P48771	Cytochrome c oxidase subunit 7A2, mitochondrial	Cox7a2	239074	542634	642357	312020	778607	1.16216e+06	486062	712796	521342	631780	806246	159327		2	2	27.7
sp|Q61387|COX7R_MOUSE Cytochrome c oxidase subunit 7A-related protein, mitochondrial OS=Mus musculus OX=10090 GN=Cox7a2l PE=1 SV=1	Q61387	Cytochrome c oxidase subunit 7A-related protein, mitochondrial	Cox7a2l	31759	18945.5	9774.65	7368.38	30494.5	17324.4	12804.7	30595.2	17971.4	38334.9	9177.72	7674.2		2	2	40.5
sp|P17665|COX7C_MOUSE Cytochrome c oxidase subunit 7C, mitochondrial OS=Mus musculus OX=10090 GN=Cox7c PE=1 SV=1	P17665	Cytochrome c oxidase subunit 7C, mitochondrial	Cox7c	111939	47748.9	206860	56822.3	48111.4	161520	113029	271668	90807.1	285189	104368	14448.1		2	2	28.6
sp|Q7TN98-4|CPEB4_MOUSE Isoform 4 of Cytoplasmic polyadenylation element-binding protein 4 OS=Mus musculus OX=10090 GN=Cpeb4;sp|Q7TN98-5|CPEB4_MOUSE Isoform 5 of Cytoplasmic polyadenylation element-binding protein 4 OS=Mus musculus OX=10090 GN=Cpeb4;sp|Q7T	Q7TN98-4;Q7TN98-5;Q7TN98-3;Q7TN98-2;Q7TN98	Cytoplasmic polyadenylation element-binding protein 4	Cpeb4	818.454	247.734	1017.5	2083.28	6407.25	4852.97	2596.47	6379.55	2897.02	5646.98	11098.7	1272.64		10	8	18.2
sp|Q80V42|CBPM_MOUSE Carboxypeptidase M OS=Mus musculus OX=10090 GN=Cpm PE=1 SV=2;sp|Q80V42-2|CBPM_MOUSE Isoform 2 of Carboxypeptidase M OS=Mus musculus OX=10090 GN=Cpm	Q80V42;Q80V42-2	Carboxypeptidase M	Cpm		19124.8		1293.18	727.79			119569	3646.15	669.881		660.178		4	4	13.8
sp|Q8C166|CPNE1_MOUSE Copine-1 OS=Mus musculus OX=10090 GN=Cpne1 PE=1 SV=1	Q8C166	Copine-1	Cpne1	244088	153533	214670	241966	240236	196805	201912	292003	207535	271946	447290	197711		19	18	46.6
sp|P59108|CPNE2_MOUSE Copine-2 OS=Mus musculus OX=10090 GN=Cpne2 PE=1 SV=1	P59108	Copine-2	Cpne2	544.619	525.161	4917.51		307.491	1828.85	1392.29	561.921		2586.23	3755.88	1608.32		10	10	29.4
sp|Q8BT60|CPNE3_MOUSE Copine-3 OS=Mus musculus OX=10090 GN=Cpne3 PE=1 SV=2	Q8BT60	Copine-3	Cpne3	91149.2	83191.6	99418	103478	99150.6	99531.7	94660.6	130826	104026	117374	219558	97193.9		18	17	46.7
sp|P36552|HEM6_MOUSE Oxygen-dependent coproporphyrinogen-III oxidase, mitochondrial OS=Mus musculus OX=10090 GN=Cpox PE=1 SV=2	P36552	Oxygen-dependent coproporphyrinogen-III oxidase, mitochondrial	Cpox	48208.1	50643.5	56613.1	43278.2	25986.9	37543.3	55239.9	68306.3	59500.9	59112.6	102381	32093.5		22	22	56.9
sp|Q8BFS6-2|CPPED_MOUSE Isoform 2 of Serine/threonine-protein phosphatase CPPED1 OS=Mus musculus OX=10090 GN=Cpped1;sp|Q8BFS6|CPPED_MOUSE Serine/threonine-protein phosphatase CPPED1 OS=Mus musculus OX=10090 GN=Cpped1 PE=1 SV=1;sp|Q8BFS6-4|CPPED_MOUSE Isofo	Q8BFS6-2;Q8BFS6;Q8BFS6-4;Q8BFS6-5	Serine/threonine-protein phosphatase CPPED1	Cpped1	7770.6	6701.66	9634.75	7564.64	8846.3	2306.5	6276.53	11818.7	3245.88	8149.67	8286.06			7	7	42.6
sp|Q9EPU4|CPSF1_MOUSE Cleavage and polyadenylation specificity factor subunit 1 OS=Mus musculus OX=10090 GN=Cpsf1 PE=1 SV=1	Q9EPU4	Cleavage and polyadenylation specificity factor subunit 1	Cpsf1	24377.4	21793.4	23711.4	21795.7	27637.9	26334.5	19930.8	27727.7	18205.7	24698.8	33656.8	14244.2		51	51	42.5
sp|O35218|CPSF2_MOUSE Cleavage and polyadenylation specificity factor subunit 2 OS=Mus musculus OX=10090 GN=Cpsf2 PE=1 SV=1	O35218	Cleavage and polyadenylation specificity factor subunit 2	Cpsf2	105358	79937.2	132627	89163.6	109259	92967	114354	140865	86033.1	123130	169152	59599.2		42	42	70.2
sp|Q9QXK7|CPSF3_MOUSE Cleavage and polyadenylation specificity factor subunit 3 OS=Mus musculus OX=10090 GN=Cpsf3 PE=1 SV=2	Q9QXK7	Cleavage and polyadenylation specificity factor subunit 3	Cpsf3	60747.3	48966.7	69532.2	68399	59014.7	63034.8	60187.8	72756.1	48927.2	58709.3	96118.7	49571.3		31	31	62.7
sp|Q9CWS4|INT11_MOUSE Integrator complex subunit 11 OS=Mus musculus OX=10090 GN=Ints11 PE=1 SV=1	Q9CWS4	Integrator complex subunit 11	Cpsf3l	6949.62	4837.44	8123.08	8238.63	5168.07	9922.33	3526.83	3821.99	3365.93	7506.86	16887.8	4434.77		13	13	35.3
sp|Q8BQZ5|CPSF4_MOUSE Cleavage and polyadenylation specificity factor subunit 4 OS=Mus musculus OX=10090 GN=Cpsf4 PE=2 SV=1	Q8BQZ5	Cleavage and polyadenylation specificity factor subunit 4	Cpsf4	64548.1	33740.9	68721.7	24734.4	21711.1	66265.9	16444.1	21228.8	13164.4	17929.5	39392	11086.8		8	1	52.6
sp|Q6NVF9|CPSF6_MOUSE Cleavage and polyadenylation specificity factor subunit 6 OS=Mus musculus OX=10090 GN=Cpsf6 PE=1 SV=1	Q6NVF9	Cleavage and polyadenylation specificity factor subunit 6	Cpsf6	166136	140632	133600	114299	173666	81195.4	132134	145873	64438.1	89153.7	184836	86931.5		14	14	29.6
sp|Q8BTV2|CPSF7_MOUSE Cleavage and polyadenylation specificity factor subunit 7 OS=Mus musculus OX=10090 GN=Cpsf7 PE=1 SV=2;sp|Q8BTV2-2|CPSF7_MOUSE Isoform 2 of Cleavage and polyadenylation specificity factor subunit 7 OS=Mus musculus OX=10090 GN=Cpsf7;sp|	Q8BTV2;Q8BTV2-2;Q8BTV2-3	Cleavage and polyadenylation specificity factor subunit 7	Cpsf7	21958.5	24031.3	33603.4	22881.9	29999.2	17962.6	27840.2	30212.6	17695.4	20295.8	32828.4	16501.1		12	12	27.2
sp|P97742|CPT1A_MOUSE Carnitine O-palmitoyltransferase 1, liver isoform OS=Mus musculus OX=10090 GN=Cpt1a PE=1 SV=4	P97742	Carnitine O-palmitoyltransferase 1, liver isoform	Cpt1a	6346.63	9582.97	15672.5	10193.4	5264.9	11431.1	5139.31	13941.3	10010.4	9960.48	9442.13	5769.05		13	13	22.5
sp|P52825|CPT2_MOUSE Carnitine O-palmitoyltransferase 2, mitochondrial OS=Mus musculus OX=10090 GN=Cpt2 PE=1 SV=2	P52825	Carnitine O-palmitoyltransferase 2, mitochondrial	Cpt2	9888.56	15823.9	15107.7	16145.9	24293.9	17240	15704.7	22050.5	7063.68	28068.6	22913.6	8963.65		22	22	45.6
sp|Q64735-2|CR1L_MOUSE Isoform 2 of Complement component receptor 1-like protein OS=Mus musculus OX=10090 GN=Cr1l;sp|Q64735|CR1L_MOUSE Complement component receptor 1-like protein OS=Mus musculus OX=10090 GN=Cr1l PE=1 SV=1	Q64735-2;Q64735	Complement component receptor 1-like protein	Cr1l	18256.1	30750	17499.4	24276.5	40870.5	119513	36025.6	34800.6	50154.5	44719.5	38610.7	22214.3		11	11	33.6
sp|O88843|CRADD_MOUSE Death domain-containing protein CRADD OS=Mus musculus OX=10090 GN=Cradd PE=1 SV=2	O88843	Death domain-containing protein CRADD	Cradd	7436.75	7201.65	20652.3	12429.5	8019.25	10971.6	7960.89	13592.3	5184.99	13477.5	16154.4	12772.3		4	4	43.7
sp|Q6PG95|CRML_MOUSE Protein cramped-like OS=Mus musculus OX=10090 GN=Cramp1 PE=1 SV=3	Q6PG95	Protein cramped-like	Cramp1l	331.756	695.13	19.1496	624.798	363.115	311.253	427.82	504.288	149.126	1162.75	830.817	522.293		5	5	5.7
sp|Q8C7D2-2|CRBN_MOUSE Isoform 2 of Protein cereblon OS=Mus musculus OX=10090 GN=Crbn;sp|Q8C7D2-3|CRBN_MOUSE Isoform 3 of Protein cereblon OS=Mus musculus OX=10090 GN=Crbn;sp|Q8C7D2|CRBN_MOUSE Protein cereblon OS=Mus musculus OX=10090 GN=Crbn PE=1 SV=1	Q8C7D2-2;Q8C7D2-3;Q8C7D2	Protein cereblon	Crbn	807.032	2530.75	4741.52	4349.9	3063.68	7488.37	2739.77	3180.38	4250.62	5209.25	6422.5	851.365		9	9	39.2
sp|O35427|RPC9_MOUSE DNA-directed RNA polymerase III subunit RPC9 OS=Mus musculus OX=10090 GN=Crcp PE=2 SV=1	O35427	DNA-directed RNA polymerase III subunit RPC9	Crcp	2059.37	3463.73	16337.4	7675.43	6660.56	12553.9	1322.11	6456.47	2142.34	3514.05	6172.97	2940.32		3	3	39.9
sp|Q01147|CREB1_MOUSE Cyclic AMP-responsive element-binding protein 1 OS=Mus musculus OX=10090 GN=Creb1 PE=1 SV=1;sp|Q01147-2|CREB1_MOUSE Isoform 2 of Cyclic AMP-responsive element-binding protein 1 OS=Mus musculus OX=10090 GN=Creb1	Q01147;Q01147-2	Cyclic AMP-responsive element-binding protein 1	Creb1	71082.5	71338.7	68390.8	52332.6	54780.2	25659.1	46467.2	23945.9	46977.7	39105.1	66645.1	34887.6		5	4	24
sp|P45481|CBP_MOUSE Histone lysine acetyltransferase CREBBP OS=Mus musculus OX=10090 GN=Crebbp PE=1 SV=3	P45481	CREB-binding protein	Crebbp	590.606	456.478	1497.94	663.233	610.713	880.217	684.485	1242.32	749.035	1343.97	1366.12	595.866		27	27	24.4
sp|O88668|CREG1_MOUSE Protein CREG1 OS=Mus musculus OX=10090 GN=Creg1 PE=1 SV=1	O88668	Protein CREG1	Creg1	21739.3	17230.4	13310.9	1376.61	6662.17	1054.81	784.486	9331.09	1612.96	8659.87	6888.26	1804.93		2	2	13.2
sp|Q9CYA0|CREL2_MOUSE Protein disulfide isomerase Creld2 OS=Mus musculus OX=10090 GN=Creld2 PE=1 SV=1	Q9CYA0	Cysteine-rich with EGF-like domain protein 2	Creld2	43574.2	44435.9	90296.4	61719.8	86890.7	57660.3	105631	173746	72815.3	126333	127751	35411.1		10	10	40.9
sp|P27699-11|CREM_MOUSE Isoform 11 of cAMP-responsive element modulator OS=Mus musculus OX=10090 GN=Crem;sp|P27699-10|CREM_MOUSE Isoform 10 of cAMP-responsive element modulator OS=Mus musculus OX=10090 GN=Crem;sp|P27699-2|CREM_MOUSE Isoform 2 of cAMP-respo	P27699-11;P27699-10;P27699-2;P27699-8;P27699-7;P27699-6;P27699-5;P27699-4;P27699-3;P27699-9;P27699	cAMP-responsive element modulator	Crem	21756.9	18541.5	29670.2	6961.91	11169.3	1652.44	13717.8	26952.2	40939.1	7788.38	20434.3	8220.1		1	1	33.3
sp|Q9JLL0|CRIM1_MOUSE Cysteine-rich motor neuron 1 protein OS=Mus musculus OX=10090 GN=Crim1 PE=2 SV=2	Q9JLL0	Cysteine-rich motor neuron 1 protein	Crim1					267.814	106.668						454.467		1	1	1.2
sp|P63254|CRIP1_MOUSE Cysteine-rich protein 1 OS=Mus musculus OX=10090 GN=Crip1 PE=1 SV=2	P63254	Cysteine-rich protein 1	Crip1	1.0621e+06	873681	2.74184e+06	862064	1.40522e+06	1.04858e+06	1.00721e+06	1.22534e+06	738455	1.13562e+06	1.74659e+06	529691		5	5	58.4
sp|Q9DCT8|CRIP2_MOUSE Cysteine-rich protein 2 OS=Mus musculus OX=10090 GN=Crip2 PE=1 SV=1	Q9DCT8	Cysteine-rich protein 2	Crip2	6655.31	3655.47	19151.4	6612.8	5892.26	7287.29		2709.72		6698.17	6527.44	1815.81		4	4	30.8
sp|O70333|CRIPT_MOUSE Cysteine-rich PDZ-binding protein OS=Mus musculus OX=10090 GN=Cript PE=1 SV=1	O70333	Cysteine-rich PDZ-binding protein	Cript	13829.5	14630.7	5101.37	14712.9	17014.4	12615.8	15028.8	5537.68	2569.17	3782.53	5148.34	10757.8		3	3	25.7
sp|Q64010|CRK_MOUSE Adapter molecule crk OS=Mus musculus OX=10090 GN=Crk PE=1 SV=1;sp|Q64010-2|CRK_MOUSE Isoform Crk-I of Adapter molecule crk OS=Mus musculus OX=10090 GN=Crk	Q64010;Q64010-2	Adapter molecule crk	Crk	15461.5	15938.4	31079.1	16315.9	29926.3	17099.3	20156.5	24144.1	19847.5	23688.7	30235	9242.57		9	9	49.7
sp|P47941|CRKL_MOUSE Crk-like protein OS=Mus musculus OX=10090 GN=Crkl PE=1 SV=2	P47941	Crk-like protein	Crkl	128416	105929	204608	114035	185866	109145	170425	209731	127748	210209	188998	74471.9		18	18	68.6
sp|Q8CII9|CRLF2_MOUSE Cytokine receptor-like factor 2 OS=Mus musculus OX=10090 GN=Crlf2 PE=1 SV=2;sp|Q8CII9-3|CRLF2_MOUSE Isoform 3 of Cytokine receptor-like factor 2 OS=Mus musculus OX=10090 GN=Crlf2;sp|Q8CII9-2|CRLF2_MOUSE Isoform 2 of Cytokine receptor-	Q8CII9;Q8CII9-3;Q8CII9-2	Cytokine receptor-like factor 2	Crlf2	16320.1	14541.9	27637.5	20777.4	14357.3	14928.2	18194.1	28003.3	13612	22350.4	21290.7	8053.92		7	7	29.8
sp|Q9Z2L7|CRLF3_MOUSE Cytokine receptor-like factor 3 OS=Mus musculus OX=10090 GN=Crlf3 PE=1 SV=1;sp|Q9Z2L7-2|CRLF3_MOUSE Isoform 2 of Cytokine receptor-like factor 3 OS=Mus musculus OX=10090 GN=Crlf3	Q9Z2L7;Q9Z2L7-2	Cytokine receptor-like factor 3	Crlf3	106760	97724.9	150444	85236	122397	81506.5	140680	175352	113102	159300	249715	47452.4		21	21	73.5
sp|P97427|DPYL1_MOUSE Dihydropyrimidinase-related protein 1 OS=Mus musculus OX=10090 GN=Crmp1 PE=1 SV=1	P97427	Dihydropyrimidinase-related protein 1	Crmp1	11591	13520.4	24594.9	11967.5	12968.1	15311	26244.2	7915.34	3172.8	16623.5	17692.9	5331.17		20	20	65.7
sp|P63154|CRNL1_MOUSE Crooked neck-like protein 1 OS=Mus musculus OX=10090 GN=Crnkl1 PE=1 SV=1	P63154	Crooked neck-like protein 1	Crnkl1	24156.8	24748.1	27289.3	22514.3	18892.2	22368.9	28135.9	51208.8	40221.4	97971	51467.1	31834.5		26	26	41.3
sp|Q8CJ40-3|CROCC_MOUSE Isoform 3 of Rootletin OS=Mus musculus OX=10090 GN=Crocc;sp|Q8CJ40|CROCC_MOUSE Rootletin OS=Mus musculus OX=10090 GN=Crocc PE=1 SV=2	Q8CJ40-3;Q8CJ40	Rootletin	Crocc	15964.4	9053.31	3600.31	10815.1	25951.7	3109.61	15212.4	5497.7	2522.19	17733.6	7004.59	3562.36		18	2	11
sp|Q8CJ40-2|CROCC_MOUSE Isoform 2 of Rootletin OS=Mus musculus OX=10090 GN=Crocc	Q8CJ40-2	Rootletin	Crocc		60.3982	109.861											1	1	11.7
sp|Q9DC50|OCTC_MOUSE Peroxisomal carnitine O-octanoyltransferase OS=Mus musculus OX=10090 GN=Crot PE=1 SV=1	Q9DC50	Peroxisomal carnitine O-octanoyltransferase	Crot	92613.2	101785	94158.6	115486	166193	41854.4	165580	103702	80645.7	99217.2	173692	33308		26	26	48.4
sp|Q149L7|CRTAM_MOUSE Cytotoxic and regulatory T-cell molecule OS=Mus musculus OX=10090 GN=Crtam PE=1 SV=2;sp|Q149L7-3|CRTAM_MOUSE Isoform 3 of Cytotoxic and regulatory T-cell molecule OS=Mus musculus OX=10090 GN=Crtam	Q149L7;Q149L7-3	Cytotoxic and regulatory T-cell molecule	Crtam				93284.9	87033.4	65121.5	35385.8	60403.5	48996.8	20801.3	57985.3	23635.2		7	7	26.7
sp|Q3U182|CRTC2_MOUSE CREB-regulated transcription coactivator 2 OS=Mus musculus OX=10090 GN=Crtc2 PE=1 SV=2	Q3U182	CREB-regulated transcription coactivator 2	Crtc2	3367.93	960.063	2232.42	3451.92	5186.57	4345.71	6040.98	5506.32	6500.45	5699.72	10545.4	2006.13		6	6	17.9
sp|Q91X84|CRTC3_MOUSE CREB-regulated transcription coactivator 3 OS=Mus musculus OX=10090 GN=Crtc3 PE=1 SV=2	Q91X84	CREB-regulated transcription coactivator 3	Crtc3	3357.74		6678.36	619.335	1317.31	3148.86	2376.28	280.652		637.2		121.872		3	2	8.1
sp|P97784|CRY1_MOUSE Cryptochrome-1 OS=Mus musculus OX=10090 GN=Cry1 PE=1 SV=1	P97784	Cryptochrome-1	Cry1			2330.87	830.588	452.046	2575.46	419.581	916.739		157.935	331.411			6	6	18
sp|P47199|QOR_MOUSE Quinone oxidoreductase OS=Mus musculus OX=10090 GN=Cryz PE=1 SV=1	P47199	Quinone oxidoreductase	Cryz	8059.96	18856.4	6722.28	14141.5	38796	13320.5	24237.1	29595.3	4792.42	22176.5	28727.9	3786.6		11	11	48.9
sp|Q921W4|QORL1_MOUSE Quinone oxidoreductase-like protein 1 OS=Mus musculus OX=10090 GN=Cryzl1 PE=1 SV=1;sp|Q921W4-2|QORL1_MOUSE Isoform 2 of Quinone oxidoreductase-like protein 1 OS=Mus musculus OX=10090 GN=Cryzl1	Q921W4;Q921W4-2	Quinone oxidoreductase-like protein 1	Cryzl1	12584.1	16362.4	35062.7	10048.1	33760.6	18835.4	24946.8	47736.6	18353.2	31676.6	36093.5	5544.05		12	12	56.6
sp|Q9CZU6|CISY_MOUSE Citrate synthase, mitochondrial OS=Mus musculus OX=10090 GN=Cs PE=1 SV=1	Q9CZU6	Citrate synthase, mitochondrial	Cs	643398	675558	865305	515233	675344	479032	595704	780306	443824	481018	815720	410355		21	21	55
sp|Q91W50|CSDE1_MOUSE Cold shock domain-containing protein E1 OS=Mus musculus OX=10090 GN=Csde1 PE=1 SV=1	Q91W50	Cold shock domain-containing protein E1	Csde1	188581	152735	198508	184035	259619	208128	221362	275765	191431	248556	384476	140805		48	48	65.5
sp|Q9ERK4|XPO2_MOUSE Exportin-2 OS=Mus musculus OX=10090 GN=Cse1l PE=1 SV=1	Q9ERK4	Exportin-2	Cse1l	3.08473e+06	2.71003e+06	2.43561e+06	248998	735907	1.95633e+06	1.90046e+06	2.27973e+06	2.44772e+06	1.25162e+06	3.24649e+06	632187		46	46	53.1
sp|P01587|CSF2_MOUSE Granulocyte-macrophage colony-stimulating factor OS=Mus musculus OX=10090 GN=Csf2 PE=1 SV=1	P01587	Granulocyte-macrophage colony-stimulating factor	Csf2				23650.9	47280.1	44745.5	6739.75	5263.81	3944.21	7992.93	4573.53	1136.14		1	1	7.8
sp|P41241|CSK_MOUSE Tyrosine-protein kinase CSK OS=Mus musculus OX=10090 GN=Csk PE=1 SV=2	P41241	Tyrosine-protein kinase CSK	Csk	257139	177053	254285	191192	248944	139404	219991	231489	127271	193613	263459	104473		21	20	61.8
sp|Q8BK63|KC1A_MOUSE Casein kinase I isoform alpha OS=Mus musculus OX=10090 GN=Csnk1a1 PE=1 SV=2;sp|Q8BK63-2|KC1A_MOUSE Isoform 2 of Casein kinase I isoform alpha OS=Mus musculus OX=10090 GN=Csnk1a1	Q8BK63;Q8BK63-2	Casein kinase I isoform alpha	Csnk1a1	32512.7	35511.9	53570.7	53314.8	37989.5	54945	25798.4	39500.5	26728	31116.5	33501	25887.1		16	16	51.9
sp|Q9DC28-2|KC1D_MOUSE Isoform 2 of Casein kinase I isoform delta OS=Mus musculus OX=10090 GN=Csnk1d;sp|Q9DC28|KC1D_MOUSE Casein kinase I isoform delta OS=Mus musculus OX=10090 GN=Csnk1d PE=1 SV=2	Q9DC28-2;Q9DC28	Casein kinase I isoform delta	Csnk1d	8341.95	7347.51	8005.61	13280.9	15258.7	25787.4	10457.1	15091	15429	12756	11575	10279		14	5	44.7
sp|Q8BTH8|KC1G1_MOUSE Casein kinase I isoform gamma-1 OS=Mus musculus OX=10090 GN=Csnk1g1 PE=1 SV=2	Q8BTH8	Casein kinase I isoform gamma-1	Csnk1g1	5949.68	10418.3	11381.9	6471.71	3633.12	11347.6	7082.57	7584.33	4263.68	9099.5	7266.27	935.738		9	5	22.4
sp|Q8C4X2|KC1G3_MOUSE Casein kinase I isoform gamma-3 OS=Mus musculus OX=10090 GN=Csnk1g3 PE=1 SV=2	Q8C4X2	Casein kinase I isoform gamma-3	Csnk1g3		931.636				174.477	1251.87			490.86		629.306		3	2	19.6
sp|Q60737|CSK21_MOUSE Casein kinase II subunit alpha OS=Mus musculus OX=10090 GN=Csnk2a1 PE=1 SV=2	Q60737	Casein kinase II subunit alpha	Csnk2a1	211897	156951	227505	216939	271045	131400	287271	391530	269145	259647	444040	199867		20	20	55.2
sp|O54833|CSK22_MOUSE Casein kinase II subunit alpha OS=Mus musculus OX=10090 GN=Csnk2a2 PE=1 SV=1	O54833	Casein kinase II subunit alpha	Csnk2a2	49876.4	59994.1	138742	68208.6	66840.1	80034	79989.6	141484	79627.3	91620.8	150581	42184.8		20	20	63.1
sp|P67871|CSK2B_MOUSE Casein kinase II subunit beta OS=Mus musculus OX=10090 GN=Csnk2b PE=1 SV=1	P67871	Casein kinase II subunit beta	Csnk2b	230847	195177	274243	258433	374677	226583	334928	300111	218630	395229	332255	152374		9	9	61.9
sp|B2RX88-2|CSPP1_MOUSE Isoform 2 of Centrosome and spindle pole associated protein 1 OS=Mus musculus OX=10090 GN=Cspp1;sp|B2RX88-4|CSPP1_MOUSE Isoform 4 of Centrosome and spindle pole associated protein 1 OS=Mus musculus OX=10090 GN=Cspp1;sp|B2RX88|CSPP1_	B2RX88-2;B2RX88-4;B2RX88	Centrosome and spindle pole associated protein 1	Cspp1	311.252	423.052	17.2761	315.842	21.3318	357.982	18.7111	859.48	3145.94	1017.61	928.995	249.546		3	3	2.9
sp|P97315|CSRP1_MOUSE Cysteine and glycine-rich protein 1 OS=Mus musculus OX=10090 GN=Csrp1 PE=1 SV=3	P97315	Cysteine and glycine-rich protein 1	Csrp1	339866	324786	365974	212926	345175	395389	463052	519405	339754	533134	838596	225839		13	13	64.8
sp|P97314|CSRP2_MOUSE Cysteine and glycine-rich protein 2 OS=Mus musculus OX=10090 GN=Csrp2 PE=1 SV=3	P97314	Cysteine and glycine-rich protein 2	Csrp2	1835.69	882.041		903.501	433.571	577.103	4263.5	1999.13		1116.33	6136.66			3	3	20.7
sp|P21460|CYTC_MOUSE Cystatin-C OS=Mus musculus OX=10090 GN=Cst3 PE=1 SV=2	P21460	Cystatin-C	Cst3	8128.14	22043.2	9334.07	13366.8	15277.2	35743.3	8492.63	20743.8	16883.3	36040.8	55581	16102.6		3	3	29.3
sp|O89098|CYTF_MOUSE Cystatin-F OS=Mus musculus OX=10090 GN=Cst7 PE=2 SV=1	O89098	Cystatin-F	Cst7	63405.6	66415	35007.5	12298.3	15884.3	9967	12674.2	13663.4	2465.29	13824.5	10897.2	7375.07		2	2	20.1
sp|Q62426|CYTB_MOUSE Cystatin-B OS=Mus musculus OX=10090 GN=Cstb PE=1 SV=1	Q62426	Cystatin-B	Cstb	176519	43999.6	115703	397306	120726	158250	121929	150091	94098.7	103962	479174	188862		7	7	67.3
sp|Q99LC2|CSTF1_MOUSE Cleavage stimulation factor subunit 1 OS=Mus musculus OX=10090 GN=Cstf1 PE=1 SV=1	Q99LC2	Cleavage stimulation factor subunit 1	Cstf1	105709	93722.2	129168	127641	112214	94245.4	82065.4	133433	74505.4	76606.5	177558	68173.7		16	16	60.8
sp|Q8BIQ5|CSTF2_MOUSE Cleavage stimulation factor subunit 2 OS=Mus musculus OX=10090 GN=Cstf2 PE=1 SV=2;sp|Q8BIQ5-2|CSTF2_MOUSE Isoform 2 of Cleavage stimulation factor subunit 2 OS=Mus musculus OX=10090 GN=Cstf2	Q8BIQ5;Q8BIQ5-2	Cleavage stimulation factor subunit 2	Cstf2	71874.3	58225.5	45180.3	60513.5	70601.9	94700.2	78569.2	98207.7	85910.5	74407.8	203525	44333		17	11	47.2
sp|Q8C7E9|CSTFT_MOUSE Cleavage stimulation factor subunit 2 tau variant OS=Mus musculus OX=10090 GN=Cstf2t PE=1 SV=2	Q8C7E9	Cleavage stimulation factor subunit 2 tau variant	Cstf2t	4998.84	9397.05	6419.31	7730.38	5451.11	7280.79	6511.03	10134.2	5127.83	13558.1	8626.27	3874.59		9	9	32.8
sp|Q99LI7|CSTF3_MOUSE Cleavage stimulation factor subunit 3 OS=Mus musculus OX=10090 GN=Cstf3 PE=1 SV=1	Q99LI7	Cleavage stimulation factor subunit 3	Cstf3	39587.3	25540.8	35923.6	37568	39697.2	34367.8	44475.6	46806.5	41676.8	49660.5	71861.9	26058.9		26	26	47.3
sp|O88712|CTBP1_MOUSE C-terminal-binding protein 1 OS=Mus musculus OX=10090 GN=Ctbp1 PE=1 SV=2;sp|O88712-2|CTBP1_MOUSE Isoform 2 of C-terminal-binding protein 1 OS=Mus musculus OX=10090 GN=Ctbp1;sp|O88712-3|CTBP1_MOUSE Isoform 3 of C-terminal-binding prote	O88712;O88712-2;O88712-3	C-terminal-binding protein 1	Ctbp1	48424.5	72580.6	91694.9	70924.9	108214	116769	75482.9	168709	89676.7	93346.9	250502	56933.6		18	15	59
sp|Q8R242|DIAC_MOUSE Di-N-acetylchitobiase OS=Mus musculus OX=10090 GN=Ctbs PE=1 SV=2;sp|Q8R242-2|DIAC_MOUSE Isoform 2 of Di-N-acetylchitobiase OS=Mus musculus OX=10090 GN=Ctbs	Q8R242;Q8R242-2	Di-N-acetylchitobiase	Ctbs	1747.73	4758.44	9348.45											3	3	12.3
sp|Q5SUQ9-2|CTC1_MOUSE Isoform 2 of CST complex subunit CTC1 OS=Mus musculus OX=10090 GN=Ctc1	Q5SUQ9-2	CST complex subunit CTC1	Ctc1	2459.83	1405.46	4145.72	676.698	1172.46	1133.07	1611.9	1015.91		1312.33	1046.25	344.311		1	1	32
sp|Q5SUQ9|CTC1_MOUSE CST complex subunit CTC1 OS=Mus musculus OX=10090 GN=Ctc1 PE=1 SV=2;sp|Q5SUQ9-3|CTC1_MOUSE Isoform 3 of CST complex subunit CTC1 OS=Mus musculus OX=10090 GN=Ctc1	Q5SUQ9;Q5SUQ9-3	CST complex subunit CTC1	Ctc1	12268.9	9805.63	13772.2	10100.6	9417.73	11382.7	9761.11	12532.4	7852.57	9303.32	20394.7	5613.9		21	1	32
sp|Q61164|CTCF_MOUSE Transcriptional repressor CTCF OS=Mus musculus OX=10090 GN=Ctcf PE=1 SV=2	Q61164	Transcriptional repressor CTCF	Ctcf	23293.2	17054.1	26327.9	20587.2	27619.8	49703.3	23783.8	39187	39524	35518.1	28106.9	20505.1		33	32	53.8
sp|A2APF3|CTCFL_MOUSE Transcriptional repressor CTCFL OS=Mus musculus OX=10090 GN=Ctcfl PE=1 SV=1;sp|A2APF3-2|CTCFL_MOUSE Isoform 2 of Transcriptional repressor CTCFL OS=Mus musculus OX=10090 GN=Ctcfl	A2APF3;A2APF3-2	Transcriptional repressor CTCFL	Ctcfl					736.188	1534.37								2	2	4.9
sp|Q3TP92|CNEP1_MOUSE CTD nuclear envelope phosphatase 1 OS=Mus musculus OX=10090 GN=Ctdnep1 PE=1 SV=2	Q3TP92	CTD nuclear envelope phosphatase 1	Ctdnep1	1808.43	1723.68		2005.16	2744.84	6059.31	2796.52	2301.96	2030.09	2695.46	1551.75	1054.91		4	4	23
sp|Q7TSG2|CTDP1_MOUSE RNA polymerase II subunit A C-terminal domain phosphatase OS=Mus musculus OX=10090 GN=Ctdp1 PE=1 SV=1	Q7TSG2	RNA polymerase II subunit A C-terminal domain phosphatase	Ctdp1	11120.5	10289	16678.5	10069.6	14244.1	10066.1	17708.6	18732.4	8709.57	10823.5	22913.3	4747.47		32	32	46.8
sp|P58466|CTDS1_MOUSE Carboxy-terminal domain RNA polymerase II polypeptide A small phosphatase 1 OS=Mus musculus OX=10090 GN=Ctdsp1 PE=1 SV=1	P58466	Carboxy-terminal domain RNA polymerase II polypeptide A small phosphatase 1	Ctdsp1	2625.65		1855.44	2102.13		4291.86	1521.1	2163.32	2966.46	4079.87		3034.74		5	4	20.7
sp|Q8BG15-2|CTSL2_MOUSE Isoform 2 of CTD small phosphatase-like protein 2 OS=Mus musculus OX=10090 GN=Ctdspl2;sp|Q8BG15|CTSL2_MOUSE CTD small phosphatase-like protein 2 OS=Mus musculus OX=10090 GN=Ctdspl2 PE=1 SV=1;sp|Q8BG15-6|CTSL2_MOUSE Isoform 6 of CTD	Q8BG15-2;Q8BG15;Q8BG15-6;Q8BG15-5;Q8BG15-3;Q8BG15-4	CTD small phosphatase-like protein 2	Ctdspl2	8500.98	12872.6	8840.65	18811.5	12921.3	12012.8	18588.7	9938.81	8019.4	21097.6	15490.5	6359.81		12	12	26.5
sp|P12399|CTL2A_MOUSE Protein CTLA-2-alpha OS=Mus musculus OX=10090 GN=Ctla2a PE=2 SV=2	P12399	Protein CTLA-2-alpha	Ctla2a	67341.8	77993	187043	57826.2	69473.5	118826	74953.3	189614	78468.6	66964.8	176727	19398.2		11	9	59.9
sp|P12400|CTL2B_MOUSE Protein CTLA-2-beta OS=Mus musculus OX=10090 GN=Ctla2b PE=4 SV=2	P12400	Protein CTLA-2-beta	Ctla2b	8613.07	20332.9	26234.8	3736.78	4044.55	7398.29	10828.6	22730.9	10425.5	13595.3	3677.03			5	5	54.9
sp|P09793|CTLA4_MOUSE Cytotoxic T-lymphocyte protein 4 OS=Mus musculus OX=10090 GN=Ctla4 PE=1 SV=1	P09793	Cytotoxic T-lymphocyte protein 4	Ctla4	6135.45	3771.18	3822.97	9250.08	64420.9	65794.9	75378.6	83581.3	45549	75926.6	41169.1	23104.5		7	7	29.6
sp|P26231|CTNA1_MOUSE Catenin alpha-1 OS=Mus musculus OX=10090 GN=Ctnna1 PE=1 SV=1	P26231	Catenin alpha-1	Ctnna1	16397.8	10275.7	20905.2	7835.94	14821.2	12998.1	11924.6	21179.2	7078.57	22187.6	16454.5	4193.14		30	26	47.8
sp|Q61301-2|CTNA2_MOUSE Isoform 2 of Catenin alpha-2 OS=Mus musculus OX=10090 GN=Ctnna2;sp|Q61301-3|CTNA2_MOUSE Isoform 3 of Catenin alpha-2 OS=Mus musculus OX=10090 GN=Ctnna2;sp|Q61301|CTNA2_MOUSE Catenin alpha-2 OS=Mus musculus OX=10090 GN=Ctnna2 PE=1 SV	Q61301-2;Q61301-3;Q61301	Catenin alpha-2	Ctnna2	1226.08	2494.33	2683.74	3048.18	352.452	1467.54	2905.9	583.446	906.777	1725.09	2965.21	2311.58		4	4	12.6
sp|Q9CWL8|CTBL1_MOUSE Beta-catenin-like protein 1 OS=Mus musculus OX=10090 GN=Ctnnbl1 PE=1 SV=1	Q9CWL8	Beta-catenin-like protein 1	Ctnnbl1	32050.6	28991.9	57471.8	36158.5	38037.2	29019.3	41801.7	52801.5	60774.2	43538	76676.3	26585.4		24	24	39.1
sp|P70698|PYRG1_MOUSE CTP synthase 1 OS=Mus musculus OX=10090 GN=Ctps1 PE=1 SV=2	P70698	CTP synthase 1	Ctps1	171265	118607	172699	130898	163333	126907	164063	191652	106010	139362	217128	110445		35	33	67.2
sp|P70303|PYRG2_MOUSE CTP synthase 2 OS=Mus musculus OX=10090 GN=Ctps2 PE=1 SV=1;sp|P70303-2|PYRG2_MOUSE Isoform 2 of CTP synthase 2 OS=Mus musculus OX=10090 GN=Ctps2;sp|P70303-3|PYRG2_MOUSE Isoform 3 of CTP synthase 2 OS=Mus musculus OX=10090 GN=Ctps2	P70303;P70303-2;P70303-3	CTP synthase 2	Ctps2	53646.7	41779.3	85324.3	40030.1	45584	38720.6	43591.1	61901.5	24169.5	46829	62923	28233.3		20	20	61.6
sp|Q62018|CTR9_MOUSE RNA polymerase-associated protein CTR9 homolog OS=Mus musculus OX=10090 GN=Ctr9 PE=1 SV=2;sp|Q62018-3|CTR9_MOUSE Isoform 3 of RNA polymerase-associated protein CTR9 homolog OS=Mus musculus OX=10090 GN=Ctr9;sp|Q62018-2|CTR9_MOUSE Isofor	Q62018;Q62018-3;Q62018-2	RNA polymerase-associated protein CTR9 homolog	Ctr9	14108.6	10021.2	11863.3	16938.4	12250.8	15931.1	9641	15998.2	7849.61	11049.7	23552.8	7910.99		38	38	45.6
sp|P16675|PPGB_MOUSE Lysosomal protective protein OS=Mus musculus OX=10090 GN=Ctsa PE=1 SV=1	P16675	Lysosomal protective protein;Lysosomal protective protein 32 kDa chain;Lysosomal protective protein 20 kDa chain	Ctsa	37181.2	41310.5	79471.6	21105.8	12684.7	15832.1	15663.7	31880.1	4769.97	35328.1	53968.3	10026.3		10	10	31.9
sp|P10605|CATB_MOUSE Cathepsin B OS=Mus musculus OX=10090 GN=Ctsb PE=1 SV=2	P10605	Cathepsin B;Cathepsin B light chain;Cathepsin B heavy chain	Ctsb	124136	130339	129371	39291.6	60321.6	40461	63379.9	73591.6	43059	68837.4	96854.2	44052.8		14	14	50.4
sp|P97821|CATC_MOUSE Dipeptidyl peptidase 1 OS=Mus musculus OX=10090 GN=Ctsc PE=1 SV=1	P97821	Dipeptidyl peptidase 1;Dipeptidyl peptidase 1 exclusion domain chain;Dipeptidyl peptidase 1 heavy chain;Dipeptidyl peptidase 1 light chain	Ctsc	24485.4	23623.2	53866.5	15426	10541.4	10802.8	25050.4	32346.2	14012.6	17266.2	25284.1	7840.41		9	9	22.7
sp|P18242|CATD_MOUSE Cathepsin D OS=Mus musculus OX=10090 GN=Ctsd PE=1 SV=1	P18242	Cathepsin D	Ctsd	611381	691986	1.01618e+06	233967	276486	244649	281650	681257	225416	566699	819854	150156		16	16	57.3
sp|P06797|CATL1_MOUSE Cathepsin L1 OS=Mus musculus OX=10090 GN=Ctsl PE=1 SV=2	P06797	Cathepsin L1;Cathepsin L1 heavy chain;Cathepsin L1 light chain	Ctsl										17332.9		3279.71		2	2	9.9
sp|O70370|CATS_MOUSE Cathepsin S OS=Mus musculus OX=10090 GN=Ctss PE=1 SV=2	O70370	Cathepsin S	Ctss	11389.9	15360.8	31795.1	3061.72	6559.38	6644.83	6312.54	17862.5	30494.4	6773.19	3885.73	995.098		5	5	25.3
sp|P56203|CATW_MOUSE Cathepsin W OS=Mus musculus OX=10090 GN=Ctsw PE=2 SV=2	P56203	Cathepsin W	Ctsw	92462.1	115183	113442	51457.4	44334.2	21094.6	23291.1	75115.7	30823.6	46004.8	77277.4	23731.7		17	17	59.6
sp|Q9WUU7|CATZ_MOUSE Cathepsin Z OS=Mus musculus OX=10090 GN=Ctsz PE=1 SV=1	Q9WUU7	Cathepsin Z	Ctsz	136506	96700.5	335158	31775.5	34118.2	31929.8	37759.4	53899.1	19567.5	53141.1	74009.2	25757.8		9	9	46.1
sp|Q99LJ0|CT2NL_MOUSE CTTNBP2 N-terminal-like protein OS=Mus musculus OX=10090 GN=Cttnbp2nl PE=1 SV=1	Q99LJ0	CTTNBP2 N-terminal-like protein	Cttnbp2nl				6854.8	2749.26	3773.29	344.683		11550.7	193.575	5021.59			3	3	5.8
sp|Q99J10|CTU1_MOUSE Cytoplasmic tRNA 2-thiolation protein 1 OS=Mus musculus OX=10090 GN=Ctu1 PE=2 SV=1	Q99J10	Cytoplasmic tRNA 2-thiolation protein 1	Ctu1	13911.5	9088.81	12506.7	9232.11	16043.4	2867.71	10979.9	7191.84	4790.25	7615.2	7557.51	3532.91		9	9	40.2
sp|Q3U308|CTU2_MOUSE Cytoplasmic tRNA 2-thiolation protein 2 OS=Mus musculus OX=10090 GN=Ctu2 PE=1 SV=1	Q3U308	Cytoplasmic tRNA 2-thiolation protein 2	Ctu2	11368.7	10518.5	27457.1	12001	8803.53	14202.9	14451.3	20795	7551.11	14332.1	21693	11186.9		12	12	32.7
sp|Q9CXX9|CUED2_MOUSE CUE domain-containing protein 2 OS=Mus musculus OX=10090 GN=Cuedc2 PE=1 SV=1	Q9CXX9	CUE domain-containing protein 2	Cuedc2	8320.83	4461.84	12394.6	4735.34	2547.18	240.097	4245.69	4717.84		4080.99	7270.93	992.23		2	2	11.3
sp|Q9WTX6|CUL1_MOUSE Cullin-1 OS=Mus musculus OX=10090 GN=Cul1 PE=1 SV=1	Q9WTX6	Cullin-1	Cul1	39552.2	22032.9	60522.8	35682.8	37415	28314.1	49771	64312.8	26592	44037.1	51834.7	19170.9		41	41	51.8
sp|Q9D4H8|CUL2_MOUSE Cullin-2 OS=Mus musculus OX=10090 GN=Cul2 PE=1 SV=2;sp|Q9D4H8-2|CUL2_MOUSE Isoform 2 of Cullin-2 OS=Mus musculus OX=10090 GN=Cul2	Q9D4H8;Q9D4H8-2	Cullin-2	Cul2	28107.5	21278.6	26529.1	18591.1	15931.8	19319.4	24342.1	27517.3	15700.3	31359.3	30000.7	11929		35	35	55.8
sp|Q9JLV5|CUL3_MOUSE Cullin-3 OS=Mus musculus OX=10090 GN=Cul3 PE=1 SV=1	Q9JLV5	Cullin-3	Cul3	45259.6	34537.4	42923.2	58068.9	57725.5	40474.2	41732.5	53504.5	28151.8	50746.9	57483.9	25862.8		40	40	55.2
sp|Q3TCH7|CUL4A_MOUSE Cullin-4A OS=Mus musculus OX=10090 GN=Cul4a PE=1 SV=1	Q3TCH7	Cullin-4A	Cul4a	2808.35	2100.21	4518.95	4655.22	4394.67	2737.05	2731.49	4168.9	3714.76	4386.21	5810.67	2146.89		15	15	37.9
sp|A2A432|CUL4B_MOUSE Cullin-4B OS=Mus musculus OX=10090 GN=Cul4b PE=1 SV=1;sp|A2A432-2|CUL4B_MOUSE Isoform 2 of Cullin-4B OS=Mus musculus OX=10090 GN=Cul4b	A2A432;A2A432-2	Cullin-4B	Cul4b	38466.7	30946.4	52228.7	41056	36952.7	26821.1	28182.4	42663.2	18355.6	28102.9	33396.5	13542.8		39	28	44.8
sp|Q9D5V5|CUL5_MOUSE Cullin-5 OS=Mus musculus OX=10090 GN=Cul5 PE=1 SV=3	Q9D5V5	Cullin-5	Cul5	12270.1	15217.3	17619.2	10613	21453.8	16706.9	16395.6	22571.6	15463	18255.1	21907.1	8915.74		31	31	46
sp|Q9CQ89|CUTA_MOUSE Protein CutA OS=Mus musculus OX=10090 GN=Cuta PE=1 SV=3	Q9CQ89	Protein CutA	Cuta	97571.3	124824	135836	64347.4	70577.4	30706.9	59136.7	55823.7	142635	132800	209975	34891.2		5	5	48.6
sp|Q9D8X1|CUTC_MOUSE Copper homeostasis protein cutC homolog OS=Mus musculus OX=10090 GN=Cutc PE=1 SV=1	Q9D8X1	Copper homeostasis protein cutC homolog	Cutc	1223.27		3770.97		3934.79	779.346		1600.02		1388.08		2115.55		5	5	30.1
sp|P53564-3|CUX1_MOUSE Isoform 3 of Homeobox protein cut-like 1 OS=Mus musculus OX=10090 GN=Cux1;sp|P53564-2|CUX1_MOUSE Isoform 2 of Homeobox protein cut-like 1 OS=Mus musculus OX=10090 GN=Cux1;sp|P53564|CUX1_MOUSE Homeobox protein cut-like 1 OS=Mus muscul	P53564-3;P53564-2;P53564;P53564-4	Homeobox protein cut-like 1	Cux1	1308.7	379.186	741.101	284.1		274.097		33.062	158.168	266.821	381.17	108.359		6	6	18.9
sp|P70403|CASP_MOUSE Protein CASP OS=Mus musculus OX=10090 GN=Cux1 PE=1 SV=2	P70403	Protein CASP	Cux1	5270.54	9053.46	31398.6	7026.13	5838.05	9788.13	12082	15988.1	2769.02	14614	10586.9	4305.05		27	10	46.9
sp|Q9JHS9|CWC15_MOUSE Spliceosome-associated protein CWC15 homolog OS=Mus musculus OX=10090 GN=Cwc15 PE=1 SV=1	Q9JHS9	Spliceosome-associated protein CWC15 homolog	Cwc15	72365.4	45424.1	67129.4	45782.1	64335.2	60439.8	66495.1	49997	42023	85436.1	102620	51588.3		14	14	48
sp|Q8C5N3-2|CWC22_MOUSE Isoform 2 of Pre-mRNA-splicing factor CWC22 homolog OS=Mus musculus OX=10090 GN=Cwc22;sp|Q8C5N3|CWC22_MOUSE Pre-mRNA-splicing factor CWC22 homolog OS=Mus musculus OX=10090 GN=Cwc22 PE=1 SV=1	Q8C5N3-2;Q8C5N3	Pre-mRNA-splicing factor CWC22 homolog	Cwc22	11925.9	15590.4	19890	8816.63	19174.3	11366.8	11770	18116.2	10821.6	12702.7	13991.1	7091.39		27	27	26.7
sp|Q9DBF7-3|CWC25_MOUSE Isoform 3 of Pre-mRNA-splicing factor CWC25 homolog OS=Mus musculus OX=10090 GN=Cwc25;sp|Q9DBF7|CWC25_MOUSE Pre-mRNA-splicing factor CWC25 homolog OS=Mus musculus OX=10090 GN=Cwc25 PE=2 SV=2	Q9DBF7-3;Q9DBF7	Pre-mRNA-splicing factor CWC25 homolog	Cwc25	3722.35	3885.49	5173.65	3139.19	4330.64	7768.26	3197.68	755.546	1310.1	4300.46	2087.99	3981.7		5	5	20.6
sp|Q3TKY6|CWC27_MOUSE Spliceosome-associated protein CWC27 homolog OS=Mus musculus OX=10090 GN=Cwc27 PE=1 SV=1	Q3TKY6	Peptidyl-prolyl cis-trans isomerase CWC27 homolog	Cwc27	14224.3	23064	26294.3	20881.8	14713.7	25618.5	22188.9	29165.4	31466.4	32773.6	47546.8	17119.2		21	21	62.3
sp|Q8CI33|C19L1_MOUSE CWF19-like protein 1 OS=Mus musculus OX=10090 GN=Cwf19l1 PE=1 SV=2;sp|Q8CI33-2|C19L1_MOUSE Isoform 2 of CWF19-like protein 1 OS=Mus musculus OX=10090 GN=Cwf19l1	Q8CI33;Q8CI33-2	CWF19-like protein 1	Cwf19l1	53459.6	44387.8	84454.1	42012.5	42910.7	30312.7	66554.3	86784.8	35130.9	48892.4	98041.1	29445		23	23	69.8
sp|Q8BG79|C19L2_MOUSE CWF19-like protein 2 OS=Mus musculus OX=10090 GN=Cwf19l2 PE=1 SV=1;sp|Q8BG79-2|C19L2_MOUSE Isoform 2 of CWF19-like protein 2 OS=Mus musculus OX=10090 GN=Cwf19l2	Q8BG79;Q8BG79-2	CWF19-like protein 2	Cwf19l2	1008.9	1206.31	856.145	930.048	865.14	5399.13	1498.72	1877.23	1782.77	1316.09	13820	1040.85		8	8	9.6
sp|P70658-2|CXCR4_MOUSE Isoform CXCR4-A of C-X-C chemokine receptor type 4 OS=Mus musculus OX=10090 GN=Cxcr4;sp|P70658|CXCR4_MOUSE C-X-C chemokine receptor type 4 OS=Mus musculus OX=10090 GN=Cxcr4 PE=1 SV=2	P70658-2;P70658	C-X-C chemokine receptor type 4	Cxcr4	91.1433	173.559	661.553											2	2	5.3
sp|Q9CWW7|CXXC1_MOUSE CXXC-type zinc finger protein 1 OS=Mus musculus OX=10090 GN=Cxxc1 PE=1 SV=1	Q9CWW7	CXXC-type zinc finger protein 1	Cxxc1	3318.62	3263.32	3192.91	2917.16	38688.4	6195.44	3364.92	13684.6	1294.32	4608.33	13200.2	6535.42		20	20	34.2
sp|Q9WUE3|C56D2_MOUSE Cytochrome b561 domain-containing protein 2 OS=Mus musculus OX=10090 GN=Cyb561d2 PE=1 SV=1	Q9WUE3	Cytochrome b561 domain-containing protein 2	Cyb561d2	1054.17	4064.4		1255.55	11976.2	1993.96	2273.14	7112.74	5387.44	9946.62	1123.3	3001.55		1	1	5.4
sp|P56395|CYB5_MOUSE Cytochrome b5 OS=Mus musculus OX=10090 GN=Cyb5a PE=1 SV=2	P56395	Cytochrome b5	Cyb5a	223316	346163	827403	346754	360097	275908	546022	2.00393e+06	1.06301e+06	247825	1.8847e+06	632510		6	6	47.8
sp|Q9CQX2|CYB5B_MOUSE Cytochrome b5 type B OS=Mus musculus OX=10090 GN=Cyb5b PE=1 SV=1	Q9CQX2	Cytochrome b5 type B	Cyb5b	346826	697751	640045	1.1621e+06	825488	865625	643143	924897	1.37526e+06	1.24477e+06	1.11364e+06	769920		11	11	69.9
sp|Q9DB73|NB5R1_MOUSE NADH-cytochrome b5 reductase 1 OS=Mus musculus OX=10090 GN=Cyb5r1 PE=1 SV=1;sp|Q9DB73-2|NB5R1_MOUSE Isoform 2 of NADH-cytochrome b5 reductase 1 OS=Mus musculus OX=10090 GN=Cyb5r1	Q9DB73;Q9DB73-2	NADH-cytochrome b5 reductase 1	Cyb5r1	2205.88	4352.15	9109.78	5862.54	4818.25	9483.07	10711	18333.1	10881.4	11171.9	15496.5	4923.13		6	6	40
sp|Q9DCN2-2|NB5R3_MOUSE Isoform 2 of NADH-cytochrome b5 reductase 3 OS=Mus musculus OX=10090 GN=Cyb5r3;sp|Q9DCN2|NB5R3_MOUSE NADH-cytochrome b5 reductase 3 OS=Mus musculus OX=10090 GN=Cyb5r3 PE=1 SV=3	Q9DCN2-2;Q9DCN2	NADH-cytochrome b5 reductase 3;NADH-cytochrome b5 reductase 3 membrane-bound form;NADH-cytochrome b5 reductase 3 soluble form	Cyb5r3	93852	132326	171321	155380	328076	263042	162425	332373	196478	313221	237690	132809		17	17	76.3
sp|Q3TDX8|NB5R4_MOUSE Cytochrome b5 reductase 4 OS=Mus musculus OX=10090 GN=Cyb5r4 PE=2 SV=3;sp|Q3TDX8-5|NB5R4_MOUSE Isoform 2 of Cytochrome b5 reductase 4 OS=Mus musculus OX=10090 GN=Cyb5r4	Q3TDX8;Q3TDX8-5	Cytochrome b5 reductase 4	Cyb5r4	4768.81	2165.69	9909.12	4237.78	6376.3	3548.63	8645.22	5556.05	2669.9	6182.8	6672.53	2496.65		8	8	24.2
sp|Q61462-2|CY24A_MOUSE Isoform 2 of Cytochrome b-245 light chain OS=Mus musculus OX=10090 GN=Cyba;sp|Q61462|CY24A_MOUSE Cytochrome b-245 light chain OS=Mus musculus OX=10090 GN=Cyba PE=1 SV=3	Q61462-2;Q61462	Cytochrome b-245 light chain	Cyba	4643.74	28545.6	12349.7	5099.72	9233.13	17256.9	22993.7	53472.3	62023.9	41956.2	99729.9	15108		3	3	23.2
sp|Q9D0M3-2|CY1_MOUSE Isoform 2 of Cytochrome c1, heme protein, mitochondrial OS=Mus musculus OX=10090 GN=Cyc1;sp|Q9D0M3|CY1_MOUSE Cytochrome c1, heme protein, mitochondrial OS=Mus musculus OX=10090 GN=Cyc1 PE=1 SV=1	Q9D0M3-2;Q9D0M3	Cytochrome c1, heme protein, mitochondrial	Cyc1	105983	137323	117931	127171	118295	103690	133202	199606	146553	96418.2	229634	118694		11	11	51.5
sp|P62897|CYC_MOUSE Cytochrome c, somatic OS=Mus musculus OX=10090 GN=Cycs PE=1 SV=2	P62897	Cytochrome c, somatic	Cycs	648661	754949	1.18135e+06	546918	809632	494590	812461	607927	342663	655800	692402	326451		8	8	59
sp|Q7TMB8|CYFP1_MOUSE Cytoplasmic FMR1-interacting protein 1 OS=Mus musculus OX=10090 GN=Cyfip1 PE=1 SV=1;sp|Q7TMB8-2|CYFP1_MOUSE Isoform 2 of Cytoplasmic FMR1-interacting protein 1 OS=Mus musculus OX=10090 GN=Cyfip1	Q7TMB8;Q7TMB8-2	Cytoplasmic FMR1-interacting protein 1	Cyfip1	676.086	963.732	2435.1	352.123	109.553	1365.51	938.35	529.41	421.971	421.825	1561.53	397.618		13	13	31
sp|Q5SQX6|CYFP2_MOUSE Cytoplasmic FMR1-interacting protein 2 OS=Mus musculus OX=10090 GN=Cyfip2 PE=1 SV=2	Q5SQX6	Cytoplasmic FMR1-interacting protein 2	Cyfip2	82154.3	80617.4	103700	67913.6	101712	82670.7	69470.4	93097.7	62456	93180.7	86684.1	28489.4		57	37	50
[truncated: 5,928 more rows]

## Sheet: fold change and P value
			TCR 4 h / Unstimulated		TCR 4 h+PI3Kdi / TCR 4 h		TCR 4 h+MEKi / TCR 4 h
[truncated: 7,299 more rows]

[truncated: 2 more sheets: Figure 3I, Figure 6H heatmap order]
