# Supplementary material for: Phosphoinositide 3-Kinase p110 Delta Differentially Restrains and Directs Naïve Versus Effector CD8+ T Cell Transcriptional Programs
Source: Front Immunol. 2021 Jun 18;12:691997. doi: 10.3389/fimmu.2021.691997 (PMC8250422; doi:10.3389/fimmu.2021.691997)
Supplement: Supplementary Data Sheet 1 — CD8 naive and TCR activated 24 h ± inhibitor RNAseq data. [file DataSheet_1.zip › Data sheet1/Table 1 .xlsx]

## Sheet: Table S1 +TCR24hvsCD8 Naive
Gene Title	Gene symbol	Fold change +TCR 24 h/CD8 Naïve			Gene Title	Gene symbol	Fold change +TCR 24 h/CD8 Naïve
interferon gamma	Ifng	18842.1			X-linked lymphocyte-regulated 5 pseudogene	Gm11346	0.00166243
zinc finger and BTB domain containing 32	Zbtb32	9137.53			secretogranin V	Scg5	0.00187357
granzyme B	Gzmb	8376.28			chemokine (C-C motif) receptor 9	Ccr9	0.00215726
chemokine (C-C motif) ligand 3	Ccl3	3168.14			cyclic nucleotide gated channel alpha 1	Cnga1	0.00229108
chemokine (C motif) ligand 1	Xcl1	1759.02			CD7 antigen	Cd7	0.00245775
leukemia inhibitory factor	Lif	1630.35			BAI1-associated protein 3	Baiap3	0.00252994
cellular retinoic acid binding protein II	Crabp2	1548.57			hydroxysteroid 11-beta dehydrogenase 1	Hsd11b1	0.00266028
tumor necrosis factor receptor superfamily, member 8	Tnfrsf8	1382.87			Kruppel-like factor 2 (lung)	Klf2	0.00290657
ubiquitin-conjugating enzyme E2C	Ube2c	1273.64			G0/G1 switch gene 2	G0s2	0.0040808
basic leucine zipper transcription factor, ATF-like 3	Batf3	1258.38			adenosine monophosphate deaminase 1	Ampd1	0.00469644
minichromosome maintenance 10 replication initiation factor	Mcm10	1256.97			solute carrier family 16 (monocarboxylic acid transporters), member 5	Slc16a5	0.00524237
cDNA sequence BC030867	BC030867	1227.77			integrin alpha E, epithelial-associated	Itgae	0.00545036
PDZ binding kinase	Pbk	1158.86			NA	Pydc3	0.00571517
activating transcription factor 3	Atf3	1098.86			potassium voltage-gated channel, shaker-related subfamily, member 2	Kcna2	0.00578253
NIMA (never in mitosis gene a)-related expressed kinase 6	Nek6	1077.46			gamma-glutamyltransferase 1	Ggt1	0.00603355
BUB1, mitotic checkpoint serine/threonine kinase	Bub1	1064.66			RIKEN cDNA D930028M14 gene	D930028M14Rik	0.00626644
fatty acid desaturase 2	Fads2	952.353			schlafen 5	Slfn5	0.00697493
lymphocyte-activation gene 3	Lag3	939.945			RIKEN cDNA A430088P11 gene	A430088P11Rik	0.00770809
RIKEN cDNA 2810417H13 gene	2810417H13Rik	922.633			ring finger protein 122	Rnf122	0.00784894
extra spindle pole bodies 1, separase	Espl1	863.813			CD1d1 antigen	Cd1d1	0.008627
NA	2610002D18Rik	827			lipocalin 4	Lcn4	0.00876807
interleukin 2 receptor, alpha chain	Il2ra	818.829			T-box 6	Tbx6	0.00882185
cyclin A2	Ccna2	799.047			NA	6330512M04Rik	0.00887918
Na+/K+ transporting ATPase interacting 1	Nkain1	718.312			NA	Pydc4	0.00893579
branched chain aminotransferase 1, cytosolic	Bcat1	703.583			beta-site APP cleaving enzyme 1	Bace1	0.00936952
acyl-CoA synthetase long-chain family member 6	Acsl6	693.275			CD163 molecule-like 1	Cd163l1	0.00941993
kinesin family member 18B	Kif18b	682.786			LY6/PLAUR domain containing 6B	Lypd6b	0.00970286
sema domain, immunoglobulin domain (Ig), transmembrane domain (TM) and short cytoplasmic domain, (semaphorin) 4C	Sema4c	661.101			SPO11 meiotic protein covalently bound to DSB	Spo11	0.00977726
E2F transcription factor 8	E2f8	654.495			interferon activated gene 203	Ifi203	0.0100181
NIMA (never in mitosis gene a)-related expressed kinase 2	Nek2	645.486			NA	Gm14446	0.0101394
Ttk protein kinase	Ttk	638.602			Fc receptor, IgG, alpha chain transporter	Fcgrt	0.0103075
carbohydrate sulfotransferase 2	Chst2	603.167			copine IV	Cpne4	0.0107074
hyaluronan mediated motility receptor (RHAMM)	Hmmr	591.057			potassium voltage-gated channel, subfamily H (eag-related), member 3	Kcnh3	0.0107872
denticleless E3 ubiquitin protein ligase	Dtl	570.482			NA	BC094916	0.0111806
regulator of G-protein signaling 16	Rgs16	558.836			NA	Dnahc8	0.0113938
Shc SH2-domain binding protein 1	Shcbp1	549.075			t-complex 11 (mouse) like 2	Tcp11l2	0.0115731
establishment of sister chromatid cohesion N-acetyltransferase 2	Esco2	537.842			gamma-glutamyltransferase 5	Ggt5	0.0118788
sema domain, immunoglobulin domain (Ig), and GPI membrane anchor, (semaphorin) 7A	Sema7a	499.188			sex comb on midleg-like 4 (Drosophila)	Scml4	0.0120186
TNFAIP3 interacting protein 3	Tnip3	495.99			predicted gene 10640	Gm10640	0.0124405
origin recognition complex, subunit 1	Orc1	484.467			a disintegrin and metallopeptidase domain 6B	Adam6b	0.0124545
centromere protein F	Cenpf	481.826			deoxynucleotidyltransferase, terminal	Dntt	0.0126637
NA	2010317E24Rik	476.424			transmembrane protein 71	Tmem71	0.0129298
NA	BC048355	465.562			NA	AI646023	0.0131502
interleukin 21	Il21	451.92			receptor transporter protein 4	Rtp4	0.0131681
antigen identified by monoclonal antibody Ki 67	Mki67	448.46			Max dimerization protein 4	Mxd4	0.013385
aurora kinase B	Aurkb	448.426			phosphoinositide-3-kinase interacting protein 1	Pik3ip1	0.0135128
kinesin family member 14	Kif14	431.559			armadillo repeat containing 3	Armc3	0.0140171
tubulin, beta 6 class V	Tubb6	419.306			estrogen receptor 1 (alpha)	Esr1	0.0140243
leucine rich repeat protein 1	Lrr1	417.019			secretory leukocyte peptidase inhibitor	Slpi	0.0144188
basic helix-loop-helix family, member e40	Bhlhe40	407.391			NA	2410066E13Rik	0.014551
interleukin 3	Il3	404.587			RAB37, member RAS oncogene family	Rab37	0.0146311
tetratricopeptide repeat domain 39C	Ttc39c	394.926			POU domain, class 6, transcription factor 1	Pou6f1	0.0148485
cyclin-dependent kinase inhibitor 1A (P21)	Cdkn1a	383.645			yippee-like 3 (Drosophila)	Ypel3	0.01491
glutaminase 2 (liver, mitochondrial)	Gls2	381.991			sphingosine-1-phosphate receptor 1	S1pr1	0.015377
RAB34, member RAS oncogene family	Rab34	381.748			DEAD (Asp-Glu-Ala-Asp) box polypeptide 60	Ddx60	0.0155873
cytotoxic T-lymphocyte-associated protein 4	Ctla4	380.292			leucine rich repeat containing 23	Lrrc23	0.0155955
kinesin family member 2C	Kif2c	367.57			MX dynamin-like GTPase 1	Mx1	0.0158126
thymidine kinase 1	Tk1	345.691			sterile alpha motif domain containing 9-like	Samd9l	0.0159852
hexokinase 2	Hk2	331.396			myeloid nuclear differentiation antigen like	Mndal	0.0161265
chemokine (C-C motif) ligand 4	Ccl4	331.257			TMF1-regulated nuclear protein 1	Trnp1	0.0162469
adenylate kinase 4	Ak4	325.945			nucleotide-binding oligomerization domain containing 1	Nod1	0.0163179
asparagine synthetase	Asns	323.894			nucleotide-binding oligomerization domain containing 2	Nod2	0.0166323
kinesin family member 4	Kif4	318.657			NA	Gpr133	0.0167472
UDP-N-acetyl-alpha-D-galactosamine:polypeptide N-acetylgalactosaminyltransferase 3	Galnt3	317.52			NA	2010002M12Rik	0.0173104
cyclin-dependent kinase 1	Cdk1	315.969			NA	Pyhin1	0.0175102
Rho GDP dissociation inhibitor (GDI) gamma	Arhgdig	313.502			Rap guanine nucleotide exchange factor (GEF) 4	Rapgef4	0.0175171
spindle and kinetochore associated complex subunit 1	Ska1	308.04			DAZ interacting protein 1	Dzip1	0.0175756
trophinin associated protein	Troap	304.857			ubiquitin-like modifier activating enzyme 7	Uba7	0.0178806
fos-like antigen 1	Fosl1	299.79			collagen, type VI, alpha 4	Col6a4	0.0178956
IQ motif containing GTPase activating protein 3	Iqgap3	287.323			histocompatibility 2, O region beta locus	H2-Ob	0.0180623
stimulated by retinoic acid gene 6	Stra6	283.704			toll-like receptor 12	Tlr12	0.018231
spire homolog 1 (Drosophila)	Spire1	280.864			cDNA sequence BC147527	BC147527	0.018904
neuronal calcium sensor 1	Ncs1	280.291			NA	Gpr114	0.0189259
cell division cycle 6	Cdc6	268.524			RIKEN cDNA 5830411N06 gene	5830411N06Rik	0.0190253
ribonucleotide reductase M2	Rrm2	268.417			lipopolysaccharide binding protein	Lbp	0.0191668
non-SMC condensin I complex, subunit G	Ncapg	263.582			vomeronasal 2, receptor 96	Vmn2r96	0.0198598
zinc finger E-box binding homeobox 2	Zeb2	262.928			cytidine monophosphate (UMP-CMP) kinase 2, mitochondrial	Cmpk2	0.0201461
metallothionein 1	Mt1	262.17			RIKEN cDNA E130215H24 gene	E130215H24Rik	0.0202636
interleukin 1 receptor-like 1	Il1rl1	256.655			predicted gene 11201	Gm11201	0.0203973
interferon regulatory factor 8	Irf8	255.503			apolipoprotein L 7e	Apol7e	0.0204513
NA	Gp49a	253.855			EYA transcriptional coactivator and phosphatase 2	Eya2	0.0206214
TPX2, microtubule-associated	Tpx2	238.799			NA	2310042D19Rik	0.0212118
NUF2, NDC80 kinetochore complex component	Nuf2	231.191			protease, serine 30	Prss30	0.021447
cystathionase (cystathionine gamma-lyase)	Cth	227.237			serum/glucocorticoid regulated kinase 1	Sgk1	0.0215383
interleukin 2	Il2	224.411			predicted gene 4814	Gm4814	0.0217762
baculoviral IAP repeat-containing 5	Birc5	220.506			CD101 antigen	Cd101	0.0218079
myelin protein zero-like 2	Mpzl2	217.808			transformation related protein 53 inducible nuclear protein 1	Trp53inp1	0.0218155
DEP domain containing 1a	Depdc1a	217.786			cDNA sequence BC051537	BC051537	0.021871
NA	F630043A04Rik	214.046			sema domain, immunoglobulin domain (Ig), transmembrane domain (TM) and short cytoplasmic domain, (semaphorin) 4A	Sema4a	0.0219263
doublecortin-like kinase 1	Dclk1	212.835			collagen, type XXIII, alpha 1	Col23a1	0.0219509
cell division cycle 25C	Cdc25c	206.765			interleukin 6 receptor, alpha	Il6ra	0.0220244
protein disulfide isomerase associated 5	Pdia5	205.703			peptidoglycan recognition protein 2	Pglyrp2	0.0225567
interferon regulatory factor 4	Irf4	198.201			NA	5830416P10Rik	0.0239489
maternal embryonic leucine zipper kinase	Melk	198.104			carcinoembryonic antigen-related cell adhesion molecule 16	Ceacam16	0.0241222
UDP-Gal:betaGlcNAc beta 1,4- galactosyltransferase, polypeptide 2	B4galt2	191.125			DEAD (Asp-Glu-Ala-Asp) box polypeptide 58	Ddx58	0.0242258
kinesin family member 11	Kif11	190.76			GATA binding protein 3	Gata3	0.0247604
kinesin family member 15	Kif15	189.41			neuron specific gene family member 2	Nsg2	0.0247955
CDC42 binding protein kinase beta	Cdc42bpb	187.621			pyridine nucleotide-disulphide oxidoreductase domain 2	Pyroxd2	0.0250965
asp (abnormal spindle)-like, microcephaly associated (Drosophila)	Aspm	182.604			RIKEN cDNA 9930111J21 gene 1	9930111J21Rik1	0.0251159
metallothionein 2	Mt2	177.996			interferon regulatory factor 7	Irf7	0.0252522
cyclin E2	Ccne2	177.488			cytochrome P450, family 2, subfamily s, polypeptide 1	Cyp2s1	0.0254095
PERP, TP53 apoptosis effector	Perp	177.417			myosin IIIB	Myo3b	0.0254906
sperm associated antigen 5	Spag5	177.34			solute carrier family 14 (urea transporter), member 1	Slc14a1	0.0255419
RIKEN cDNA D630045J12 gene	D630045J12Rik	176.189			RIKEN cDNA 1810034E14 gene	1810034E14Rik	0.0258803
BUB1B, mitotic checkpoint serine/threonine kinase	Bub1b	175.948			predicted gene 14085	Gm14085	0.0258857
interleukin 10	Il10	173.53			hematopoietic prostaglandin D synthase	Hpgds	0.026027
selectin, platelet	Selp	172.704			neurotrophic tyrosine kinase, receptor, type 3	Ntrk3	0.0260712
protein tyrosine phosphatase, non-receptor type 5	Ptpn5	171.328			sphingomyelin phosphodiesterase, acid-like 3A	Smpdl3a	0.0261784
nucleolar and spindle associated protein 1	Nusap1	169.626			potassium inwardly-rectifying channel, subfamily J, member 16	Kcnj16	0.0263844
CDK5 and Abl enzyme substrate 1	Cables1	168.998			integrin beta 3	Itgb3	0.0269834
activated leukocyte cell adhesion molecule	Alcam	167.639			RAB19, member RAS oncogene family	Rab19	0.0270167
coagulation factor III	F3	164.167			ATP-binding cassette, sub-family G (WHITE), member 3	Abcg3	0.0270365
cyclin B1	Ccnb1	162.57			WD40 repeat domain 95	Wdr95	0.0271368
G protein-coupled receptor 25	Gpr25	159.273			tripartite motif-containing 12A	Trim12a	0.0271432
histone cluster 1, H3c	Hist1h3c	159.065			killer cell lectin-like receptor, subfamily D, member 1	Klrd1	0.0271805
glycine amidinotransferase (L-arginine:glycine amidinotransferase)	Gatm	156.397			glutamate receptor, ionotropic, AMPA3 (alpha 3)	Gria3	0.0273203
nei like 3 (E. coli)	Neil3	153.201			RAS, guanyl releasing protein 2	Rasgrp2	0.0275226
topoisomerase (DNA) II alpha	Top2a	152.01			sortilin-related VPS10 domain containing receptor 2	Sorcs2	0.0276398
centrin 4	Cetn4	148.507			NEDD4 binding protein 2-like 1	N4bp2l1	0.0276497
lectin, galactose binding, soluble 3	Lgals3	146.985			ADP-ribosyltransferase 4	Art4	0.0276976
adenosine deaminase, RNA-specific, B1	Adarb1	140.186			predicted gene 572	Gm572	0.0279716
musashi RNA-binding protein 1	Msi1	138.895			predicted gene, 19705	Gm19705	0.0280961
shugoshin-like 1 (S. pombe)	Sgol1	138.429			zinc finger protein 945	Zfp945	0.0281439
dystrophia myotonica-containing WD repeat motif	Dmwd	138.263			2'-5' oligoadenylate synthetase 2	Oas2	0.0286871
major facilitator superfamily domain containing 2A	Mfsd2a	138.177			NA	Dnahc11	0.0288683
interleukin 23 receptor	Il23r	136.665			cDNA sequence AB124611	AB124611	0.0289132
dendrin	Ddn	135.537			CD1d2 antigen	Cd1d2	0.0291364
family with sequence similarity 64, member A	Fam64a	133.439			solute carrier family 6 (neurotransmitter transporter), member 19	Slc6a19	0.0291497
alkaline phosphatase, liver/bone/kidney	Alpl	132.635			cyclic AMP-regulated phosphoprotein, 21	Arpp21	0.0291905
carboxypeptidase D	Cpd	132.079			cytochrome P450, family 2, subfamily d, polypeptide 22	Cyp2d22	0.0292637
RAD54 like (S. cerevisiae)	Rad54l	128.212			RIKEN cDNA A430078G23 gene	A430078G23Rik	0.0295498
fidgetin-like 1	Fignl1	127.74			rho/rac guanine nucleotide exchange factor (GEF) 18	Arhgef18	0.0298645
DNA replication helicase/nuclease 2	Dna2	125.133			glutaminyl-peptide cyclotransferase (glutaminyl cyclase)	Qpct	0.0299381
E2F transcription factor 7	E2f7	124.514			megakaryocyte-associated tyrosine kinase	Matk	0.0302094
Scl/Tal1 interrupting locus	Stil	121.477			RIKEN cDNA 4930481A15 gene	4930481A15Rik	0.0307245
chemokine (C-C motif) ligand 9	Ccl9	120.959			3-hydroxyanthranilate 3,4-dioxygenase	Haao	0.0311842
NA	Rad51l1	118.118			kinesin family member C2	Kifc2	0.0312935
exonuclease 1	Exo1	116.878			septin 4	Sept4	0.0313585
Opa interacting protein 5	Oip5	113.948			potassium voltage gated channel, Shaw-related subfamily, member 1	Kcnc1	0.0317279
centromere protein M	Cenpm	113.879			schlafen 1	Slfn1	0.0317547
lipase, endothelial	Lipg	113.793			RIKEN cDNA 2010016I18 gene	2010016I18Rik	0.0320009
interleukin 24	Il24	111.14			ADP-ribosyltransferase 2b	Art2b	0.0322758
NA	Mtap1b	107.014			calcium channel, voltage-dependent, alpha 2/delta subunit 4	Cacna2d4	0.0322782
SPC24, NDC80 kinetochore complex component, homolog (S. cerevisiae)	Spc24	106.345			2'-5' oligoadenylate synthetase 1B	Oas1b	0.0324793
tumor necrosis factor receptor superfamily, member 9	Tnfrsf9	106.09			RIKEN cDNA 4930426L09 gene	4930426L09Rik	0.0325566
ChaC, cation transport regulator 1	Chac1	106.039			interferon-induced protein with tetratricopeptide repeats 1	Ifit1	0.0329339
cytoskeleton associated protein 2-like	Ckap2l	105.661			NA	2610019F03Rik	0.0332901
naked cuticle 2 homolog (Drosophila)	Nkd2	104.45			alcohol dehydrogenase 1 (class I)	Adh1	0.0333395
thyroid hormone receptor interactor 13	Trip13	101.724			glutamate receptor, metabotropic 6	Grm6	0.0334362
cell division cycle associated 5	Cdca5	101.11			NA	Fam158a	0.0337626
potassium channel, subfamily K, member 5	Kcnk5	100.975			receptor (calcitonin) activity modifying protein 1	Ramp1	0.0338028
plexin B2	Plxnb2	99.5995			chemokine (C-X-C motif) receptor 4	Cxcr4	0.033842
wingless-type MMTV integration site family, member 10B	Wnt10b	99.0353			CSA-conditional, T cell activation-dependent protein	Cstad	0.033979
tissue inhibitor of metalloproteinase 1	Timp1	98.7202			methyltransferase like 7A1	Mettl7a1	0.0340616
RAD51 associated protein 1	Rad51ap1	98.2694			mistral long non-coding RNA	Mira	0.0341001
beta-1,4-N-acetyl-galactosaminyl transferase 4	B4galnt4	97.6741			EPS8-like 1	Eps8l1	0.0341324
RAD51 recombinase	Rad51	97.6506			lymphotoxin B	Ltb	0.0343646
CaM kinase-like vesicle-associated	Camkv	97.1268			meningioma 1	Mn1	0.0343783
chemokine (C-C motif) receptor 5	Ccr5	97.1058			NA	Bai2	0.0344091
receptor-like tyrosine kinase	Ryk	96.488			predicted gene 6904	Gm6904	0.0344289
myelin protein zero-like 1	Mpzl1	96.1152			family with sequence similarity 26, member F	Fam26f	0.0346971
protein regulator of cytokinesis 1	Prc1	95.684			RIKEN cDNA 5830428M24 gene	5830428M24Rik	0.0351292
gap junction protein, alpha 1	Gja1	93.5428			apolipoprotein B mRNA editing enzyme, catalytic polypeptide 1	Apobec1	0.0353198
centrosomal protein 55	Cep55	93.4029			GTPase, very large interferon inducible 1 pseudogene	Gm4759	0.0356577
Max dimerization protein 3	Mxd3	90.4771			NA	LOC319574	0.0356929
4-hydroxyphenylpyruvate dioxygenase-like	Hpdl	90.0511			RIKEN cDNA A930005H10 gene	A930005H10Rik	0.0357434
phospholipid scramblase 1	Plscr1	88.683			ADP-ribosylation factor-like 5C	Arl5c	0.0358341
RAD54 homolog B (S. cerevisiae)	Rad54b	87.4478			calcium binding and coiled coil domain 1	Calcoco1	0.0358568
frizzled class receptor 9	Fzd9	85.9794			lipoma HMGIC fusion partner-like 3	Lhfpl3	0.0360128
family with sequence similarity 132, member B	Fam132b	85.9638			matrix metallopeptidase 15	Mmp15	0.0360149
centromere protein E	Cenpe	84.6795			WSC domain containing 2	Wscd2	0.0363169
prokineticin receptor 1	Prokr1	84.59			solute carrier family 25, member 45	Slc25a45	0.0364213
cell division cycle associated 8	Cdca8	83.776			ADP-ribosylation factor-like 4C	Arl4c	0.0364274
checkpoint kinase 1	Chek1	83.1004			MRV integration site 1	Mrvi1	0.0367567
serine (or cysteine) peptidase inhibitor, clade E, member 1	Serpine1	82.566			RIKEN cDNA 1810006J02 gene	1810006J02Rik	0.0368954
cystathionine beta-synthase	Cbs	82.5183			neuralized E3 ubiquitin protein ligase 3	Neurl3	0.0372965
vascular endothelial growth factor A	Vegfa	81.8434			expressed sequence AW011738	AW011738	0.0375024
preproenkephalin	Penk	80.9918			synaptotagmin-like 2	Sytl2	0.037574
PIF1 5'-to-3' DNA helicase	Pif1	80.9687			CD55 molecule, decay accelerating factor for complement	Cd55	0.0379199
allograft inflammatory factor 1-like	Aif1l	80.8659			solute carrier family 46, member 3	Slc46a3	0.0379575
family with sequence similarity 20, member A	Fam20a	80.5215			solute carrier family 27 (fatty acid transporter), member 6	Slc27a6	0.0380005
ribonuclease P/MRP 25 subunit	Rpp25	80.2299			predicted gene, 16702	Gm16702	0.038949
solute carrier family 35, member D3	Slc35d3	79.3108			FRY microtubule binding protein	Fry	0.0389856
dual-specificity tyrosine-(Y)-phosphorylation regulated kinase 3	Dyrk3	79.0181			endothelial PAS domain protein 1	Epas1	0.039096
dedicator of cyto-kinesis 3	Dock3	78.989			guanylate-binding protein 8	Gbp8	0.0392095
cholinergic receptor, muscarinic 4	Chrm4	77.919			lysophosphatidic acid receptor 6	Lpar6	0.0393069
NA	5730590G19Rik	77.8873			TSC22 domain family, member 3	Tsc22d3	0.0394356
solute carrier family 6 (neurotransmitter transporter, glycine), member 9	Slc6a9	77.5536			2'-5' oligoadenylate synthetase-like 1	Oasl1	0.0397957
WNK lysine deficient protein kinase 2	Wnk2	76.5952			CD200 receptor 4	Cd200r4	0.0400009
NA	B230120H23Rik	76.3312			cytidine monophospho-N-acetylneuraminic acid hydroxylase	Cmah	0.0400609
PAS domain containing serine/threonine kinase	Pask	75.7742			zinc finger protein 467	Zfp467	0.0401179
NA	Lilrb4	75.5528			calpain 3	Capn3	0.0407457
podocalyxin-like	Podxl	74.2046			Nfat activating molecule with ITAM motif 1	Nfam1	0.0408281
LanC lantibiotic synthetase component C-like 3 (bacterial)	Lancl3	73.9563			ORAI calcium release-activated calcium modulator 2	Orai2	0.0409566
NA	Nhedc2	73.5614			flavin containing monooxygenase 5	Fmo5	0.0413262
GINS complex subunit 2 (Psf2 homolog)	Gins2	73.3112			epithelial stromal interaction 1 (breast)	Epsti1	0.0413583
claspin	Clspn	72.2525			zinc finger, CCHC domain containing 12	Zcchc12	0.041512
NA	Fam54a	71.7881			2'-5' oligoadenylate synthetase-like 2	Oasl2	0.041649
testis expressed gene 15	Tex15	71.7276			mitochondrial tumor suppressor 1	Mtus1	0.0419321
myeloblastosis oncogene-like 2	Mybl2	71.1827			activin A receptor, type II-like 1	Acvrl1	0.0423984
chromatin assembly factor 1, subunit A (p150)	Chaf1a	71.1009			FBJ osteosarcoma oncogene	Fos	0.0425507
coiled-coil domain containing 24	Ccdc24	70.0578			radical S-adenosyl methionine domain containing 2	Rsad2	0.0426097
tetratricopeptide repeat domain 26	Ttc26	69.3848			histone cluster 3, H2ba	Hist3h2ba	0.0428916
meiotic nuclear divisions 1	Mnd1	68.9855			zinc finger protein 831	Zfp831	0.0429146
NA	Casc5	68.7811			RIKEN cDNA 1810062O18 gene	1810062O18Rik	0.042995
pleckstrin	Plek	68.759			X-linked Kx blood group related, X-linked	Xkrx	0.0432906
annexin A3	Anxa3	68.2862			CD72 antigen	Cd72	0.0432985
interleukin 22	Il22	67.7884			family with sequence similarity 65, member B	Fam65b	0.0433023
MyoD family inhibitor domain containing	Mdfic	67.5779			calcium/calmodulin-dependent protein kinase II, beta	Camk2b	0.0438399
cell division cycle 45	Cdc45	67.4236			tet methylcytosine dioxygenase 1	Tet1	0.0443385
pleiomorphic adenoma gene-like 1	Plagl1	66.9517			transcobalamin 2	Tcn2	0.0443763
sema domain, immunoglobulin domain (Ig), short basic domain, secreted, (semaphorin) 3B	Sema3b	66.2572			RIKEN cDNA 4930486L24 gene	4930486L24Rik	0.044401
chemokine (C-C motif) ligand 22	Ccl22	65.9234			FYN binding protein	Fyb	0.0444937
T-box 21	Tbx21	65.8568			zinc finger and SCAN domain containing 2	Zscan2	0.0448327
family with sequence similarity 83, member D	Fam83d	65.688			myosin IF	Myo1f	0.0449206
ankyrin repeat and LEM domain containing 1	Ankle1	65.634			platelet/endothelial cell adhesion molecule 1	Pecam1	0.0450524
feline sarcoma oncogene	Fes	65.4007			toll-like receptor 1	Tlr1	0.0451214
SH2B adaptor protein 2	Sh2b2	65.1405			diacylglycerol kinase, alpha	Dgka	0.0451823
growth arrest-specific 2 like 3	Gas2l3	64.5679			interleukin 16	Il16	0.0452405
histone cluster 1, H2bj	Hist1h2bj	64.2233			NA	1700026J04Rik	0.0452983
non-SMC condensin II complex, subunit G2	Ncapg2	64.1179			icos ligand	Icosl	0.0454553
laminin, gamma 1	Lamc1	63.7999			adenosine monophosphate deaminase 3	Ampd3	0.0454984
kinesin family member 20A	Kif20a	63.707			stereocilin	Strc	0.0456934
interferon induced transmembrane protein 2	Ifitm2	63.1602			tissue inhibitor of metalloproteinase 2	Timp2	0.0457076
CD80 antigen	Cd80	62.0476			predicted gene, 17455	Gm17455	0.0457284
anillin, actin binding protein	Anln	61.5629			killer cell lectin-like receptor subfamily B member 1F	Klrb1f	0.0457955
tumor necrosis factor (ligand) superfamily, member 4	Tnfsf4	61.3254			predicted gene 15708	Gm15708	0.0459898
interleukin-1 receptor-associated kinase 1 binding protein 1	Irak1bp1	59.934			expressed sequence AI847159	AI847159	0.0464938
nuclear receptor subfamily 4, group A, member 2	Nr4a2	59.7154			PDZ and LIM domain 4	Pdlim4	0.0465622
saccharopine dehydrogenase (putative)	Sccpdh	59.5863			tumor necrosis factor receptor superfamily, member 26	Tnfrsf26	0.0469648
centromere protein K	Cenpk	59.2524			solute carrier family 15 (H+/peptide transporter), member 2	Slc15a2	0.0470375
suppressor of cytokine signaling 2	Socs2	59.1762			RIKEN cDNA 5830432E09 gene	5830432E09Rik	0.0475209
adenosine A2b receptor	Adora2b	59.0591			RIKEN cDNA 2510009E07 gene	2510009E07Rik	0.0475319
nestin	Nes	57.8556			epoxide hydrolase 1, microsomal	Ephx1	0.0475633
NA	9830001H06Rik	57.7256			toll-like receptor 6	Tlr6	0.0476073
heparin-binding EGF-like growth factor	Hbegf	57.5894			heat shock protein 1B	Hspa1b	0.0477912
TBK1 binding protein 1	Tbkbp1	57.5872			tectonin beta-propeller repeat containing 1	Tecpr1	0.0479432
fucosyltransferase 4	Fut4	57.1812			MX dynamin-like GTPase 2	Mx2	0.0480499
cyclin F	Ccnf	57.1223			tripartite motif-containing 34A	Trim34a	0.0481979
polo-like kinase 1	Plk1	57.1126			integrin beta 7	Itgb7	0.0482581
fatty acid binding protein 5, epidermal	Fabp5	57.1093			BCL2 modifying factor	Bmf	0.0485114
multiple EGF-like-domains 8	Megf8	57.0302			XIAP associated factor 1	Xaf1	0.0485267
D4, zinc and double PHD fingers family 1	Dpf1	56.7113			zinc finger and BTB domain containing 4	Zbtb4	0.0487886
centromere protein I	Cenpi	56.6188			hematopoietic cell signal transducer	Hcst	0.0492601
undifferentiated embryonic cell transcription factor 1	Utf1	56.2584			limb-bud and heart	Lbh	0.0493184
solute carrier family 4, sodium bicarbonate transporter-like, member 11	Slc4a11	56.031			microsomal glutathione S-transferase 2	Mgst2	0.0495836
LON peptidase N-terminal domain and ring finger 3	Lonrf3	55.9943			myosin XVIIIb	Myo18b	0.0495962
transmembrane and coiled-coil domains 2	Tmcc2	55.453			neuropilin 2	Nrp2	0.0496452
microtubule associated serine/threonine kinase-like	Mastl	54.6302			interferon-induced protein with tetratricopeptide repeats 3	Ifit3	0.0498551
cyclin B2	Ccnb2	54.4949			RAS p21 protein activator 3	Rasa3	0.0498947
proline rich 11	Prr11	54.1357			PHD finger protein 1	Phf1	0.050033
NA	D10Bwg1379e	54.0063			gamma-aminobutyric acid (GABA) C receptor, subunit rho 2	Gabrr2	0.0501388
killer cell lectin-like receptor subfamily C, member 1	Klrc1	53.6612			histocompatibility 2, O region alpha locus	H2-Oa	0.0504779
Bardet-Biedl syndrome 5 (human)	Bbs5	53.3605			Sep (O-phosphoserine) tRNA:Sec (selenocysteine) tRNA synthase	Sepp1	0.0505704
MIS18 binding protein 1	Mis18bp1	53.3126			actin-binding LIM protein 2	Ablim2	0.0508088
RIKEN cDNA 9430020K01 gene	9430020K01Rik	53.2558			DENN/MADD domain containing 1C	Dennd1c	0.0508263
coiled-coil domain containing 57	Ccdc57	53.1369			kinase suppressor of ras 2	Ksr2	0.0508417
solute carrier family 16 (monocarboxylic acid transporters), member 3	Slc16a3	52.463			high mobility group box transcription factor 1	Hbp1	0.0514087
NA	Ppap2a	52.2853			predicted gene 12216	Gm12216	0.0518037
latent transforming growth factor beta binding protein 4	Ltbp4	52.1032			lipoma HMGIC fusion partner-like 1	Lhfpl1	0.0519014
Epstein-Barr virus induced gene 3	Ebi3	51.5441			zinc finger and BTB domain containing 20	Zbtb20	0.0519938
NA	Pvrl1	51.0965			mucolipin 3	Mcoln3	0.0526668
myeloid leukemia factor 1	Mlf1	50.7313			apolipoprotein B mRNA editing enzyme, catalytic polypeptide 2	Apobec2	0.0527332
N-acetylated alpha-linked acidic dipeptidase-like 1	Naaladl1	50.5044			troponin T3, skeletal, fast	Tnnt3	0.0527416
T cell immunoglobulin and mucin domain containing 2	Timd2	50.3042			phytanoyl-CoA dioxygenase domain containing 1	Phyhd1	0.0529365
family with sequence similarity 129, member B	Fam129b	50.2772			adrenergic receptor, beta 2	Adrb2	0.0530983
fatty acid desaturase 3	Fads3	50.1686			histocompatibility (minor) HA-1	Hmha1	0.0534978
WD repeat domain 31	Wdr31	50.0248			acid phosphatase 5, tartrate resistant	Acp5	0.0536419
SPC25, NDC80 kinetochore complex component, homolog (S. cerevisiae)	Spc25	49.8956			protein tyrosine phosphatase, receptor type, E	Ptpre	0.0536726
retinoic acid induced 14	Rai14	49.8574			integrin alpha M	Itgam	0.0537694
Fas ligand (TNF superfamily, member 6)	Fasl	49.5343			GLI pathogenesis-related 1 (glioma)	Glipr1	0.0538683
B-box and SPRY domain containing	Bspry	49.1193			janus kinase and microtubule interacting protein 1	Jakmip1	0.0540246
receptor accessory protein 1	Reep1	49.0133			transmembrane protein 108	Tmem108	0.0541786
neuropeptide W	Npw	48.7716			U11 small nuclear RNA	Rnu11	0.0546652
prion protein	Prnp	48.4435			spectrin repeat containing, nuclear envelope 2	Syne2	0.0548035
NA	4930547N16Rik	47.8704			RIKEN cDNA 2310015A10 gene	2310015A10Rik	0.055011
Rap guanine nucleotide exchange factor (GEF) 5	Rapgef5	47.6019			PTEN induced putative kinase 1	Pink1	0.0551117
cytokine inducible SH2-containing protein	Cish	47.3736			transforming growth factor beta 1 induced transcript 1	Tgfb1i1	0.0551845
ets variant 4	Etv4	47.2629			sorting nexin 32	Snx32	0.0558647
proline rich 5 (renal)	Prr5	47.0956			Williams Beuren syndrome chromosome region 27 (human)	Wbscr27	0.0558956
dystrophin related protein 2	Drp2	46.9485			coiled-coil domain containing 162	Ccdc162	0.0559154
synaptonemal complex central element protein 2	Syce2	46.443			tetratricopeptide repeat domain 28	Ttc28	0.0559376
Fanconi anemia, complementation group D2	Fancd2	46.1063			RIKEN cDNA 1700056E22 gene	1700056E22Rik	0.0559421
carbonic anhydrase 13	Car13	45.7426			C-type lectin domain family 2, member i	Clec2i	0.0559673
thymidylate synthase	Tyms	45.7348			2'-5' oligoadenylate synthetase 1C	Oas1c	0.0561266
B9 protein domain 1	B9d1	44.9059			carnosine synthase 1	Carns1	0.0564914
SH3 and PX domains 2B	Sh3pxd2b	44.8017			suppression inducing transmembrane adaptor 1	Sit1	0.0566189
SLAM family member 7	Slamf7	44.7792			NA	A930001N09Rik	0.0570148
four jointed box 1 (Drosophila)	Fjx1	44.5346			catsper channel auxiliary subunit gamma 1	Catsperg1	0.0570738
dual specificity phosphatase 4	Dusp4	44.0482			guanylate-binding protein 9	Gbp9	0.0572878
sulfiredoxin 1 homolog (S. cerevisiae)	Srxn1	43.8505			NA	I830012O16Rik	0.0574428
matrilin 2	Matn2	43.785			RAS protein-specific guanine nucleotide-releasing factor 2	Rasgrf2	0.0581033
EGF-like domain 7	Egfl7	42.8033			taste receptor, type 1, member 3	Tas1r3	0.0581693
killer cell lectin-like receptor subfamily K, member 1	Klrk1	42.7798			IZUMO family member 4	Izumo4	0.0582055
testicular cell adhesion molecule 1	Tcam1	42.6649			NLR family, CARD domain containing 3	Nlrc3	0.0587169
ribonuclease P RNA component H1	Rpph1	42.6434			UDP-Gal:betaGlcNAc beta 1,3-galactosyltransferase, polypeptide 5	B3galt5	0.0588604
pleckstrin homology domain containing, family G (with RhoGef domain) member 4	Plekhg4	42.1093			B cell CLL/lymphoma 9-like	Bcl9l	0.0588884
regulator of G-protein signaling 1	Rgs1	41.5428			spectrin repeat containing, nuclear envelope 1	Syne1	0.0589333
receptor accessory protein 6	Reep6	41.348			phosphodiesterase 2A, cGMP-stimulated	Pde2a	0.0592258
CD200 antigen	Cd200	41.2479			NA	Jhdm1d	0.059234
protein tyrosine phosphatase, non-receptor type 3	Ptpn3	41.1817			thromboxane A2 receptor	Tbxa2r	0.0596408
chemokine (C-C motif) receptor 8	Ccr8	40.9115			retinitis pigmentosa GTPase regulator interacting protein 1	Rpgrip1	0.0596495
RIKEN cDNA F730043M19 gene	F730043M19Rik	40.7086			repulsive guidance molecule family member B	Rgmb	0.0596991
histone cluster 1, H2bk	Hist1h2bk	40.4871			ankyrin repeat and MYND domain containing 1	Ankmy1	0.05994
diacylglycerol O-acyltransferase 2	Dgat2	40.4841			Kruppel-like factor 3 (basic)	Klf3	0.0600552
glutamic pyruvate transaminase (alanine aminotransferase) 2	Gpt2	40.1342			acyl-CoA synthetase short-chain family member 1	Acss1	0.0601755
ubiquitin-like, containing PHD and RING finger domains, 1	Uhrf1	39.9879			vasoactive intestinal peptide receptor 1	Vipr1	0.060282
H19, imprinted maternally expressed transcript	H19	39.7812			disrupted in renal carcinoma 2 (human)	Dirc2	0.0603225
rhomboid 5 homolog 1	Rhbdf1	39.487			ribonuclease L (2', 5'-oligoisoadenylate synthetase-dependent)	Rnasel	0.060454
membrane-associated ring finger (C3HC4) 7	March8	39.3935			yippee-like 5 (Drosophila)	Ypel5	0.0606335
junctophilin 4	Jph4	39.3267			apolipoprotein L 10B	Apol10b	0.0608034
PRELI domain containing 2	Prelid2	39.0499			interferon-stimulated protein	Isg20	0.0608115
cell division cycle associated 3	Cdca3	39.0166			lectin, mannose-binding 1 like	Lman1l	0.0614716
spindlin family, member 4	Spin4	38.9526			gelsolin	Gsn	0.0615059
E2F transcription factor 1	E2f1	38.7775			pleckstrin homology domain containing, family A member 6	Plekha6	0.0616808
Dmx-like 2	Dmxl2	38.1428			solute carrier family 4 (anion exchanger), member 4	Slc4a4	0.0617707
NA	Sgol2	38.0521			BCL2 binding component 3	Bbc3	0.0618375
solute carrier family 1 (glutamate/neutral amino acid transporter), member 4	Slc1a4	38.0494			G protein-coupled receptor 34	Gpr34	0.061961
cyclin M1	Cnnm1	37.9666			adaptor-related protein complex 3, mu 2 subunit	Ap3m2	0.0621127
histone cluster 1, H1b	Hist1h1b	37.9277			cathepsin O	Ctso	0.0621754
histone cluster 1, H2ak	Hist1h2ak	37.6962			solute carrier family 9 (sodium/hydrogen exchanger), member 9	Slc9a9	0.0621779
stathmin 1	Stmn1	37.6731			Rho GTPase activating protein 4	Arhgap4	0.0622405
NA	Mtap7d2	37.4685			lectin, galactose binding, soluble 8	Lgals8	0.0624471
family with sequence similarity 169, member A	Fam169a	37.4456			NA	C630004H02Rik	0.0627707
5'-nucleotidase domain containing 2	Nt5dc2	37.1938			transmembrane channel-like gene family 6	Tmc6	0.0630451
mixed lineage kinase domain-like	Mlkl	36.9634			RIKEN cDNA E130102H24 gene	E130102H24Rik	0.0636128
CDC28 protein kinase regulatory subunit 2	Cks2	36.7977			guanylate binding protein 11	Gbp11	0.0636475
leucine rich repeat containing 32	Lrrc32	36.6938			Src-like-adaptor 2	Sla2	0.0639452
citron	Cit	36.1045			histone cluster 2, H2be	Hist2h2be	0.0644881
PTK7 protein tyrosine kinase 7	Ptk7	35.8193			FXYD domain-containing ion transport regulator 7	Fxyd7	0.0646477
purinergic receptor P2Y, G-protein coupled 2	P2ry2	35.764			ecotropic viral integration site 2a	Evi2a	0.0647592
serine (or cysteine) peptidase inhibitor, clade E, member 2	Serpine2	35.7005			poly (ADP-ribose) polymerase family, member 8	Parp8	0.0649957
RAS protein activator like 2	Rasal2	35.6945			CD163 antigen	Cd163	0.0650105
kinetochore associated 1	Kntc1	35.6456			cathepsin E	Ctse	0.0650359
programmed cell death 1	Pdcd1	35.4286			Yip1 domain family, member 2	Yipf2	0.0651634
plastin 1 (I-isoform)	Pls1	35.384			ATP-binding cassette, sub-family G (WHITE), member 1	Abcg1	0.0652607
spire homolog 2 (Drosophila)	Spire2	35.2491			deltex 1, E3 ubiquitin ligase	Dtx1	0.0653344
thyroglobulin	Tg	34.9072			membrane-spanning 4-domains, subfamily A, member 4B	Ms4a4b	0.0657679
centromere protein H	Cenph	34.9028			chemokine (C-X-C motif) receptor 6	Cxcr6	0.0659807
growth factor receptor bound protein 2-associated protein 2	Gab2	34.2187			uncharacterized LOC100503496	LOC100503496	0.0665709
ermin, ERM-like protein	Ermn	34.1676			caspase recruitment domain family, member 6	Card6	0.0670641
helicase, lymphoid specific	Hells	33.9661			NIPA-like domain containing 3	Nipal3	0.0672765
oxysterol binding protein-like 1A	Osbpl1a	33.7044			transmembrane protein 191C	Tmem191c	0.0675794
dual specificity phosphatase 14	Dusp14	33.4378			RIKEN cDNA A630033H20 gene	A630033H20Rik	0.0679201
EH-domain containing 2	Ehd2	33.3839			protease, serine 12 neurotrypsin (motopsin)	Prss12	0.068567
monoamine oxidase A	Maoa	33.3759			glia maturation factor, gamma	Gmfg	0.0686649
protein disulfide isomerase associated 2	Pdia2	33.3147			tetraspanin 32	Tspan32	0.0688898
leucine rich repeat containing 49	Lrrc49	33.1927			predicted gene 5547	Gm5547	0.0689405
growth arrest and DNA-damage-inducible 45 gamma	Gadd45g	33.1878			RIKEN cDNA 9930012K11 gene	9930012K11Rik	0.0692729
zwilch kinetochore protein	Zwilch	33.0201			cannabinoid receptor 2 (macrophage)	Cnr2	0.0693509
hypermethylated in cancer 1	Hic1	32.8197			utrophin	Utrn	0.0699861
solute carrier family 43, member 3	Slc43a3	32.7111			NA	Gm10345	0.0703008
low density lipoprotein receptor-related protein 1	Lrp1	32.6739			carbonic anhydrase 2	Car2	0.0704584
zinc finger, DHHC domain containing 2	Zdhhc2	32.6667			peptidoglycan recognition protein 1	Pglyrp1	0.0708224
predicted gene 14005	Gm14005	32.5413			doublecortin domain containing 2b	Dcdc2b	0.0709387
interleukin 12 receptor, beta 2	Il12rb2	32.5367			nicotinamide nucleotide adenylyltransferase 2	Nmnat2	0.0709914
NA	Ccdc99	32.4654			interleukin 17 receptor B	Il17rb	0.0715143
breast cancer 1, early onset	Brca1	32.3535			TXK tyrosine kinase	Txk	0.0715849
receptor (calcitonin) activity modifying protein 2	Ramp2	32.3419			NA	LOC622070	0.0716949
Rho GTPase activating protein 32	Arhgap32	32.2247			ArfGAP with RhoGAP domain, ankyrin repeat and PH domain 3	Arap3	0.0717848
CDC28 protein kinase 1b	Cks1b	31.7864			SH2 domain containing 3C	Sh2d3c	0.0721194
killer cell lectin-like receptor subfamily G, member 2	Klrg2	31.6679			SMAD family member 7	Smad7	0.072247
carboxypeptidase A2, pancreatic	Cpa2	31.5906			interaction protein for cytohesin exchange factors 1	Ipcef1	0.0728125
WD repeat domain 54	Wdr54	31.4158			ring finger protein 167	Rnf167	0.0730567
chemokine (C-X-C motif) receptor 1	Cxcr1	31.346			myosin regulatory light chain interacting protein	Mylip	0.0734637
GINS complex subunit 1 (Psf1 homolog)	Gins1	31.2159			thioredoxin interacting protein	Txnip	0.0735214
chemokine (C-X-C motif) receptor 2	Cxcr2	31.1874			sideroflexin 3	Sfxn3	0.0740965
septin 3	Sept3	30.9608			F-box protein 32	Fbxo32	0.0742948
epsin 2	Epn2	30.9101			active BCR-related gene	Abr	0.0743241
ankyrin repeat domain 33B	Ankrd33b	30.7497			G protein-coupled receptor, family C, group 5, member B	Gprc5b	0.0743632
histone cluster 1, H3e	Hist1h3e	30.6802			coagulation factor II (thrombin) receptor-like 1	F2rl1	0.0746236
aurora kinase A	Aurka	30.379			Sad1 and UNC84 domain containing 2	Sun2	0.0747557
transglutaminase 2, C polypeptide	Tgm2	30.3422			proline-rich transmembrane protein 1	Prrt1	0.0748253
glucosaminyl (N-acetyl) transferase 1, core 2	Gcnt1	30.1928			CD96 antigen	Cd96	0.074858
cytoskeleton associated protein 2	Ckap2	30.0978			NA	2310061J03Rik	0.0753484
histone cluster 1, H3a	Hist1h3a	30.0712			RCSD domain containing 1	Rcsd1	0.0754448
v-myc avian myelocytomatosis viral related oncogene, neuroblastoma derived	Mycn	29.9593			DnaJ heat shock protein family (Hsp40) member C6	Dnajc6	0.0757006
cell growth regulator with EF hand domain 1	Cgref1	29.7427			retinoic acid receptor, gamma	Rarg	0.076343
serine (or cysteine) peptidase inhibitor, clade F, member 1	Serpinf1	29.627			pyroglutamyl-peptidase I-like	Pgpep1l	0.0763981
forkhead box J1	Foxj1	29.446			solute carrier family 28 (sodium-coupled nucleoside transporter), member 2	Slc28a2	0.0768363
G two S phase expressed protein 1	Gtse1	28.9517			RIKEN cDNA 4831440E17 gene	4831440E17Rik	0.0768928
aryl-hydrocarbon receptor repressor	Ahrr	28.8749			EDAR (ectodysplasin-A receptor)-associated death domain	Edaradd	0.0773321
T cell immunoreceptor with Ig and ITIM domains	Tigit	28.7343			nuclear antigen Sp100	Sp100	0.0773566
polycomb group ring finger 2	Pcgf2	28.6981			cell cycle progression 1	Ccpg1	0.0775214
NA	1700019E19Rik	28.674			filamin A interacting protein 1-like	Filip1l	0.0777091
transmembrane protein 97	Tmem97	28.6607			kinesin family member 21B	Kif21b	0.0777489
NA	Epb4.1l4b	28.632			cardiotrophin-like cytokine factor 1	Clcf1	0.0778334
ATPase, H+ transporting, lysosomal V0 subunit D2	Atp6v0d2	28.5397			inositol polyphosphate-1-phosphatase	Inpp1	0.0779912
lymphotoxin A	Lta	28.5228			histamine receptor H2	Hrh2	0.0780239
leucine rich repeat and fibronectin type III domain containing 4	Lrfn4	28.4			kelch repeat and BTB (POZ) domain containing 11	Kbtbd11	0.0780784
neuralized E3 ubiquitin protein ligase 1B	Neurl1b	28.3995			TRAF3 interacting protein 3	Traf3ip3	0.0784691
NA	4932425I24Rik	27.9481			NA	Gpr97	0.0786184
syndecan 4	Sdc4	27.9465			cathepsin W	Ctsw	0.0788046
dihydrofolate reductase	Dhfr	27.9374			histone cluster 3, H2a	Hist3h2a	0.0788867
RIKEN cDNA 4930558J18 gene	4930558J18Rik	27.8798			pyruvate dehydrogenase kinase, isoenzyme 2	Pdk2	0.0791308
talin 2	Tln2	27.6439			RIKEN cDNA E030030I06 gene	E030030I06Rik	0.0794877
proline dehydrogenase	Prodh	27.5287			RIKEN cDNA 4930581F22 gene	4930581F22Rik	0.079738
C-terminal binding protein 2	Ctbp2	27.5085			zinc finger RNA binding protein 2	Zfr2	0.0797904
cadherin 15	Cdh15	27.4998			coiled-coil domain containing 17	Ccdc17	0.0798467
tumor necrosis factor receptor superfamily, member 4	Tnfrsf4	27.4537			large tumor suppressor 2	Lats2	0.080242
cell division cycle associated 2	Cdca2	27.3941			interferon induced with helicase C domain 1	Ifih1	0.080423
family with sequence similarity 83, member G	Fam83g	27.1696			potassium large conductance calcium-activated channel, subfamily M, beta member 4	Kcnmb4	0.0816144
delta-like 2 homolog (Drosophila)	Dlk2	27.0835			L1 cell adhesion molecule	L1cam	0.0818768
stearoyl-Coenzyme A desaturase 1	Scd1	27.0765			mex3 RNA binding family member B	Mex3b	0.0821466
H2.0-like homeobox	Hlx	27.0412			beta galactoside alpha 2,6 sialyltransferase 1	St6gal1	0.0823035
RIKEN cDNA 1110032F04 gene	1110032F04Rik	27.0239			inhibitor of kappaB kinase epsilon	Ikbke	0.0826167
growth arrest-specific 2 like 1	Gas2l1	26.7662			transmembrane protein 63a	Tmem63a	0.0826432
serine hydroxymethyltransferase 1 (soluble)	Shmt1	26.7595			calcium channel, voltage-dependent, beta 1 subunit	Cacnb1	0.0827758
SET and MYND domain containing 1	Smyd1	26.6178			NIPA-like domain containing 1	Nipal1	0.0829272
LPS-induced TN factor	Litaf	26.5585			solute carrier family 12, member 7	Slc12a7	0.0830849
hippocalcin-like 4	Hpcal4	26.3371			F-box and WD-40 domain protein 10	Fbxw10	0.0834007
disabled 2 interacting protein	Dab2ip	26.2336			transmembrane channel-like gene family 8	Tmc8	0.0835417
NA	Diap3	26.209			predicted gene 5538	Gm5538	0.0837087
low density lipoprotein receptor class A domain containing 3	Ldlrad3	26.1738			NA	D18Ertd653e	0.084118
histone cluster 1, H2bb	Hist1h2bb	26.0618			integrin alpha 4	Itga4	0.0841826
RecQ protein-like 4	Recql4	26.0602			NYN domain and retroviral integrase containing	Nynrin	0.0842411
NA	4930583H14Rik	25.8906			predicted gene 8817	Gm8817	0.0842607
calcium/calmodulin-dependent protein kinase II inhibitor 2	Camk2n2	25.6679			SWI/SNF related, matrix associated, actin dependent regulator of chromatin, subfamily a, member 2	Smarca2	0.0843022
histone cluster 1, H3g	Hist1h3g	25.6278			family with sequence similarity 189, member B	Fam189b	0.0843497
tumor necrosis factor (ligand) superfamily, member 11	Tnfsf11	25.6154			5-oxoprolinase (ATP-hydrolysing)	Oplah	0.0843798
phospholipase A1 member A	Pla1a	25.5961			T cell receptor associated transmembrane adaptor 1	Trat1	0.0850157
sorting nexin 8	Snx8	25.4183			ALS2 C-terminal like	Als2cl	0.0850854
phosphatase, orphan 1	Phospho1	25.3972			NA	Cd97	0.0852881
centromere protein N	Cenpn	25.3926			reticulon 4 receptor-like 1	Rtn4rl1	0.0853133
neuronal PAS domain protein 4	Npas4	25.347			cAMP responsive element binding protein-like 2	Crebl2	0.0857211
NA	Csda	25.2594			retinol dehydrogenase 5	Rdh5	0.0859835
ubiquitin specific peptidase 44	Usp44	25.236			programmed cell death 4	Pdcd4	0.0864016
ubiquitin carboxy-terminal hydrolase L1	Uchl1	25.0892			wntless homolog (Drosophila)	Wls	0.0865813
erythropoietin receptor	Epor	25.0489			family with sequence similarity 78, member A	Fam78a	0.0868735
histone cluster 1, H3f	Hist1h3f	25.0115			DnaJ heat shock protein family (Hsp40) member C28	Dnajc28	0.0870008
zinc finger protein 768	Zfp768	24.9702			sphingosine-1-phosphate receptor 4	S1pr4	0.0877374
internexin neuronal intermediate filament protein, alpha	Ina	24.9695			WW domain binding protein 1	Wbp1	0.0879237
endothelial cell-specific molecule 1	Esm1	24.7881			t-complex protein 11	Tcp11	0.0889724
non-SMC condensin I complex, subunit H	Ncaph	24.7314			splA/ryanodine receptor domain and SOCS box containing 2	Spsb2	0.0890626
proline-serine-threonine phosphatase-interacting protein 2	Pstpip2	24.6083			microtubule associated monooxygenase, calponin and LIM domain containing 1	Mical1	0.0891528
myosin X	Myo10	24.5903			RIKEN cDNA 2610035D17 gene	2610035D17Rik	0.0895442
zinc finger, FYVE domain containing 9	Zfyve9	24.4631			gamma-aminobutyric acid (GABA) B receptor, 1	Gabbr1	0.0896074
histone cluster 1, H2ag	Hist1h2ag	24.3189			spinster homolog 3	Spns3	0.0896747
hairy and enhancer of split 7 (Drosophila)	Hes7	24.2251			predicted gene 16576	Gm16576	0.0898677
platelet derived growth factor, B polypeptide	Pdgfb	24.1237			cDNA sequence BC064078	BC064078	0.08989
histone cluster 1, H2ae	Hist1h2ae	23.9783			adenylate cyclase 7	Adcy7	0.0899362
folliculin interacting protein 2	Fnip2	23.7239			NA	Dnahc17	0.0899832
syndecan 1	Sdc1	23.5694			NA	Gm4902	0.0903052
RIKEN cDNA C330027C09 gene	C330027C09Rik	23.547			cyclin G2	Ccng2	0.090485
NSL1, MIS12 kinetochore complex component	Nsl1	23.4921			2',3'-cyclic nucleotide 3' phosphodiesterase	Cnp	0.0906222
transmembrane BAX inhibitor motif containing 1	Tmbim1	23.2731			phosphodiesterase 11A	Pde11a	0.0909805
centromere protein P	Cenpp	23.2235			pleckstrin homology like domain, family B, member 3	Phldb3	0.0910457
chemokine (C-X-C motif) ligand 10	Cxcl10	23.0878			NA	4632428N05Rik	0.0911241
ankyrin repeat and SOCS box-containing 2	Asb2	23.0345			transforming growth factor, beta receptor II	Tgfbr2	0.0911819
cysteine rich protein 2	Crip2	22.845			ring finger protein 166	Rnf166	0.0914473
meteorin, glial cell differentiation regulator-like	Metrnl	22.8281			adducin 3 (gamma)	Add3	0.0917665
serine protease inhibitor, Kunitz type 1	Spint1	22.7929			CXXC finger 5	Cxxc5	0.0923834
CD83 antigen	Cd83	22.5952			progestin and adipoQ receptor family member VII	Paqr7	0.0926515
calcitonin-related polypeptide, beta	Calcb	22.5599			RAB3A, member RAS oncogene family	Rab3a	0.0926947
obscurin-like 1	Obsl1	22.4955			NA	4930524L23Rik	0.0931437
histone cluster 1, H2bm	Hist1h2bm	22.3295			predicted gene, 19897	Gm19897	0.0934583
protein phosphatase 1, regulatory (inhibitor) subunit 1B	Ppp1r1b	22.2116			ribonucleoprotein, PTB-binding 2	Raver2	0.0934701
prostaglandin E receptor 3 (subtype EP3)	Ptger3	22.203			FYVE, RhoGEF and PH domain containing 3	Fgd3	0.0935489
hyperpolarization-activated, cyclic nucleotide-gated K+ 2	Hcn2	22.1856			nuclear paraspeckle assembly transcript 1 (non-protein coding)	Neat1	0.0939522
BR serine/threonine kinase 1	Brsk1	22.1265			A kinase (PRKA) anchor protein 13	Akap13	0.0940044
ENTH domain containing 1	Enthd1	22.078			growth factor receptor bound protein 2-associated protein 3	Gab3	0.0940579
phosphotriesterase related	Pter	22.0396			quinolinate phosphoribosyltransferase	Qprt	0.0943022
NA	Tenc1	21.8816			interferon gamma receptor 2	Ifngr2	0.0943526
RIKEN cDNA 3110082I17 gene	3110082I17Rik	21.8567			serine (or cysteine) peptidase inhibitor, clade I, member 1	Serpini1	0.0949916
calcyphosine-like	Capsl	21.5947			nuclear factor I/A	Nfia	0.0950552
AE binding protein 1	Aebp1	21.5569			BMP and activin membrane-bound inhibitor, pseudogene (Xenopus laevis)	Bambi-ps1	0.0950891
NA	Lrrc16a	21.5332			ecotropic viral integration site 2b	Evi2b	0.0952176
ring finger protein 208	Rnf208	21.4716			RIKEN cDNA 9030617O03 gene	9030617O03Rik	0.0961141
sosondowah ankyrin repeat domain family member C	Sowahc	21.4568			neuromedin B	Nmb	0.0962119
Ras association (RalGDS/AF-6) and pleckstrin homology domains 1	Raph1	21.4091			isochorismatase domain containing 2b	Isoc2b	0.0962333
procollagen-proline, 2-oxoglutarate 4-dioxygenase (proline 4-hydroxylase), alpha II polypeptide	P4ha2	21.1463			2'-5' oligoadenylate synthetase 1A	Oas1a	0.0963068
Rho GTPase activating protein 11A	Arhgap11a	21.0666			UDP-GlcNAc:betaGal beta-1,3-N-acetylglucosaminyltransferase 5	B3gnt5	0.0969864
interleukin 1 receptor, type I	Il1r1	21.0145			ST8 alpha-N-acetyl-neuraminide alpha-2,8-sialyltransferase 1	St8sia1	0.097145
histone cluster 1, H2bh	Hist1h2bh	20.7485			NA	Fam113b	0.0972046
cell division cycle associated 7	Cdca7	20.7302			death associated protein-like 1	Dapl1	0.0972588
NA	Leprel2	20.6811			zinc finger, FYVE domain containing 28	Zfyve28	0.0972785
MORN repeat containing 4	Morn4	20.5048			regulator of G-protein signaling 14	Rgs14	0.0973733
sperm maturation 1	Spem1	20.3969			muscle glycogen phosphorylase	Pygm	0.0977081
ArfGAP with dual PH domains 1	Adap1	20.3337			lymphocyte transmembrane adaptor 1	Lax1	0.0978929
tumor-associated calcium signal transducer 2	Tacstd2	20.3198			TSPY-like 4	Tspyl4	0.0981984
glycine C-acetyltransferase (2-amino-3-ketobutyrate-coenzyme A ligase)	Gcat	20.2889			plasminogen activator, tissue	Plat	0.0985219
tensin 3	Tns3	20.2679			syntrophin, basic 1	Sntb1	0.0993928
ryanodine receptor 1, skeletal muscle	Ryr1	20.2397			T-box 19	Tbx19	0.0998854
vasohibin 2	Vash2	20.2303			major histocompatibility complex, class I-related	Mr1	0.0999331
membrane protein, palmitoylated 2 (MAGUK p55 subfamily member 2)	Mpp2	20.2132			WD repeat domain 19	Wdr19	0.100697
RNA binding protein, fox-1 homolog (C. elegans) 2	Rbfox2	20.1954			selectin, lymphocyte	Sell	0.100749
family with sequence similarity 72, member A	Fam72a	20.1898			B cell translocation gene 2, anti-proliferative	Btg2	0.101024
cDNA sequence BC055324	BC055324	20.1853			RIKEN cDNA 9930111J21 gene 2	9930111J21Rik2	0.102095
solute carrier family 9 (sodium/hydrogen exchanger), member 5	Slc9a5	20.0977			NA	Pion	0.102153
LIM homeobox protein 2	Lhx2	20.0808			expressed sequence AI467606	AI467606	0.102432
histone cluster 1, H2ai	Hist1h2ai	20.0201			RIKEN cDNA 5031434O11 gene	5031434O11Rik	0.102492
NA	E130303B06Rik	20.0107			adhesion molecule with Ig like domain 2	Amigo2	0.102502
triosephosphate isomerase 1	Tpi1	19.9723			BPI fold containing family A, member 2	Bpifa2	0.102585
actinin alpha 3	Actn3	19.9144			FYVE and coiled-coil domain containing 1	Fyco1	0.102615
growth arrest and DNA-damage-inducible 45 beta	Gadd45b	19.9002			EH-domain containing 3	Ehd3	0.102989
Fanconi anemia, complementation group A	Fanca	19.7335			a disintegrin-like and metallopeptidase (reprolysin type) with thrombospondin type 1 motif, 10	Adamts10	0.10342
apoptosis-inducing, TAF9-like domain 1	Apitd1	19.6438			ankyrin repeat and BTB (POZ) domain containing 1	Abtb1	0.103435
cysteine and glycine-rich protein 2	Csrp2	19.6192			G-protein signalling modulator 3 (AGS3-like, C. elegans)	Gpsm3	0.103577
tropomodulin 2	Tmod2	19.6037			CD200 receptor 1	Cd200r1	0.104029
DNA replication and sister chromatid cohesion 1	Dscc1	19.4832			tumor necrosis factor, alpha-induced protein 8-like 2	Tnfaip8l2	0.104062
cell division cycle 20	Cdc20	19.4324			RIKEN cDNA 3300005D01 gene	3300005D01Rik	0.104105
cyclin-dependent kinase inhibitor 3	Cdkn3	19.3995			tetratricopeptide repeat domain 38	Ttc38	0.104328
fascin actin-bundling protein 1	Fscn1	19.3697			thymocyte expressed, positive selection associated 1	Tespa1	0.104889
sema domain, transmembrane domain (TM), and cytoplasmic domain, (semaphorin) 6B	Sema6b	19.2865			mitogen-activated protein kinase kinase 6	Map2k6	0.104997
essential meiotic structure-specific endonuclease 1	Eme1	19.2263			ribosomal protein L29 pseudogene	Gm10548	0.105842
BCL2-like 1	Bcl2l1	19.2116			hydroxysteroid (17-beta) dehydrogenase 11	Hsd17b11	0.106087
ornithine decarboxylase, structural 1	Odc1	19.1328			acyl-CoA synthetase bubblegum family member 1	Acsbg1	0.106132
CTD (carboxy-terminal domain, RNA polymerase II, polypeptide A) small phosphatase-like	Ctdspl	19.1276			disrupted in schizophrenia 1	Disc1	0.106589
Rho guanine nucleotide exchange factor (GEF) 25	Arhgef25	19.0306			N-sulfoglucosamine sulfohydrolase (sulfamidase)	Sgsh	0.106925
B cell leukemia/lymphoma 2 related protein A1d	Bcl2a1d	19.0227			zinc finger protein 36	Zfp36	0.107135
solute carrier family 2 (facilitated glucose transporter), member 6	Slc2a6	18.9693			integral membrane protein 2B	Itm2b	0.107839
myosin, heavy polypeptide 10, non-muscle	Myh10	18.8196			phospholipase C, beta 2	Plcb2	0.10823
excision repair cross-complementing rodent repair deficiency complementation group 6 like	Ercc6l	18.8153			amyloid beta (A4) precursor protein	App	0.108281
ATPase, Cu++ transporting, beta polypeptide	Atp7b	18.6768			family with sequence similarity 102, member A	Fam102a	0.108473
protocadherin gamma subfamily C, 3	Pcdhgc3	18.6256			paternally expressed 13	Peg13	0.108569
geminin	Gmnn	18.4252			transmembrane protein 221	Tmem221	0.108673
immunoglobulin superfamily, member 9	Igsf9	18.3854			prickle planar cell polarity protein 3	Prickle3	0.109335
immediate early response 3	Ier3	18.3685			dipeptidylpeptidase 4	Dpp4	0.109755
NA	Gm5465	18.3438			interleukin 7 receptor	Il7r	0.109864
G protein-coupled receptor, family C, group 5, member A	Gprc5a	18.3334			acyl-CoA synthetase short-chain family member 2	Acss2	0.109932
guanine nucleotide binding protein, alpha transducing 2	Gnat2	18.3271			predicted gene 13031	Gm13031	0.110034
receptor-associated protein of the synapse	Rapsn	18.3095			schlafen 8	Slfn8	0.110329
FK506 binding protein 10	Fkbp10	18.2879			Sec31 homolog B (S. cerevisiae)	Sec31b	0.11105
armadillo repeat containing, X-linked 6	Armcx6	18.269			fibronectin type III and SPRY domain containing 2	Fsd2	0.111136
protein kinase N3	Pkn3	18.2667			matrix metallopeptidase 11	Mmp11	0.111719
transforming, acidic coiled-coil containing protein 3	Tacc3	18.2568			acid phosphatase, prostate	Acpp	0.111744
TLC domain containing 1	Tlcd1	18.2484			spermatogenesis associated 2-like	Spata2l	0.113013
organic solute carrier partner 1	Oscp1	18.1682			peptidyl arginine deiminase, type II	Padi2	0.113186
sprouty homolog 1 (Drosophila)	Spry1	18.0881			solute carrier family 2 (facilitated glucose transporter), member 9	Slc2a9	0.113187
KN motif and ankyrin repeat domains 2	Kank2	18.0463			vesicle-associated membrane protein 1	Vamp1	0.113196
macrophage expressed gene 1	Mpeg1	17.9907			transmembrane 6 superfamily member 1	Tm6sf1	0.113486
protein tyrosine phosphatase, receptor type, J	Ptprj	17.9615			plectin	Plec	0.11349
monoglyceride lipase	Mgll	17.9164			cyclin-dependent kinase 19	Cdk19	0.113695
PR domain containing 1, with ZNF domain	Prdm1	17.9157			calcium channel, voltage-dependent, alpha 2/delta subunit 2	Cacna2d2	0.113715
kinesin family member 22	Kif22	17.8997			xanthine dehydrogenase	Xdh	0.113732
synaptogyrin 1	Syngr1	17.8517			myosin, light chain 12B, regulatory	Myl12b	0.113862
ligase I, DNA, ATP-dependent	Lig1	17.8328			T cell specific GTPase 2	Tgtp2	0.11408
isopentenyl-diphosphate delta isomerase	Idi1	17.777			RAS guanyl releasing protein 1	Rasgrp1	0.114173
transmembrane protein 163	Tmem163	17.7738			predicted gene 11696	Gm11696	0.114224
elongation of very long chain fatty acids (FEN1/Elo2, SUR4/Elo3, yeast)-like 4	Elovl4	17.7368			SH3 domain and tetratricopeptide repeats 1	Sh3tc1	0.114224
polymerase (DNA directed), epsilon	Pole	17.5547			NA	Adck3	0.114307
kinesin family member 24	Kif24	17.5395			regulator of G-protein signalling 10	Rgs10	0.114373
sphingomyelin phosphodiesterase, acid-like 3B	Smpdl3b	17.5221			RIKEN cDNA 2610008E11 gene	2610008E11Rik	0.114453
acyl-CoA thioesterase 7	Acot7	17.408			zinc finger, MYND domain containing 10	Zmynd10	0.114763
nephronophthisis 1 (juvenile) homolog (human)	Nphp1	17.3859			NA	Gm6907	0.114794
G protein-coupled receptor 162	Gpr162	17.3253			phosphoinositide-3-kinase, catalytic, gamma polypeptide	Pik3cg	0.115056
sperm associated antigen 4	Spag4	17.2775			cathepsin S	Ctss	0.115113
NA	9030625A04Rik	17.1424			S100 calcium binding protein A6 (calcyclin)	S100a6	0.11514
frizzled class receptor 7	Fzd7	16.831			poly (ADP-ribose) polymerase family, member 10	Parp10	0.115444
NA	Mtap1a	16.7954			vesicle-associated membrane protein 5	Vamp5	0.115844
RNA binding protein with multiple splicing 2	Rbpms2	16.7361			ATPase, class V, type 10D	Atp10d	0.116178
protein kinase inhibitor, gamma	Pkig	16.6701			CD3 antigen, gamma polypeptide	Cd3g	0.116427
ARP3 actin-related protein 3B	Actr3b	16.6575			DEXH (Asp-Glu-X-His) box polypeptide 58	Dhx58	0.116544
RIKEN cDNA 4930428O21 gene	4930428O21Rik	16.6262			predicted gene 12185	Gm12185	0.116669
mucin 1, transmembrane	Muc1	16.3534			NA	2210010C17Rik	0.116772
basic helix-loop-helix family, member a15	Bhlha15	16.31			2'-5' oligoadenylate synthetase 3	Oas3	0.116841
neuritin 1	Nrn1	16.2945			dual specificity phosphatase 6	Dusp6	0.116946
reticulon 2 (Z-band associated protein)	Rtn2	16.2736			neuron navigator 2	Nav2	0.117341
amine oxidase, copper containing 3	Aoc3	16.1829			NA	BC031353	0.117552
X-linked Kx blood group related 5	Xkr5	16.0072			ribonuclease T2B	Rnaset2b	0.117723
catenin (cadherin associated protein), delta 1	Ctnnd1	16.0018			apolipoprotein B receptor	Apobr	0.117954
transmembrane 4 superfamily member 5	Tm4sf5	16.0017			pre B cell leukemia transcription factor interacting protein 1	Pbxip1	0.118181
carbonic anhydrase 5b, mitochondrial	Car5b	15.9837			membrane-spanning 4-domains, subfamily A, member 6C	Ms4a6c	0.1185
furin (paired basic amino acid cleaving enzyme)	Furin	15.8967			zinc finger protein 652	Zfp652	0.118533
ADP-ribosylation factor-like 6	Arl6	15.7836			solute carrier family 12, member 6	Slc12a6	0.118661
WEE 1 homolog 1 (S. pombe)	Wee1	15.75			frequently rearranged in advanced T cell lymphomas	Frat1	0.118747
pyrroline-5-carboxylate reductase 1	Pycr1	15.7014			stearoyl-coenzyme A desaturase 4	Scd4	0.118915
family with sequence similarity 135, member A	Fam135a	15.5946			NA	1110028C15Rik	0.118936
Rho guanine nucleotide exchange factor (GEF) 40	Arhgef40	15.5125			histocompatibility 2, T region locus 24	H2-T24	0.118965
proline rich 5 like	Prr5l	15.4785			zinc finger (CCCH type), RNA binding motif and serine/arginine rich 1	Zrsr1	0.119026
predicted gene 996	Gm996	15.4568			zinc finger protein 260	Zfp260	0.119131
karyopherin (importin) alpha 2	Kpna2	15.4162			chromobox 4	Cbx4	0.119309
NA	2410022L05Rik	15.3004			NA	Fam101b	0.119551
CD24a antigen	Cd24a	15.2877			RIKEN cDNA 9330175E14 gene	9330175E14Rik	0.119715
discoidin domain receptor family, member 1	Ddr1	15.257			Rho guanine nucleotide exchange factor (GEF) 11	Arhgef11	0.119786
vasohibin 1	Vash1	15.1468			kelch-like 3	Klhl3	0.120448
neuroligin 2	Nlgn2	15.1452			SH3-domain binding protein 5 (BTK-associated)	Sh3bp5	0.120636
family with sequence similarity 20, member C	Fam20c	15.125			metastasis associated lung adenocarcinoma transcript 1 (non-coding RNA)	Malat1	0.120858
FK506 binding protein 11	Fkbp11	15.1111			kelch domain containing 1	Klhdc1	0.121012
histone cluster 1, H2bl	Hist1h2bl	15.1077			CD37 antigen	Cd37	0.121069
coiled-coil domain containing 40	Ccdc40	15.0609			serine (or cysteine) peptidase inhibitor, clade B, member 1a	Serpinb1a	0.121459
tetraspanin 4	Tspan4	14.8724			sulfide quinone reductase-like (yeast)	Sqrdl	0.121685
ect2 oncogene	Ect2	14.8638			protein kinase D2	Prkd2	0.121814
forkhead box M1	Foxm1	14.85			hect domain and RLD 6	Herc6	0.122024
cytoplasmic polyadenylation element binding protein 1	Cpeb1	14.8332			zinc finger protein 658	Zfp658	0.122439
Rho family GTPase 1	Rnd1	14.7802			phosphatidylinositol-3,4,5-trisphosphate-dependent Rac exchange factor 1	Prex1	0.12247
pleckstrin homology like domain, family B, member 1	Phldb1	14.7784			nucleus accumbens associated 2, BEN and BTB (POZ) domain containing	Nacc2	0.122605
alpha-kinase 2	Alpk2	14.7494			dual-specificity tyrosine-(Y)-phosphorylation regulated kinase 1b	Dyrk1b	0.12268
nuclear factor, interleukin 3, regulated	Nfil3	14.7075			kelch-like 24	Klhl24	0.123127
BRCA1 interacting protein C-terminal helicase 1	Brip1	14.6947			pleckstrin and Sec7 domain containing 2	Psd2	0.123167
vinculin	Vcl	14.6446			F-box and leucine-rich repeat protein 12	Fbxl12	0.123636
enhancer of zeste 2 polycomb repressive complex 2 subunit	Ezh2	14.6419			podocan-like 1	Podnl1	0.123654
DEP domain containing 7	Depdc7	14.641			microtubule-actin crosslinking factor 1	Macf1	0.12395
proline/serine-rich coiled-coil 1	Psrc1	14.6015			ATP-binding cassette, sub-family A (ABC1), member 7	Abca7	0.124004
spermatogenesis associated 7	Spata7	14.5325			NA	1110003E01Rik	0.124309
discoidin, CUB and LCCL domain containing 2	Dcbld2	14.522			NA	Pgcp	0.124378
potassium voltage-gated channel, subfamily Q, member 5	Kcnq5	14.4951			RIKEN cDNA A230072E10 gene	A230072E10Rik	0.12444
RIKEN cDNA 1810055G02 gene	1810055G02Rik	14.4642			Ras association (RalGDS/AF-6) domain family member 2	Rassf2	0.124606
discs, large (Drosophila) homolog-associated protein 5	Dlgap5	14.352			tetraspanin 9	Tspan9	0.124669
transmembrane protein 158	Tmem158	14.2941			pleckstrin homology domain containing, family G (with RhoGef domain) member 2	Plekhg2	0.124853
NA	2310014L17Rik	14.2224			hydrogen voltage-gated channel 1	Hvcn1	0.124876
ribonucleotide reductase M1	Rrm1	14.1012			RIKEN cDNA 1110034G24 gene	1110034G24Rik	0.125057
bone morphogenetic protein 1	Bmp1	14.0628			solute carrier family 25, member 35	Slc25a35	0.125243
centromere protein W	Cenpw	14.0624			anthrax toxin receptor 2	Antxr2	0.125416
high mobility group nucleosomal binding domain 3	Hmgn3	13.8517			frequently rearranged in advanced T cell lymphomas 2	Frat2	0.125727
ST6 (alpha-N-acetyl-neuraminyl-2,3-beta-galactosyl-1,3)-N-acetylgalactosaminide alpha-2,6-sialyltransferase 6	St6galnac6	13.8119			hect domain and RLD 3	Herc3	0.126287
egl-9 family hypoxia-inducible factor 3	Egln3	13.7982			tubulin tyrosine ligase-like family, member 3	Ttll3	0.126403
aryl-hydrocarbon receptor	Ahr	13.755			Cnksr family member 3	Cnksr3	0.12645
sema domain, immunoglobulin domain (Ig), short basic domain, secreted, (semaphorin) 3F	Sema3f	13.7426			NLR family, CARD domain containing 4	Nlrc4	0.12646
NA	Tmem180	13.7416			SH3-binding kinase 1	Sbk1	0.126592
solute carrier family 29 (nucleoside transporters), member 2	Slc29a2	13.7255			A kinase (PRKA) anchor protein (gravin) 12	Akap12	0.126843
transcription factor Dp 1	Tfdp1	13.7079			tribbles pseudokinase 2	Trib2	0.127043
TRAF-interacting protein	Traip	13.7035			inositol 1,4,5-trisphosphate 3-kinase B	Itpkb	0.127077
protein phosphatase 1, regulatory subunit 26	Ppp1r26	13.6698			RIKEN cDNA 2810001G20 gene	2810001G20Rik	0.12723
NA	Fam59b	13.6581			kinesin light chain 4	Klc4	0.127342
stabilin 1	Stab1	13.604			CD84 antigen	Cd84	0.127478
steroid 5 alpha-reductase 1	Srd5a1	13.6035			dual specificity phosphatase 10	Dusp10	0.127608
RIKEN cDNA 4930509E16 gene	4930509E16Rik	13.5708			RIKEN cDNA 1600014C10 gene	1600014C10Rik	0.128074
thimet oligopeptidase 1	Thop1	13.5686			RAS protein activator like 3	Rasal3	0.128205
NA	2410018M08Rik	13.5462			lymphocyte specific 1	Lsp1	0.128242
nuclear receptor subfamily 4, group A, member 3	Nr4a3	13.4942			histocompatibility 2, K region locus 2	H2-K2	0.128636
solute carrier family 25 (mitochondrial carrier, adenine nucleotide translocator), member 13	Slc25a13	13.4644			solute carrier family 43, member 2	Slc43a2	0.128642
NDC80 kinetochore complex component	Ndc80	13.4459			SID1 transmembrane family, member 1	Sidt1	0.128655
protease, serine 16 (thymus)	Prss16	13.4147			tripartite motif-containing 56	Trim56	0.128658
KDEL (Lys-Asp-Glu-Leu) containing 2	Kdelc2	13.3968			calcium/calmodulin-dependent protein kinase II alpha	Camk2a	0.128976
BCL2-associated athanogene 2	Bag2	13.3884			caspase recruitment domain family, member 11	Card11	0.129111
out at first homolog	Oaf	13.3133			pleckstrin and Sec7 domain containing 3	Psd3	0.129186
zinc finger protein 296	Zfp296	13.183			immunity-related GTPase family, cinema 1	Irgc1	0.129485
family with sequence similarity 188, member B	Fam188b	13.1529			raftlin family member 2	Rftn2	0.129614
RIKEN cDNA D830031N03 gene	D830031N03Rik	13.1119			cytoplasmic polyadenylation element binding protein 2	Cpeb2	0.129977
ATPase, Ca++ transporting, plasma membrane 4	Atp2b4	12.8555			gene rich cluster, C10 gene	Grcc10	0.130074
processing of precursor 1, ribonuclease P/MRP family, (S. cerevisiae)	Pop1	12.8237			predicted gene 5134	Gm5134	0.130279
EFR3 homolog B	Efr3b	12.7557			RIKEN cDNA 4930523C07 gene	4930523C07Rik	0.130393
CTF18, chromosome transmission fidelity factor 18	Chtf18	12.7498			interphotoreceptor matrix proteoglycan 2	Impg2	0.130923
NA	BC046404	12.7368			deltex 4, E3 ubiquitin ligase	Dtx4	0.130994
eukaryotic translation initiation factor 4E binding protein 1	Eif4ebp1	12.7348			histocompatibility 2, class II, locus DMa	H2-DMa	0.131567
human immunodeficiency virus type I enhancer binding protein 3	Hivep3	12.6738			proline-rich nuclear receptor coactivator 1	Pnrc1	0.131695
cortactin	Cttn	12.6431			thyroid hormone receptor beta	Thrb	0.131972
apoptosis-inducing factor, mitochondrion-associated 2	Aifm2	12.6403			A kinase (PRKA) anchor protein 2	Akap2	0.132096
epidermal growth factor receptor pathway substrate 8	Eps8	12.5587			aldehyde dehydrogenase family 6, subfamily A1	Aldh6a1	0.132104
staufen (RNA binding protein) homolog 2 (Drosophila)	Stau2	12.541			oxysterol binding protein-like 5	Osbpl5	0.132263
RASD family, member 2	Rasd2	12.5336			transcription factor 7, T cell specific	Tcf7	0.132361
regulator of chromosome condensation 1	Rcc1	12.4831			catenin (cadherin associated protein), delta 2	Ctnnd2	0.132452
ninein-like	Ninl	12.4403			transmembrane inner ear	Tmie	0.132586
ladinin	Lad1	12.4045			transcription factor 7 like 2, T cell specific, HMG box	Tcf7l2	0.132641
solute carrier family 7 (cationic amino acid transporter, y+ system), member 3	Slc7a3	12.3318			tripartite motif-containing 12C	Trim12c	0.132837
StAR-related lipid transfer (START) domain containing 13	Stard13	12.3046			GRB2-related adaptor protein 2	Grap2	0.133068
phosphoserine aminotransferase 1	Psat1	12.3022			mitogen-activated protein kinase kinase kinase kinase 2	Map4k2	0.133232
NA	Ccbl2	12.2894			SUMO1/sentrin specific peptidase 7	Senp7	0.13363
heat shock protein 1 (chaperonin)	Hspd1	12.2147			ubiquitin-conjugating enzyme E2H	Ube2h	0.133936
dCTP pyrophosphatase 1	Dctpp1	12.155			NA	Leprel4	0.133994
serine (or cysteine) peptidase inhibitor, clade C (antithrombin), member 1	Serpinc1	12.1417			zinc finger CCCH type containing 6	Zc3h6	0.134438
CD36 antigen	Cd36	12.1374			RAB3D, member RAS oncogene family	Rab3d	0.134986
transferrin receptor	Tfrc	12.1353			inositol 1,4,5-triphosphate receptor 2	Itpr2	0.135168
transglutaminase 1, K polypeptide	Tgm1	12.0789			RIKEN cDNA 0610009L18 gene	0610009L18Rik	0.135358
NA	Ptpla	12.0773			src homology 2 domain-containing transforming protein E	She	0.135497
myosin, heavy polypeptide 11, smooth muscle	Myh11	11.9926			caspase recruitment domain family, member 9	Card9	0.13562
solute carrier family 15, member 3	Slc15a3	11.9092			microRNA 142	Mir142	0.135784
solute carrier family 7 (cationic amino acid transporter, y+ system), member 5	Slc7a5	11.8668			NA	Tmem66	0.136068
smoothelin	Smtn	11.8627			ATP-binding cassette, sub-family B (MDR/TAP), member 1A	Abcb1a	0.136156
WD repeat domain 34	Wdr34	11.8385			Rho GTPase activating protein 25	Arhgap25	0.136468
spermidine synthase	Srm	11.8372			protein-L-isoaspartate (D-aspartate) O-methyltransferase domain containing 2	Pcmtd2	0.136866
enabled homolog (Drosophila)	Enah	11.8015			zinc finger protein 784	Zfp784	0.136987
3'-phosphoadenosine 5'-phosphosulfate synthase 2	Papss2	11.7697			G protein-coupled receptor 146	Gpr146	0.137046
minichromosome maintenance 8 homologous recombination repair factor	Mcm8	11.7523			NA	Fam176b	0.137302
potassium channel tetramerisation domain containing 17	Kctd17	11.7009			solute carrier family 35, member D2	Slc35d2	0.137531
family with sequence similarity 69, member B	Fam69b	11.6146			RIKEN cDNA A930024E05 gene	A930024E05Rik	0.137729
sorting nexin family member 21	Snx21	11.6111			RIKEN cDNA I730030J21 gene	I730030J21Rik	0.137998
mitochondrial fission process 1	Mtfp1	11.5683			tropomodulin 4	Tmod4	0.138327
carbohydrate sulfotransferase 11	Chst11	11.5671			SNF related kinase	Snrk	0.138771
neurofilament, heavy polypeptide	Nefh	11.5058			SLAM family member 6	Slamf6	0.139133
pyrophosphatase (inorganic) 1	Ppa1	11.5017			glioma tumor suppressor candidate region gene 1	Gltscr1	0.139542
cytochrome P450, family 51	Cyp51	11.4991			src family associated phosphoprotein 1	Skap1	0.139659
deoxyuridine triphosphatase	Dut	11.4939			TBC1 domain family, member 10c	Tbc1d10c	0.140124
replication factor C (activator 1) 3	Rfc3	11.4811			RIKEN cDNA C530008M17 gene	C530008M17Rik	0.140426
myristoylated alanine rich protein kinase C substrate	Marcksl1	11.4704			CAP, adenylate cyclase-associated protein, 2 (yeast)	Cap2	0.140954
methylenetetrahydrofolate dehydrogenase (NAD+ dependent), methenyltetrahydrofolate cyclohydrolase	Mthfd2	11.4262			NA	Efcab4b	0.141176
NA	6230427J02Rik	11.4189			GRAM domain containing 1A	Gramd1a	0.141421
replication initiator 1	Repin1	11.3664			ethanol decreased 2	Etohd2	0.141747
DEAD (Asp-Glu-Ala-Asp) box polypeptide 25	Ddx25	11.3551			B cell leukemia/lymphoma 6	Bcl6	0.14181
HIRA interacting protein 3	Hirip3	11.323			thymocyte selection-associated high mobility group box	Tox	0.142267
syntaxin 11	Stx11	11.3209			dual specificity phosphatase 1	Dusp1	0.142724
diacylglycerol kinase, eta	Dgkh	11.2728			solute carrier family 26, member 11	Slc26a11	0.143574
adenylate kinase 7	Ak7	11.2146			solute carrier family 3, member 1	Slc3a1	0.143586
autophagy related 9B	Atg9b	11.2031			acyl-Coenzyme A dehydrogenase family, member 10	Acad10	0.143656
family with sequence similarity 83, member E	Fam83e	11.1297			torsin family 3, member A	Tor3a	0.144123
small nucleolar RNA, C/D box 43	Snord43	11.0775			F-box and leucine-rich repeat protein 20	Fbxl20	0.14443
UDP-Gal:betaGlcNAc beta 1,4-galactosyltransferase, polypeptide 4	B4galt4	11.0525			aquaporin 9	Aqp9	0.144763
sarcalumenin	Srl	11.0217			leucine rich repeat neuronal 4	Lrrn4	0.144919
DNA primase, p49 subunit	Prim1	10.9969			leukocyte specific transcript 1	Lst1	0.145407
mitogen-activated protein kinase kinase kinase 6	Map3k6	10.9918			Ena-vasodilator stimulated phosphoprotein	Evl	0.146131
X-ray repair complementing defective repair in Chinese hamster cells 3	Xrcc3	10.9913			RIKEN cDNA 1810026B05 gene	1810026B05Rik	0.146476
coiled-coil domain containing 50	Ccdc50	10.9874			ankyrin repeat domain 13 family, member D	Ankrd13d	0.146894
a disintegrin and metallopeptidase domain 15 (metargidin)	Adam15	10.9104			lysosomal trafficking regulator	Lyst	0.146905
suppressor of variegation 3-9 homolog 2 (Drosophila)	Suv39h2	10.8986			cytochrome P450, family 39, subfamily a, polypeptide 1	Cyp39a1	0.147072
ST6 (alpha-N-acetyl-neuraminyl-2,3-beta-galactosyl-1,3)-N-acetylgalactosaminide alpha-2,6-sialyltransferase 4	St6galnac4	10.8959			splA/ryanodine receptor domain and SOCS box containing 1	Spsb1	0.147237
serine/threonine kinase 39	Stk39	10.8904			calpain 11	Capn11	0.14742
squalene epoxidase	Sqle	10.8735			CD79B antigen	Cd79b	0.147703
purinergic receptor P2X, ligand-gated ion channel, 3	P2rx3	10.8578			zinc finger protein 300	Zfp300	0.147971
NA	4632434I11Rik	10.8568			axin 2	Axin2	0.148185
minichromosome maintenance complex component 5	Mcm5	10.8217			snail family zinc finger 3	Snai3	0.148234
ephrin A4	Efna4	10.7755			vimentin	Vim	0.148406
PHD finger protein 19	Phf19	10.7393			bridging integrator 1	Bin1	0.148577
caspase 3	Casp3	10.7277			membrane-spanning 4-domains, subfamily A, member 4C	Ms4a4c	0.148764
programmed cell death 1 ligand 2	Pdcd1lg2	10.6702			GTPase, IMAP family member 8	Gimap8	0.149023
germ cell associated 2, haspin	Gsg2	10.6205			lysosomal acid lipase A	Lipa	0.149059
membrane protein, palmitoylated 6 (MAGUK p55 subfamily member 6)	Mpp6	10.5954			poly (ADP-ribose) polymerase family, member 16	Parp16	0.149628
potassium voltage gated channel, Shaw-related subfamily, member 3	Kcnc3	10.592			NA	Tmem149	0.149667
minichromosome maintenance complex component 3	Mcm3	10.5844			liver glycogen phosphorylase	Pygl	0.149974
origin recognition complex, subunit 6	Orc6	10.5351			phospholipid transfer protein	Pltp	0.150053
serine (or cysteine) peptidase inhibitor, clade B, member 9	Serpinb9	10.535			aldehyde dehydrogenase 1 family, member L1	Aldh1l1	0.150309
K+ voltage-gated channel, subfamily S, 1	Kcns1	10.5274			cyclin-dependent kinase inhibitor 1B	Cdkn1b	0.150436
anti-silencing function 1B histone chaperone	Asf1b	10.4989			protein kinase, cAMP dependent, catalytic, beta	Prkacb	0.150451
grainyhead-like 1 (Drosophila)	Grhl1	10.4711			phosphatidylinositol transfer protein, cytoplasmic 1	Pitpnc1	0.151377
polymerase (DNA directed), alpha 1	Pola1	10.4443			chromobox 8	Cbx8	0.151459
NA	Gm88	10.4399			cannabinoid receptor interacting protein 1	Cnrip1	0.151624
tetraspanin 33	Tspan33	10.4225			H2A histone family, member V	H2afv	0.151628
MAD2 mitotic arrest deficient-like 1	Mad2l1	10.3717			N-acylsphingosine amidohydrolase 2	Asah2	0.151637
NA	6030429G01Rik	10.3289			sestrin 1	Sesn1	0.151786
coiled-coil domain containing 106	Ccdc106	10.32			Moloney leukemia virus 10	Mov10	0.151955
NmrA-like family domain containing 1	Nmral1	10.2491			phosphatidylinositol glycan anchor biosynthesis, class V	Pigv	0.152358
cortistatin	Cort	10.2378			mucolipin 2	Mcoln2	0.152404
proviral integration site 1	Pim1	10.2156			lymphocyte antigen 6 complex, locus C2	Ly6c2	0.152433
low density lipoprotein receptor-related protein 4	Lrp4	10.2033			RIKEN cDNA 4932438A13 gene	4932438A13Rik	0.152775
epithelial membrane protein 1	Emp1	10.1376			RIKEN cDNA 9430091E24 gene	9430091E24Rik	0.15307
histone cluster 1, H3i	Hist1h3i	10.1243			junction plakoglobin	Jup	0.153186
NA	Mlf1ip	10.1154			E26 avian leukemia oncogene 1, 5' domain	Ets1	0.153235
basal cell adhesion molecule	Bcam	10.1146			NA	Mll3	0.153526
polo-like kinase 4	Plk4	10.0837			spermatogenesis associated 1	Spata1	0.153702
NA	2010002N04Rik	9.99836			RIKEN cDNA 1700097N02 gene	1700097N02Rik	0.15375
prostaglandin E receptor 2 (subtype EP2)	Ptger2	9.99027			shisa family member 5	Shisa5	0.1538
microRNA 1949	Mir1949	9.97223			testis expressed gene 14	Tex14	0.153993
high mobility group box 2	Hmgb2	9.94635			hematopoietic SH2 domain containing	Hsh2d	0.154179
nephronophthisis 4 (juvenile) homolog (human)	Nphp4	9.9416			SERTA domain containing 3	Sertad3	0.154329
low density lipoprotein receptor-related protein 8, apolipoprotein e receptor	Lrp8	9.92831			gasdermin D	Gsdmd	0.154379
histone cluster 1, H4b	Hist1h4b	9.91333			carnitine O-octanoyltransferase	Crot	0.154383
cytochrome b-561	Cyb561	9.90218			guanylate binding protein 7	Gbp7	0.154384
vitamin D receptor	Vdr	9.87813			NA	Mll2	0.154478
septin 11	Sept10	9.83916			RIKEN cDNA A630019I02 gene	A630019I02Rik	0.155159
snail family zinc finger 1	Snai1	9.82074			tripartite motif-containing 21	Trim21	0.155163
zinc finger protein 9	Zfp9	9.81956			CD86 antigen	Cd86	0.155234
protein S (alpha)	Pros1	9.81438			sphingomyelin synthase 1	Sgms1	0.155369
breast cancer 2, early onset	Brca2	9.78886			family with sequence similarity 117, member A	Fam117a	0.155439
phosphoglycerate mutase 1	Pgam1	9.75306			armadillo repeat containing 7	Armc7	0.15569
POC1 centriolar protein A	Poc1a	9.717			AT-hook transcription factor	Akna	0.155858
solute carrier family 19 (folate transporter), member 1	Slc19a1	9.65028			inositol polyphosphate 5-phosphatase K	Inpp5k	0.156091
solute carrier family 35, member F5	Slc35f5	9.6314			cytochrome P450, family 4, subfamily f, polypeptide 13	Cyp4f13	0.156268
timeless interacting protein	Tipin	9.62472			family with sequence similarity 63, member B	Fam63b	0.156561
RIKEN cDNA 4930452B06 gene	4930452B06Rik	9.60427			F-box and leucine-rich repeat protein 22	Fbxl22	0.156631
fibroblast growth factor receptor 3	Fgfr3	9.60137			transducin-like enhancer of split 4	Tle4	0.156654
polymerase (DNA directed), theta	Polq	9.58805			transmembrane protein 14A	Tmem14a	0.157376
interleukin 12 receptor, beta 1	Il12rb1	9.58544			family with sequence similarity 105, member A	Fam105a	0.157544
NA	9830147E19Rik	9.58041			abhydrolase domain containing 15	Abhd15	0.157768
syntrophin, acidic 1	Snta1	9.54603			lipin 1	Lpin1	0.157865
NA	Gm16516	9.52199			coiled-coil domain containing 62	Ccdc62	0.157945
plexin D1	Plxnd1	9.51881			oviductal glycoprotein 1	Ovgp1	0.15797
coiled-coil-helix-coiled-coil-helix domain containing 4	Chchd4	9.47644			chromodomain helicase DNA binding protein 3	Chd3	0.158037
early endosome antigen 1	Eea1	9.44403			CDC42 effector protein (Rho GTPase binding) 3	Cdc42ep3	0.158125
gamma-aminobutyric acid (GABA) A receptor-associated protein-like 1	Gabarapl1	9.38501			RUN domain containing 3A	Rundc3a	0.158435
Wolf-Hirschhorn syndrome candidate 1 (human)	Whsc1	9.35755			solute carrier family 41, member 3	Slc41a3	0.158451
thioredoxin reductase 3	Txnrd3	9.33769			CTD (carboxy-terminal domain, RNA polymerase II, polypeptide A) small phosphatase 2	Ctdsp2	0.158542
glial cell line derived neurotrophic factor family receptor alpha 1	Gfra1	9.32957			Kruppel-like factor 13	Klf13	0.15878
inositol 1,4,5-trisphosphate 3-kinase A	Itpka	9.29949			transmembrane protein 141	Tmem141	0.159071
granzyme C	Gzmc	9.28996			OTU domain containing 1	Otud1	0.159139
tumor necrosis factor receptor superfamily, member 21	Tnfrsf21	9.28736			ATPase, aminophospholipid transporter-like, class I, type 8A, member 2	Atp8a2	0.159452
seven in absentia 1B	Siah1b	9.28481			zinc finger protein 362	Zfp362	0.159609
laminin, alpha 5	Lama5	9.25714			potassium channel tetramerisation domain containing 2	Kctd2	0.159636
peroxiredoxin 4	Prdx4	9.23558			zinc finger protein 354C	Zfp354c	0.159947
small nucleolar RNA, C/D box 52	Snord52	9.17491			NA	Ifi27l1	0.16025
sperm antigen with calponin homology and coiled-coil domains 1	Specc1	9.16933			NA	2210404O07Rik	0.160701
flap structure specific endonuclease 1	Fen1	9.14405			syntaxin 2	Stx2	0.160955
RIKEN cDNA 1110038B12 gene	1110038B12Rik	9.14278			predicted gene 15545	Gm15545	0.161006
neuronal PAS domain protein 2	Npas2	9.1249			potassium voltage-gated channel, subfamily H (eag-related), member 2	Kcnh2	0.161054
TBC1 domain family, member 24	Tbc1d24	9.10993			ras homolog family member H	Rhoh	0.161309
A kinase (PRKA) anchor protein 1	Akap1	9.09452			PML-RAR alpha-regulated adaptor molecule 1	Pram1	0.161323
RIKEN cDNA 1190005I06 gene	1190005I06Rik	9.09439			regulatory factor X, 2 (influences HLA class II expression)	Rfx2	0.161443
potassium voltage gated channel, Shab-related subfamily, member 1	Kcnb1	9.08651			predicted gene 20605	Gm20605	0.161476
proteasome (prosome, macropain) 26S subunit, ATPase 3, interacting protein	Psmc3ip	9.06162			sema domain, immunoglobulin domain (Ig), transmembrane domain (TM) and short cytoplasmic domain, (semaphorin) 4B	Sema4b	0.161937
coiled-coil domain containing 112	Ccdc112	9.01327			Rho GTPase activating protein 15	Arhgap15	0.162304
dCMP deaminase	Dctd	8.9321			plexin domain containing 1	Plxdc1	0.163119
replication factor C (activator 1) 4	Rfc4	8.9205			RIKEN cDNA 4930402H24 gene	4930402H24Rik	0.163346
SRY (sex determining region Y)-box 12	Sox12	8.89983			transmembrane protein 140	Tmem140	0.163779
RIKEN cDNA D430020J02 gene	D430020J02Rik	8.87544			reversion-inducing-cysteine-rich protein with kazal motifs	Reck	0.165074
Fanconi anemia, complementation group B	Fancb	8.87529			transmembrane protein 229B	Tmem229b	0.165082
xylulokinase homolog (H. influenzae)	Xylb	8.86891			tripartite motif-containing 30D	Trim30d	0.165092
myosin XIX	Myo19	8.86796			xylosylprotein beta1,4-galactosyltransferase, polypeptide 7 (galactosyltransferase I)	B4galt7	0.165361
BRCA1 associated RING domain 1	Bard1	8.86717			androgen receptor	Ar	0.165443
heat shock protein 90, alpha (cytosolic), class A member 1	Hsp90aa1	8.83741			deleted in lymphocytic leukemia, 2	Dleu2	0.165925
aspartate-beta-hydroxylase	Asph	8.81779			glucosidase, alpha; neutral C	Ganc	0.166174
thioredoxin 1	Txn1	8.77504			low density lipoprotein receptor adaptor protein 1	Ldlrap1	0.166227
dual specificity phosphatase 9	Dusp9	8.77363			macrophage stimulating 1 (hepatocyte growth factor-like)	Mst1	0.166404
RIKEN cDNA 1700001L05 gene	1700001L05Rik	8.76768			stannin	Snn	0.166569
solute carrier family 25, member 33	Slc25a33	8.74633			synaptotagmin-like 1	Sytl1	0.166697
tribbles pseudokinase 3	Trib3	8.73871			leukocyte tyrosine kinase	Ltk	0.16686
SET and MYND domain containing 2	Smyd2	8.72061			acylphosphatase 1, erythrocyte (common) type	Acyp1	0.166972
membrane bound O-acyltransferase domain containing 2	Mboat2	8.69271			arginine glutamic acid dipeptide (RE) repeats	Rere	0.167021
naked cuticle 1 homolog (Drosophila)	Nkd1	8.68757			arylsulfatase B	Arsb	0.16704
ATPase family, AAA domain containing 5	Atad5	8.68636			zinc finger protein 287	Zfp287	0.1671
Ly1 antibody reactive clone	Lyar	8.65471			coronin 7	Coro7	0.167163
oxysterol binding protein-like 3	Osbpl3	8.60368			zyg-11 related, cell cycle regulator	Zer1	0.167462
WD repeat and HMG-box DNA binding protein 1	Wdhd1	8.55884			sortilin-related receptor, LDLR class A repeats-containing	Sorl1	0.167462
phospholipase A2, group IVC (cytosolic, calcium-independent)	Pla2g4c	8.54408			NAD(P)H dehydrogenase, quinone 2	Nqo2	0.16802
sin3 associated polypeptide	Sap30	8.54329			CD8 antigen, beta chain 1	Cd8b1	0.16814
CAP-GLY domain containing linker protein 3	Clip3	8.52172			retinoblastoma-like 2	Rbl2	0.168276
B cell leukemia/lymphoma 2 related protein A1b	Bcl2a1b	8.49623			tumor necrosis factor, alpha-induced protein 8-like 1	Tnfaip8l1	0.168408
fibronectin type III domain containing 4	Fndc4	8.4918			LIM domain containing 2	Limd2	0.16906
opsin 3	Opn3	8.43417			leucine zipper-EF-hand containing transmembrane protein 2	Letm2	0.169119
DNA primase, p58 subunit	Prim2	8.41836			ectonucleotide pyrophosphatase/phosphodiesterase 1	Enpp1	0.169331
family with sequence similarity 71, member B	Fam71b	8.40172			inositol 1,4,5-triphosphate receptor 3	Itpr3	0.169366
fibrinogen-like protein 2	Fgl2	8.39876			leucine rich repeat containing 29	Lrrc29	0.169427
glutathione S-transferase, theta 3	Gstt3	8.39019			polycystic kidney disease 1 homolog	Pkd1	0.169622
WD repeat domain 62	Wdr62	8.38158			A kinase (PRKA) anchor protein 8-like	Akap8l	0.169784
elongation factor RNA polymerase II 2	Ell2	8.35735			thymidine kinase 2, mitochondrial	Tk2	0.169873
protein kinase C and casein kinase substrate in neurons 3	Pacsin3	8.35594			serine/threonine kinase 10	Stk10	0.169899
S-phase kinase-associated protein 2 (p45)	Skp2	8.3434			guanylate binding protein 4	Gbp4	0.170006
ring finger protein 157	Rnf157	8.34236			ATPase, H+ transporting, lysosomal V1 subunit G2	Atp6v1g2	0.170038
dehydrogenase/reductase (SDR family) member 13	Dhrs13	8.32786			dopey family member 2	Dopey2	0.170535
B cell CLL/lymphoma 6, member B	Bcl6b	8.3144			proacrosin binding protein	Acrbp	0.170603
serine (or cysteine) peptidase inhibitor, clade B, member 6b	Serpinb6b	8.30213			histidine decarboxylase	Hdc	0.1708
carbonic anhydrase 12	Car12	8.30105			hexokinase 3	Hk3	0.170804
protein phosphatase 2, regulatory subunit B'', alpha	Ppp2r3a	8.26571			cDNA sequence BC021614	BC021614	0.17258
nucleolin	Ncl	8.2511			Rho guanine nucleotide exchange factor (GEF) 3	Arhgef3	0.172585
structural maintenance of chromosomes 2	Smc2	8.20891			BTB and CNC homology 1, basic leucine zipper transcription factor 1	Bach1	0.172751
PR domain containing 5	Prdm5	8.20828			1-aminocyclopropane-1-carboxylate synthase (non-functional)	Accs	0.173106
NA	Mtap9	8.1439			SH3-domain kinase binding protein 1	Sh3kbp1	0.173503
coiled-coil-helix-coiled-coil-helix domain containing 6	Chchd6	8.13461			AP2 associated kinase 1	Aak1	0.173544
procollagen lysine, 2-oxoglutarate 5-dioxygenase 2	Plod2	8.13307			FERM domain containing 4A	Frmd4a	0.173955
phosphoribosylformylglycinamidine synthase (FGAR amidotransferase)	Pfas	8.12019			leukocyte receptor cluster (LRC) member 9	Leng9	0.174032
enoyl Coenzyme A hydratase domain containing 2	Echdc2	8.05145			synaptotagmin XI	Syt11	0.174177
heme oxygenase 1	Hmox1	8.04016			RAD52 motif 1	Rdm1	0.174222
glyceraldehyde-3-phosphate dehydrogenase pseudogene	Gm6981	8.0285			cytochrome P450, family 4, subfamily v, polypeptide 3	Cyp4v3	0.174333
scavenger receptor class B, member 1	Scarb1	7.99934			RIKEN cDNA E130112N10 gene	E130112N10Rik	0.174596
small EDRK-rich factor 1	Serf1	7.99585			transient receptor potential cation channel, subfamily V, member 2	Trpv2	0.174684
WD repeat domain 35	Wdr35	7.98988			adaptor protein, phosphotyrosine interaction, PH domain and leucine zipper containing 2	Appl2	0.175644
spermatogenesis associated, serine-rich 2	Spats2	7.94078			vimentin-type intermediate filament associated coiled-coil protein	Vmac	0.175931
cytidine 5'-triphosphate synthase	Ctps	7.93869			myomesin 1	Myom1	0.176105
low density lipoprotein receptor	Ldlr	7.92591			Ras and Rab interactor-like	Rinl	0.176454
zinc finger protein 651	Zfp651	7.9025			glutathione S-transferase kappa 1	Gstk1	0.176544
inner centromere protein	Incenp	7.88113			src-like adaptor	Sla	0.176898
kinesin family member 18A	Kif18a	7.8729			microtubule-associated protein, RP/EB family, member 3	Mapre3	0.176941
interferon induced transmembrane protein 3	Ifitm3	7.86743			FMS-like tyrosine kinase 3 ligand	Flt3l	0.177075
sine oculis-related homeobox 5	Six5	7.86636			ATPase, class II, type 9A	Atp9a	0.17745
Kruppel-like factor 9	Klf9	7.83174			ArfGAP with coiled-coil, ankyrin repeat and PH domains 1	Acap1	0.177584
interferon gamma inducible protein 30	Ifi30	7.82905			nudix (nucleoside diphosphate linked moiety X)-type motif 14	Nudt14	0.177654
cadherin 23 (otocadherin)	Cdh23	7.82843			serine/threonine kinase 38	Stk38	0.177979
Fanconi anemia, complementation group I	Fanci	7.78175			phosphoprotein enriched in astrocytes 15A	Pea15a	0.178175
YES proto-oncogene 1, Src family tyrosine kinase	Yes1	7.76095			GTPase, IMAP family member 3	Gimap3	0.178226
interferon regulatory factor 5	Irf5	7.70168			hdc homolog, cell cycle regulator	Heca	0.178557
RIKEN cDNA 2810468N07 gene	2810468N07Rik	7.67327			RIKEN cDNA 5031425E22 gene	5031425E22Rik	0.178609
polo-like kinase 2	Plk2	7.67071			ATPase, Ca++ transporting, ubiquitous	Atp2a3	0.178669
cytochrome P450, family 1, subfamily b, polypeptide 1	Cyp1b1	7.66883			Eph receptor B6	Ephb6	0.178676
solute carrier family 39 (metal ion transporter), member 8	Slc39a8	7.64027			ST3 beta-galactoside alpha-2,3-sialyltransferase 6	St3gal6	0.178701
Rho GTPase activating protein 19	Arhgap19	7.63826			protein tyrosine phosphatase, non-receptor type 18	Ptpn18	0.179326
lymphotoxin B receptor	Ltbr	7.63259			spermatogenesis associated 6	Spata6	0.179546
insulin-like growth factor 2 mRNA binding protein 3	Igf2bp3	7.62445			extended synaptotagmin-like protein 2	Esyt2	0.179995
coiled-coil domain containing 34	Ccdc34	7.60801			signal-induced proliferation-associated 1 like 2	Sipa1l2	0.180191
minichromosome maintenance complex component 7	Mcm7	7.57477			FERM domain containing 8	Frmd8	0.180348
sex comb on midleg-like 2 (Drosophila)	Scml2	7.56785			protein-L-isoaspartate (D-aspartate) O-methyltransferase domain containing 1	Pcmtd1	0.180604
cyclin-dependent kinase 2 interacting protein	Cinp	7.5593			Bardet-Biedl syndrome 9 (human)	Bbs9	0.180695
retrotransposon gag domain containing 4	Rgag4	7.55658			slingshot homolog 2 (Drosophila)	Ssh2	0.180842
serine (or cysteine) peptidase inhibitor, clade B, member 5	Serpinb5	7.54047			sema domain, immunoglobulin domain (Ig), transmembrane domain (TM) and short cytoplasmic domain, (semaphorin) 4G	Sema4g	0.181093
RAB, member RAS oncogene family-like 2	Rabl2	7.51981			phosphoprotein associated with glycosphingolipid microdomains 1	Pag1	0.181173
stromal cell-derived factor 2-like 1	Sdf2l1	7.49549			wingless-type MMTV integration site family, member 5B	Wnt5b	0.181316
phospholipase A2, group XIIA	Pla2g12a	7.49288			Ras association (RalGDS/AF-6) domain family member 5	Rassf5	0.181549
inositol polyphosphate phosphatase-like 1	Inppl1	7.48482			pleckstrin homology domain containing, family G (with RhoGef domain) member 3	Plekhg3	0.181764
myeloblastosis oncogene-like 1	Mybl1	7.47687			bromodomain, testis-specific	Brdt	0.18204
centromere protein V	Cenpv	7.47572			zinc finger protein 949	Zfp949	0.182422
NA	Tmem48	7.4723			serine/threonine kinase 17b (apoptosis-inducing)	Stk17b	0.183043
family with sequence similarity 195, member A	Fam195a	7.45458			solute carrier family 25 (mitochondrial carrier; phosphate carrier), member 23	Slc25a23	0.184016
uridine monophosphate synthetase	Umps	7.44635			interleukin 27 receptor, alpha	Il27ra	0.18407
NOP16 nucleolar protein	Nop16	7.4264			acyl-Coenzyme A oxidase 3, pristanoyl	Acox3	0.184282
receptor accessory protein 2	Reep2	7.42573			poly (ADP-ribose) polymerase family, member 4	Parp4	0.184346
sortilin 1	Sort1	7.42245			ATPase, aminophospholipid transporter (APLT), class I, type 8A, member 1	Atp8a1	0.184573
transcription elongation factor A (SII)-like 8	Tceal8	7.38166			zinc finger protein 217	Zfp217	0.184843
RIKEN cDNA E130012A19 gene	E130012A19Rik	7.3698			mitochondrial ribosomal protein S18B pseudogene	Gm15760	0.185306
PTPRF interacting protein, binding protein 1 (liprin beta 1)	Ppfibp1	7.3582			ATP-binding cassette, sub-family A (ABC1), member 1	Abca1	0.185419
ST3 beta-galactoside alpha-2,3-sialyltransferase 5	St3gal5	7.34305			ets variant 3	Etv3	0.185449
zinc finger and BTB domain containing 7B	Zbtb7b	7.3033			RIKEN cDNA A730017L22 gene	A730017L22Rik	0.185594
v-maf musculoaponeurotic fibrosarcoma oncogene family, protein F (avian)	Maff	7.29279			intermediate filament family orphan 1	Iffo1	0.185958
ubiquitin-conjugating enzyme E2E 2	Ube2e2	7.28635			NA	1110038D17Rik	0.186256
minichromosome maintenance complex component 6	Mcm6	7.27999			NA	BC033916	0.186286
E2F transcription factor 3	E2f3	7.27932			peroxisomal membrane protein 4	Pxmp4	0.186527
nucleolar and coiled-body phosphoprotein 1	Nolc1	7.27534			SH3 and PX domains 2A	Sh3pxd2a	0.186646
transcription factor 19	Tcf19	7.24959			NA	B230312A22Rik	0.187109
NA	D2Ertd750e	7.2448			PDZ and LIM domain 2	Pdlim2	0.187172
KDEL (Lys-Asp-Glu-Leu) containing 1	Kdelc1	7.23234			solute carrier family 44, member 2	Slc44a2	0.187683
Bloom syndrome, RecQ helicase-like	Blm	7.2102			tescalcin	Tesc	0.18777
RIKEN cDNA 2310040G24 gene	2310040G24Rik	7.20507			EGF-like domain 8	Egfl8	0.187935
annexin A4	Anxa4	7.14259			caspase 8 pseudogene	Gm20257	0.187936
tumor necrosis factor	Tnf	7.13227			MAP-kinase activating death domain	Madd	0.188112
non-SMC condensin I complex, subunit D2	Ncapd2	7.12751			zinc finger protein 14	Zfp14	0.18862
cAMP responsive element modulator	Crem	7.11237			PQ loop repeat containing	Pqlc3	0.188655
RIKEN cDNA 2010204K13 gene	2010204K13Rik	7.09139			ring finger protein 144A	Rnf144a	0.188686
pre B cell leukemia homeobox 3	Pbx3	7.07453			LIM and SH3 protein 1	Lasp1	0.188905
syntaxin binding protein 1	Stxbp1	7.07096			interleukin 10 receptor, beta	Il10rb	0.189004
family with sequence similarity 65, member C	Fam65c	7.06881			testis-specific serine kinase 4	Tssk4	0.189328
DNA cross-link repair 1A	Dclre1a	7.05691			Rho guanine nucleotide exchange factor (GEF) 1	Arhgef1	0.189456
phosphoglycerate kinase 1	Pgk1	7.04603			Slc2a4 regulator, pseudogene	Slc2a4rg-ps	0.189818
phospholipase C, gamma 2	Plcg2	7.04525			WD repeat domain 81	Wdr81	0.189864
histone cluster 1, H4d	Hist1h4d	7.03703			glutaredoxin	Glrx	0.189975
neuroendocrine secretory protein antisense	Nespas	7.03609			platelet endothelial aggregation receptor 1	Pear1	0.189998
poly(A) binding protein, cytoplasmic 4	Pabpc4	7.01063			dynein light chain Tctex-type 1F	Dynlt1f	0.190197
signaling lymphocytic activation molecule family member 1	Slamf1	7.0048			D site albumin promoter binding protein	Dbp	0.190321
cyclin E1	Ccne1	6.99183			acyl-Coenzyme A oxidase-like	Acoxl	0.190666
parathymosin	Ptms	6.96964			MKL (megakaryoblastic leukemia)/myocardin-like 1	Mkl1	0.191113
uracil DNA glycosylase	Ung	6.9675			trans-acting transcription factor 6	Sp6	0.19112
solute carrier family 16 (monocarboxylic acid transporters), member 1	Slc16a1	6.96554			tripartite motif-containing 26	Trim26	0.191162
epsilon-tubulin 1	Tube1	6.95752			abhydrolase domain containing 8	Abhd8	0.191187
farnesyl diphosphate synthetase	Fdps	6.92326			protein phosphatase 1, regulatory (inhibitor) subunit 3F	Ppp1r3f	0.191209
minichromosome maintenance complex component 4	Mcm4	6.9151			glycosyltransferase 8 domain containing 2	Glt8d2	0.191331
phosphatidylinositol 4-kinase type 2 beta	Pi4k2b	6.91377			tripartite motif-containing 14	Trim14	0.191665
bone morphogenetic protein receptor, type 1A	Bmpr1a	6.91052			PYD and CARD domain containing	Pycard	0.191673
24-dehydrocholesterol reductase	Dhcr24	6.89258			Rho, GDP dissociation inhibitor (GDI) beta	Arhgdib	0.191856
macrophage migration inhibitory factor	Mif	6.86383			lymphoid enhancer binding factor 1	Lef1	0.192006
YdjC homolog (bacterial)	Ydjc	6.86036			predicted gene 15800	Gm15800	0.192012
NA	8430427H17Rik	6.84008			GTP binding protein 2	Gtpbp2	0.192113
sterol O-acyltransferase 2	Soat2	6.81018			ubiquitin specific peptidase 18	Usp18	0.192533
high mobility group box 3	Hmgb3	6.78065			ATP-binding cassette, sub-family D (ALD), member 1	Abcd1	0.192888
importin 5	Ipo5	6.77875			Rho GTPase activating protein 26	Arhgap26	0.193672
Bardet-Biedl syndrome 12 (human)	Bbs12	6.77018			RIKEN cDNA 3830408C21 gene	3830408C21Rik	0.193841
bone morphogenetic protein 7	Bmp7	6.76824			runt related transcription factor 1	Runx1	0.194653
glycine cleavage system protein H (aminomethyl carrier)	Gcsh	6.76604			forkhead box D2	Foxd2	0.194682
peptidylprolyl isomerase (cyclophilin)-like 1	Ppil1	6.76338			forkhead box J2	Foxj2	0.194773
SET and MYND domain containing 5	Smyd5	6.7608			cadherin-like 24	Cdh24	0.194842
coronin, actin binding protein 2A	Coro2a	6.75734			poly (ADP-ribose) polymerase family, member 12	Parp12	0.194973
p21 protein (Cdc42/Rac)-activated kinase 6	Pak6	6.75212			leukocyte-associated Ig-like receptor 1	Lair1	0.195012
lamin B1	Lmnb1	6.74627			vacuolar protein sorting 13D	Vps13d	0.195136
replication factor C (activator 1) 5	Rfc5	6.73867			pleckstrin homology domain containing, family N member 1	Plekhn1	0.195245
family with sequence similarity 185, member A	Fam185a	6.73271			sorting nexin 29	Snx29	0.195361
NIMA (never in mitosis gene a)-related expressed kinase 4	Nek4	6.72512			RIKEN cDNA 4921531C22 gene	4921531C22Rik	0.195906
proliferation-associated 2G4	Pa2g4	6.72034			solute carrier family 22 (organic cation transporter), member 17	Slc22a17	0.196147
NA	Gyltl1b	6.71426			family with sequence similarity 114, member A1	Fam114a1	0.19652
solute carrier family 9 (sodium/hydrogen exchanger), member 3 regulator 2	Slc9a3r2	6.71345			mastermind like 1 (Drosophila)	Maml1	0.196546
KN motif and ankyrin repeat domains 3	Kank3	6.70736			alpha-kinase 3	Alpk3	0.196566
chromatin assembly factor 1, subunit B (p60)	Chaf1b	6.69808			Lck interacting transmembrane adaptor 1	Lime1	0.19683
E2F transcription factor 2	E2f2	6.68091			mitogen-activated protein kinase kinase kinase kinase 3	Map4k3	0.196988
serine (or cysteine) peptidase inhibitor, clade A, member 3G	Serpina3g	6.68073			biphenyl hydrolase-like (serine hydrolase, breast epithelial mucin-associated antigen)	Bphl	0.197127
growth factor independent 1	Gfi1	6.64521			NA	6430527G18Rik	0.197343
myosin VA	Myo5a	6.6369			TAP binding protein	Tapbp	0.197804
zinc finger protein 111	Zfp111	6.63166			NA	Mll1	0.19785
NA	BC068157	6.6266			ATPase, Na+/K+ transporting, beta 1 polypeptide	Atp1b1	0.198141
RIKEN cDNA 9930014A18 gene	9930014A18Rik	6.6154			NA	Gm885	0.198193
galactokinase 1	Galk1	6.5909			F-box and leucine-rich repeat protein 8	Fbxl8	0.198271
recombination signal binding protein for immunoglobulin kappa J region	Rbpj	6.58826			RIKEN cDNA 4833418N02 gene	4833418N02Rik	0.198277
family with sequence similarity 132, member A	Fam132a	6.58552			Janus kinase 1	Jak1	0.198552
cell division cycle 25A	Cdc25a	6.58067			zinc finger protein 3	Zfp3	0.198557
F-box and WD-40 domain protein 8	Fbxw8	6.57847			cholinergic receptor, nicotinic, beta polypeptide 2 (neuronal)	Chrnb2	0.198975
RIKEN cDNA D730005E14 gene	D730005E14Rik	6.56445			cytohesin 4	Cyth4	0.199
coiled-coil-helix-coiled-coil-helix domain containing 10	Chchd10	6.56053			UDP-N-acetyl-alpha-D-galactosamine:polypeptide N-acetylgalactosaminyltransferase 10	Galnt10	0.199091
lamin A	Lmna	6.5509			solute carrier family 38, member 6	Slc38a6	0.19954
lanosterol synthase	Lss	6.54402			solute carrier family 25, member 27	Slc25a27	0.199692
transmembrane and tetratricopeptide repeat containing 2	Tmtc2	6.53811			carbonic anhydrase 7	Car7	0.199944
CBP80/20-dependent translation initiation factor	Ctif	6.53769			dedicator of cyto-kinesis 2	Dock2	0.200125
protease, serine 2	Prss2	6.50906			T cell specific GTPase 1	Tgtp1	0.200487
suppression of tumorigenicity 14 (colon carcinoma)	St14	6.5075			expressed sequence AA388235	AA388235	0.20053
synovial sarcoma, X breakpoint 2 interacting protein	Ssx2ip	6.49725			ST3 beta-galactoside alpha-2,3-sialyltransferase 1	St3gal1	0.20064
L-2-hydroxyglutarate dehydrogenase	L2hgdh	6.49494			arylformamidase	Afmid	0.20076
RAN guanine nucleotide release factor	Rangrf	6.49287			mitogen-activated protein kinase 1 interacting protein 1	Mapk1ip1	0.200773
protein-tyrosine sulfotransferase 1	Tpst1	6.4924			solute carrier family 31, member 2	Slc31a2	0.201004
nucleophosmin 1	Npm1	6.49163			RAS guanyl releasing protein 4	Rasgrp4	0.201297
RIKEN cDNA 3110070M22 gene	3110070M22Rik	6.49092			ankyrin repeat domain 44	Ankrd44	0.201316
zinc finger and BTB domain containing 46	Zbtb46	6.48306			ISG15 ubiquitin-like modifier	Isg15	0.201565
apolipoprotein N	Apon	6.47062			NA	Zfp85-rs1	0.201809
coiled-coil domain containing 18	Ccdc18	6.469			zinc finger protein 712	Zfp712	0.201896
NHP2 ribonucleoprotein	Nhp2	6.44217			RIKEN cDNA 1300002E11 gene	1300002E11Rik	0.201927
ribosomal protein S27-like	Rps27l	6.43735			zinc finger with KRAB and SCAN domains 14	Zkscan14	0.20199
solute carrier family 29 (nucleoside transporters), member 1	Slc29a1	6.40672			ubiquitin specific peptidase 11	Usp11	0.202095
translocase of inner mitochondrial membrane 8A1	Timm8a1	6.40186			leucine rich repeat containing 56	Lrrc56	0.202143
LanC (bacterial lantibiotic synthetase component C)-like 2	Lancl2	6.37785			chromodomain helicase DNA binding protein 2	Chd2	0.202434
nucleoporin 37	Nup37	6.37148			WD repeat domain 45	Wdr45	0.202487
phosphodiesterase 4A, cAMP specific	Pde4a	6.36721			KRAB-A domain containing 1	Krba1	0.20266
IKAROS family zinc finger 4	Ikzf4	6.36539			zinc finger protein 30	Zfp30	0.203274
small nucleolar RNA, C/D box 42B	Snord42b	6.36361			NA	1110054M08Rik	0.203731
MMS22-like, DNA repair protein	Mms22l	6.35798			deoxyribonuclease 1-like 2	Dnase1l2	0.203835
BCL2/adenovirus E1B interacting protein 3	Bnip3	6.34645			cytohesin 1	Cyth1	0.203962
prenyl (solanesyl) diphosphate synthase, subunit 1	Pdss1	6.34347			histocompatibility 2, M region locus 3	H2-M3	0.204604
guanine nucleotide binding protein (G protein), gamma 7	Gng7	6.33671			membrane-spanning 4-domains, subfamily A, member 6D	Ms4a6d	0.204866
ATP-binding cassette, sub-family B (MDR/TAP), member 4	Abcb4	6.32405			vaccinia related kinase 3	Vrk3	0.205067
leucine rich repeat containing 59	Lrrc59	6.31742			lectin, galactoside-binding, soluble, 3 binding protein	Lgals3bp	0.205249
tribbles pseudokinase 1	Trib1	6.31489			coactosin-like 1 (Dictyostelium)	Cotl1	0.205519
FERM, RhoGEF (Arhgef) and pleckstrin domain protein 1 (chondrocyte-derived)	Farp1	6.30449			GRAM domain containing 4	Gramd4	0.205578
transmembrane protein 144	Tmem144	6.30057			K(lysine) acetyltransferase 2B	Kat2b	0.205894
glyceraldehyde-3-phosphate dehydrogenase	Gapdh	6.29834			platelet derived growth factor receptor, beta polypeptide	Pdgfrb	0.205934
prenylcysteine oxidase 1 like	Pcyox1l	6.29737			RIKEN cDNA A530088E08 gene	A530088E08Rik	0.206771
SIVA1, apoptosis-inducing factor	Siva1	6.27209			family with sequence similarity 193, member B	Fam193b	0.206801
kinesin family member C1	Kifc1	6.26282			UDP-N-acteylglucosamine pyrophosphorylase 1-like 1	Uap1l1	0.206895
catenin (cadherin associated protein), alpha-like 1	Ctnnal1	6.26164			IQ motif containing D	Iqcd	0.206951
demethyl-Q 7	Coq7	6.25945			Rho GTPase activating protein 9	Arhgap9	0.207328
interferon-related developmental regulator 2	Ifrd2	6.25406			metallophosphoesterase 1	Mppe1	0.207435
translocase of outer mitochondrial membrane 40 homolog (yeast)	Tomm40	6.23785			tetraspanin 14	Tspan14	0.207956
troponin I, cardiac 3	Tnni3	6.2355			zinc finger protein 317	Zfp317	0.208069
centlein, centrosomal protein	Cntln	6.21766			CD3 antigen, delta polypeptide	Cd3d	0.208182
potassium channel, subfamily K, member 7	Kcnk7	6.21349			expressed sequence AW549877	AW549877	0.20822
small nucleolar RNA, C/D box 57	Snord57	6.21262			inhibitor of growth family, member 4	Ing4	0.208332
NA	2610528E23Rik	6.20619			sorting nexin 33	Snx33	0.20847
transmembrane protein 2	Tmem2	6.19949			protein kinase C and casein kinase substrate in neurons 1	Pacsin1	0.208508
glutamic-oxaloacetic transaminase 1, soluble	Got1	6.14689			ral guanine nucleotide dissociation stimulator-like 2	Rgl2	0.20853
inducible T cell co-stimulator	Icos	6.1402			predicted gene 10863	Gm10863	0.208711
coenzyme Q4	Coq4	6.12705			carbohydrate (N-acetylgalactosamine 4-sulfate 6-O) sulfotransferase 15	Chst15	0.208839
DENN/MADD domain containing 5A	Dennd5a	6.12693			enhancer of zeste 1 polycomb repressive complex 2 subunit	Ezh1	0.208988
phosphoinositide-3-kinase adaptor protein 1	Pik3ap1	6.11477			CREB regulated transcription coactivator 3	Crtc3	0.209137
WD repeat domain 60	Wdr60	6.1134			forkhead box O1	Foxo1	0.209383
nuclear autoantigenic sperm protein (histone-binding)	Nasp	6.10713			transforming growth factor, beta 3	Tgfb3	0.209458
peptidylprolyl isomerase D (cyclophilin D)	Ppid	6.09494			endoglin	Eng	0.209561
nucleoporin 85	Nup85	6.09254			NA	5033414D02Rik	0.209612
zinc finger protein 870	Zfp870	6.09093			heterochromatin protein 1, binding protein 3	Hp1bp3	0.209644
GTPase activating RANGAP domain-like 3	Garnl3	6.08404			serine/arginine-rich protein specific kinase 2	Srpk2	0.209927
S-adenosylhomocysteine hydrolase	Ahcy	6.08093			reticulocalbin 3, EF-hand calcium binding domain	Rcn3	0.209992
spermatogenesis associated 24	Spata24	6.08031			lymphocyte antigen 6 complex, locus G5B	Ly6g5b	0.210201
cirrhosis, autosomal recessive 1A (human)	Cirh1a	6.07689			NA	Cml1	0.21032
NOC4 like	Noc4l	6.04906			cDNA sequence BC029214	BC029214	0.210357
CDC42 binding protein kinase alpha	Cdc42bpa	6.04881			RIKEN cDNA 2810474O19 gene	2810474O19Rik	0.2105
Ras interacting protein 1	Rasip1	6.04166			leucine-rich repeats and immunoglobulin-like domains 2	Lrig2	0.21061
epithelial splicing regulatory protein 2	Esrp2	6.03811			selectin, platelet (p-selectin) ligand	Selplg	0.210725
predicted gene 4951	Gm4951	6.03756			calcitonin receptor-like	Calcrl	0.211188
RAN binding protein 1	Ranbp1	6.03115			zinc finger, CCHC domain containing 18	Zcchc18	0.21168
stomatin	Stom	6.03086			RIKEN cDNA A330035P11 gene	A330035P11Rik	0.211716
zinc finger, MYND domain containing 19	Zmynd19	6.01824			phospholipase C, gamma 1	Plcg1	0.211889
proliferating cell nuclear antigen	Pcna	6.01793			SMG1 homolog, phosphatidylinositol 3-kinase-related kinase (C. elegans)	Smg1	0.211902
NDC80 homolog, kinetochore complex component pseudogene	2700099C18Rik	6.01425			trinucleotide repeat containing 6b	Tnrc6b	0.212014
lactate dehydrogenase A	Ldha	6.013			transmembrane protein 106B	Tmem106b	0.212133
adenomatosis polyposis coli down-regulated 1	Apcdd1	5.99573			MARVEL (membrane-associating) domain containing 1	Marveld1	0.21267
WD repeat domain 12	Wdr12	5.96797			CD226 antigen	Cd226	0.212748
NA	Lrdd	5.96275			HECT domain containing 3	Hectd3	0.212818
DIS3 homolog, exosome endoribonuclease and 3'-5' exoribonuclease	Dis3	5.95429			E74-like factor 4 (ets domain transcription factor)	Elf4	0.213058
CD44 antigen	Cd44	5.95155			pleckstrin homology domain containing, family O member 1	Plekho1	0.213267
carbamoyl-phosphate synthetase 2, aspartate transcarbamylase, and dihydroorotase	Cad	5.9466			NA	C030044B11Rik	0.213273
aminolevulinate, delta-, dehydratase	Alad	5.9392			uronyl-2-sulfotransferase	Ust	0.213389
suppression of tumorigenicity 5	St5	5.93626			predicted gene 614	Gm614	0.213439
Alstrom syndrome 1	Alms1	5.91896			coiled-coil domain containing 142	Ccdc142	0.213439
chymotrypsin-like elastase family, member 1	Cela1	5.90905			collagen-like tail subunit (single strand of homotrimer) of asymmetric acetylcholinesterase	Colq	0.213769
RAB33A, member RAS oncogene family	Rab33a	5.90356			FCH and double SH3 domains 1	Fchsd1	0.213956
SH2 domain containing 5	Sh2d5	5.89667			zinc finger protein 579	Zfp579	0.21411
leucine aminopeptidase 3	Lap3	5.87939			sedoheptulokinase	Shpk	0.214161
nudix (nucleoside diphosphate linked moiety X)-type motif 5	Nudt5	5.87754			ectonucleotide pyrophosphatase/phosphodiesterase 5	Enpp5	0.214267
fatty acid desaturase domain family, member 6	Fads6	5.87223			filamin, alpha	Flna	0.214305
ubiquitin carboxyl-terminal esterase L5	Uchl5	5.86594			zinc finger homeobox 2	Zfhx2	0.214714
complement component 1, q subcomponent binding protein	C1qbp	5.86399			dedicator of cytokinesis 4	Dock4	0.214798
small nucleolar RNA, H/ACA box 43	Snora43	5.85476			protein phosphatase 1K (PP2C domain containing)	Ppm1k	0.215038
small nucleolar RNA host gene 3	Snhg3	5.85266			poly (ADP-ribose) polymerase family, member 6	Parp6	0.215229
slowmo homolog 2 (Drosophila)	Slmo2	5.84537			limb region 1 like	Lmbr1l	0.215453
small nucleolar RNA, H/ACA box 69	Snora69	5.84422			zinc finger protein 810	Zfp810	0.215881
partner of NOB1 homolog	Pno1	5.831			unkempt family like zinc finger	Unkl	0.216011
NADH dehydrogenase (ubiquinone) 1 alpha subcomplex, assembly factor 2	Ndufaf2	5.81824			NA	4933426M11Rik	0.216129
cyclin O	Ccno	5.81629			Rho guanine nucleotide exchange factor (GEF) 4	Arhgef4	0.216295
Mdm2, transformed 3T3 cell double minute p53 binding protein	Mtbp	5.81118			cytochrome b-561 domain containing 1	Cyb561d1	0.216681
coiled-coil domain containing 85C	Ccdc85c	5.8108			membrane-spanning 4-domains, subfamily A, member 6B	Ms4a6b	0.216832
solute carrier family 24 (sodium/potassium/calcium exchanger), member 3	Slc24a3	5.79369			nudix (nucleoside diphosphate linked moiety X)-type motif 16	Nudt16	0.217018
peroxisomal membrane protein 2	Pxmp2	5.78998			RIKEN cDNA 2810410L24 gene	2810410L24Rik	0.217292
nucleosome assembly protein 1-like 1	Nap1l1	5.775			cytidine 5'-triphosphate synthase 2	Ctps2	0.217397
histone aminotransferase 1	Hat1	5.75392			Rap guanine nucleotide exchange factor (GEF) 2	Rapgef2	0.217444
annexin A9	Anxa9	5.7535			ubiquitin specific peptidase 28	Usp28	0.217591
high mobility group AT-hook 1	Hmga1	5.74912			RIKEN cDNA 6330418K02 gene	6330418K02Rik	0.217811
ubiquitin specific peptidase 46	Usp46	5.73746			ELK3, member of ETS oncogene family	Elk3	0.218049
cat eye syndrome chromosome region, candidate 2	Cecr2	5.73356			predicted gene 4013	Gm4013	0.218107
predicted gene, 20098	Gm20098	5.72343			cDNA sequence BC065397	BC065397	0.218153
small nuclear ribonucleoprotein D1	Snrpd1	5.72233			midline 1	Mid1	0.218197
mitochondrial ribosomal protein S6	Mrps6	5.72025			kallikrein related-peptidase 8	Klk8	0.21823
uroplakin 1A	Upk1a	5.7046			T cell leukemia translocation altered gene	Tcta	0.218466
eukaryotic translation elongation factor 1 epsilon 1	Eef1e1	5.69485			phosphatidylinositol 3 kinase, regulatory subunit, polypeptide 3 (p55)	Pik3r3	0.218582
mortality factor 4 like 2	Morf4l2	5.69134			MAF1 homolog, negative regulator of RNA polymerase III	Maf1	0.218583
protein tyrosine phosphatase, receptor type, S	Ptprs	5.68712			a disintegrin-like and metallopeptidase (reprolysin type) with thrombospondin type 1 motif, 6	Adamts6	0.218783
leucine rich repeat and fibronectin type III domain containing 1	Lrfn1	5.6862			NA	Gm11648	0.218877
solute carrier family 19 (thiamine transporter), member 2	Slc19a2	5.66266			protein phosphatase 1, regulatory (inhibitor) subunit 13B	Ppp1r13b	0.218993
DEAD (Asp-Glu-Ala-Asp) box polypeptide 1	Ddx1	5.65936			RIKEN cDNA 2900076A07 gene	2900076A07Rik	0.219068
ribosomal protein L34	Rpl34	5.6569			CD27 antigen	Cd27	0.219734
v-maf musculoaponeurotic fibrosarcoma oncogene family, protein G (avian)	Mafg	5.65544			family with sequence similarity 65, member A	Fam65a	0.219924
prolyl endopeptidase	Prep	5.64346			interferon regulatory factor 9	Irf9	0.220182
huntingtin interacting protein 1	Hip1	5.63365			sorbin and SH3 domain containing 3	Sorbs3	0.220353
poly(rC) binding protein 4	Pcbp4	5.62525			coiled-coil domain containing 88C	Ccdc88c	0.220452
ATPase, H+ transporting, lysosomal V0 subunit A1	Atp6v0a1	5.59901			chromodomain helicase DNA binding protein 6	Chd6	0.22046
UHRF1 (ICBP90) binding protein 1	Uhrf1bp1	5.59874			B cell translocation gene 1, anti-proliferative	Btg1	0.220658
zinc finger protein 184 (Kruppel-like)	Zfp184	5.59773			coiled-coil domain containing 69	Ccdc69	0.220885
NOP2 nucleolar protein	Nop2	5.59287			ketohexokinase	Khk	0.220911
nuclear receptor interacting protein 3	Nrip3	5.59068			inositol polyphosphate-4-phosphatase, type I	Inpp4a	0.221106
zinc finger protein 367	Zfp367	5.58964			MOB kinase activator 3C	Mob3c	0.22128
mRNA turnover 4, ribosome maturation factor	Mrto4	5.56553			cDNA sequence BC051226	BC051226	0.221293
proprotein convertase subtilisin/kexin type 4	Pcsk4	5.56381			protein phosphatase 1, regulatory subunit 9B	Ppp1r9b	0.221456
minichromosome maintenance complex component 2	Mcm2	5.54782			Rac/Cdc42 guanine nucleotide exchange factor (GEF) 6	Arhgef6	0.222177
RIKEN cDNA 2610318N02 gene	2610318N02Rik	5.53258			predicted gene 16023	Gm16023	0.222368
nuclear assembly factor 1 ribonucleoprotein	Naf1	5.52887			RIKEN cDNA 2810013P06 gene	2810013P06Rik	0.222643
RAN, member RAS oncogene family	Ran	5.50575			regulator of chromosome condensation (RCC1) and BTB (POZ) domain containing protein 2	Rcbtb2	0.222652
proviral integration site 2	Pim2	5.50007			serine racemase	Srr	0.22292
RIKEN cDNA D630039A03 gene	D630039A03Rik	5.49945			NA	A830007P12Rik	0.22323
cDNA sequence BC022687	BC022687	5.49867			S100 calcium binding protein A4	S100a4	0.223597
EH-domain containing 4	Ehd4	5.48148			NA	1700011J10Rik	0.223622
NA	Pkm2	5.48144			kelch-like 36	Klhl36	0.22388
cytochrome c, somatic	Cycs	5.4771			potassium channel tetramerisation domain containing 21	Kctd21	0.223902
mitochondrial ribosomal protein S22	Mrps22	5.47552			adaptor protein complex AP-1, mu 2 subunit	Ap1m2	0.223992
eukaryotic translation initiation factor 5A	Eif5a	5.47108			poly (ADP-ribose) polymerase family, member 14	Parp14	0.224074
myosin ID	Myo1d	5.46646			glucocorticoid induced transcript 1	Glcci1	0.224194
oxoglutarate dehydrogenase-like	Ogdhl	5.46482			coiled-coil domain containing 28A	Ccdc28a	0.224278
nicotinamide phosphoribosyltransferase	Nampt	5.46165			RIKEN cDNA 1700102P08 gene	1700102P08Rik	0.224427
alanyl-tRNA synthetase	Aars	5.44743			AT rich interactive domain 5B (MRF1-like)	Arid5b	0.224671
piwi-like RNA-mediated gene silencing 2	Piwil2	5.41931			NA	Lrrc33	0.224737
NA	1700029F09Rik	5.41511			NA	Myst4	0.224922
solute carrier organic anion transporter family, member 4a1	Slco4a1	5.41268			actinin alpha 2	Actn2	0.22512
polymerase (DNA directed), delta 1, catalytic subunit	Pold1	5.40788			protein phosphatase 1H (PP2C domain containing)	Ppm1h	0.225233
methylenetetrahydrofolate dehydrogenase (NADP+ dependent), methenyltetrahydrofolate cyclohydrolase, formyltetrahydrofolate synthase	Mthfd1	5.38548			phosphatidylinositol 3-kinase, regulatory subunit, polypeptide 1 (p85 alpha)	Pik3r1	0.225281
translocase of inner mitochondrial membrane 17a	Timm17a	5.37243			transmembrane protein 80	Tmem80	0.22538
kelch-like 23	Klhl23	5.34542			dopa decarboxylase	Ddc	0.225575
polymerase (DNA directed), epsilon 3 (p17 subunit)	Pole3	5.34281			metastasis associated 3	Mta3	0.225772
ring finger protein 19B	Rnf19b	5.28521			polymerase (RNA) III (DNA directed) polypeptide G like	Polr3gl	0.225876
family with sequence similarity 57, member A	Fam57a	5.2754			CD52 antigen	Cd52	0.22599
NOP58 ribonucleoprotein	Nop58	5.27265			kelch-like 25	Klhl25	0.2261
NME/NM23 nucleoside diphosphate kinase 6	Nme6	5.25743			solute carrier family 36 (proton/amino acid symporter), member 1	Slc36a1	0.226645
gem (nuclear organelle) associated protein 6	Gemin6	5.25652			neuropeptide FF-amide peptide precursor	Npff	0.226927
transmembrane protein 132A	Tmem132a	5.24484			plakophilin 3	Pkp3	0.226966
pleiomorphic adenoma gene-like 2	Plagl2	5.23867			proline rich 12	Prr12	0.227006
protein tyrosine phosphatase, receptor type, U	Ptpru	5.22932			nuclear prelamin A recognition factor	Narf	0.227093
nucleoporin 133	Nup133	5.22656			zinc finger protein 386 (Kruppel-like)	Zfp386	0.227208
transcriptional adaptor 2A	Tada2a	5.21906			TBC1 domain family, member 30	Tbc1d30	0.227517
transmembrane protein 107	Tmem107	5.213			actin filament associated protein 1	Afap1	0.228074
toll-like receptor adaptor molecule 2	Ticam2	5.20689			coronin, actin binding protein 1A	Coro1a	0.228079
zinc finger, CCHC domain containing 3	Zcchc3	5.19747			NA	Inadl	0.228419
replication protein A2	Rpa2	5.19143			arrestin, beta 2	Arrb2	0.228706
coiled-coil domain containing 116	Ccdc116	5.18811			PR domain containing 11	Prdm11	0.228863
RuvB-like protein 2	Ruvbl2	5.18097			RNA binding motif protein 43	Rbm43	0.228887
adenosine kinase	Adk	5.17414			serine/arginine-rich splicing factor 12	Srsf12	0.22938
collagen, type XXVII, alpha 1	Col27a1	5.1708			RIKEN cDNA E130307A14 gene	E130307A14Rik	0.22955
coiled-coil domain containing 122	Ccdc122	5.16933			B cell leukemia/lymphoma 11B	Bcl11b	0.229769
PIH1 domain containing 2	Pih1d2	5.14551			RPTOR independent companion of MTOR, complex 2	Rictor	0.229849
caspase 4, apoptosis-related cysteine peptidase	Casp4	5.14165			breast carcinoma amplified sequence 3	Bcas3	0.230102
guanine nucleotide binding protein-like 3 (nucleolar)	Gnl3	5.13705			leucine rich repeat containing 8A	Lrrc8a	0.230211
RIKEN cDNA 1700001O22 gene	1700001O22Rik	5.13319			predicted gene 4285	Gm4285	0.230353
translocase of outer mitochondrial membrane 5 homolog (yeast)	Tomm5	5.1292			milk fat globule-EGF factor 8 protein	Mfge8	0.230386
NA	6330503K22Rik	5.12787			Rho GTPase activating protein 27	Arhgap27	0.230422
Lix1-like	Lix1l	5.12477			myosin, heavy polypeptide 9, non-muscle	Myh9	0.230788
serine hydroxymethyltransferase 2 (mitochondrial)	Shmt2	5.11663			tumor necrosis factor receptor superfamily, member 14 (herpesvirus entry mediator)	Tnfrsf14	0.230878
protein kinase, cAMP dependent regulatory, type II alpha	Prkar2a	5.11003			zinc finger and BTB domain containing 42	Zbtb42	0.231006
RuvB-like protein 1	Ruvbl1	5.10769			FCH domain only 2	Fcho2	0.231378
coronin 6	Coro6	5.10179			S-antigen, retina and pineal gland (arrestin)	Sag	0.23144
uridine-cytidine kinase 2	Uck2	5.10014			epithelial membrane protein 3	Emp3	0.23156
Rab interacting lysosomal protein-like 2	Rilpl2	5.09605			arylsulfatase G	Arsg	0.23172
NA	Gm17384	5.09486			patatin-like phospholipase domain containing 7	Pnpla7	0.231883
eukaryotic translation initiation factor 2B, subunit 3	Eif2b3	5.08275			family with sequence similarity 124, member B	Fam124b	0.232557
eukaryotic translation termination factor 1	Etf1	5.07589			myosin light chain, phosphorylatable, fast skeletal muscle	Mylpf	0.23293
RIKEN cDNA 4930427A07 gene	4930427A07Rik	5.07354			interleukin 17 receptor A	Il17ra	0.232987
IMP2 inner mitochondrial membrane peptidase-like (S. cerevisiae)	Immp2l	5.07083			activin A receptor, type 1B	Acvr1b	0.233262
protein arginine N-methyltransferase 1	Prmt1	5.06055			predicted gene, 20300	Gm20300	0.233606
ribonuclease H2, subunit B	Rnaseh2b	5.05828			AT hook, DNA binding motif, containing 1	Ahdc1	0.233975
small nucleolar RNA, C/D box 12	Snord12	5.05224			GRAM domain containing 3	Gramd3	0.234362
archaelysin family metallopeptidase 1	Amz1	5.05184			WD repeat domain 13	Wdr13	0.235002
chloride intracellular channel 4 (mitochondrial)	Clic4	5.04772			l(3)mbt-like 3 (Drosophila)	L3mbtl3	0.235496
small nucleolar RNA, C/D box 17	Snord17	5.03865			DNA-damage-inducible transcript 4	Ddit4	0.235679
CD320 antigen	Cd320	5.03833			amyloid beta (A4) precursor protein-binding, family B, member 1	Apbb1	0.235942
RIKEN cDNA 4930579G24 gene	4930579G24Rik	5.03628			NCK-associated protein 5-like	Nckap5l	0.236243
ribosomal L1 domain containing 1	Rsl1d1	5.02369			branched chain ketoacid dehydrogenase E1, alpha polypeptide	Bckdha	0.23651
small G protein signaling modulator 3	Sgsm3	5.00227			GTPase, IMAP family member 4	Gimap4	0.236716
solute carrier family 9 (sodium/hydrogen exchanger), member 2	Slc9a2	5.00042			predicted gene, 16845	Gm16845	0.236728
ERO1-like (S. cerevisiae)	Ero1l	4.99187			solute carrier protein family 52, member 3	Slc52a3	0.236884
hematological and neurological expressed 1-like	Hn1l	4.98878			coiled coil domain containing 28B	Ccdc28b	0.236943
myelocytomatosis oncogene	Myc	4.98161			RIKEN cDNA 2610507I01 gene	2610507I01Rik	0.236973
transmembrane protein 109	Tmem109	4.97704			von Willebrand factor A domain containing 5A	Vwa5a	0.237281
cyclin-dependent kinase 6	Cdk6	4.9728			RIKEN cDNA 2310001H17 gene	2310001H17Rik	0.237286
heat shock protein 9	Hspa9	4.97225			calponin 2	Cnn2	0.237421
collagen, type XV, alpha 1	Col15a1	4.96099			synapse defective 1, Rho GTPase, homolog 1 (C. elegans)	Syde1	0.237528
F-box protein 48	Fbxo48	4.94294			G protein-coupled receptor kinase 4	Grk4	0.237899
ubiquitin domain containing 2	Ubtd2	4.94222			transformation related protein 53 inducible protein 11	Trp53i11	0.237931
ankyrin repeat domain 13b	Ankrd13b	4.93864			abhydrolase domain containing 1	Abhd1	0.238211
intercellular adhesion molecule 5, telencephalin	Icam5	4.93778			histocompatibility 2, Q region locus 8	H2-Q8	0.238391
sideroflexin 1	Sfxn1	4.93652			actin-binding LIM protein 1	Ablim1	0.238656
N(alpha)-acetyltransferase 20, NatB catalytic subunit	Naa20	4.93622			ribosomal protein S6 kinase, polypeptide 2	Rps6ka2	0.238669
GEN1, Holliday junction 5' flap endonuclease	Gen1	4.92135			sorting nexin family member 30	Snx30	0.238676
small nucleolar RNA, C/D box 83B	Snord83b	4.91702			SFT2 domain containing 2	Sft2d2	0.238847
purinergic receptor P2Y, G-protein coupled 1	P2ry1	4.90511			syntrophin, basic 2	Sntb2	0.239138
synaptogyrin 2	Syngr2	4.90253			Z-DNA binding protein 1	Zbp1	0.239479
insulin induced gene 1	Insig1	4.90096			cytochrome c oxidase subunit VIIa polypeptide 2-like	Cox7a2l	0.23971
enolase 2, gamma neuronal	Eno2	4.89159			SH3 domain protein D19	Sh3d19	0.239764
vav 2 oncogene	Vav2	4.89135			TRAF2 and NCK interacting kinase	Tnik	0.23984
CDGSH iron sulfur domain 1	Cisd1	4.89024			CD3 antigen, epsilon polypeptide	Cd3e	0.239966
NA	Fam108c	4.88863			tumor necrosis factor receptor superfamily, member 23	Tnfrsf23	0.240364
tRNA-histidine guanylyltransferase 1-like (S. cerevisiae)	Thg1l	4.88573			RIKEN cDNA 2210013O21 gene	2210013O21Rik	0.240524
importin 7	Ipo7	4.88319			Rho-related BTB domain containing 2	Rhobtb2	0.24063
tubulin, alpha 1B	Tuba1b	4.87773			RIKEN cDNA D130040H23 gene	D130040H23Rik	0.240715
tetraspanin 2	Tspan2	4.8732			CD2 antigen	Cd2	0.240909
Alport syndrome, mental retardation, midface hypoplasia and elliptocytosis chromosomal region gene 1	Ammecr1	4.87115			B cell scaffold protein with ankyrin repeats 1	Bank1	0.241031
NA	1810029B16Rik	4.86818			RIKEN cDNA 3110056K07 gene	3110056K07Rik	0.241046
kinesin family member 5A	Kif5a	4.86665			leukocyte receptor cluster (LRC) member 8	Leng8	0.241164
NudC domain containing 2	Nudcd2	4.86493			deoxyribonuclease 1-like 1	Dnase1l1	0.241429
polymerase (DNA directed), delta 2, regulatory subunit	Pold2	4.84729			NA	Mll5	0.241457
phospholipase A2, group IVA (cytosolic, calcium-dependent)	Pla2g4a	4.84111			post-GPI attachment to proteins 1	Pgap1	0.241544
eukaryotic translation initiation factor 1A	Eif1a	4.8407			sterol carrier protein 2, liver	Scp2	0.241807
mitochondrial ribosomal protein L12	Mrpl12	4.84039			CAAX box 1C	Cxx1c	0.241835
translocase of inner mitochondrial membrane 50	Timm50	4.83773			aryl hydrocarbon receptor nuclear translocator-like	Arntl	0.241857
heterogeneous nuclear ribonucleoprotein A/B	Hnrnpab	4.83099			histocompatibility 2, T region locus 10	H2-T10	0.241869
translocase of inner mitochondrial membrane 23	Timm23	4.82477			coiled-coil domain containing 125	Ccdc125	0.24188
transmembrane protein 231	Tmem231	4.81503			Aly/REF export factor 2	Alyref2	0.241939
NA	Pppde1	4.81485			cathepsin A	Ctsa	0.242178
proteolipid protein 2	Plp2	4.81168			S100 calcium binding protein A11	S100a11	0.24223
protein tyrosine phosphatase, receptor type, F	Ptprf	4.80649			HECT and RLD domain containing E3 ubiquitin protein ligase 2	Herc2	0.242777
kit oncogene	Kit	4.8051			zona pellucida binding protein	Zpbp	0.243078
transducin (beta)-like 3	Tbl3	4.80048			NA	B930041F14Rik	0.243424
hepatoma-derived growth factor	Hdgf	4.79874			histone cluster 1, H1c	Hist1h1c	0.243441
potassium voltage-gated channel, subfamily H (eag-related), member 4	Kcnh4	4.79164			RIKEN cDNA 2810021J22 gene	2810021J22Rik	0.243786
ring finger protein 216	Rnf216	4.78928			NADPH oxidase organizer 1	Noxo1	0.243828
phosphomannomutase 1	Pmm1	4.7863			insulin-like growth factor binding protein 4	Igfbp4	0.244065
abhydrolase domain containing 14A	Abhd14a	4.7846			RIKEN cDNA 4930515G01 gene	4930515G01Rik	0.244261
kinase suppressor of ras 1	Ksr1	4.78351			AF4/FMR2 family, member 1	Aff1	0.244284
coiled-coil domain containing 58	Ccdc58	4.78036			NA	1110018J18Rik	0.2448
karyopherin (importin) alpha 3	Kpna3	4.77971			NA	Suv420h1	0.245022
smoothened, frizzled class receptor	Smo	4.77776			NA	Gm16515	0.245126
nucleolar protein 10	Nol10	4.77506			proprotein convertase subtilisin/kexin type 1	Pcsk1	0.245545
intraflagellar transport 122	Ift122	4.7729			GLI pathogenesis-related 2	Glipr2	0.245698
haloacid dehalogenase-like hydrolase domain containing 3	Hdhd3	4.76946			phosphatidylserine decarboxylase, pseudogene 1	Pisd-ps1	0.245837
nudix (nucleoside diphosphate linked moiety X)-type motif 2	Nudt2	4.76318			SAM and SH3 domain containing 3	Sash3	0.246287
peptidylprolyl isomerase F (cyclophilin F)	Ppif	4.76151			ectonucleoside triphosphate diphosphohydrolase 5	Entpd5	0.246528
ribosome production factor 2 homolog	Rpf2	4.75981			mannosidase, alpha, class 1C, member 1	Man1c1	0.246667
EBNA1 binding protein 2	Ebna1bp2	4.74969			RAB11 family interacting protein 4 (class II)	Rab11fip4	0.246674
synaptopodin	Synpo	4.74613			NA	4930414L22Rik	0.246705
proteasome (prosome, macropain) assembly chaperone 3	Psmg3	4.74529			lethal giant larvae homolog 2 (Drosophila)	Llgl2	0.247047
family with sequence similarity 136, member A	Fam136a	4.7445			solute carrier family 27 (fatty acid transporter), member 1	Slc27a1	0.24717
protein phosphatase 1, regulatory (inhibitor) subunit 13 like	Ppp1r13l	4.74242			mitogen-activated protein kinase kinase kinase 1	Map3k1	0.247225
dual specificity phosphatase 18	Dusp18	4.73856			NA	2210417K05Rik	0.247392
kinesin family member 20B	Kif20b	4.73607			zinc finger protein 710	Zfp710	0.247477
tripartite motif-containing 66	Trim66	4.73142			prosaposin	Psap	0.247671
activin A receptor, type 1	Acvr1	4.72924			UDP-Gal:betaGlcNAc beta 1,3-galactosyltransferase, polypeptide 4	B3galt4	0.247674
NA	Tmem35	4.71891			NA	Tmem194b	0.247985
DNA topoisomerase 1, mitochondrial	Top1mt	4.70918			sialic acid acetylesterase	Siae	0.248127
glutathione S-transferase omega 1	Gsto1	4.6953			S100 calcium binding protein A13	S100a13	0.248356
aldolase C, fructose-bisphosphate	Aldoc	4.69436			ceramide kinase-like	Cerkl	0.248653
small nucleolar RNA host gene 4	Snhg4	4.69374			collagen, type XX, alpha 1	Col20a1	0.248862
COBW domain containing 1	Cbwd1	4.69096			death-associated protein	Dap	0.249296
NA	Rdbp	4.69071			protein phosphatase 1, regulatory subunit 18	Ppp1r18	0.249436
proteasome (prosome, macropain) 26S subunit, non-ATPase, 7	Psmd7	4.69045			family with sequence similarity 13, member B	Fam13b	0.249569
phosphoribosyl pyrophosphate amidotransferase	Ppat	4.68711			RIKEN cDNA C920006O11 gene	C920006O11Rik	0.249581
pseudouridylate synthase 10	Pus10	4.67326			retinol dehydrogenase 12	Rdh12	0.249652
small nucleolar RNA, C/D box 16A	Snord16a	4.66476			ilvB (bacterial acetolactate synthase)-like	Ilvbl	0.249884
ribosomal RNA processing 1 homolog B (S. cerevisiae)	Rrp1b	4.65884			hippocalcin-like 1	Hpcal1	0.250021
nucleoporin 43	Nup43	4.64834			deoxyguanosine kinase	Dguok	0.250201
small nucleolar RNA host gene 5	Snhg5	4.64291			ubiquitin specific peptidase 35	Usp35	0.250407
polymerase (RNA) I polypeptide B	Polr1b	4.63718			ELOVL family member 7, elongation of long chain fatty acids (yeast)	Elovl7	0.250564
isoleucine-tRNA synthetase	Iars	4.63428			NA	BC057022	0.250656
t-complex protein 1	Tcp1	4.63146			NLR family, apoptosis inhibitory protein 2	Naip2	0.251007
low density lipoprotein receptor-related protein 5	Lrp5	4.62882			protein kinase C, theta	Prkcq	0.251181
ATPase family, AAA domain containing 2	Atad2	4.62714			transmembrane protein 59	Tmem59	0.251953
calcium regulated heat stable protein 1	Carhsp1	4.62246			NA	Phf11	0.252048
NA	1300001I01Rik	4.6198			novel protein similar to F-box and leucine-rich repeat protein 17 (Fbxl17)	B630019K06Rik	0.252482
F-box protein 5	Fbxo5	4.61912			coiled-coil domain containing 102A	Ccdc102a	0.252537
MORN repeat containing 2	Morn2	4.61172			nuclear receptor subfamily 1, group H, member 3	Nr1h3	0.252584
apolipoprotein O	Apoo	4.61072			translocator protein	Tspo	0.252623
3-hydroxy-3-methylglutaryl-Coenzyme A synthase 1	Hmgcs1	4.60942			proteasome (prosome, macropain) subunit, beta type 10	Psmb10	0.252683
RNA binding motif protein 44	Rbm44	4.60874			netrin G2	Ntng2	0.252762
chemokine (C-C motif) receptor 4	Ccr4	4.60772			zinc finger protein 182	Zfp182	0.252805
HtrA serine peptidase 2	Htra2	4.60327			SMAD family member 3	Smad3	0.252867
optineurin	Optn	4.59173			RIKEN cDNA C030034I22 gene	C030034I22Rik	0.252964
nuclear receptor subfamily 4, group A, member 1	Nr4a1	4.58498			guanylate binding protein 6	Gbp6	0.253064
NA	Ppapdc1b	4.57641			CDC42 binding protein kinase gamma (DMPK-like)	Cdc42bpg	0.253325
centromere protein L	Cenpl	4.5716			NA	0910001L09Rik	0.253364
chaperonin containing Tcp1, subunit 6a (zeta)	Cct6a	4.56869			metallo-beta-lactamase domain containing 2	Mblac2	0.253416
zinc finger protein 473	Zfp473	4.56736			zinc finger protein 365	Zfp365	0.253462
microcephaly, primary autosomal recessive 1	Mcph1	4.56702			amino-terminal enhancer of split	Aes	0.253972
LSM2 homolog, U6 small nuclear RNA and mRNA degradation associated	Lsm2	4.55849			purinergic receptor P2Y, G-protein coupled 10	P2ry10	0.253973
mitogen-activated protein kinase 12	Mapk12	4.55814			thrombospondin, type I, domain 1	Thsd1	0.254266
T cell lymphoma invasion and metastasis 1	Tiam1	4.55706			NA	BC006779	0.254721
Sjogren's syndrome/scleroderma autoantigen 1 homolog (human)	Sssca1	4.53758			uridine-cytidine kinase 1-like 1	Uckl1	0.254741
gem (nuclear organelle) associated protein 5	Gemin5	4.52744			ATP-binding cassette, sub-family A (ABC1), member 2	Abca2	0.254864
transmembrane protein 67	Tmem67	4.52483			FYVE, RhoGEF and PH domain containing 6	Fgd6	0.254934
enhancer of rudimentary homolog (Drosophila)	Erh	4.5248			microtubule associated serine/threonine kinase family member 4	Mast4	0.255258
eukaryotic translation initiation factor 2, subunit 2 (beta)	Eif2s2	4.51747			leptin receptor overlapping transcript-like 1	Leprotl1	0.255508
MYB binding protein (P160) 1a	Mybbp1a	4.5165			unc-5 netrin receptor A	Unc5a	0.256018
fibulin 1	Fbln1	4.51475			2-hydroxyacyl-CoA lyase 1	Hacl1	0.256216
inosine 5'-phosphate dehydrogenase 2	Impdh2	4.51062			THAP domain containing, apoptosis associated protein 3	Thap3	0.256485
regulating synaptic membrane exocytosis 3	Rims3	4.51012			UDP-Gal:betaGlcNAc beta 1,4- galactosyltransferase, polypeptide 1	B4galt1	0.256629
guanine monophosphate synthetase	Gmps	4.50267			unc-13 homolog D (C. elegans)	Unc13d	0.25681
family with sequence similarity 129, member A	Fam129a	4.50257			DNA-damage inducible transcript 3	Ddit3	0.25692
NA	Als2cr4	4.4963			HECT and RLD domain containing E3 ubiquitin protein ligase family member 1	Herc1	0.257256
NOL1/NOP2/Sun domain family member 2	Nsun2	4.49058			discs, large homolog-associated protein 4 (Drosophila)	Dlgap4	0.25742
FK506 binding protein 1a	Fkbp1a	4.49031			N-myc (and STAT) interactor	Nmi	0.257742
ribosomal RNA processing 12 homolog (S. cerevisiae)	Rrp12	4.48697			ras homolog family member F (in filopodia)	Rhof	0.257906
schlafen 3	Slfn3	4.47961			RELT-like 1	Rell1	0.258017
DSN1 homolog, MIS12 kinetochore complex component	Dsn1	4.47694			transcription factor 4	Tcf4	0.258188
ubiquitin-conjugating enzyme E2S	Ube2s	4.46876			Ras and Rab interactor 3	Rin3	0.258206
BCL2-interacting killer	Bik	4.46716			caspase 1	Casp1	0.258292
SHQ1 homolog (S. cerevisiae)	Shq1	4.46573			neural precursor cell expressed, developmentally down-regulated gene 9	Nedd9	0.258471
transducin-like enhancer of split 6	Tle6	4.46399			transmembrane protein, adipocyte asscociated 1	Tpra1	0.258517
1-acylglycerol-3-phosphate O-acyltransferase 5 (lysophosphatidic acid acyltransferase, epsilon)	Agpat5	4.46325			iduronidase, alpha-L-	Idua	0.258822
tripartite motif-containing 37	Trim37	4.46046			cDNA sequence BC037034	BC037034	0.259141
3-hydroxy-3-methylglutaryl-Coenzyme A reductase	Hmgcr	4.45941			RAB2B, member RAS oncogene family	Rab2b	0.259157
exportin, tRNA (nuclear export receptor for tRNAs)	Xpot	4.44867			thyroid hormone receptor alpha	Thra	0.259332
guanine nucleotide binding protein, alpha q polypeptide	Gnaq	4.4474			transducer of ErbB-2.1	Tob1	0.259569
UTP14B small subunit processome component	Utp14b	4.43889			regulatory factor X-associated ankyrin-containing protein	Rfxank	0.259778
RIKEN cDNA 6720489N17 gene	6720489N17Rik	4.43769			F-box protein 27	Fbxo27	0.259822
NOP56 ribonucleoprotein	Nop56	4.43623			RIKEN cDNA 5430405H02 gene	5430405H02Rik	0.260017
nucleoporin 62	Nup62	4.42729			family with sequence similarity 169, member B	Fam169b	0.260042
nucleoporin 155	Nup155	4.42643			FRY like transcription coactivator	Fryl	0.260106
solute carrier family 6 (neurotransmitter transporter, creatine), member 8	Slc6a8	4.42386			predicted gene, 20324	Gm20324	0.260133
hook microtubule tethering protein 2	Hook2	4.42347			cardiomyopathy associated 5	Cmya5	0.260182
carnitine deficiency-associated gene expressed in ventricle 3	Cdv3	4.41989			RIKEN cDNA C130036L24 gene	C130036L24Rik	0.26027
NudC domain containing 1	Nudcd1	4.41839			cold inducible RNA binding protein	Cirbp	0.260335
phosphofructokinase, liver, B-type	Pfkl	4.41735			WD repeat domain 78	Wdr78	0.260368
pogo transposable element with KRAB domain	Pogk	4.41698			lectin, galactose binding, soluble 9	Lgals9	0.260504
chloride channel, voltage-sensitive 5	Clcn5	4.40953			retinoic acid receptor, alpha	Rara	0.260604
cysteinyl-tRNA synthetase	Cars	4.40674			cyclin J-like	Ccnjl	0.260632
NHP2 non-histone chromosome protein 2-like 1 (S. cerevisiae)	Nhp2l1	4.40273			NA	Spnb2	0.26065
Y box protein 1	Ybx1	4.39032			RIKEN cDNA 4933421O10 gene	4933421O10Rik	0.260905
peter pan homolog (Drosophila)	Ppan	4.38446			biogenesis of lysosomal organelles complex-1, subunit 1	Bloc1s1	0.260926
tripartite motif-containing 46	Trim46	4.38119			ankyrin repeat and SOCS box-containing 13	Asb13	0.261044
NA	1500001M20Rik	4.37063			kringle containing transmembrane protein 1	Kremen1	0.261325
CDK2 (cyclin-dependent kinase 2)-associated protein 1	Cdk2ap1	4.36805			predicted gene 5617	Gm5617	0.261416
peroxisomal biogenesis factor 11 alpha	Pex11a	4.36179			aldhehyde dehydrogenase family 5, subfamily A1	Aldh5a1	0.261621
NA	2610027L16Rik	4.35926			NA	Mtap7	0.26163
OTU domain containing 6B	Otud6b	4.35529			E74-like factor 1	Elf1	0.261681
nucleoporin 205	Nup205	4.34584			transducin-like enhancer of split 2	Tle2	0.261723
ubiquitin-conjugating enzyme E2T	Ube2t	4.34552			NA	1700049G17Rik	0.261792
synapse defective 1, Rho GTPase, homolog 2 (C. elegans)	Syde2	4.33926			zinc and ring finger 1	Znrf1	0.26193
NA	2210411K11Rik	4.33751			Scm-like with four mbt domains 2	Sfmbt2	0.262011
calcineurin-like phosphoesterase domain containing 1	Cpped1	4.33498			RIKEN cDNA 4931428F04 gene	4931428F04Rik	0.262165
NA	Gm5506	4.33496			inositol hexaphosphate kinase 1	Ip6k1	0.262243
chromobox 5	Cbx5	4.33308			tudor domain containing 7	Tdrd7	0.26227
ethanolaminephosphotransferase 1 (CDP-ethanolamine-specific)	Ept1	4.33308			dual-specificity tyrosine-(Y)-phosphorylation regulated kinase 2	Dyrk2	0.262489
aldehyde dehydrogenase family 7, member A1	Aldh7a1	4.33303			SRY (sex determining region Y)-box 4	Sox4	0.262571
histone cluster 1, H2be	Hist1h2be	4.33188			predicted gene, 16675	Gm16675	0.262658
farnesyl diphosphate farnesyl transferase 1	Fdft1	4.33146			transmembrane protein 8 (five membrane-spanning domains)	Tmem8	0.262666
eukaryotic translation initiation factor 2, subunit 1 alpha	Eif2s1	4.33091			Rap guanine nucleotide exchange factor (GEF) 6	Rapgef6	0.262781
histone cluster 1, H4i	Hist1h4i	4.33061			collagen, type VII, alpha 1	Col7a1	0.262822
M phase phosphoprotein 6	Mphosph6	4.33051			NA	Athl1	0.263288
adenylate cyclase 9	Adcy9	4.3291			thymosin, beta 4, X chromosome	Tmsb4x	0.263527
pleckstrin homology domain containing, family H (with MyTH4 domain) member 1	Plekhh1	4.32829			signal transducer and activator of transcription 1	Stat1	0.263528
gem (nuclear organelle) associated protein 4	Gemin4	4.31956			expressed sequence AI837181	AI837181	0.26417
protein disulfide isomerase associated 6	Pdia6	4.31811			tripartite motif-containing 30A	Trim30a	0.264505
G protein-coupled receptor kinase 1	Grk1	4.31435			NA	Heatr7a	0.264796
protein kinase, membrane associated tyrosine/threonine 1	Pkmyt1	4.31336			threonine aldolase 1	Tha1	0.264897
proline rich Gla (G-carboxyglutamic acid) 4 (transmembrane)	Prrg4	4.30937			coiled-coil domain containing 126	Ccdc126	0.265242
mitogen-activated protein kinase 6	Mapk6	4.30411			carnitine palmitoyltransferase 1a, liver	Cpt1a	0.265449
polymerase (RNA) III (DNA directed) polypeptide H	Polr3h	4.29574			actinin, alpha 1	Actn1	0.265971
metaxin 2	Mtx2	4.29426			septin 10	Sept1	0.266077
DEAD (Asp-Glu-Ala-Asp) box polypeptide 39	Ddx39	4.29162			LFNG O-fucosylpeptide 3-beta-N-acetylglucosaminyltransferase	Lfng	0.266665
coiled coil domain containing 88A	Ccdc88a	4.28747			tetratricopeptide repeat domain 7	Ttc7	0.266727
transmembrane protein 159	Tmem159	4.28388			NA	Ccdc164	0.266781
sorting nexin 9	Snx9	4.28194			GATS protein-like 2	Gatsl2	0.267339
Aly/REF export factor	Alyref	4.28039			intermediate filament family orphan 2	Iffo2	0.267579
mitochondrial ribosomal protein L1	Mrpl1	4.28009			neurobeachin like 1	Nbeal1	0.267894
zinc finger protein 428	Zfp428	4.27881			histocompatibility 2, Q region locus 4	H2-Q4	0.268112
phospholysine phosphohistidine inorganic pyrophosphate phosphatase	Lhpp	4.27754			syntaxin 5A	Stx5a	0.26826
nudix (nucleoside diphosphate linked moiety X)-type motif 1	Nudt1	4.27573			kelch repeat and BTB (POZ) domain containing 7	Kbtbd7	0.268275
small nucleolar RNA, C/D box 4A	Snord4a	4.27502			N-acetyltransferase 14	Nat14	0.268298
calcyclin binding protein	Cacybp	4.27445			trinucleotide repeat containing 6C	Tnrc6c	0.269084
prostaglandin E synthase 3 (cytosolic)	Ptges3	4.26776			microtubule associated serine/threonine kinase 3	Mast3	0.269169
hydroxysteroid (17-beta) dehydrogenase 7	Hsd17b7	4.2666			arrestin domain containing 1	Arrdc1	0.269578
NA	Wdr67	4.26509			transformation related protein 63 regulated like	Tprgl	0.269603
ATPase, Ca++ transporting, cardiac muscle, slow twitch 2	Atp2a2	4.26465			PHD finger protein 21A	Phf21a	0.269606
solute carrier family 25 (mitochondrial carrier, citrate transporter), member 1	Slc25a1	4.26286			poly (ADP-ribose) polymerase family, member 3	Parp3	0.269648
coiled-coil alpha-helical rod protein 1	Cchcr1	4.25835			phospholipase D family, member 4	Pld4	0.270019
nudC nuclear distribution protein	Nudc	4.2544			hexosaminidase B	Hexb	0.270081
glucose-fructose oxidoreductase domain containing 1	Gfod1	4.25435			interferon (alpha and beta) receptor 1	Ifnar1	0.270144
hemogen	Hemgn	4.25368			leupaxin	Lpxn	0.27032
PDGFA associated protein 1	Pdap1	4.25366			phosphatidylserine decarboxylase, pseudogene 2	Pisd-ps2	0.270365
solute carrier family 7 (cationic amino acid transporter, y+ system), member 1	Slc7a1	4.25329			zyxin	Zyx	0.270599
N(alpha)-acetyltransferase 50, NatE catalytic subunit	Naa50	4.24613			zinc finger, MYM-type 5	Zmym5	0.27081
proviral integration site 3	Pim3	4.23981			transmembrane protein 50A	Tmem50a	0.270932
HemK methyltransferase family member 1	Hemk1	4.23651			antisense Igf2r RNA	Airn	0.271065
dual specificity phosphatase 5	Dusp5	4.23518			AT rich interactive domain 4A (RBP1-like)	Arid4a	0.271161
small nuclear ribonucleoprotein polypeptide A'	Snrpa1	4.23477			histone deacetylase 5	Hdac5	0.271183
ArfGAP with SH3 domain, ankyrin repeat and PH domain 3	Asap3	4.23047			ataxin 7	Atxn7	0.271501
GAR1 ribonucleoprotein	Gar1	4.22071			guanine nucleotide binding protein, alpha 15	Gna15	0.271542
polymerase (RNA) II (DNA directed) polypeptide F	Polr2f	4.21944			thyrotroph embryonic factor	Tef	0.271612
tyrosyl-tRNA synthetase	Yars	4.20743			cereblon	Crbn	0.271772
translocase of inner mitochondrial membrane 10	Timm10	4.20584			family with sequence similarity 134, member C	Fam134c	0.271783
Mir17 host gene (non-protein coding)	Mir17hg	4.20539			carbohydrate sulfotransferase 10	Chst10	0.271844
importin 11	Ipo11	4.20218			ArfGAP with RhoGAP domain, ankyrin repeat and PH domain 2	Arap2	0.272082
protease, serine 36	Prss36	4.20146			NA	1300018J18Rik	0.272538
kazrin, periplakin interacting protein	Kazn	4.20122			interferon regulatory factor 2	Irf2	0.272567
RRP9, small subunit (SSU) processome component, homolog (yeast)	Rrp9	4.19706			interferon-induced protein with tetratricopeptide repeats 2	Ifit2	0.272839
NA	Mettl11a	4.19453			carbonic anhydrase 15	Car15	0.272886
mitochondrial ribosomal protein L47	Mrpl47	4.19346			centrosomal protein 97	Cep97	0.27295
cullin 7	Cul7	4.18708			nuclear receptor subfamily 3, group C, member 1	Nr3c1	0.272993
pre-mRNA processing factor 31	Prpf31	4.18535			galactose mutarotase	Galm	0.273398
pseudouridylate synthase 7	Pus7	4.18049			zinc finger protein 36, C3H type-like 2	Zfp36l2	0.273513
ATPase family, AAA domain containing 3A	Atad3a	4.17466			cysteine-rich protein 1 (intestinal)	Crip1	0.27376
acetyl-Coenzyme A carboxylase alpha	Acaca	4.17433			NA	4933407H18Rik	0.273797
methionine-tRNA synthetase	Mars	4.17361			solute carrier family 35, member B3	Slc35b3	0.273892
RAD18 E3 ubiquitin protein ligase	Rad18	4.17109			zinc finger protein 318	Zfp318	0.274098
RIKEN cDNA 2700038G22 gene	2700038G22Rik	4.16367			unc-51-like kinase 3	Ulk3	0.27411
thyroid hormone receptor interactor 10	Trip10	4.16002			Rho GTPase activating protein 18	Arhgap18	0.274303
solute carrier family 22 (organic cation transporter), member 21	Slc22a21	4.1579			GRAM domain containing 1C	Gramd1c	0.274378
Tctex1 domain containing 2	Tctex1d2	4.15753			zinc finger and BTB domain containing 38	Zbtb38	0.274463
coiled-coil domain containing 86	Ccdc86	4.15676			MYC binding protein 2	Mycbp2	0.274639
survival motor neuron 1	Smn1	4.15367			lysine (K)-specific demethylase 4B	Kdm4b	0.274839
lectin, mannose-binding, 1	Lman1	4.15047			alkB homolog 4, lysine demethylase	Alkbh4	0.274982
transformed mouse 3T3 cell double minute 1	Mdm1	4.1488			Sp140 nuclear body protein	Sp140	0.275136
NA	C230052I12Rik	4.14868			nei like 2 (E. coli)	Neil2	0.275579
glycyl-tRNA synthetase	Gars	4.14856			aarF domain containing kinase 2	Adck2	0.275617
eukaryotic translation initiation factor 2B, subunit 1 (alpha)	Eif2b1	4.14574			serine/threonine kinase 4	Stk4	0.275633
general transcription factor II H, polypeptide 4	Gtf2h4	4.14218			Ral GEF with PH domain and SH3 binding motif 1	Ralgps1	0.275771
GDP-mannose 4, 6-dehydratase	Gmds	4.13948			ceroid lipofuscinosis, neuronal 3, juvenile (Batten, Spielmeyer-Vogt disease)	Cln3	0.275977
LON peptidase N-terminal domain and ring finger 1	Lonrf1	4.1379			chromobox 7	Cbx7	0.276172
ATP-binding cassette, sub-family F (GCN20), member 2	Abcf2	4.13534			MANSC domain containing 1	Mansc1	0.276215
glycerophosphodiester phosphodiesterase domain containing 1	Gdpd1	4.13054			high mobility group 20A	Hmg20a	0.276219
NIP7, nucleolar pre-rRNA processing protein	Nip7	4.12669			zinc and ring finger 2	Znrf2	0.276374
tetraspanin 6	Tspan6	4.12412			NA	Gm962	0.276393
stem-loop binding protein	Slbp	4.12375			abhydrolase domain containing 14b	Abhd14b	0.277017
StAR-related lipid transfer (START) domain containing 4	Stard4	4.12078			lysosomal-associated protein transmembrane 5	Laptm5	0.277061
solute carrier family 31, member 1	Slc31a1	4.10935			centrosomal protein 350	Cep350	0.277426
mitochondrial ribosomal protein L20	Mrpl20	4.10672			CD46 antigen, complement regulatory protein	Cd46	0.277472
activating transcription factor 6	Atf6	4.10161			NA	Ddx26b	0.277659
U73B small nuclear RNA	Rnu73b	4.09911			transmembrane protein 127	Tmem127	0.277793
heat shock protein 1 (chaperonin 10)	Hspe1	4.09498			vang-like 2 (van gogh, Drosophila)	Vangl2	0.277817
G elongation factor, mitochondrial 1	Gfm1	4.09358			CDC42 small effector 2	Cdc42se2	0.278016
PHD finger protein 10	Phf10	4.0921			transmembrane protein 176A	Tmem176a	0.278027
small nucleolar RNA, H/ACA box 7A	Snora7a	4.09032			NA	1110005A03Rik	0.278407
RasGEF domain family, member 1B	Rasgef1b	4.08968			RIKEN cDNA 9330133O14 gene	9330133O14Rik	0.27864
RIKEN cDNA 0610010F05 gene	0610010F05Rik	4.0882			NA	D4Wsu53e	0.278678
lysyl-tRNA synthetase	Kars	4.08793			activating transcription factor 7 interacting protein	Atf7ip	0.278978
zinc finger protein 948	Zfp948	4.08792			tweety family member 3	Ttyh3	0.279215
dyskeratosis congenita 1, dyskerin	Dkc1	4.08361			zinc finger, matrin type 1	Zmat1	0.279424
CD81 antigen	Cd81	4.0807			Wolf-Hirschhorn syndrome candidate 1-like 1 (human)	Whsc1l1	0.279533
zinc finger, GATA-like protein 1	Zglp1	4.08056			sialophorin	Spn	0.27967
nuclear receptor binding protein 2	Nrbp2	4.07689			protein phosphatase 3, catalytic subunit, alpha isoform	Ppp3ca	0.279741
thioredoxin-like 1	Txnl1	4.07097			vacuolar protein sorting 13C	Vps13c	0.279817
stromal antigen 3	Stag3	4.06938			granzyme M (lymphocyte met-ase 1)	Gzmm	0.279932
inosine triphosphatase (nucleoside triphosphate pyrophosphatase)	Itpa	4.06841			solute carrier family 37 (glycerol-3-phosphate transporter), member 2	Slc37a2	0.280093
zinc finger, HIT type 3	Znhit3	4.06496			intraflagellar transport 172	Ift172	0.280358
aminoacyl tRNA synthetase complex-interacting multifunctional protein 2	Aimp2	4.06485			predicted gene 4890	Gm4890	0.28081
NA	4930422G04Rik	4.06276			sorting nexin 20	Snx20	0.281119
phosphoribosylaminoimidazole carboxylase, phosphoribosylaminoribosylaminoimidazole, succinocarboxamide synthetase	Paics	4.06118			EMI domain containing 1	Emid1	0.281173
zinc finger, DHHC domain containing 23	Zdhhc23	4.05747			seven in absentia 1A	Siah1a	0.281365
origin recognition complex, subunit 2	Orc2	4.05688			RIKEN cDNA C920009B18 gene	C920009B18Rik	0.281772
integrin beta 1 (fibronectin receptor beta)	Itgb1	4.05679			adducin 1 (alpha)	Add1	0.281845
apurinic/apyrimidinic endonuclease 1	Apex1	4.05163			inositol hexaphosphate kinase 2	Ip6k2	0.281875
catenin (cadherin associated protein), alpha 1	Ctnna1	4.0501			RUN and FYVE domain-containing 2	Rufy2	0.281931
NME/NM23 nucleoside diphosphate kinase 1	Nme1	4.04966			BTB (POZ) domain containing 11	Btbd11	0.282106
acetyl-Coenzyme A acetyltransferase 2	Acat2	4.03574			small ArfGAP 2	Smap2	0.282157
SET nuclear oncogene	Set	4.03447			zinc finger and BTB domain containing 2	Zbtb2	0.282193
neuropilin (NRP) and tolloid (TLL)-like 2	Neto2	4.03171			fatty acid amide hydrolase	Faah	0.28233
FtsJ RNA methyltransferase homolog 3 (E. coli)	Ftsj3	4.03067			integral membrane protein 2C	Itm2c	0.282363
RIKEN cDNA 6430548M08 gene	6430548M08Rik	4.02563			tripartite motif-containing 65	Trim65	0.28283
WD repeat domain 55	Wdr55	4.02033			protein phosphatase 6, regulatory subunit 2	Ppp6r2	0.282872
bystin-like	Bysl	4.01903			kelch-like 17	Klhl17	0.283207
phosphoribosylglycinamide formyltransferase	Gart	4.0149			interferon gamma receptor 1	Ifngr1	0.283277
ets variant 6	Etv6	4.01049			NA	E130304F04Rik	0.283553
transmembrane emp24 domain containing 1	Tmed1	4.00725			lectin, galactose binding, soluble 4	Lgals4	0.283586
ribosomal protein S19 binding protein 1	Rps19bp1	4.001			BCL2/adenovirus E1B interacting protein 3-like	Bnip3l	0.283698
MAD2 mitotic arrest deficient-like 2	Mad2l2	3.99993			NA	2010003O02Rik	0.283707
URB2 ribosome biogenesis 2 homolog (S. cerevisiae)	Urb2	3.98707			potassium voltage-gated channel, shaker-related subfamily, member 3	Kcna3	0.28382
cyclin-dependent kinase 2	Cdk2	3.98643			transmembrane protein 50B	Tmem50b	0.283891
proteasome (prosome, macropain) 26S subunit, non-ATPase, 1	Psmd1	3.98564			glycerophosphodiester phosphodiesterase domain containing 3	Gdpd3	0.284008
progestin and adipoQ receptor family member IV	Paqr4	3.98332			suppressor of IKBKE 1	Sike1	0.284677
beta-gamma crystallin domain containing 3	Crybg3	3.98013			transforming, acidic coiled-coil containing protein 1	Tacc1	0.284719
NA	Jub	3.98008			inositol polyphosphate-5-phosphatase D	Inpp5d	0.284767
zinc finger protein 239	Zfp239	3.97041			kelch repeat and BTB (POZ) domain containing 3	Kbtbd3	0.284845
HEAT repeat containing 3	Heatr3	3.97007			CDK2-associated protein 2	Cdk2ap2	0.285166
polymerase (DNA-directed), delta 3, accessory subunit	Pold3	3.96949			sushi domain containing 2	Susd2	0.285273
lymphocyte antigen 6 complex, locus A	Ly6a	3.96003			6-phosphofructo-2-kinase/fructose-2,6-biphosphatase 2	Pfkfb2	0.285737
aminoacylase 1	Acy1	3.95939			growth arrest and DNA-damage-inducible 45 alpha	Gadd45a	0.285859
adenine phosphoribosyl transferase	Aprt	3.95548			kinesin family member 3C	Kif3c	0.286128
heat shock protein 90 alpha (cytosolic), class B member 1	Hsp90ab1	3.95371			GTPase, IMAP family member 6	Gimap6	0.286483
sulfotransferase family, cytosolic, 2B, member 1	Sult2b1	3.9443			expressed sequence AW046200	AW046200	0.286565
tubulin, alpha 1C pseudogene	Gm6682	3.92243			zinc finger and BTB domain containing 24	Zbtb24	0.286753
signal transducer and activator of transcription 5A	Stat5a	3.91939			protein tyrosine phosphatase, non-receptor type 22 (lymphoid)	Ptpn22	0.28692
NA	Gm129	3.9183			zinc finger protein 273	Zfp273	0.287133
TBC1 domain family, member 19	Tbc1d19	3.91643			G protein-coupled receptor associated sorting protein 2	Gprasp2	0.287232
eukaryotic translation initiation factor 4E	Eif4e	3.91522			BSD domain containing 1	Bsdc1	0.287253
glutamate-rich WD repeat containing 1	Grwd1	3.91095			transcription factor EB	Tfeb	0.287546
intraflagellar transport 57	Ift57	3.91014			ADAMTS-like 4	Adamtsl4	0.287748
glomulin, FKBP associated protein	Glmn	3.90964			ring finger protein 125	Rnf125	0.288065
protein kinase inhibitor beta, cAMP dependent, testis specific	Pkib	3.90632			ELK4, member of ETS oncogene family	Elk4	0.288739
mitochondrial ribosomal protein S10	Mrps10	3.90557			NA	C130039O16Rik	0.28878
hyaluronoglucosaminidase 2	Hyal2	3.90308			GRB10 interacting GYF protein 1	Gigyf1	0.288922
lon peptidase 1, mitochondrial	Lonp1	3.90016			zinc finger, DHHC domain containing 15	Zdhhc15	0.288989
oncostatin M	Osm	3.89551			NA	D14Abb1e	0.289222
neuropilin 1	Nrp1	3.89533			yippee-like 2 (Drosophila)	Ypel2	0.289227
protein kinase C, alpha	Prkca	3.89449			Tax1 (human T cell leukemia virus type I) binding protein 3	Tax1bp3	0.289526
pleckstrin homology domain containing, family A (phosphoinositide binding specific) member 8	Plekha8	3.89431			MAP/microtubule affinity regulating kinase 2	March2	0.289714
leishmanolysin-like (metallopeptidase M8 family)	Lmln	3.89182			post-GPI attachment to proteins 3	Pgap3	0.289955
solute carrier family 12, member 2	Slc12a2	3.89163			spermatogenesis associated 13	Spata13	0.290164
heat shock protein 5	Hspa5	3.88626			RIKEN cDNA A630066F11 gene	A630066F11Rik	0.290211
phosphatase and actin regulator 2	Phactr2	3.88305			ectonucleoside triphosphate diphosphohydrolase 1	Entpd1	0.290572
heat shock protein 2	Hspa2	3.88005			formin-like 1	Fmnl1	0.291467
NA	Ccdc41	3.87598			NLR family, CARD domain containing 5	Nlrc5	0.291488
meiosis-specific nuclear structural protein 1	Mns1	3.87347			xylosyltransferase 1	Xylt1	0.291549
polymerase (RNA) III (DNA directed) polypeptide G	Polr3g	3.87077			intercellular adhesion molecule 2	Icam2	0.291727
DEAD (Asp-Glu-Ala-Asp) box polypeptide 21	Ddx21	3.87073			purinergic receptor P2X, ligand-gated ion channel, 7	P2rx7	0.291997
chaperonin containing Tcp1, subunit 3 (gamma)	Cct3	3.86315			solute carrier family 38, member 9	Slc38a9	0.292656
NA	1810035L17Rik	3.86081			D-2-hydroxyglutarate dehydrogenase	D2hgdh	0.293228
NA	6720463M24Rik	3.86046			golgi membrane protein 1	Golm1	0.293603
NA	3200002M19Rik	3.85575			NA	1810020D17Rik	0.293616
calcium channel, voltage-dependent, beta 3 subunit	Cacnb3	3.85435			regulatory factor X, 3 (influences HLA class II expression)	Rfx3	0.294137
transmembrane protein 17	Tmem17	3.85116			interferon regulatory factor 6	Irf6	0.294316
ELL associated factor 2	Eaf2	3.84941			zinc finger protein 563	Zfp563	0.29437
nodal modulator 1	Nomo1	3.84791			protein inhibitor of activated STAT 3	Pias3	0.294641
zinc finger protein 219	Zfp219	3.84555			TMEM9 domain family, member B	Tmem9b	0.294961
RNA binding motif protein, X-linked like-1	Rbmxl1	3.84526			NA	Fam100a	0.294977
transcription termination factor, RNA polymerase II	Ttf2	3.84216			FCH and double SH3 domains 2	Fchsd2	0.29502
ubiquitin carboxyl-terminal esterase L3 (ubiquitin thiolesterase)	Uchl3	3.83985			calcium/calmodulin-dependent protein kinase kinase 1, alpha	Camkk1	0.295087
acidic (leucine-rich) nuclear phosphoprotein 32 family, member B	Anp32b	3.83837			NA	Myst3	0.295407
glutathione S-transferase, mu 1	Gstm1	3.83831			nei endonuclease VIII-like 1 (E. coli)	Neil1	0.295682
transmembrane protein 216	Tmem216	3.82805			intraflagellar transport 80	Ift80	0.295755
voltage-dependent anion channel 1	Vdac1	3.82631			zinc finger protein 319	Zfp319	0.295864
histone cluster 1, H1d	Hist1h1d	3.82534			sideroflexin 4	Sfxn4	0.296415
potassium inwardly-rectifying channel, subfamily K, member 6	Kcnk6	3.82402			protein-tyrosine sulfotransferase 2	Tpst2	0.296499
adenylate kinase 2	Ak2	3.81923			C-type lectin domain family 2, member d	Clec2d	0.296593
TNFAIP3 interacting protein 2	Tnip2	3.81779			cytochrome P450, family 4, subfamily f, polypeptide 16	Cyp4f16	0.296822
lipoyl(octanoyl) transferase 2 (putative)	Lipt2	3.81432			fucosyltransferase 11	Fut11	0.296944
immunoglobulin superfamily, member 8	Igsf8	3.81378			phosphatidylinositol-5-phosphate 4-kinase, type II, alpha	Pip4k2a	0.297392
SEC14 and spectrin domains 1	Sestd1	3.81197			RIKEN cDNA 2900005J15 gene	2900005J15Rik	0.297553
REST corepressor 2	Rcor2	3.80965			NA	Zfp167	0.297839
histidyl-tRNA synthetase	Hars	3.80873			bromodomain and WD repeat domain containing 1	Brwd1	0.297892
prefoldin 4	Pfdn4	3.80527			zinc finger protein 87	Zfp87	0.297919
NA	Mki67ip	3.79486			ring finger protein 135	Rnf135	0.298154
nucleoporin 93	Nup93	3.78964			NA	Zfp187	0.298221
NA	Rai12	3.78603			DnaJ heat shock protein family (Hsp40) member B14	Dnajb14	0.298592
solute carrier family 43, member 1	Slc43a1	3.78552			thiosulfate sulfurtransferase (rhodanese)-like domain containing 1	Tstd1	0.298656
acyl-CoA synthetase long-chain family member 3	Acsl3	3.78408			molybdenum cofactor sulfurase	Mocos	0.298845
tubulin, alpha 1C	Tuba1c	3.77698			transmembrane protein 181B, pseudogene	Tmem181b-ps	0.29895
stomatin (Epb7.2)-like 2	Stoml2	3.77585			zinc finger, CCHC domain containing 6	Zcchc6	0.298956
ring finger and WD repeat domain 3	Rfwd3	3.77343			expressed sequence AA415398	AA415398	0.299397
ras homolog family member Q	Rhoq	3.77224			zinc finger with KRAB and SCAN domains 3	Zkscan3	0.299433
chaperonin containing Tcp1, subunit 8 (theta)	Cct8	3.77156			Rab acceptor 1 (prenylated)	Rabac1	0.299489
myosin IE	Myo1e	3.76494			bol, boule-like (Drosophila)	Boll	0.299606
leucine rich repeat containing 40	Lrrc40	3.76422			zinc finger protein 36, C3H type-like 1	Zfp36l1	0.299673
adenylosuccinate lyase	Adsl	3.75641			talin 1	Tln1	0.299675
exosome component 2	Exosc2	3.75571			protein phosphatase 2, regulatory subunit B', alpha	Ppp2r5a	0.299768
cytochrome c oxidase assembly protein 17	Cox17	3.75433			RIKEN cDNA 1700094D03 gene	1700094D03Rik	0.299832
pleckstrin homology like domain, family A, member 3	Phlda3	3.75109			phytanoyl-CoA hydroxylase	Phyh	0.299833
ubiquitin specific peptidase 1	Usp1	3.74956			xylosyltransferase II	Xylt2	0.299833
chromosome segregation 1-like (S. cerevisiae)	Cse1l	3.73841			predicted gene, 16973	Gm16973	0.300013
U2 small nuclear ribonucleoprotein auxiliary factor (U2AF) 1	U2af1	3.73509			tetratricopeptide repeat, ankyrin repeat and coiled-coil containing 1	Tanc1	0.300025
synaptotagmin-like 3	Sytl3	3.73158			predicted gene 527	Gm527	0.300063
transmembrane protein 41a	Tmem41a	3.72919			pellino 1	Peli1	0.300152
Rho GTPase activating protein 21	Arhgap21	3.72837			lysine (K)-specific demethylase 2A	Kdm2a	0.300179
NA	Sc4mol	3.7267			ArfGAP with GTPase domain, ankyrin repeat and PH domain 2	Agap2	0.300382
ubiquitin specific peptidase 27, X chromosome	Usp27x	3.7259			NA	D19Wsu162e	0.300477
Rab geranylgeranyl transferase, b subunit	Rabggtb	3.72428			transporter 2, ATP-binding cassette, sub-family B (MDR/TAP)	Tap2	0.300521
stress-associated endoplasmic reticulum protein family member 2	Serp2	3.72177			cyclin D-type binding-protein 1	Ccndbp1	0.300573
RAS-related C3 botulinum substrate 3	Rac3	3.7197			polymerase (DNA directed), iota	Poli	0.300809
NA	Ppap2c	3.71656			NA	Gm12942	0.300811
solute carrier family 35, member F2	Slc35f2	3.7148			leucine zipper, putative tumor suppressor 1	Lzts1	0.301024
coactivator-associated arginine methyltransferase 1	Carm1	3.70874			tyrosine kinase, non-receptor, 2	Tnk2	0.301057
fibroblast growth factor receptor-like 1	Fgfrl1	3.70682			ring finger protein 38	Rnf38	0.301126
eukaryotic translation initiation factor 1A, X-linked	Eif1ax	3.70383			senataxin	Setx	0.301154
hypoxia inducible factor 1, alpha subunit	Hif1a	3.70076			histidine triad nucleotide binding protein 2	Hint2	0.301201
HUS1 checkpoint clamp component	Hus1	3.69219			genetic suppressor element 1, coiled-coil protein	Gse1	0.301326
transmembrane protein 29	Tmem29	3.69171			annexin A6	Anxa6	0.301556
BEN domain containing 3	Bend3	3.68994			microsomal glutathione S-transferase 3	Mgst3	0.301879
proline, glutamic acid and leucine rich protein 1	Pelp1	3.68953			DEAH (Asp-Glu-Ala-Asp/His) box polypeptide 57	Dhx57	0.301924
fatty acid desaturase 1	Fads1	3.6873			NA	1600016N20Rik	0.30196
prohibitin 2	Phb2	3.68708			pleckstrin homology domain containing, family O member 2	Plekho2	0.302237
phosphatidylinositol glycan anchor biosynthesis, class F	Pigf	3.68565			cysteine sulfinic acid decarboxylase	Csad	0.302389
armadillo repeat containing 6	Armc6	3.68442			sestrin 3	Sesn3	0.302513
SWI/SNF related, matrix associated, actin dependent regulator of chromatin, subfamily c, member 1	Smarcc1	3.68399			fasciculation and elongation protein zeta 2 (zygin II)	Fez2	0.302825
small nucleolar RNA, H/ACA box 5C	Snora5c	3.68127			dedicator of cytokinesis 11	Dock11	0.302833
olfactory receptor 56	Olfr56	3.67557			zinc finger, ZZ-type with EF hand domain 1	Zzef1	0.302978
timeless circadian clock 1	Timeless	3.67176			zinc finger protein 952	Zfp952	0.303145
sigma non-opioid intracellular receptor 1	Sigmar1	3.6693			bromodomain adjacent to zinc finger domain, 2B	Baz2b	0.303149
selenoprotein 15	Sept11	3.66486			centrosomal protein 120	Cep120	0.303163
glutamatic-oxaloacetic transaminase 2, mitochondrial	Got2	3.66224			guanine nucleotide binding protein (G protein), gamma transducing activity polypeptide 2	Gngt2	0.303186
RNA polymerase II associated protein 3	Rpap3	3.66089			NA	B3gnt9-ps	0.303263
WD repeat domain 75	Wdr75	3.66003			NA	Stxbp3a	0.303288
ribonuclease P 40 subunit	Rpp40	3.65955			acetyl-Coenzyme A acyltransferase 2 (mitochondrial 3-oxoacyl-Coenzyme A thiolase)	Acaa2	0.303512
family with sequence similarity 162, member A	Fam162a	3.65946			AT rich interactive domain 4B (RBP1-like)	Arid4b	0.303824
BRX1, biogenesis of ribosomes	Brix1	3.65941			nudix (nucleoside diphosphate linked moiety X)-type motif 13	Nudt13	0.30399
NA	A030009H04Rik	3.65849			zinc finger protein 606	Zfp606	0.304051
La ribonucleoprotein domain family, member 4	Larp4	3.65816			thymocyte selection associated	Themis	0.304224
FAST kinase domains 3	Fastkd3	3.65713			interferon, alpha-inducible protein 27 like 2A	Ifi27l2a	0.304673
heat shock protein 4	Hspa4	3.65705			COMM domain containing 8	Commd8	0.304726
solute carrier family 2 (facilitated glucose transporter), member 1	Slc2a1	3.65469			threonine synthase-like 2 (bacterial)	Thnsl2	0.304802
Ts translation elongation factor, mitochondrial	Tsfm	3.6538			DEAD (Asp-Glu-Ala-Asp) box polypeptide 17	Ddx17	0.305034
solute carrier family 4, sodium bicarbonate cotransporter, member 7	Slc4a7	3.65366			slingshot homolog 1 (Drosophila)	Ssh1	0.305212
cathepsin Z	Ctsz	3.65235			leucine-rich repeats and calponin homology (CH) domain containing 1	Lrch1	0.305389
sphingomyelin phosphodiesterase 4	Smpd4	3.64864			lymphocyte antigen 6 complex, locus E	Ly6e	0.30569
proteaseome (prosome, macropain) activator subunit 3 (PA28 gamma, Ki)	Psme3	3.64791			NA	2310045N01Rik	0.305859
DENN/MADD domain containing 4A	Dennd4a	3.64699			target of myb1-like 2 (chicken)	Tom1l2	0.30591
cysteine-rich with EGF-like domains 2	Creld2	3.64565			N-acetylglucosamine-1-phosphotransferase, gamma subunit	Gnptg	0.306287
mitochondrial ribosomal protein S18B	Mrps18b	3.6424			interleukin 11 receptor, alpha chain 1	Il11ra1	0.306462
phosphomevalonate kinase	Pmvk	3.639			zinc finger protein (C2H2 type) 276	Zfp276	0.307002
nuclear factor of kappa light polypeptide gene enhancer in B cells 2, p49/p100	Nfkb2	3.63601			dedicator of cytokinesis 8	Dock8	0.30702
ribosomal protein L30	Rpl30	3.63117			solute carrier family 9 (sodium/hydrogen exchanger), member 7	Slc9a7	0.30799
Rac GTPase-activating protein 1	Racgap1	3.62911			coronin, actin binding protein 1B	Coro1b	0.308027
sestrin 2	Sesn2	3.62853			cathepsin D	Ctsd	0.308497
WD repeat domain 36	Wdr36	3.62484			BEN domain containing 5	Bend5	0.30869
polymerase (DNA directed), alpha 2	Pola2	3.6135			neurobeachin-like 2	Nbeal2	0.309083
serine/threonine kinase 38 like	Stk38l	3.61307			integrin beta 2	Itgb2	0.309283
RIKEN cDNA 9530077C05 gene	9530077C05Rik	3.61239			myelin basic protein	Mbp	0.309428
programmed cell death 5	Pdcd5	3.60816			Ral GEF with PH domain and SH3 binding motif 2	Ralgps2	0.309539
fatty acid synthase	Fasn	3.6064			UDP-N-acetyl-alpha-D-galactosamine:polypeptide N-acetylgalactosaminyltransferase 6	Galnt6	0.309749
glutamyl-prolyl-tRNA synthetase	Eprs	3.60576			SCAN domain-containing 1	Scand1	0.309818
methyltransferase like 13	Mettl13	3.6018			tubby like protein 4	Tulp4	0.309999
tectonic family member 2	Tctn2	3.58936			toll-like receptor 2	Tlr2	0.310083
golgi associated, gamma adaptin ear containing, ARF binding protein 2	Gga2	3.58915			RIKEN cDNA B330016D10 gene	B330016D10Rik	0.310123
eukaryotic translation initiation factor 4A1	Eif4a1	3.58583			aquaporin 11	Aqp11	0.310154
eukaryotic translation initiation factor 3, subunit B	Eif3b	3.58434			NA	A930005I04Rik	0.31017
RIKEN cDNA 1110004E09 gene	1110004E09Rik	3.58192			transmembrane protein 154	Tmem154	0.310334
general transcription factor II E, polypeptide 2 (beta subunit)	Gtf2e2	3.58083			thymosin, beta 10	Tmsb10	0.310747
NA	A630055G03Rik	3.57914			BTB (POZ) domain containing 2	Btbd2	0.311081
karyopherin (importin) beta 1	Kpnb1	3.57898			acetyl-Coenzyme A acyltransferase 1A	Acaa1a	0.312003
threonyl-tRNA synthetase	Tars	3.57878			ankyrin repeat domain 16	Ankrd16	0.312273
NA	2610021K21Rik	3.57715			nuclear receptor coactivator 2	Ncoa2	0.312295
La ribonucleoprotein domain family, member 1B	Larp1b	3.57699			phosphopantothenoylcysteine decarboxylase	Ppcdc	0.312421
RIKEN cDNA 0610007P14 gene	0610007P14Rik	3.5759			prospero homeobox 2	Prox2	0.312614
NA	2310008H09Rik	3.57409			midnolin	Midn	0.312766
nucleoredoxin	Nxn	3.57364			glycerate kinase	Glyctk	0.312785
nucleoporin 107	Nup107	3.57298			ras responsive element binding protein 1	Rreb1	0.312846
tubulin, gamma 1	Tubg1	3.56946			potassium channel tetramerisation domain containing 12	Kctd12	0.312868
myelin protein zero-like 3	Mpzl3	3.56643			GM2 ganglioside activator protein	Gm2a	0.313257
growth factor, erv1 (S. cerevisiae)-like (augmenter of liver regeneration)	Gfer	3.56524			arylsulfatase K	Arsk	0.313389
SCO1 cytochrome c oxidase assembly protein	Sco1	3.56217			NA	Ppapdc2	0.313401
PHD finger protein 5A	Phf5a	3.55852			zinc finger protein 456	Zfp456	0.313554
thioredoxin reductase 1	Txnrd1	3.55618			expressed sequence AI182371	AI182371	0.313604
NA	Anubl1	3.55533			proline-serine-threonine phosphatase-interacting protein 1	Pstpip1	0.313698
eukaryotic translation initiation factor 2, subunit 3, structural gene X-linked	Eif2s3x	3.55281			NME/NM23 nucleoside diphosphate kinase 3	Nme3	0.313769
ribonuclease P/MRP 30 subunit	Rpp30	3.55226			echinoderm microtubule associated protein like 5	Eml5	0.313773
mitochondrial ribosomal protein L16	Mrpl16	3.54536			zinc finger, NFX1-type containing 1	Znfx1	0.313961
prohibitin	Phb	3.53439			zinc finger protein 654	Zfp654	0.313965
WD repeat domain 18	Wdr18	3.53209			cystinosis, nephropathic	Ctns	0.314349
stress-induced phosphoprotein 1	Stip1	3.52947			molybdenum cofactor synthesis 1	Mocs1	0.314713
growth arrest specific 8	Gas8	3.52826			histocompatibility 2, Q region locus 6	H2-Q6	0.314727
3-phosphoglycerate dehydrogenase	Phgdh	3.52688			cyclin-dependent kinase 5	Cdk5	0.314778
arginyl-tRNA synthetase	Rars	3.5252			deltex 3-like, E3 ubiquitin ligase	Dtx3l	0.315038
RIKEN cDNA 2210408I21 gene	2210408I21Rik	3.52184			transmembrane protein 134	Tmem134	0.315286
leucyl-tRNA synthetase	Lars	3.52176			occludin/ELL domain containing 1	Ocel1	0.315555
zinc finger protein interacting with K protein 1	Zik1	3.5217			RIKEN cDNA 1700096K18 gene	1700096K18Rik	0.315888
peroxisomal trans-2-enoyl-CoA reductase	Pecr	3.5216			NA	Plk1s1	0.316212
cerebral endothelial cell adhesion molecule	Cercam	3.51922			RAS-related C3 botulinum substrate 2	Rac2	0.316216
tRNA nucleotidyl transferase, CCA-adding, 1	Trnt1	3.51854			NA	5133401N09Rik	0.316254
tyrosyl-tRNA synthetase 2 (mitochondrial)	Yars2	3.51814			NA	6030446N20Rik	0.316342
NA	Supt16h	3.51811			nudix (nucleoside diphosphate linked moiety X)-type motif 18	Nudt18	0.316503
mitochondrial ribosomal protein L45	Mrpl45	3.51507			jumonji domain containing 1C	Jmjd1c	0.316603
SET binding protein 1	Setbp1	3.51048			enhancer of polycomb homolog 1 (Drosophila)	Epc1	0.317103
RNA binding motif protein 8a	Rbm8a	3.50786			family with sequence similarity 168, member A	Fam168a	0.317208
G1 to S phase transition 1	Gspt1	3.50589			NA	1700081L11Rik	0.317502
Rab interacting lysosomal protein-like 1	Rilpl1	3.50321			ubiquitin specific peptidase 3	Usp3	0.317955
basigin	Bsg	3.50274			GTF2I repeat domain containing 2	Gtf2ird2	0.318123
guanine nucleotide binding protein (G protein), gamma 12	Gng12	3.49482			NA	4930473A06Rik	0.31816
fibronectin type III domain containing 3B	Fndc3b	3.49375			nuclear receptor binding protein 1	Nrbp1	0.31819
HCLS1 associated X-1	Hax1	3.48979			glycerophosphocholine phosphodiesterase 1	Gpcpd1	0.318265
mitogen-activated protein kinase kinase 3	Map2k3	3.48359			ankyrin repeat domain 12	Ankrd12	0.31839
mitochondrial ribosomal protein S25	Mrps25	3.48307			protein kinase C, beta	Prkcb	0.318612
GTP binding protein (gene overexpressed in skeletal muscle)	Gem	3.48096			calpain 1	Capn1	0.318626
aldolase A, fructose-bisphosphate	Aldoa	3.47874			toll-like receptor 7	Tlr7	0.318851
gephyrin	Gphn	3.47678			protein phosphatase 1J	Ppm1j	0.318991
mago homolog B, exon junction complex core component	Magohb	3.47485			ring finger protein 114	Rnf114	0.319023
epithelial cell adhesion molecule	Epcam	3.47296			damage specific DNA binding protein 2	Ddb2	0.319131
catechol-O-methyltransferase	Comt	3.4687			signal transducer and activator of transcription 2	Stat2	0.319261
DnaJ heat shock protein family (Hsp40) member C2	Dnajc2	3.4664			protocadherin gamma subfamily B, 6	Pcdhgb6	0.319302
serine/threonine kinase receptor associated protein	Strap	3.46484			zinc finger protein 963	Zfp963	0.319506
nuclear receptor subfamily 2, group F, member 6	Nr2f6	3.4622			diacylglycerol kinase, delta	Dgkd	0.319728
cyclin-dependent kinase 4	Cdk4	3.45371			bromodomain adjacent to zinc finger domain, 2A	Baz2a	0.319887
basic leucine zipper transcription factor, ATF-like	Batf	3.45187			arrestin domain containing 3	Arrdc3	0.31997
procollagen-lysine, 2-oxoglutarate 5-dioxygenase 3	Plod3	3.45134			leucine rich repeat containing 61	Lrrc61	0.320215
small nuclear ribonucleoprotein D2	Snrpd2	3.44178			NA	4833442J19Rik	0.320216
Josephin domain containing 1	Josd1	3.43821			predicted gene 11944	Gm11944	0.320471
sterile alpha motif domain containing 1	Samd1	3.43761			F-box protein 10	Fbxo10	0.320554
methylmalonic aciduria cblC type, with homocystinuria	Mmachc	3.43727			zinc finger, CCCH-type with G patch domain	Zgpat	0.320595
cell division cycle 34	Cdc34	3.43491			NA	2900008C10Rik	0.320851
cornichon family AMPA receptor auxiliary protein 2	Cnih2	3.43385			RIKEN cDNA D330041H03 gene	D330041H03Rik	0.321488
eukaryotic translation initiation factor 4E nuclear import factor 1	Eif4enif1	3.43332			RAB11 family interacting protein 2 (class I)	Rab11fip2	0.321638
nucleolar protein 11	Nol11	3.43305			DAN domain family member 5, BMP antagonist	Dand5	0.321838
CD28 antigen	Cd28	3.42855			acyl-Coenzyme A binding domain containing 4	Acbd4	0.32198
transketolase	Tkt	3.42752			tumor protein, translationally-controlled 1	Tpt1	0.321987
polycomb group ring finger 5	Pcgf5	3.42718			choline dehydrogenase	Chdh	0.322125
protein tyrosine phosphatase 4a1	Ptp4a1	3.42537			ankyrin repeat and MYND domain containing 2	Ankmy2	0.322182
small nucleolar RNA, C/D box 99	Snord99	3.4252			zinc finger, CCHC domain containing 24	Zcchc24	0.322199
kinesin family member C5B	Kifc5b	3.42457			TBC1 domain family, member 2B	Tbc1d2b	0.32236
ST3 beta-galactoside alpha-2,3-sialyltransferase 2	St3gal2	3.4238			RIC8 guanine nucleotide exchange factor B	Ric8b	0.322361
DEAD (Asp-Glu-Ala-Asp) box polypeptide 56	Ddx56	3.4233			mitogen-activated protein kinase kinase kinase kinase 4	Map4k4	0.322372
structure specific recognition protein 1	Ssrp1	3.41496			diacylglycerol kinase, gamma	Dgkg	0.322631
protein arginine N-methyltransferase 7	Prmt7	3.40687			zinc finger protein 493	Zfp493	0.322669
chaperonin containing Tcp1, subunit 7 (eta)	Cct7	3.40642			tetratricopeptide repeat domain 17	Ttc17	0.322752
claudin 12	Cldn12	3.40549			NA	C330006K01Rik	0.322848
RIKEN cDNA 9230110C19 gene	9230110C19Rik	3.40407			Parkinson disease 7 domain containing 1	Pddc1	0.322899
NA	Ankrd32	3.40302			centrosomal protein 164	Cep164	0.322982
eukaryotic translation initiation factor 6	Eif6	3.4016			zinc finger, DHHC domain containing 20	Zdhhc20	0.323161
polymerase (RNA) III (DNA directed) polypeptide D	Polr3d	3.39974			nuclear factor I/C	Nfic	0.323388
nucleotide binding protein-like	Nubpl	3.39564			TBC1 domain family, member 8B	Tbc1d8b	0.323796
NADH dehydrogenase (ubiquinone) 1, alpha/beta subcomplex, 1	Ndufab1	3.39549			CTD (carboxy-terminal domain, RNA polymerase II, polypeptide A) small phosphatase 1	Ctdsp1	0.323822
interleukin 10 receptor, alpha	Il10ra	3.39348			RB1-inducible coiled-coil 1	Rb1cc1	0.323823
myelin basic protein expression factor 2, repressor pseudogene	Gm9833	3.39339			expressed sequence AI504432	AI504432	0.323972
dual specificity phosphatase 16	Dusp16	3.38964			ceramide kinase	Cerk	0.324045
TOX high mobility group box family member 2	Tox2	3.38957			zinc finger protein 429	Zfp429	0.32411
La ribonucleoprotein domain family, member 1	Larp1	3.38265			syntaxin 16	Stx16	0.324227
ets variant 5	Etv5	3.3823			DnaJ heat shock protein family (Hsp40) member B13	Dnajb13	0.324545
cullin 2	Cul2	3.37647			protein kinase N1	Pkn1	0.324605
NA	1700029G01Rik	3.37474			microtubule-associated protein 1 light chain 3 alpha	Map1lc3a	0.324994
nuclear factor of kappa light polypeptide gene enhancer in B cells 1, p105	Nfkb1	3.37471			predicted gene 12359	Gm12359	0.32504
proteasome (prosome, macropain) 26S subunit, non-ATPase, 12	Psmd12	3.36894			histocompatibility 2, K1, K region	H2-K1	0.325607
pitrilysin metallepetidase 1	Pitrm1	3.36887			solute carrier family 9 (sodium/hydrogen exchanger), member 3 regulator 1	Slc9a3r1	0.325644
microtubule associated serine/threonine kinase 2	Mast2	3.36736			mediator complex subunit 13-like	Med13l	0.325694
phosphoribosyl pyrophosphate synthetase 1	Prps1	3.36632			AT rich interactive domain 1A (SWI-like)	Arid1a	0.325779
zinc finger protein 820	Zfp820	3.36625			phospholipase A2, group XVI	Pla2g16	0.326084
ankyrin repeat domain 29	Ankrd29	3.36588			NA	Gm4944	0.326149
myosin IC	Myo1c	3.36524			zinc finger protein 740	Zfp740	0.326344
GDP-mannose pyrophosphorylase B	Gmppb	3.35733			MARCKS-like 1	Mark2	0.326538
seven in absentia 2	Siah2	3.35216			vestigial like family member 4	Vgll4	0.326967
hydroxymethylbilane synthase	Hmbs	3.33885			RAB5B, member RAS oncogene family	Rab5b	0.327084
DnaJ heat shock protein family (Hsp40) member C11	Dnajc11	3.3383			TSPY-like 3	Tspyl3	0.327145
embryonic ectoderm development	Eed	3.33417			family with sequence similarity 160, member A2	Fam160a2	0.327285
MYC binding protein	Mycbp	3.33327			pleiomorphic adenoma gene 1	Plag1	0.327334
partner and localizer of BRCA2	Palb2	3.32296			ring finger protein 169	Rnf169	0.327465
alanyl-tRNA synthetase domain containing 1	Aarsd1	3.32278			WD and tetratricopeptide repeats 1	Wdtc1	0.3278
ubiquitin specific peptidase 14	Usp14	3.31944			guanylate cyclase activator 1B	Guca1b	0.327883
thiosulfate sulfurtransferase, mitochondrial	Tst	3.31886			H2-K region expressed gene 6	H2-Ke6	0.328062
translocase of outer mitochondrial membrane 70 homolog A (yeast)	Tomm70a	3.31877			zinc finger SWIM-type containing 6	Zswim6	0.329036
RIKEN cDNA 4933404O12 gene	4933404O12Rik	3.31834			kelch domain containing 8B	Klhdc8b	0.329165
ubiquitin-conjugating enzyme E2C binding protein	Ube2cbp	3.31662			phosphodiesterase 4B, cAMP specific	Pde4b	0.329185
solute carrier family 25 (mitochondrial carrier, adenine nucleotide translocator), member 5	Slc25a5	3.31579			catalase	Cat	0.329267
polyamine oxidase (exo-N4-amino)	Paox	3.31112			zinc finger protein 395	Zfp395	0.329294
chaperonin containing Tcp1, subunit 4 (delta)	Cct4	3.30978			zinc finger protein 78	Zfp78	0.32947
cell division cycle 7 (S. cerevisiae)	Cdc7	3.30904			TBC1 domain family, member 4	Tbc1d4	0.329847
asparaginyl-tRNA synthetase	Nars	3.30833			Rieske (Fe-S) domain containing	Rfesd	0.329984
suppressor of variegation 3-9 homolog 1 (Drosophila)	Suv39h1	3.30688			ADP-ribosylation factor-like 6 interacting protein 5	Arl6ip5	0.330391
solute carrier family 25 (mitochondrial carrier, dicarboxylate transporter), member 10	Slc25a10	3.30566			NA	4932415G12Rik	0.330519
kinesin family member 23	Kif23	3.30483			NA	A430107P09Rik	0.330538
mitochondrial ribosomal protein L42	Mrpl42	3.304			cytochrome b reductase 1	Cybrd1	0.33059
prothymosin alpha	Ptma	3.30258			CD48 antigen	Cd48	0.330827
isocitrate dehydrogenase 3 (NAD+) alpha	Idh3a	3.30162			NA	Mcart6	0.330907
transducin (beta)-like 2	Tbl2	3.30128			CREB binding protein	Crebbp	0.331
WD repeat domain 74	Wdr74	3.29923			complement factor properdin	Cfp	0.331222
PR domain containing 16	Prdm16	3.29818			triple functional domain (PTPRF interacting)	Trio	0.331316
stearoyl-Coenzyme A desaturase 2	Scd2	3.29648			trinucleotide repeat containing 18	Tnrc18	0.331448
SH3 domain containing ring finger 1	Sh3rf1	3.29485			SH2B adaptor protein 1	Sh2b1	0.331566
protein tyrosine phosphatase, mitochondrial 1	Ptpmt1	3.29336			enoyl-Coenzyme A, hydratase/3-hydroxyacyl Coenzyme A dehydrogenase	Ehhadh	0.33173
dpy-30, histone methyltransferase complex regulatory subunit	Dpy30	3.28802			essential meiotic structure-specific endonuclease subunit 2	Eme2	0.331766
proteasome (prosome, macropain) subunit, alpha type 5	Psma5	3.28781			zinc finger prtoein 943	Zfp943	0.33186
NADH dehydrogenase (ubiquinone) 1 alpha subcomplex, assembly factor 4	Ndufaf4	3.2877			neural precursor cell expressed, developmentally down-regulated gene 4-like	Nedd4l	0.332076
immediate early response 5-like	Ier5l	3.28738			zinc finger homeobox 3	Zfhx3	0.332151
ribosomal protein L7-like 1	Rpl7l1	3.28719			interleukin 2 receptor, gamma chain	Il2rg	0.332292
folylpolyglutamyl synthetase	Fpgs	3.28349			oxidation resistance 1	Oxr1	0.332306
PWP1 homolog, endonuclein	Pwp1	3.27645			integrin alpha 6	Itga6	0.332447
mediator of cell motility 1	Memo1	3.27554			GATA binding protein 1	Gata1	0.332471
mitochondrial ribosomal protein L15	Mrpl15	3.27472			NA	Gm4980	0.332499
intraflagellar transport 74	Ift74	3.27378			zinc finger protein 418	Zfp418	0.332626
cDNA sequence BC052040	BC052040	3.27061			zinc fingers and homeoboxes 2	Zhx2	0.332691
X-ray repair complementing defective repair in Chinese hamster cells 2	Xrcc2	3.26996			CD8 antigen, alpha chain	Cd8a	0.332761
ribosomal RNA processing 15 homolog (S. cerevisiae)	Rrp15	3.26667			dermatan sulfate epimerase	Dse	0.332995
tRNA methyltransferase 6	Trmt6	3.26603			Rho GTPase activating protein 30	Arhgap30	0.333257
insulin degrading enzyme	Ide	3.26497			phosphoinositide-3-kinase, regulatory subunit 5, p101	Pik3r5	0.333269
creatine kinase, brain	Ckb	3.26477			IQ motif containing GTPase activating protein 2	Iqgap2	0.333412
elongation factor Tu GTP binding domain containing 2	Eftud2	3.26424			predicted gene, 16907	Gm16907	0.333473
NOP14 nucleolar protein	Nop14	3.26416			TRAF3 interacting protein 2	Traf3ip2	0.333495
Obg-like ATPase 1	Ola1	3.26348			NA	Acpl2	0.333601
general transcription factor IIF, polypeptide 2	Gtf2f2	3.26115			Src homology 2 domain containing F	Shf	0.333765
tetraspanin 3	Tspan3	3.25861			methyl-CpG binding domain protein 6	Mbd6	0.33377
achalasia, adrenocortical insufficiency, alacrimia	Aaas	3.25714			zinc finger protein 157	Zfp157	0.333894
fumarate hydratase 1	Fh1	3.25672			docking protein 2	Dok2	0.334007
tumor necrosis factor receptor superfamily, member 10b	Tnfrsf10b	3.25662			zinc finger with UFM1-specific peptidase domain	Zufsp	0.3341
small nucleolar RNA, C/D box 19	Snord19	3.24833			synaptojanin 2	Synj2	0.334129
ribosomal L24 domain containing 1	Rsl24d1	3.24524			RIKEN cDNA 2010300C02 gene	2010300C02Rik	0.334473
tensin 4	Tns4	3.24477			RIKEN cDNA 2200002D01 gene	2200002D01Rik	0.334857
pyrroline-5-carboxylate reductase-like	Pycrl	3.24196			biotinidase	Btd	0.334976
methyltransferase like 16	Mettl16	3.24007			RIKEN cDNA gene A530072M11	A530072M11Rik	0.335087
elaC ribonuclease Z 2	Elac2	3.23997			annexin A5	Anxa5	0.335186
high density lipoprotein (HDL) binding protein	Hdlbp	3.23943			synaptic vesicle glycoprotein 2 a	Sv2a	0.33523
acid phosphatase 1, soluble	Acp1	3.23733			protein phosphatase 4, regulatory subunit 1-like, pseudogene	Ppp4r1l-ps	0.336118
exosome component 9	Exosc9	3.23724			tripartite motif-containing 68	Trim68	0.336443
suppression of tumorigenicity 13	St13	3.23621			regulator of G-protein signaling 3	Rgs3	0.336444
centrosomal protein 76	Cep76	3.23507			NA	Gcap14	0.336509
methionine aminopeptidase 2	Metap2	3.23411			NA	Zfp607	0.33676
NA	Trp53rk	3.2324			FXYD domain-containing ion transport regulator 5	Fxyd5	0.336924
zinc finger protein 280B	Zfp280b	3.23127			RIKEN cDNA 9130221H12 gene	9130221H12Rik	0.337118
transmembrane protein 151B	Tmem151b	3.23037			SMAD family member 4	Smad4	0.337234
solute carrier family 25, member 39	Slc25a39	3.22643			vascular endothelial zinc finger 1	Vezf1	0.337497
protease (prosome, macropain) 26S subunit, ATPase 1	Psmc1	3.22417			suprabasin	Sbsn	0.337551
G protein pathway suppressor 1	Gps1	3.22193			methyl CpG binding protein 2	Mecp2	0.338355
glutathione S-transferase, theta 1	Gstt1	3.22034			expressed sequence AI413582	AI413582	0.338442
RNA binding motif protein 28	Rbm28	3.21981			tec protein tyrosine kinase	Tec	0.338958
acylphosphatase 2, muscle type	Acyp2	3.21938			lysine (K)-specific demethylase 5B	Kdm5b	0.339009
NA	Rqcd1	3.21933			PTK2 protein tyrosine kinase 2 beta	Ptk2b	0.339028
tyrosine 3-monooxygenase/tryptophan 5-monooxygenase activation protein, gamma polypeptide	Ywhag	3.21918			stromal interaction molecule 1	Stim1	0.339076
nucleoporin 54	Nup54	3.21594			MAU2 sister chromatid cohesion factor	Mau2	0.339125
nuclear factor of kappa light polypeptide gene enhancer in B cells inhibitor, beta	Nfkbib	3.21298			polymerase (DNA-directed), delta 4	Pold4	0.339341
NA	Ccdc109a	3.2125			acyl-CoA synthetase family member 2	Acsf2	0.339374
thymocyte nuclear protein 1	Thyn1	3.20962			dual specificity phosphatase 28	Dusp28	0.339452
Tu translation elongation factor, mitochondrial	Tufm	3.20862			testis specific 10	Tsga10	0.339459
T cell activation Rho GTPase activating protein	Tagap	3.20366			interleukin 6 signal transducer	Il6st	0.339668
RNA terminal phosphate cyclase-like 1	Rcl1	3.20352			zinc finger, FYVE domain containing 1	Zfyve1	0.340172
NA	1110031I02Rik	3.19802			PR domain containing 9	Prdm9	0.340212
WD repeat domain 76	Wdr76	3.19744			TCDD-inducible poly(ADP-ribose) polymerase	Tiparp	0.340242
tumor necrosis factor receptor superfamily, member 18	Tnfrsf18	3.19728			TNF receptor-associated factor 5	Traf5	0.340317
early growth response 2	Egr2	3.1952			ELMO/CED-12 domain containing 3	Elmod3	0.340683
WD repeat domain 77	Wdr77	3.19253			ATPase, Na+/K+ transporting, beta 3 polypeptide	Atp1b3	0.340705
cyclin-dependent kinase 8	Cdk8	3.19065			transformed mouse 3T3 cell double minute 4	Mdm4	0.341012
deleted in lymphocytic leukemia, 7	Dleu7	3.18607			G protein-coupled receptor kinase-interactor 2	Git2	0.341363
mitochondrial ribosomal protein L35	Mrpl35	3.18541			phosphatase and tensin homolog	Pten	0.341367
coenzyme Q3 methyltransferase	Coq3	3.18536			MIT, microtubule interacting and transport, domain containing 1	Mitd1	0.341917
methionyl aminopeptidase 1	Metap1	3.18482			heparan sulfate (glucosamine) 3-O-sulfotransferase 3B1	Hs3st3b1	0.342042
galactose-4-epimerase, UDP	Gale	3.17939			ankyrin repeat domain 11	Ankrd11	0.342051
FAD-dependent oxidoreductase domain containing 2	Foxred2	3.17865			RAR-related orphan receptor alpha	Rora	0.342243
secretory carrier membrane protein 1	Scamp1	3.17777			NA	2410004A20Rik	0.342394
RAS, dexamethasone-induced 1	Rasd1	3.17556			tafazzin	Taz	0.342831
thrombospondin 3	Thbs3	3.17449			DDB1 and CUL4 associated factor 5	Dcaf5	0.34286
ribophorin I	Rpn1	3.17203			NA	Spin2	0.343094
asparagine-linked glycosylation 8 (alpha-1,3-glucosyltransferase)	Alg8	3.16854			aldo-keto reductase family 1, member C13	Akr1c13	0.343118
NADH dehydrogenase (ubiquinone) 1 alpha subcomplex, 12	Ndufa12	3.16806			mutS homolog 5	Msh5	0.343199
zinc finger protein 934	Zfp934	3.16681			Cbp/p300-interacting transactivator, with Glu/Asp-rich carboxy-terminal domain, 2	Cited2	0.343296
LYR motif containing 1	Lyrm1	3.16673			insulin-like growth factor 2 mRNA binding protein 2	Igf2bp2	0.343377
RIKEN cDNA A630089N07 gene	A630089N07Rik	3.16635			methyltransferase like 8	Mettl8	0.343625
topoisomerase (DNA) II binding protein 1	Topbp1	3.16411			autophagy related 14	Atg14	0.343901
phosphofructokinase, platelet	Pfkp	3.16231			CD247 antigen	Cd247	0.344004
serine/arginine-rich splicing factor 1	Srsf1	3.16008			transient receptor potential cation channel, subfamily M, member 1	Trpm1	0.344197
HORMA domain containing 2	Hormad2	3.15652			TBC1 domain family, member 22B	Tbc1d22b	0.344199
NF-kappaB repressing factor	Nkrf	3.15621			mannosidase 2, alpha B1	Man2b1	0.344584
NA	2010305A19Rik	3.15597			transmembrane protein 198b	Tmem198b	0.344721
serine/threonine kinase 35	Stk35	3.15533			cyclin D binding myb-like transcription factor 1	Dmtf1	0.344778
glutathione reductase	Gsr	3.15516			IQ motif containing E	Iqce	0.345171
tetratricopeptide repeat domain 30A1	Ttc30a1	3.14659			family with sequence similarity 98, member C	Fam98c	0.3452
importin 4	Ipo4	3.14605			zinc finger protein 51 pseudogene	Gm10509	0.345497
hypoxia up-regulated 1	Hyou1	3.14537			tumor necrosis factor receptor superfamily, member 25	Tnfrsf25	0.345702
LSM3 homolog, U6 small nuclear RNA and mRNA degradation associated	Lsm3	3.14397			SNAP-associated protein	Snapin	0.345986
LSM12 homolog	Lsm12	3.14244			lysine-rich coiled-coil 1	Krcc1	0.34619
FK506 binding protein 4	Fkbp4	3.141			S100 calcium binding protein A10 (calpactin)	S100a10	0.346542
nudix (nucleoside diphosphate linked moiety X)-type motif 12	Nudt12	3.13933			vacuolar protein sorting 37B	Vps37b	0.346872
BCL2-like 2	Bcl2l2	3.13683			beta-1,4-N-acetyl-galactosaminyl transferase 1	B4galnt1	0.347118
heat shock 105kDa/110kDa protein 1	Hsph1	3.13382			death effector domain-containing DNA binding protein 2	Dedd2	0.347254
mitochondrial ribosomal protein S27	Mrps27	3.13347			protein phosphatase 1, regulatory subunit 32	Ppp1r32	0.347258
nudix (nucleoside diphosphate linked moiety X)-type motif 19	Nudt19	3.131			zinc finger protein 773	Zfp773	0.347433
low density lipoprotein receptor-related protein 11	Lrp11	3.12894			beta-2 microglobulin	B2m	0.347625
NA	D19Bwg1357e	3.12877			ATP-binding cassette, sub-family C (CFTR/MRP), member 10	Abcc10	0.347716
jagged 2	Jag2	3.12613			cation channel, sperm associated 2	Catsper2	0.347743
peptidyl prolyl isomerase H	Ppih	3.12558			dynamin 2	Dnm2	0.348099
mitochondrial ribosomal protein L17	Mrpl17	3.12153			RIKEN cDNA 1700028E10 gene	1700028E10Rik	0.348905
mannosyl-oligosaccharide glucosidase	Mogs	3.12125			quiescin Q6 sulfhydryl oxidase 1	Qsox1	0.348967
tight junction protein 2	Tjp2	3.1211			zinc finger protein 871	Zfp871	0.349169
gem (nuclear organelle) associated protein 8	Gemin8	3.12033			baculoviral IAP repeat-containing 6	Birc6	0.349244
family with sequence similarity 98, member A	Fam98a	3.11993			NA	D14Ertd668e	0.349494
zinc finger, RAN-binding domain containing 3	Zranb3	3.11902			45S pre-ribosomal RNA	Rn45s	0.349625
acyl-CoA synthetase long-chain family member 4	Acsl4	3.11828			RIKEN cDNA D930048N14 gene	D930048N14Rik	0.349752
NA	Hnrpll	3.11824			NA	4921517L17Rik	0.349758
Bri3 binding protein	Bri3bp	3.1175			zinc finger protein 677	Zfp677	0.350054
neurolysin (metallopeptidase M3 family)	Nln	3.11731			cytohesin 3	Cyth3	0.35047
spermatogenesis associated 5	Spata5	3.11724			twinfilin actin binding protein 2	Twf2	0.350724
major facilitator superfamily domain containing 10	Mfsd10	3.11574			synergin, gamma	Synrg	0.350754
UbiA prenyltransferase domain containing 1	Ubiad1	3.11561			interferon (alpha and beta) receptor 2	Ifnar2	0.350795
B cell leukemia/lymphoma 3	Bcl3	3.11298			ring finger 111	Rnf111	0.350898
Ngg1 interacting factor 3-like 1 (S. pombe)	Nif3l1	3.11263			F-box and WD-40 domain protein 4	Fbxw4	0.351605
DEAD (Asp-Glu-Ala-Asp) box polypeptide 27	Ddx27	3.11026			cat eye syndrome chromosome region, candidate 5	Cecr5	0.351933
NA	Dnalc1	3.10868			magnesium-dependent phosphatase 1	Mdp1	0.352024
heat shock protein 8	Hspa8	3.10563			Ras association (RalGDS/AF-6) domain family member 3	Rassf3	0.352413
glycerophosphodiester phosphodiesterase 1	Gde1	3.10474			arylsulfatase A	Arsa	0.352696
UTP15 small subunit processome component	Utp15	3.10397			zinc finger SCAN domains 29	Zscan29	0.35307
endothelin converting enzyme 2	Ece2	3.09879			zinc finger protein 799	Zfp799	0.35326
interleukin 2 receptor, beta chain	Il2rb	3.09645			zinc finger protein 12	Zfp12	0.35351
neuron derived neurotrophic factor	Nenf	3.09274			ubiquitin specific peptidase 32	Usp32	0.353566
HIG1 domain family, member 1A	Higd1a	3.09093			RIKEN cDNA 4833420G17 gene	4833420G17Rik	0.353666
heat shock protein 14	Hspa14	3.09075			transmembrane protein 106A	Tmem106a	0.353876
asparagine-linked glycosylation 6 (alpha-1,3,-glucosyltransferase)	Alg6	3.09039			NA	B630005N14Rik	0.354345
tyrosine 3-monooxygenase/tryptophan 5-monooxygenase activation protein, epsilon polypeptide	Ywhae	3.08983			regulatory factor X, 1 (influences HLA class II expression)	Rfx1	0.354438
protein phosphatase 5, catalytic subunit	Ppp5c	3.08799			zinc finger protein pseudogene	BC025920	0.354534
centrosomal protein 78	Cep78	3.0876			nemo like kinase	Nlk	0.354612
NMD3 ribosome export adaptor	Nmd3	3.08645			NA	BC032203	0.35479
M-phase phosphoprotein 10 (U3 small nucleolar ribonucleoprotein)	Mphosph10	3.08582			solute carrier family 17, member 9	Slc17a9	0.355073
RIKEN cDNA 9130401M01 gene	9130401M01Rik	3.0826			ubiquitin associated domain containing 2	Ubac2	0.355143
transforming growth factor beta regulated gene 4	Tbrg4	3.07821			FGR proto-oncogene, Src family tyrosine kinase	Fgr	0.35516
selenoprotein N, 1	Sephs2	3.07459			transmembrane protein 167B	Tmem167b	0.355266
NA	Fam82a2	3.07285			family with sequence similarity 173, member A	Fam173a	0.355373
exportin 4	Xpo4	3.07124			calcium response factor	Carf	0.355424
histone cluster 1, H2bg	Hist1h2bg	3.06688			WD repeat and FYVE domain containing 2	Wdfy2	0.35544
mitochondrial ribosomal protein L50	Mrpl50	3.06411			G protein-coupled receptor kinase 6	Grk6	0.355485
NA	D17Wsu104e	3.06406			moesin	Msn	0.355517
barrier to autointegration factor 1	Banf1	3.06395			family with sequence similarity 160, member B1	Fam160b1	0.355666
GTP binding protein 4	Gtpbp4	3.06334			TBC1 domain family, member 9B	Tbc1d9b	0.35586
syndecan 3	Sdc3	3.05991			coiled-coil domain containing 114	Ccdc114	0.355984
NOC2 like nucleolar associated transcriptional repressor	Noc2l	3.05698			gamma-glutamyl carboxylase	Ggcx	0.356171
small nuclear ribonucleoprotein 35 (U11/U12)	Snrnp35	3.05136			RIKEN cDNA 4933439C10 gene	4933439C10Rik	0.356221
RIKEN cDNA 1700021F05 gene	1700021F05Rik	3.05076			testis-specific protein, Y-encoded-like 1	Tspyl1	0.35625
mitochondrial ribosomal protein L13	Mrpl13	3.04826			ubiquitin protein ligase E3 component n-recognin 4	Ubr4	0.356294
small nuclear ribonucleoprotein polypeptide A	Snrpa	3.04815			NA	1700019G17Rik	0.356358
small nucleolar RNA, C/D box 49A	Snord49a	3.04804			aldehyde dehydrogenase family 3, subfamily A2	Aldh3a2	0.35642
mago homolog, exon junction complex core component	Magoh	3.04375			bromodomain containing 1	Brd1	0.356515
ELF1 homolog, elongation factor 1	Elof1	3.04153			vacuolar protein sorting 28	Vps28	0.356584
adenosine monophosphate deaminase 2	Ampd2	3.04069			zinc finger protein 398	Zfp398	0.356711
MAP7 domain containing 3	Mtap7d3	3.03899			zinc finger protein 329	Zfp329	0.35683
integrin alpha 3	Itga3	3.03584			differentially expressed in FDCP 6	Def6	0.356882
block of proliferation 1	Bop1	3.03571			SH3-domain binding protein 1	Sh3bp1	0.357061
general transcription factor IIIC, polypeptide 5	Gtf3c5	3.03365			inhibitor of kappaB kinase beta	Ikbkb	0.357249
H2A histone family, member Z	H2afz	3.03355			zinc finger protein 868	Zfp868	0.357766
N(alpha)-acetyltransferase 25, NatB auxiliary subunit	Naa25	3.03228			phosphodiesterase 3B, cGMP-inhibited	Pde3b	0.357983
SWA-70 protein	Swap70	3.02987			NA	Gm5918	0.358198
ATP-binding cassette, sub-family E (OABP), member 1	Abce1	3.02861			mitogen-activated protein kinase kinase kinase 9	Map3k9	0.35822
DEAH (Asp-Glu-Ala-His) box polypeptide 37	Dhx37	3.02337			ribosomal protein S6 kinase, polypeptide 5	Rps6ka5	0.358424
ribosomal protein S6 kinase-like 1	Rps6kl1	3.02299			abhydrolase domain containing 16A	Abhd16a	0.358732
INO80 complex subunit E	Ino80e	3.02168			NA	Enox	0.358913
growth arrest specific 2	Gas2	3.01968			fumarylacetoacetate hydrolase domain containing 2A	Fahd2a	0.359398
caseinolytic mitochondrial matrix peptidase proteolytic subunit	Clpp	3.01748			microtubule-associated protein 1 light chain 3 beta	Map1lc3b	0.35968
leucine rich repeat containing 58	Lrrc58	3.01725			E74-like factor 2	Elf2	0.359706
chaperonin containing Tcp1, subunit 5 (epsilon)	Cct5	3.01614			CDC-like kinase 1	Clk1	0.359915
NA	9630033F20Rik	3.01536			casein kinase 1, gamma 2	Csnk1g2	0.360081
retinoblastoma binding protein 8	Rbbp8	3.01267			IKAROS family zinc finger 2	Ikzf2	0.360737
tissue factor pathway inhibitor	Tfpi	3.01229			Rab40C, member RAS oncogene family	Rab40c	0.36076
protein (peptidyl-prolyl cis/trans isomerase) NIMA-interacting 1	Pin1	3.0106			sirtuin 7	Sirt7	0.361091
CKLF-like MARVEL transmembrane domain containing 4	Cmtm4	3.01052			signal-induced proliferation associated gene 1	Sipa1	0.361585
fibrillarin	Fbl	3.00976			SLAIN motif family, member 1	Slain1	0.361661
chaperonin containing Tcp1, subunit 2 (beta)	Cct2	3.00938			hexosaminidase A	Hexa	0.361786
tyrosyl-DNA phosphodiesterase 1	Tdp1	3.00457			transmembrane protein 203	Tmem203	0.362011
histone cluster 1, H4c	Hist1h4c	3.0014			immediate early response 5	Ier5	0.362111
suppressor of var1, 3-like 1 (S. cerevisiae)	Supv3l1	3.00085			mitogen-activated protein kinase kinase kinase 2	Map3k2	0.362366
zinc finger protein 609	Zfp609	2.99986			Casitas B-lineage lymphoma	Cbl	0.362401
spermine synthase	Sms	2.99937			tight junction protein 3	Tjp3	0.362569
potassium channel tetramerisation domain containing 15	Kctd15	2.99912			proline-rich nuclear receptor coactivator 2	Pnrc2	0.362793
ubiquitin-associated protein 2	Ubap2	2.99868			ubiquitin-conjugating enzyme E2D 1	Ube2d1	0.363251
fos-like antigen 2	Fosl2	2.99846			protein tyrosine phosphatase, non-receptor type 12	Ptpn12	0.363274
HAUS augmin-like complex, subunit 1	Haus1	2.99771			cerebral cavernous malformation 2	Ccm2	0.363275
yrdC domain containing (E.coli)	Yrdc	2.996			zinc finger protein 236	Zfp236	0.363609
WD repeat domain 43	Wdr43	2.99414			extended synaptotagmin-like protein 1	Esyt1	0.363665
serpine1 mRNA binding protein 1	Serbp1	2.99311			hydroxyacylglutathione hydrolase-like	Haghl	0.363679
small nucleolar RNA host gene 6	Snhg6	2.99182			tripartite motif-containing 2	Trim2	0.36444
NA	Setd8	2.99053			RIKEN cDNA E130317F20 gene	E130317F20Rik	0.364683
THO complex 3	Thoc3	2.98208			membrane associated guanylate kinase, WW and PDZ domain containing 2	Magi2	0.364983
N-acetyltransferase 10	Nat10	2.98048			baculoviral IAP repeat-containing 2	Birc2	0.36536
methylenetetrahydrofolate dehydrogenase (NADP+ dependent) 1-like	Mthfd1l	2.98036			syntaxin 1A (brain)	Stx1a	0.365645
cardiolipin synthase 1	Crls1	2.98036			Leber congenital amaurosis 5 (human)	Lca5	0.365942
WD repeat domain 3	Wdr3	2.98012			trans-acting transcription factor 4	Sp4	0.366074
copine II	Cpne2	2.9735			family with sequence similarity 120, member C	Fam120c	0.366114
TATA-box binding protein associated factor 6 like	Taf6l	2.97296			PRAME family member 8	Pramef8	0.366284
protease (prosome, macropain) 26S subunit, ATPase 5	Psmc5	2.96988			WD repeat domain 5B	Wdr5b	0.36648
DiGeorge syndrome critical region gene 6	Dgcr6	2.96724			upstream transcription factor 1	Usf1	0.366568
NA	2410127L17Rik	2.96493			spindle and centriole associated protein 1	Spice1	0.366608
UTP11-like, U3 small nucleolar ribonucleoprotein, (yeast)	Utp11l	2.95959			fibrosin	Fbrs	0.366615
exosome component 6	Exosc6	2.95799			charged multivesicular body protein 1B	Chmp1b	0.366714
DNA methyltransferase 3B	Dnmt3b	2.95756			RIKEN cDNA 4933412E12 gene	4933412E12Rik	0.366807
KDEL (Lys-Asp-Glu-Leu) endoplasmic reticulum protein retention receptor 2	Kdelr2	2.95564			epidermal growth factor	Egf	0.366909
piggyBac transposable element derived 1	Pgbd1	2.95312			golgi SNAP receptor complex member 1	Gosr1	0.367107
NA	2610029G23Rik	2.95181			NADH dehydrogenase (ubiquinone) 1 alpha subcomplex, assembly factor 3	Ndufaf3	0.3673
dedicator of cytokinesis 6	Dock6	2.94988			Sh3kbp1 binding protein 1	Shkbp1	0.367467
Williams-Beuren syndrome chromosome region 16 homolog (human)	Wbscr16	2.94901			ring finger protein 123	Rnf123	0.367585
plexin A1	Plxna1	2.94652			zinc finger, MYM-type 2	Zmym2	0.36776
proteasome (prosome, macropain) assembly chaperone 2	Psmg2	2.94559			myotubularin related protein 12	Mtmr12	0.367838
ChaC, cation transport regulator 2	Chac2	2.94547			Werner syndrome homolog (human)	Wrn	0.367919
coproporphyrinogen oxidase	Cpox	2.94539			two pore channel 1	Tpcn1	0.368172
zinc finger protein 599	Zfp599	2.94271			interferon regulatory factor 1	Irf1	0.368176
mesencephalic astrocyte-derived neurotrophic factor	Manf	2.94111			BTB (POZ) domain containing 6	Btbd6	0.368582
small nucleolar RNA, H/ACA box 23	Snora23	2.94097			SEC11 homolog C, signal peptidase complex subunit	Sec11c	0.368869
DEAD (Asp-Glu-Ala-Asp) box polypeptide 20	Ddx20	2.93548			GRIP1 associated protein 1	Gripap1	0.36887
ninjurin 1	Ninj1	2.93339			WD repeat domain 37	Wdr37	0.368913
aldo-keto reductase family 1, member E1	Akr1e1	2.92829			Friend leukemia integration 1	Fli1	0.369399
vitamin K epoxide reductase complex, subunit 1-like 1	Vkorc1l1	2.9272			ankyrin repeat domain 23	Ankrd23	0.369459
eukaryotic translation initiation factor 4, gamma 1	Eif4g1	2.92605			NA	Gm11602	0.36981
TATA-box binding protein associated factor 9	Taf9	2.92519			cullin 9	Cul9	0.369994
histone cluster 1, H4n	Hist1h4n	2.9246			protein serine kinase H1	Pskh1	0.370309
enolase-phosphatase 1	Enoph1	2.91891			solute carrier family 25, member 36	Slc25a36	0.370407
DnaJ heat shock protein family (Hsp40) member C21	Dnajc21	2.91497			N-glycanase 1	Ngly1	0.370582
adenosine deaminase, tRNA-specific 2	Adat2	2.91183			interferon regulatory factor 2 binding protein 2	Irf2bp2	0.370732
heterogeneous nuclear ribonucleoprotein A1	Hnrnpa1	2.90981			RIKEN cDNA B230217O12 gene	B230217O12Rik	0.37074
zinc finger, CCHC domain containing 10	Zcchc10	2.90917			NA	6530418L21Rik	0.371134
SRY (sex determining region Y)-box 5	Sox5	2.90885			zinc finger protein 113	Zfp113	0.371146
mitchondrial ribosomal protein S7	Mrps7	2.90771			acyl-Coenzyme A binding domain containing 5	Acbd5	0.371205
dynein light chain Tctex-type 1A	Dynlt1a	2.90709			linker for activation of T cells	Lat	0.371483
prolyl 4-hydroxylase, beta polypeptide	P4hb	2.9046			osteoclast stimulating factor 1	Ostf1	0.371651
translocase of inner mitochondrial membrane 8B	Timm8b	2.90448			zinc fingr protein 551	Zfp551	0.37168
UTP6 small subunit processome component	Utp6	2.90421			E4F transcription factor 1	E4f1	0.371839
NA	2610019E17Rik	2.90382			GC-rich promoter binding protein 1-like 1	Gpbp1l1	0.372048
transformation related protein 53 inducible nuclear protein 2	Trp53inp2	2.90226			factor 8-associated gene A	F8a	0.372202
ubiquinol-cytochrome c reductase, Rieske iron-sulfur polypeptide 1	Uqcrfs1	2.90106			calpain 2	Capn2	0.372595
RIKEN cDNA 2810408I11 gene	2810408I11Rik	2.89875			dopey family member 1	Dopey1	0.372648
craniofacial development protein 1	Cfdp1	2.89771			RIKEN cDNA 2410089E03 gene	2410089E03Rik	0.372861
Fanconi anemia, complementation group M	Fancm	2.89476			WD repeat domain 44	Wdr44	0.372887
three prime repair exonuclease 1	Trex1	2.89417			bromodomain and PHD finger containing, 3	Brpf3	0.372899
golgi transport 1B	Golt1b	2.8938			CYLD lysine 63 deubiquitinase	Cyld	0.372976
methionine adenosyltransferase II, alpha	Mat2a	2.89215			synovial sarcoma translocation gene on chromosome 18-like 1	Ss18l1	0.37312
protein phosphatase 1, regulatory (inhibitor) subunit 14B	Ppp1r14b	2.892			WNK lysine deficient protein kinase 1	Wnk1	0.373206
small nucleolar RNA, H/ACA box 68	Snora68	2.89026			phospholipase C-like 2	Plcl2	0.373344
cytoskeleton-associated protein 4	Ckap4	2.88806			histone cluster 4, H4	Hist4h4	0.373364
cytochrome P450, family 20, subfamily a, polypeptide 1	Cyp20a1	2.88107			NA	2010011I20Rik	0.373437
G protein-coupled receptor 89	Gpr89	2.87844			phosphofurin acidic cluster sorting protein 1	Pacs1	0.373501
nucleoporin 160	Nup160	2.8743			related RAS viral (r-ras) oncogene	Rras	0.373974
inositol (myo)-1(or 4)-monophosphatase 2	Impa2	2.87369			RAB4B, member RAS oncogene family	Rab4b	0.374062
NA	2700023E23Rik	2.87357			lymphocyte protein tyrosine kinase	Lck	0.374094
small nucleolar RNA, C/D box 47	Snord47	2.87232			round spermatid basic protein 1-like	Rsbn1l	0.374235
frataxin	Fxn	2.87146			stomatin-like 1	Stoml1	0.37425
ubiquitin-conjugating enzyme E2E 3	Ube2e3	2.8713			nuclear factor of kappa light polypeptide gene enhancer in B cells inhibitor, zeta	Nfkbiz	0.3743
proteasome (prosome, macropain) subunit, beta type 7	Psmb7	2.87079			dehydrogenase/reductase (SDR family) member 7	Dhrs7	0.374329
DEK oncogene (DNA binding)	Dek	2.8684			NA	Clcn4-2	0.374404
methylthioadenosine phosphorylase	Mtap	2.86559			forkhead box O3	Foxo3	0.374523
RIKEN cDNA 1700086O06 gene	1700086O06Rik	2.86173			cAMP responsive element binding protein 3	Creb3	0.374703
proteasome (prosome, macropain) 26S subunit, non-ATPase, 2	Psmd2	2.85879			forkhead box K1	Foxk1	0.374738
polymerase (DNA-directed), delta interacting protein 2	Poldip2	2.85507			abhydrolase domain containing 2	Abhd2	0.374913
mitochondrial ribosomal protein L40	Mrpl40	2.85456			tripartite motif-containing 11	Trim11	0.374953
endoplasmic reticulum-golgi intermediate compartment (ERGIC) 1	Ergic1	2.85337			nuclear receptor interacting protein 1	Nrip1	0.375245
ZW10 interactor	Zwint	2.85216			cDNA sequence BC017643	BC017643	0.375302
RNA binding motif protein, X-linked 2	Rbmx2	2.85149			glutamyl-tRNA synthetase 2, mitochondrial	Ears2	0.375329
valosin containing protein	Vcp	2.85057			TRAF type zinc finger domain containing 1	Trafd1	0.375369
mitochondrial ribosomal protein L19	Mrpl19	2.84964			LEM domain containing 2	Lemd2	0.375464
proteasome (prosome, macropain) 26S subunit, non-ATPase, 3	Psmd3	2.84894			proline rich 14	Prr14	0.375526
mitochondrial ribosomal protein L38	Mrpl38	2.84652			NA	1300018I17Rik	0.375558
chromatin licensing and DNA replication factor 1	Cdt1	2.84621			dynamin binding protein	Dnmbp	0.375595
BMP and activin membrane-bound inhibitor	Bambi	2.84596			KH and NYN domain containing	Khnyn	0.375887
developmentally regulated GTP binding protein 2	Drg2	2.84559			N-acetyl galactosaminidase, alpha	Naga	0.375942
DBF4 zinc finger	Dbf4	2.84478			makorin, ring finger protein, 1	Mkrn1	0.37599
mitochondrial ribosomal protein S31	Mrps31	2.84298			NA	0610031J06Rik	0.375995
pescadillo ribosomal biogenesis factor 1	Pes1	2.8421			tubulin folding cofactor E-like	Tbcel	0.376
RNA binding motif protein 19	Rbm19	2.84138			RUN and SH3 domain containing 1	Rusc1	0.376423
mediator complex subunit 7	Med7	2.84073			RIKEN cDNA 1700012D14 gene	1700012D14Rik	0.376545
CD3E antigen, epsilon polypeptide associated protein	Cd3eap	2.83832			interleukin-1 receptor-associated kinase 3	Irak3	0.376824
solute carrier family 35, member E4	Slc35e4	2.83532			single-stranded DNA binding protein 2	Ssbp2	0.376849
NA	1500012F01Rik	2.83487			NA	1700020O03Rik	0.377083
paralemmin	Palm	2.83151			protein inhibitor of activated STAT 1	Pias1	0.377099
cytochrome b5 type B	Cyb5b	2.83056			neighbor of Brca1 gene 1	Nbr1	0.377487
HAUS augmin-like complex, subunit 6	Haus6	2.8299			mannosidase 2, alpha 2	Man2a2	0.377693
ubiquitin-like modifier activating enzyme 2	Uba2	2.82892			guanylate-binding protein 10	Gbp10	0.378033
GINS complex subunit 3 (Psf3 homolog)	Gins3	2.82846			NA	Rbm12b	0.378169
polymerase (RNA) I polypeptide A	Polr1a	2.82741			cerebral dopamine neurotrophic factor	Cdnf	0.378634
protein arginine N-methyltransferase 5	Prmt5	2.82563			calcium/calmodulin-dependent protein kinase ID	Camk1d	0.378692
exportin 5	Xpo5	2.82536			oral cancer overexpressed 1	Oraov1	0.378746
ubiquinol-cytochrome c reductase, complex III subunit VII	Uqcrq	2.82455			glycerophosphodiester phosphodiesterase domain containing 5	Gdpd5	0.378822
potassium voltage-gated channel, Shal-related family, member 1	Kcnd1	2.82434			inter-alpha (globulin) inhibitor H5	Itih5	0.379052
ribonucleic acid binding protein S1	Rnps1	2.82409			single immunoglobulin and toll-interleukin 1 receptor (TIR) domain	Sigirr	0.37912
NA	4930534B04Rik	2.82383			alpha-N-acetylglucosaminidase (Sanfilippo disease IIIB)	Naglu	0.37928
mitochondrial carrier 2	Mtch2	2.82262			HECT domain containing 2	Hectd2	0.379778
leucine-rich repeat-containing G protein-coupled receptor 4	Lgr4	2.82167			collagen, type IX, alpha 3	Col9a3	0.379879
[truncated: 892 more rows]
