# Supplementary material for: Phosphoinositide 3-Kinase p110 Delta Differentially Restrains and Directs Naïve Versus Effector CD8+ T Cell Transcriptional Programs
Source: Front Immunol. 2021 Jun 18;12:691997. doi: 10.3389/fimmu.2021.691997 (PMC8250422; doi:10.3389/fimmu.2021.691997)
Supplement: Supplementary Data Sheet 1 — CD8 naive and TCR activated 24 h ± inhibitor RNAseq data. [file DataSheet_1.zip › Data sheet1/Table 2.xlsx]

## Sheet: Table S2 +TCR24 h+PI3KvsTCR24 h
Gene Title	Gene symbol	Fold change +TCR 24 h+PI3Kdi/+TCR24 h			Gene Title	Gene symbol	Fold change +TCR 24 h+PI3Kdi/+TCR24 h
G protein-coupled receptor 83	Gpr83	33.9686			interleukin 3	Il3	0.00830084
tensin 4	Tns4	26.9731			chemokine (C motif) ligand 1	Xcl1	0.00984022
Kruppel-like factor 2 (lung)	Klf2	21.9017			interferon gamma	Ifng	0.0150383
pyroglutamyl-peptidase I-like	Pgpep1l	17.9418			chemokine (C-C motif) ligand 9	Ccl9	0.0170814
NA	Gm17384	16.5006			preproenkephalin	Penk	0.0255105
guanylate binding protein 2	Gbp2	13.2207			interleukin 22	Il22	0.0315513
NA	4930524L23Rik	13.1764			cell growth regulator with EF hand domain 1	Cgref1	0.0481658
predicted gene 5538	Gm5538	12.9559			neuritin 1	Nrn1	0.0587111
histidine decarboxylase	Hdc	12.3094			stimulated by retinoic acid gene 6	Stra6	0.0618066
5' nucleotidase, ecto	Nt5e	12.218			Fas ligand (TNF superfamily, member 6)	Fasl	0.0710354
nebulin	Neb	11.3735			serine (or cysteine) peptidase inhibitor, clade E, member 2	Serpine2	0.0723542
extracellular matrix protein 1	Ecm1	11.3703			ladinin	Lad1	0.0735291
X-linked lymphocyte-regulated 5 pseudogene	Gm11346	10.3408			SRY (sex determining region Y)-box 5	Sox5	0.0763133
potassium voltage-gated channel, subfamily H (eag-related), member 3	Kcnh3	9.69085			interleukin 24	Il24	0.0770283
tumor necrosis factor receptor superfamily, member 26	Tnfrsf26	9.57347			serine (or cysteine) peptidase inhibitor, clade B, member 9	Serpinb9	0.0796202
neuronal PAS domain protein 2	Npas2	9.39343			tubulin, beta 6 class V	Tubb6	0.0803255
guanylate cyclase 2e	Gucy2e	9.15535			cell adhesion molecule L1-like	Chl1	0.0863291
NA	Folr4	9.12795			stearoyl-Coenzyme A desaturase 1	Scd1	0.0866574
catenin (cadherin associated protein), delta 2	Ctnnd2	9.07977			B cell leukemia/lymphoma 2 related protein A1d	Bcl2a1d	0.0905299
Ras-related GTP binding D	Rragd	8.25187			CD22 antigen	Cd22	0.0908384
Rap guanine nucleotide exchange factor (GEF) 3	Rapgef3	8.15062			wingless-type MMTV integration site family, member 10B	Wnt10b	0.0937431
tribbles pseudokinase 2	Trib2	7.91493			serine (or cysteine) peptidase inhibitor, clade B, member 6b	Serpinb6b	0.0975727
protein S (alpha)	Pros1	7.7576			hydroxysteroid 11-beta dehydrogenase 1	Hsd11b1	0.0993907
tissue inhibitor of metalloproteinase 2	Timp2	7.64068			killer cell lectin-like receptor subfamily C, member 1	Klrc1	0.101746
guanylate binding protein 11	Gbp11	7.27754			zinc finger E-box binding homeobox 2	Zeb2	0.101853
NA	Pvrl1	7.22652			membrane-spanning 4-domains, subfamily A, member 1	Ms4a1	0.10284
tumor necrosis factor receptor superfamily, member 23	Tnfrsf23	7.17857			a disintegrin-like and metallopeptidase (reprolysin type) with thrombospondin type 1 motif, 14	Adamts14	0.106355
TOX high mobility group box family member 2	Tox2	7.02172			interleukin 1 receptor-like 1	Il1rl1	0.107903
glycoprotein m6b	Gpm6b	6.86283			annexin A3	Anxa3	0.108822
suppressor of cytokine signaling 2	Socs2	6.84697			chemokine (C-C motif) receptor 8	Ccr8	0.111192
pleckstrin homology like domain, family B, member 2	Phldb2	6.73812			lymphotoxin A	Lta	0.111721
RIKEN cDNA D830046C22 gene	D830046C22Rik	6.61511			doublecortin-like kinase 1	Dclk1	0.111998
NA	Gbp1	6.59961			acyl-CoA synthetase long-chain family member 6	Acsl6	0.113921
protease, serine 16 (thymus)	Prss16	6.52595			granzyme B	Gzmb	0.119792
schlafen 1	Slfn1	6.51946			phospholipase A1 member A	Pla1a	0.121646
CD7 antigen	Cd7	6.50203			NA	I830012O16Rik	0.122387
TMF1-regulated nuclear protein 1	Trnp1	6.45862			cystathionase (cystathionine gamma-lyase)	Cth	0.123118
protease, serine 2	Prss2	6.19864			ChaC, cation transport regulator 1	Chac1	0.127775
lymphocyte antigen 6 complex, locus C1	Ly6c1	5.58133			ankyrin repeat domain 33B	Ankrd33b	0.139182
insulin-like growth factor binding protein 4	Igfbp4	5.55645			sema domain, immunoglobulin domain (Ig), transmembrane domain (TM) and short cytoplasmic domain, (semaphorin) 4C	Sema4c	0.141286
BAI1-associated protein 3	Baiap3	5.50251			chemokine (C-C motif) ligand 3	Ccl3	0.142905
aquaporin 3	Aqp3	5.44166			Na+/K+ transporting ATPase interacting 1	Nkain1	0.145204
solute carrier family 15 (H+/peptide transporter), member 2	Slc15a2	5.40134			tumor necrosis factor receptor superfamily, member 9	Tnfrsf9	0.14578
chemokine (C-C motif) receptor 9	Ccr9	5.26578			v-myc avian myelocytomatosis viral related oncogene, neuroblastoma derived	Mycn	0.150576
avian musculoaponeurotic fibrosarcoma oncogene homolog	Maf	5.16842			pipecolic acid oxidase	Pipox	0.154874
CD1d1 antigen	Cd1d1	5.15501			brain abundant, membrane attached signal protein 1	Basp1	0.158662
megakaryocyte-associated tyrosine kinase	Matk	5.10365			SH2 domain containing 1A	Sh2d1a	0.159526
gamma-glutamyltransferase 5	Ggt5	5.04982			granzyme C	Gzmc	0.163437
immediate early response 5-like	Ier5l	5.00295			protein tyrosine phosphatase, non-receptor type 5	Ptpn5	0.164892
cytochrome P450, family 1, subfamily b, polypeptide 1	Cyp1b1	4.9042			stabilin 1	Stab1	0.168527
matrix metallopeptidase 15	Mmp15	4.87747			syndecan 4	Sdc4	0.17401
diacylglycerol kinase, alpha	Dgka	4.867			platelet derived growth factor, B polypeptide	Pdgfb	0.174026
potassium voltage gated channel, Shaw-related subfamily, member 1	Kcnc1	4.80912			elongation factor RNA polymerase II 2	Ell2	0.174268
ADAMTS-like 4	Adamtsl4	4.80394			death associated protein-like 1	Dapl1	0.174629
ADP-ribosyltransferase 2b	Art2b	4.79313			solute carrier family 15, member 3	Slc15a3	0.176716
solute carrier family 9 (sodium/hydrogen exchanger), member 2	Slc9a2	4.77908			nuclear receptor subfamily 4, group A, member 3	Nr4a3	0.178477
TBC1 domain family, member 30	Tbc1d30	4.73411			Epstein-Barr virus induced gene 3	Ebi3	0.179905
fibrinogen-like protein 2	Fgl2	4.71729			lipase, endothelial	Lipg	0.181519
placenta-specific 8	Plac8	4.68338			tissue inhibitor of metalloproteinase 1	Timp1	0.181817
ArfGAP with RhoGAP domain, ankyrin repeat and PH domain 3	Arap3	4.64989			2'-5' oligoadenylate synthetase-like 1	Oasl1	0.184559
phosphoinositide-3-kinase interacting protein 1	Pik3ip1	4.62454			FGR proto-oncogene, Src family tyrosine kinase	Fgr	0.187868
NA	Leprel4	4.57078			chemokine (C-C motif) ligand 22	Ccl22	0.190015
lipocalin 4	Lcn4	4.56639			Fc receptor, IgE, low affinity II, alpha polypeptide	Fcer2a	0.190048
non imprinted in Prader-Willi/Angelman syndrome 1 homolog (human)	Nipa1	4.50327			apolipoprotein B mRNA editing enzyme, catalytic polypeptide 1	Apobec1	0.190809
interleukin 6 receptor, alpha	Il6ra	4.46929			histocompatibility 2, class II antigen A, beta 1	H2-Ab1	0.193209
TSC22 domain family, member 3	Tsc22d3	4.46745			CD40 ligand	Cd40lg	0.194305
t-complex 11 (mouse) like 2	Tcp11l2	4.42152			out at first homolog	Oaf	0.195554
AT rich interactive domain 5B (MRF1-like)	Arid5b	4.41321			MX dynamin-like GTPase 2	Mx2	0.199114
transformation related protein 53 inducible nuclear protein 1	Trp53inp1	4.39294			serine (or cysteine) peptidase inhibitor, clade E, member 1	Serpine1	0.202033
transmembrane protein 71	Tmem71	4.37255			cDNA sequence BC035044	BC035044	0.203527
RIKEN cDNA 5830428M24 gene	5830428M24Rik	4.36451			NA	Faim3	0.205441
synaptopodin	Synpo	4.35096			polo-like kinase 2	Plk2	0.208923
fucosyltransferase 4	Fut4	4.29349			pleckstrin homology like domain, family A, member 1	Phlda1	0.211963
ral guanine nucleotide dissociation stimulator,-like 1	Rgl1	4.27673			UDP-N-acetyl-alpha-D-galactosamine:polypeptide N-acetylgalactosaminyltransferase 3	Galnt3	0.213622
sortilin-related VPS10 domain containing receptor 2	Sorcs2	4.23603			ermin, ERM-like protein	Ermn	0.214318
family with sequence similarity 20, member A	Fam20a	4.19875			CD74 antigen (invariant polypeptide of major histocompatibility complex, class II antigen-associated)	Cd74	0.215079
NA	2310042D19Rik	4.19233			sema domain, immunoglobulin domain (Ig), short basic domain, secreted, (semaphorin) 3B	Sema3b	0.215093
cytochrome P450, family 2, subfamily d, polypeptide 22	Cyp2d22	4.16168			predicted gene 14718	Gm14718	0.217212
sex comb on midleg-like 4 (Drosophila)	Scml4	4.14742			T cell immunoglobulin and mucin domain containing 2	Timd2	0.217806
integrin alpha M	Itgam	4.12809			PERP, TP53 apoptosis effector	Perp	0.218425
NA	Pion	4.12298			procollagen-proline, 2-oxoglutarate 4-dioxygenase (proline 4-hydroxylase), alpha II polypeptide	P4ha2	0.219987
acid phosphatase, prostate	Acpp	4.08455			histocompatibility 2, class II antigen A, alpha	H2-Aa	0.220377
myosin XVIIIb	Myo18b	4.07635			CD80 antigen	Cd80	0.225009
limb-bud and heart	Lbh	4.06641			neuropilin 2	Nrp2	0.228151
toll-like receptor 12	Tlr12	4.05584			chemokine (C-X-C motif) ligand 10	Cxcl10	0.228208
epithelial membrane protein 1	Emp1	4.03775			zinc finger and BTB domain containing 46	Zbtb46	0.231486
absent in melanoma 1	Aim1	4.03767			nuclear receptor subfamily 4, group A, member 2	Nr4a2	0.23229
FXYD domain-containing ion transport regulator 7	Fxyd7	4.00521			CD44 antigen	Cd44	0.233675
interferon inducible GTPase 1	Iigp1	4.00108			zinc finger and BTB domain containing 32	Zbtb32	0.236839
xanthine dehydrogenase	Xdh	3.98595			adenosine A2b receptor	Adora2b	0.239047
SAM domain and HD domain, 1	Samhd1	3.98504			CD83 antigen	Cd83	0.241048
transmembrane protein 151B	Tmem151b	3.9779			pleckstrin	Plek	0.241223
ArfGAP with RhoGAP domain, ankyrin repeat and PH domain 2	Arap2	3.95713			runt related transcription factor 2	Runx2	0.246772
septin 4	Sept4	3.95553			tetratricopeptide repeat domain 39C	Ttc39c	0.247771
membrane-spanning 4-domains, subfamily A, member 6D	Ms4a6d	3.84981			dual specificity phosphatase 4	Dusp4	0.248186
transmembrane protein 221	Tmem221	3.84022			RNA binding protein with multiple splicing 2	Rbpms2	0.248953
glia maturation factor, gamma	Gmfg	3.81688			cellular retinoic acid binding protein II	Crabp2	0.25193
ribonuclease L (2', 5'-oligoisoadenylate synthetase-dependent)	Rnasel	3.81468			basic helix-loop-helix family, member e40	Bhlhe40	0.253204
integrin beta 7	Itgb7	3.80314			NA	4930583H14Rik	0.257842
ectonucleoside triphosphate diphosphohydrolase 1	Entpd1	3.79454			tribbles pseudokinase 3	Trib3	0.268267
RIKEN cDNA E130215H24 gene	E130215H24Rik	3.77422			solute carrier family 35, member D3	Slc35d3	0.268611
src-like adaptor	Sla	3.7709			NA	8430427H17Rik	0.272482
ectonucleotide pyrophosphatase/phosphodiesterase 1	Enpp1	3.74654			S100 calcium binding protein A4	S100a4	0.273226
nucleus accumbens associated 2, BEN and BTB (POZ) domain containing	Nacc2	3.73682			G protein-coupled receptor 25	Gpr25	0.275877
cDNA sequence AB124611	AB124611	3.7213			basic leucine zipper transcription factor, ATF-like 3	Batf3	0.276809
RIKEN cDNA 2810474O19 gene	2810474O19Rik	3.71049			p21 protein (Cdc42/Rac)-activated kinase 6	Pak6	0.278057
programmed cell death 4	Pdcd4	3.70519			Kruppel-like factor 6	Klf6	0.279744
lactate dehydrogenase D	Ldhd	3.70508			EH-domain containing 2	Ehd2	0.281098
stonin 1	Ston1	3.64957			stearoyl-Coenzyme A desaturase 2	Scd2	0.283181
F-box and WD-40 domain protein 10	Fbxw10	3.64667			tumor necrosis factor (ligand) superfamily, member 11	Tnfsf11	0.284073
kelch repeat and BTB (POZ) domain containing 11	Kbtbd11	3.61317			lipoma HMGIC fusion partner-like 1	Lhfpl1	0.287169
RIKEN cDNA A430088P11 gene	A430088P11Rik	3.60759			aspartate-beta-hydroxylase	Asph	0.289791
src homology 2 domain-containing transforming protein E	She	3.60548			DENN/MADD domain containing 5A	Dennd5a	0.295712
family with sequence similarity 102, member A	Fam102a	3.59555			plasminogen activator, urokinase receptor	Plaur	0.296773
GTPase, IMAP family member 7	Gimap7	3.58257			interferon regulatory factor 5	Irf5	0.298618
yippee-like 2 (Drosophila)	Ypel2	3.56298			interferon induced transmembrane protein 2	Ifitm2	0.299276
coagulation factor II (thrombin) receptor-like 1	F2rl1	3.56258			CD226 antigen	Cd226	0.299513
NA	Gm4902	3.54982			protein kinase inhibitor beta, cAMP dependent, testis specific	Pkib	0.300893
transmembrane protein 140	Tmem140	3.52553			ATPase, class I, type 8B, member 4	Atp8b4	0.301242
selectin, lymphocyte	Sell	3.5226			interleukin 2	Il2	0.304066
RIKEN cDNA A430078G23 gene	A430078G23Rik	3.50793			cyclin-dependent kinase inhibitor 1A (P21)	Cdkn1a	0.30662
RIKEN cDNA 4930481A15 gene	4930481A15Rik	3.50273			family with sequence similarity 129, member A	Fam129a	0.307305
uncharacterized LOC100503496	LOC100503496	3.4912			regulator of G-protein signaling 16	Rgs16	0.307435
phosphodiesterase 2A, cGMP-stimulated	Pde2a	3.48806			forkhead box J1	Foxj1	0.308053
Max dimerization protein 4	Mxd4	3.4821			signal transducing adaptor family member 1	Stap1	0.309208
myosin VI	Myo6	3.4755			tumor necrosis factor receptor superfamily, member 19	Tnfrsf19	0.311843
discoidin domain receptor family, member 1	Ddr1	3.47167			T cell receptor associated transmembrane adaptor 1	Trat1	0.313357
rho/rac guanine nucleotide exchange factor (GEF) 18	Arhgef18	3.46632			histocompatibility 2, Q region locus 10	H2-Q10	0.313957
vesicle-associated membrane protein 5	Vamp5	3.42555			solute carrier family 16 (monocarboxylic acid transporters), member 3	Slc16a3	0.315809
laminin, alpha 5	Lama5	3.40767			tumor necrosis factor (ligand) superfamily, member 14	Tnfsf14	0.317269
glutaredoxin	Glrx	3.39294			2'-5' oligoadenylate synthetase 1A	Oas1a	0.320019
RIKEN cDNA 4930486L24 gene	4930486L24Rik	3.39014			proprotein convertase subtilisin/kexin type 1	Pcsk1	0.320385
interleukin 7 receptor	Il7r	3.34716			exocyst complex component 3-like	Exoc3l	0.321108
RIKEN cDNA 1700066B19 gene	1700066B19Rik	3.32132			growth arrest and DNA-damage-inducible 45 beta	Gadd45b	0.321238
NA	Pyhin1	3.31392			undifferentiated embryonic cell transcription factor 1	Utf1	0.322583
RIKEN cDNA E130102H24 gene	E130102H24Rik	3.29291			epsin 2	Epn2	0.324501
RAB3A, member RAS oncogene family	Rab3a	3.28206			fatty acid desaturase 2	Fads2	0.327071
solute carrier family 25, member 45	Slc25a45	3.27835			coronin, actin binding protein 2A	Coro2a	0.327589
dachshund 2 (Drosophila)	Dach2	3.26083			activating transcription factor 3	Atf3	0.330178
interleukin 16	Il16	3.24371			solute carrier family 1 (glutamate/neutral amino acid transporter), member 4	Slc1a4	0.332237
cytotoxic T lymphocyte-associated protein 2 alpha	Ctla2a	3.23526			interleukin 18 receptor 1	Il18r1	0.333744
NA	2310061J03Rik	3.21057			serine (or cysteine) peptidase inhibitor, clade C (antithrombin), member 1	Serpinc1	0.33462
EPS8-like 1	Eps8l1	3.20899			diacylglycerol kinase, eta	Dgkh	0.337015
RIKEN cDNA 2610035D17 gene	2610035D17Rik	3.20864			myelin protein zero-like 2	Mpzl2	0.337411
a disintegrin and metallopeptidase domain 19 (meltrin beta)	Adam19	3.20013			family with sequence similarity 46, member A	Fam46a	0.339335
UDP-Gal:betaGlcNAc beta 1,4-galactosyltransferase, polypeptide 4	B4galt4	3.19906			AHNAK nucleoprotein (desmoyokin)	Ahnak	0.343653
membrane-spanning 4-domains, subfamily A, member 6B	Ms4a6b	3.19849			solute carrier family 6 (neurotransmitter transporter, glycine), member 9	Slc6a9	0.345858
cytotoxic T lymphocyte-associated protein 2 beta	Ctla2b	3.19652			perforin 1 (pore forming protein)	Prf1	0.346407
RIKEN cDNA 2310015A10 gene	2310015A10Rik	3.17878			four jointed box 1 (Drosophila)	Fjx1	0.352293
calcium binding and coiled coil domain 1	Calcoco1	3.14712			BCL2-like 1	Bcl2l1	0.355157
zinc finger protein 831	Zfp831	3.13985			N-myc downstream regulated gene 1	Ndrg1	0.356964
ArfGAP with SH3 domain, ankyrin repeat and PH domain 3	Asap3	3.13205			hairy and enhancer of split 7 (Drosophila)	Hes7	0.357268
serine (or cysteine) peptidase inhibitor, clade B, member 1a	Serpinb1a	3.13045			eomesodermin	Eomes	0.358024
ATPase, H+ transporting, lysosomal V0 subunit D2	Atp6v0d2	3.1262			coiled-coil domain containing 50	Ccdc50	0.359144
inhibitor of DNA binding 2	Id2	3.12098			growth arrest-specific 2 like 3	Gas2l3	0.361312
apolipoprotein L 7e	Apol7e	3.11973			lymphocyte antigen 6 complex, locus C2	Ly6c2	0.36168
NA	B930041F14Rik	3.1179			CDK5 and Abl enzyme substrate 1	Cables1	0.364084
RUN domain containing 3A	Rundc3a	3.11685			neuropilin 1	Nrp1	0.365089
RIKEN cDNA 9330175E14 gene	9330175E14Rik	3.11367			ATP-binding cassette, sub-family B (MDR/TAP), member 1A	Abcb1a	0.366068
NA	Dnahc8	3.11191			tripartite motif-containing 36	Trim36	0.371631
transglutaminase 1, K polypeptide	Tgm1	3.11088			coiled-coil domain containing 24	Ccdc24	0.371671
lipolysis stimulated lipoprotein receptor	Lsr	3.10254			rhomboid 5 homolog 1	Rhbdf1	0.371803
NA	2210010C17Rik	3.06926			SLIT-ROBO Rho GTPase activating protein 3	Srgap3	0.372237
suppression of tumorigenicity 5	St5	3.06406			plexin C1	Plxnc1	0.37229
predicted gene 14005	Gm14005	3.05709			myelin protein zero-like 3	Mpzl3	0.373859
SH3-domain binding protein 5 (BTK-associated)	Sh3bp5	3.05682			carbonic anhydrase 13	Car13	0.37745
pyruvate dehydrogenase kinase, isoenzyme 2	Pdk2	3.05579			interleukin 18 receptor accessory protein	Il18rap	0.378826
RIKEN cDNA A130040M12 gene	A130040M12Rik	3.05417			NA	2310014L17Rik	0.378843
matrix metallopeptidase 11	Mmp11	3.03357			nuclear factor of kappa light polypeptide gene enhancer in B cells 1, p105	Nfkb1	0.379497
predicted gene 13546	Gm13546	3.02453			signal transducer and activator of transcription 5A	Stat5a	0.38044
Williams Beuren syndrome chromosome region 27 (human)	Wbscr27	2.98019			sterile alpha motif domain containing 9-like	Samd9l	0.384698
Cnksr family member 3	Cnksr3	2.97307			PIF1 5'-to-3' DNA helicase	Pif1	0.385872
uronyl-2-sulfotransferase	Ust	2.96654			oxysterol binding protein-like 3	Osbpl3	0.388421
armadillo repeat containing, X-linked 6	Armcx6	2.96273			tubulin, beta 3 class III	Tubb3	0.388563
potassium channel tetramerisation domain containing 12	Kctd12	2.9606			ecotropic viral integration site 2a	Evi2a	0.390292
interferon gamma inducible protein 47	Ifi47	2.96046			NA	Ifi27l1	0.39271
inositol polyphosphate-4-phosphatase, type II	Inpp4b	2.95991			family with sequence similarity 65, member C	Fam65c	0.394287
thromboxane A2 receptor	Tbxa2r	2.95421			solute carrier family 2 (facilitated glucose transporter), member 6	Slc2a6	0.397071
chemokine (C-X-C motif) receptor 3	Cxcr3	2.93649			immediate early response 3	Ier3	0.399744
NA	Spin2	2.93202			asparagine synthetase	Asns	0.399941
fibroblast growth factor receptor 1	Fgfr1	2.92435			NIMA (never in mitosis gene a)-related expressed kinase 6	Nek6	0.400276
AF4/FMR2 family, member 3	Aff3	2.91755			RIKEN cDNA 3110043O21 gene	3110043O21Rik	0.400413
collagen, type XXIII, alpha 1	Col23a1	2.9124			predicted gene 16062	Gm16062	0.403247
aldhehyde dehydrogenase family 5, subfamily A1	Aldh5a1	2.90955			myosin IE	Myo1e	0.404784
PTEN induced putative kinase 1	Pink1	2.90249			sestrin 2	Sesn2	0.404909
aryl-hydrocarbon receptor repressor	Ahrr	2.89057			cysteine rich protein 2	Crip2	0.405164
3-hydroxyanthranilate 3,4-dioxygenase	Haao	2.88871			lectin, galactose binding, soluble 1	Lgals1	0.406392
MALT1 paracaspase	Malt1	2.86472			AXL receptor tyrosine kinase	Axl	0.407777
guanylate binding protein 7	Gbp7	2.85605			MyoD family inhibitor domain containing	Mdfic	0.407988
RIKEN cDNA 1600014C10 gene	1600014C10Rik	2.82962			prostaglandin I receptor (IP)	Ptgir	0.40938
guanylate binding protein 4	Gbp4	2.79878			tubulin, beta 2B class IIB	Tubb2b	0.410589
novel protein similar to F-box and leucine-rich repeat protein 17 (Fbxl17)	B630019K06Rik	2.78508			TNF receptor-associated factor 1	Traf1	0.410838
filamin A interacting protein 1-like	Filip1l	2.78186			GLI pathogenesis-related 1 (glioma)	Glipr1	0.41346
ST3 beta-galactoside alpha-2,3-sialyltransferase 6	St3gal6	2.77681			serine/threonine kinase 38 like	Stk38l	0.41388
potassium voltage-gated channel, shaker-related subfamily, member 2	Kcna2	2.77523			chemokine (C-C motif) ligand 4	Ccl4	0.4147
peroxisomal membrane protein 4	Pxmp4	2.7565			protein phosphatase 1, regulatory (inhibitor) subunit 3B	Ppp1r3b	0.415165
ST8 alpha-N-acetyl-neuraminide alpha-2,8-sialyltransferase 1	St8sia1	2.75511			tribbles pseudokinase 1	Trib1	0.416881
GTPase, IMAP family member 3	Gimap3	2.74479			spindlin family, member 4	Spin4	0.419672
POU domain, class 2, associating factor 1	Pou2af1	2.73344			perilipin 2	Plin2	0.422921
NA	Lrrc16a	2.72907			sosondowah ankyrin repeat domain family member C	Sowahc	0.423875
sideroflexin 3	Sfxn3	2.72643			GRAM domain containing 1B	Gramd1b	0.425673
NA	A030009H04Rik	2.72026			tumor necrosis factor	Tnf	0.428413
guanylate binding protein 5	Gbp5	2.71453			interferon induced with helicase C domain 1	Ifih1	0.429193
Bardet-Biedl syndrome 7 (human)	Bbs7	2.70798			chemokine (C-X-C motif) receptor 5	Cxcr5	0.43053
phosphodiesterase 5A, cGMP-specific	Pde5a	2.70274			Kruppel-like factor 7 (ubiquitous)	Klf7	0.432733
kit oncogene	Kit	2.69687			tetraspanin 2	Tspan2	0.432828
solute carrier family 25, member 35	Slc25a35	2.69566			adenosine A2a receptor	Adora2a	0.433083
nucleotide-binding oligomerization domain containing 1	Nod1	2.68944			prostaglandin E receptor 3 (subtype EP3)	Ptger3	0.433091
envoplakin	Evpl	2.68897			myosin IG	Myo1g	0.43351
Kruppel-like factor 9	Klf9	2.68228			oncostatin M	Osm	0.436323
phospholipid transfer protein	Pltp	2.67762			reticuloendotheliosis oncogene	Rel	0.439248
chemokine (C-X-C motif) receptor 2	Cxcr2	2.67491			syntaxin 11	Stx11	0.43976
vav 3 oncogene	Vav3	2.67117			catenin (cadherin associated protein), delta 1	Ctnnd1	0.441182
NA	Jhdm1d	2.66432			heart development protein with EGF-like domains 1	Heg1	0.442285
purinergic receptor P2X, ligand-gated ion channel, 7	P2rx7	2.66267			toll-like receptor adaptor molecule 2	Ticam2	0.442497
yippee-like 3 (Drosophila)	Ypel3	2.65644			B cell leukemia/lymphoma 2 related protein A1b	Bcl2a1b	0.442938
NA	A930038C07Rik	2.65639			four and a half LIM domains 2	Fhl2	0.444193
NA	Tmem35	2.64889			interleukin-1 receptor-associated kinase 2	Irak2	0.445353
zinc finger protein 318	Zfp318	2.64079			eukaryotic translation initiation factor 4E binding protein 1	Eif4ebp1	0.446998
sal-like 2 (Drosophila)	Sall2	2.64029			proline/serine-rich coiled-coil 1	Psrc1	0.45019
protein phosphatase 1, regulatory subunit 26	Ppp1r26	2.6342			pleiomorphic adenoma gene-like 1	Plagl1	0.45067
protocadherin gamma subfamily B, 6	Pcdhgb6	2.63029			a disintegrin and metallopeptidase domain 8	Adam8	0.4519
vasoactive intestinal peptide receptor 1	Vipr1	2.62977			branched chain aminotransferase 1, cytosolic	Bcat1	0.456723
predicted gene 12250	Gm12250	2.62899			torsin family 3, member A	Tor3a	0.457292
epithelial cell adhesion molecule	Epcam	2.61593			basic helix-loop-helix family, member a15	Bhlha15	0.45761
ELL associated factor 2	Eaf2	2.61255			ubiquitin carboxy-terminal hydrolase L1	Uchl1	0.458249
guanylate-binding protein 8	Gbp8	2.6124			nuclear receptor subfamily 4, group A, member 1	Nr4a1	0.459752
transcobalamin 2	Tcn2	2.60585			plexin domain containing 2	Plxdc2	0.460745
guanine nucleotide binding protein (G protein), gamma 2	Gng2	2.60259			3'-phosphoadenosine 5'-phosphosulfate synthase 2	Papss2	0.461194
Sfi1 homolog, spindle assembly associated (yeast)	Sfi1	2.60241			CD82 antigen	Cd82	0.461237
PTK7 protein tyrosine kinase 7	Ptk7	2.59936			heparin-binding EGF-like growth factor	Hbegf	0.462307
E26 avian leukemia oncogene 1, 5' domain	Ets1	2.59619			SRY (sex determining region Y)-box 4	Sox4	0.465586
CD53 antigen	Cd53	2.59175			vascular endothelial growth factor A	Vegfa	0.466026
transmembrane protein 150A	Tmem150a	2.58916			nuclear factor of kappa light polypeptide gene enhancer in B cells 2, p49/p100	Nfkb2	0.466979
histamine receptor H2	Hrh2	2.58899			G-protein coupled receptor 65	Gpr65	0.467694
UDP-N-acteylglucosamine pyrophosphorylase 1-like 1	Uap1l1	2.58657			protein phosphatase 2, regulatory subunit B'', alpha	Ppp2r3a	0.471185
carbonic anhydrase 5b, mitochondrial	Car5b	2.58301			metallothionein 2	Mt2	0.473769
IKAROS family zinc finger 3	Ikzf3	2.58195			Bardet-Biedl syndrome 5 (human)	Bbs5	0.47405
yippee-like 5 (Drosophila)	Ypel5	2.57829			ubiquitin-conjugating enzyme E2C	Ube2c	0.476163
Rap guanine nucleotide exchange factor (GEF) 6	Rapgef6	2.57535			leukemia inhibitory factor	Lif	0.476458
neuron specific gene family member 2	Nsg2	2.57398			ankyrin repeat domain 37	Ankrd37	0.477051
gamma-glutamyltransferase 1	Ggt1	2.57114			phosphoenolpyruvate carboxykinase 2 (mitochondrial)	Pck2	0.478357
protein tyrosine phosphatase, non-receptor type 13	Ptpn13	2.56867			hyaluronan mediated motility receptor (RHAMM)	Hmmr	0.478489
oxoglutarate dehydrogenase-like	Ogdhl	2.56714			recombination signal binding protein for immunoglobulin kappa J region	Rbpj	0.479901
NA	4833442J19Rik	2.56196			feline sarcoma oncogene	Fes	0.480395
aryl-hydrocarbon receptor	Ahr	2.55917			SLAM family member 7	Slamf7	0.482162
NA	A930001N09Rik	2.55671			cytotoxic and regulatory T cell molecule	Crtam	0.482825
guanylate binding protein 3	Gbp3	2.55544			family with sequence similarity 57, member A	Fam57a	0.486795
inducible T cell co-stimulator	Icos	2.53908			polo-like kinase 1	Plk1	0.487543
NEDD4 binding protein 2-like 1	N4bp2l1	2.52345			ST3 beta-galactoside alpha-2,3-sialyltransferase 1	St3gal1	0.488554
transmembrane channel-like gene family 8	Tmc8	2.52261			interleukin 15 receptor, alpha chain	Il15ra	0.492116
Notch-regulated ankyrin repeat protein	Nrarp	2.51657			GRB2-related adaptor protein	Grap	0.493663
LY6/PLAUR domain containing 6B	Lypd6b	2.51545			monoglyceride lipase	Mgll	0.494183
G protein-coupled receptor associated sorting protein 2	Gprasp2	2.51288			DEXH (Asp-Glu-X-His) box polypeptide 58	Dhx58	0.495788
NA	BC057022	2.49248			aurora kinase A	Aurka	0.496784
ubiquitin-like modifier activating enzyme 7	Uba7	2.49202			low density lipoprotein receptor	Ldlr	0.498212
RIKEN cDNA 4930417O13 gene	4930417O13Rik	2.48231			H2.0-like homeobox	Hlx	0.499445
ATP-binding cassette, sub-family G (WHITE), member 3	Abcg3	2.48107
pleckstrin homology domain containing, family H (with MyTH4 domain) member 1	Plekhh1	2.47527
transcription factor 7 like 1 (T cell specific, HMG box)	Tcf7l1	2.47321
acyl-CoA synthetase short-chain family member 1	Acss1	2.46998
toll-like receptor 1	Tlr1	2.46362
dual specificity phosphatase 2	Dusp2	2.45427
calcium channel, voltage-dependent, alpha 2/delta subunit 4	Cacna2d4	2.45231
cyclin J-like	Ccnjl	2.45161
adenosine monophosphate deaminase 3	Ampd3	2.44938
activin A receptor, type II-like 1	Acvrl1	2.44856
tectonin beta-propeller repeat containing 1	Tecpr1	2.44785
T cell specific GTPase 2	Tgtp2	2.43062
endothelial PAS domain protein 1	Epas1	2.42987
mastermind like 3 (Drosophila)	Maml3	2.42962
lymphocyte antigen 6 complex, locus A	Ly6a	2.41973
hematopoietic cell signal transducer	Hcst	2.41764
WD repeat domain 19	Wdr19	2.40975
protein tyrosine phosphatase, non-receptor type 22 (lymphoid)	Ptpn22	2.40548
zinc finger protein 36, C3H type-like 1	Zfp36l1	2.40487
phosphatidylinositol transfer protein, cytoplasmic 1	Pitpnc1	2.40409
interleukin 21	Il21	2.39711
SH3-binding kinase 1	Sbk1	2.39325
histocompatibility 2, class II, locus DMa	H2-DMa	2.39264
beta-1,4-N-acetyl-galactosaminyl transferase 4	B4galnt4	2.39142
zona pellucida binding protein 2	Zpbp2	2.37136
GTPase, IMAP family member 4	Gimap4	2.37041
G protein-coupled receptor 55	Gpr55	2.36585
threonine aldolase 1	Tha1	2.36454
zinc finger protein 316	Zfp316	2.35665
protein kinase C and casein kinase substrate in neurons 1	Pacsin1	2.35178
gap junction protein, alpha 1	Gja1	2.34732
guanylate binding protein 6	Gbp6	2.34587
adhesion molecule, interacts with CXADR antigen 1	Amica1	2.34073
F-box protein 32	Fbxo32	2.34037
SLAM family member 6	Slamf6	2.33865
eukaryotic translation initiation factor 4E member 3	Eif4e3	2.33378
schlafen 3	Slfn3	2.33242
ATPase, class II, type 9A	Atp9a	2.32235
Rho GTPase activating protein 26	Arhgap26	2.32168
neuralized E3 ubiquitin protein ligase 3	Neurl3	2.31973
PRELI domain containing 2	Prelid2	2.30011
kelch-like 10	Klhl10	2.29859
POU domain, class 6, transcription factor 1	Pou6f1	2.29667
syntrophin, basic 2	Sntb2	2.29572
platelet/endothelial cell adhesion molecule 1	Pecam1	2.28733
RIKEN cDNA A930005H10 gene	A930005H10Rik	2.28727
TXK tyrosine kinase	Txk	2.27381
ectonucleotide pyrophosphatase/phosphodiesterase 5	Enpp5	2.27148
cysteine sulfinic acid decarboxylase	Csad	2.27083
sema domain, immunoglobulin domain (Ig), short basic domain, secreted, (semaphorin) 3F	Sema3f	2.26154
kinase suppressor of ras 2	Ksr2	2.25992
CD24a antigen	Cd24a	2.2475
T cell specific GTPase 1	Tgtp1	2.2468
insulin-like growth factor I receptor	Igf1r	2.24495
kinesin light chain 3	Klc3	2.24354
thyroglobulin	Tg	2.24317
hypoxia inducible factor 1, alpha subunit	Hif1a	2.23782
pleckstrin homology domain containing, family O member 1	Plekho1	2.23716
zinc finger CCCH type containing 12D	Zc3h12d	2.23604
BTB and CNC homology 1, basic leucine zipper transcription factor 1	Bach1	2.23493
spermatogenesis associated 2-like	Spata2l	2.23437
GATA binding protein 1	Gata1	2.23381
G protein-coupled receptor 146	Gpr146	2.2305
caspase recruitment domain family, member 11	Card11	2.23035
guanine nucleotide binding protein (G protein), gamma transducing activity polypeptide 2	Gngt2	2.22962
active BCR-related gene	Abr	2.22674
tumor necrosis factor (ligand) superfamily, member 8	Tnfsf8	2.22285
zinc finger protein 36	Zfp36	2.21895
cytidine 5'-triphosphate synthase 2	Ctps2	2.21745
coiled-coil domain containing 64	Ccdc64	2.20945
B and T lymphocyte associated	Btla	2.20871
membrane protein, palmitoylated 2 (MAGUK p55 subfamily member 2)	Mpp2	2.20768
GATS protein-like 2	Gatsl2	2.19527
kelch-like 24	Klhl24	2.193
NIPA-like domain containing 3	Nipal3	2.19292
predicted gene, 16675	Gm16675	2.19056
sphingosine-1-phosphate receptor 4	S1pr4	2.18788
RAB37, member RAS oncogene family	Rab37	2.18063
promyelocytic leukemia	Pml	2.17761
platelet endothelial aggregation receptor 1	Pear1	2.17399
inter-alpha (globulin) inhibitor H5	Itih5	2.17176
GTPase, IMAP family member 9	Gimap9	2.16871
frequently rearranged in advanced T cell lymphomas	Frat1	2.16868
DENN/MADD domain containing 2C	Dennd2c	2.16623
mitogen-activated protein kinase kinase kinase 5	Map3k5	2.16174
zinc finger protein 53	Zfp53	2.15971
wingless-type MMTV integration site family, member 5B	Wnt5b	2.15957
caspase 7	Casp7	2.15806
coxsackie virus and adenovirus receptor	Cxadr	2.15781
gelsolin	Gsn	2.15666
transmembrane channel-like gene family 6	Tmc6	2.15575
doublecortin-like kinase 2	Dclk2	2.15507
Yip1 domain family, member 2	Yipf2	2.143
lymphocyte transmembrane adaptor 1	Lax1	2.14263
immunity-related GTPase family M member 1	Irgm1	2.135
NA	Mtap1a	2.1313
Rho GTPase activating protein 18	Arhgap18	2.13095
translocating chain-associating membrane protein 2	Tram2	2.12877
RAB43, member RAS oncogene family	Rab43	2.12706
carbohydrate (N-acetylgalactosamine 4-sulfate 6-O) sulfotransferase 15	Chst15	2.125
BCL2 modifying factor	Bmf	2.11403
zinc finger and BTB domain containing 4	Zbtb4	2.11344
zinc finger protein 652	Zfp652	2.11041
predicted gene 8369	Gm8369	2.10982
slingshot homolog 2 (Drosophila)	Ssh2	2.10807
period circadian clock 3	Per3	2.10691
DENN/MADD domain containing 1C	Dennd1c	2.10635
receptor-interacting serine-threonine kinase 3	Ripk3	2.10492
histocompatibility 2, O region alpha locus	H2-Oa	2.10472
cDNA sequence BC021614	BC021614	2.10425
CTD (carboxy-terminal domain, RNA polymerase II, polypeptide A) small phosphatase 2	Ctdsp2	2.10245
2',3'-cyclic nucleotide 3' phosphodiesterase	Cnp	2.09818
l(3)mbt-like 3 (Drosophila)	L3mbtl3	2.09743
adhesion molecule with Ig like domain 1	Amigo1	2.09176
angiopoietin-like 2	Angptl2	2.09116
phospholipase D family, member 3	Pld3	2.09108
G protein-coupled receptor 171	Gpr171	2.08935
stomatin-like 1	Stoml1	2.08711
ribosomal protein S6 kinase, polypeptide 5	Rps6ka5	2.08692
acyl-CoA synthetase short-chain family member 2	Acss2	2.0832
NA	Fam55c	2.0819
interferon gamma induced GTPase	Igtp	2.08085
leucine rich repeat containing 32	Lrrc32	2.07957
tight junction protein 3	Tjp3	2.0792
family with sequence similarity 65, member B	Fam65b	2.07898
solute carrier family 2 (facilitated glucose transporter), member 9	Slc2a9	2.07704
nuclear paraspeckle assembly transcript 1 (non-protein coding)	Neat1	2.07523
zyg-11 related, cell cycle regulator	Zer1	2.07183
ABI gene family, member 3	Abi3	2.07164
kelch-like 6	Klhl6	2.06901
CD28 antigen	Cd28	2.06616
solute carrier family 37 (glycerol-3-phosphate transporter), member 2	Slc37a2	2.06543
armadillo repeat containing, X-linked 2	Armcx2	2.06379
tigger transposable element derived 3	Tigd3	2.06308
cyclin-dependent kinase 19	Cdk19	2.06096
immunity-related GTPase family M member 2	Irgm2	2.05875
glutathione S-transferase, mu 1	Gstm1	2.05779
exocyst complex component 2	Exoc2	2.05592
F-box and leucine-rich repeat protein 20	Fbxl20	2.04998
syntrophin, basic 1	Sntb1	2.04475
protein phosphatase 1, regulatory (inhibitor) subunit 3F	Ppp1r3f	2.04373
histone cluster 2, H2be	Hist2h2be	2.04293
tetraspanin 32	Tspan32	2.03439
B cell leukemia/lymphoma 2	Bcl2	2.0339
histocompatibility (minor) HA-1	Hmha1	2.03147
sprouty homolog 4 (Drosophila)	Spry4	2.03001
splA/ryanodine receptor domain and SOCS box containing 1	Spsb1	2.02937
coagulation factor II (thrombin) receptor	F2r	2.02842
palmitoyl-protein thioesterase 1	Ppt1	2.02282
regulator of G-protein signalling 10	Rgs10	2.02172
sorting nexin 33	Snx33	2.02141
phosphatidylinositol 3-kinase, C2 domain containing, alpha polypeptide	Pik3c2a	2.02111
peptidoglycan recognition protein 2	Pglyrp2	2.02023
myotubularin related protein 3	Mtmr3	2.01069
membrane-spanning 4-domains, subfamily A, member 4B	Ms4a4b	2.01057
aldehyde dehydrogenase family 6, subfamily A1	Aldh6a1	2.00162
