# Supplementary material for: Phosphoinositide 3-Kinase p110 Delta Differentially Restrains and Directs Naïve Versus Effector CD8+ T Cell Transcriptional Programs
Source: Front Immunol. 2021 Jun 18;12:691997. doi: 10.3389/fimmu.2021.691997 (PMC8250422; doi:10.3389/fimmu.2021.691997)
Supplement: Supplementary Data Sheet 1 — CD8 naive and TCR activated 24 h ± inhibitor RNAseq data. [file DataSheet_1.zip › Data sheet1/Table 3 .xlsx]

## Sheet: Table S3 +TCR4hvsUnstCTL
Gene Title	Gene symbol	Fold change +TCR 4 h/Unstimulated CTL			Gene Title	Gene symbol	Fold change +TCR 4 h/Unstimulated CTL
interleukin 3	Il3	19588.9			toll-like receptor 12	Tlr12	0.0488804
chemokine (C motif) ligand 1	Xcl1	12088.7			core-binding factor, runt domain, alpha subunit 2, translocated to, 3 (human)	Cbfa2t3	0.0495592
interleukin 2	Il2	9047.33			predicted gene 4841	Gm4841	0.0516445
chemokine (C-C motif) ligand 1	Ccl1	8732.37			NA	Gpr44	0.0520761
chemokine (C-C motif) ligand 9	Ccl9	8433.26			cartilage acidic protein 1	Crtac1	0.0674431
chemokine (C-C motif) ligand 3	Ccl3	3262.04			RIKEN cDNA 1700066B19 gene	1700066B19Rik	0.068821
PDZK1 interacting protein 1	Pdzk1ip1	2210.62			leucine rich repeat neuronal 4	Lrrn4	0.0715699
cellular retinoic acid binding protein II	Crabp2	1195.73			interferon inducible GTPase 1	Iigp1	0.0736425
colony stimulating factor 2 (granulocyte-macrophage)	Csf2	874.968			nucleotide-binding oligomerization domain containing 1	Nod1	0.0775722
solute carrier family 18 (vesicular monoamine), member 2	Slc18a2	747.89			fibrinogen-like protein 2	Fgl2	0.0809561
sphingosine kinase 1	Sphk1	656.195			predicted gene 4951	Gm4951	0.0885224
chemokine (C-C motif) ligand 4	Ccl4	630.907			meningioma 1	Mn1	0.0906344
interleukin 21	Il21	594.747			ribonuclease, RNase A family 4	Rnase4	0.0955807
Sp7 transcription factor 7	Sp7	580.298			WSC domain containing 1	Wscd1	0.0963487
CD70 antigen	Cd70	532.409			expressed sequence AI661453	AI661453	0.0991748
interferon gamma	Ifng	409.274			sphingosine-1-phosphate receptor 1	S1pr1	0.0993788
wingless-type MMTV integration site family, member 11	Wnt11	381.722			Rho GTPase activating protein 19	Arhgap19	0.100368
TNFAIP3 interacting protein 3	Tnip3	378.443			zinc finger protein 831	Zfp831	0.100915
interleukin 13	Il13	371.632			brain expressed gene 6	Bex6	0.100993
isopentenyl-diphosphate delta isomerase 2	Idi2	344.648			killer cell lectin-like receptor subfamily B member 1F	Klrb1f	0.103881
myelin protein zero-like 2	Mpzl2	315.785			regulatory factor X, 4 (influences HLA class II expression)	Rfx4	0.105092
aristaless related homeobox	Arx	311.501			shisa family member 2	Shisa2	0.111728
interleukin 1 alpha	Il1a	307.476			guanylate binding protein 11	Gbp11	0.112684
ladinin	Lad1	304.346			predicted gene 12250	Gm12250	0.114052
wingless-type MMTV integration site family, member 1	Wnt1	293.773			ADP-ribosylation factor-like 4C	Arl4c	0.115225
solute carrier family 45, member 3	Slc45a3	261.829			inhibitor of DNA binding 3	Id3	0.117191
solute carrier family 35, member D3	Slc35d3	236.386			protein tyrosine phosphatase, receptor type, G	Ptprg	0.118271
nuclear receptor subfamily 4, group A, member 1	Nr4a1	221.458			receptor accessory protein 1	Reep1	0.119135
cytotoxic and regulatory T cell molecule	Crtam	200.13			RAP1 GTPase activating protein 2	Rap1gap2	0.120031
T cell activation Rho GTPase activating protein	Tagap	195.061			family with sequence similarity 64, member A	Fam64a	0.120482
sema domain, immunoglobulin domain (Ig), transmembrane domain (TM) and short cytoplasmic domain, (semaphorin) 4C	Sema4c	180.039			olfactory receptor 524	Olfr524	0.121261
interleukin 6	Il6	178.345			hemogen	Hemgn	0.126141
sterile alpha motif domain containing 4	Samd4	172.465			stannin	Snn	0.12649
sprouty homolog 1 (Drosophila)	Spry1	170.26			sushi domain containing 3	Susd3	0.126752
preproenkephalin	Penk	169.839			peptidoglycan recognition protein 2	Pglyrp2	0.127137
platelet derived growth factor, B polypeptide	Pdgfb	168.042			pyrin domain containing 3	Pydc3	0.128336
CD83 antigen	Cd83	160.871			acetyl-Coenzyme A acetyltransferase 2	Acat2	0.128657
interleukin 22	Il22	149.321			phosphoinositide-3-kinase interacting protein 1	Pik3ip1	0.12946
zinc finger E-box binding homeobox 2	Zeb2	140.912			NA	Acpl2	0.130647
transmembrane 4 L six family member 19	Tm4sf19	129.469			RIKEN cDNA 4933404O12 gene	4933404O12Rik	0.134663
trophoblast glycoprotein	Tpbg	126.291			RIKEN cDNA 2510009E07 gene	2510009E07Rik	0.1351
amphiregulin	Areg	118.698			purinergic receptor P2X, ligand-gated ion channel, 7	P2rx7	0.135307
CD33 antigen	Cd33	117.776			BAI1-associated protein 3	Baiap3	0.136529
early growth response 2	Egr2	116.552			insulin-like growth factor binding protein 4	Igfbp4	0.136995
C2 calcium-dependent domain containing 4B	C2cd4b	112.936			zinc finger, CCHC domain containing 24	Zcchc24	0.137358
oxidized low density lipoprotein (lectin-like) receptor 1	Olr1	109			NA	Phf11	0.137594
insulin-like growth factor 2	Igf2	105.485			predicted gene 4980	Gm4980	0.137778
RNA binding protein with multiple splicing 2	Rbpms2	102.924			guanylate binding protein 6	Gbp6	0.138248
fibroblast growth factor 18	Fgf18	101.889			Eph receptor B2	Ephb2	0.139024
FH2 domain containing 1	Fhdc1	97.1113			Max dimerization protein 3	Mxd3	0.139133
CD200 antigen	Cd200	95.1087			phospholipid scramblase 4	Plscr4	0.139792
CD40 ligand	Cd40lg	95.0244			cDNA sequence BC147527	BC147527	0.140257
lactase-like	Lctl	93.9323			E2F transcription factor 2	E2f2	0.140642
tissue inhibitor of metalloproteinase 1	Timp1	93.8361			ectonucleotide pyrophosphatase/phosphodiesterase 5	Enpp5	0.143669
sphingomyelin synthase 2	Sgms2	90.423			RAB27B, member RAS oncogene family	Rab27b	0.143849
zinc finger and BTB domain containing 46	Zbtb46	90.3477			abhydrolase domain containing 15	Abhd15	0.14438
interleukin 23, alpha subunit p19	Il23a	88.9372			spectrin repeat containing, nuclear envelope 2	Syne2	0.145824
interleukin 27	Il27	87.5468			gap junction protein, alpha 5	Gja5	0.146355
solute carrier family 13 (sodium-dependent dicarboxylate transporter), member 3	Slc13a3	86.9294			chondroitin sulfate N-acetylgalactosaminyltransferase 1	Csgalnact1	0.14736
macrophage stimulating 1 receptor (c-met-related tyrosine kinase)	Mst1r	78.9676			interferon gamma receptor 2	Ifngr2	0.147691
tumor necrosis factor (ligand) superfamily, member 14	Tnfsf14	76.447			RIKEN cDNA 9930012K11 gene	9930012K11Rik	0.14891
stomatin	Stom	76.1234			NA	Gpr114	0.150343
POU domain, class 2, associating factor 1	Pou2af1	75.9062			ST6 (alpha-N-acetyl-neuraminyl-2,3-beta-galactosyl-1,3)-N-acetylgalactosaminide alpha-2,6-sialyltransferase 2	St6galnac2	0.151074
RAR-related orphan receptor gamma	Rorc	74.9415			NA	Mtap6	0.151877
apolipoprotein B mRNA editing enzyme, catalytic polypeptide 2	Apobec2	73.6976			cadherin 1	Cdh1	0.154869
RasGEF domain family, member 1B	Rasgef1b	72.4445			TBC1 domain family, member 16	Tbc1d16	0.157789
coagulation factor III	F3	70.0547			regulator of G-protein signaling 18	Rgs18	0.158326
receptor (calcitonin) activity modifying protein 3	Ramp3	69.0156			RAB3D, member RAS oncogene family	Rab3d	0.159172
complement component 3	C3	68.6937			cyclin D3	Ccnd3	0.159632
shisa family member 3	Shisa3	67.9898			PDZ domain containing 2	Pdzd2	0.159887
desmoplakin	Dsp	67.5083			tubulin, alpha 8	Tuba8	0.160247
RIKEN cDNA 1810009J06 gene	1810009J06Rik	66.51			beta-site APP cleaving enzyme 1	Bace1	0.16063
NA	Siglec5	61.9843			adenosine A3 receptor	Adora3	0.160946
interleukin 31	Il31	60.197			MAS-related GPR, member E	Mrgpre	0.161714
MAM domain containing 2	Mamdc2	59.7214			T cell specific GTPase 1	Tgtp1	0.163872
potassium voltage-gated channel, subfamily H (eag-related), member 4	Kcnh4	58.0673			purinergic receptor P2Y, G-protein coupled, 14	P2ry14	0.164097
prostaglandin-endoperoxide synthase 2	Ptgs2	55.4991			free fatty acid receptor 2	Ffar2	0.164157
neuropilin 1	Nrp1	52.7293			rho/rac guanine nucleotide exchange factor (GEF) 18	Arhgef18	0.164202
tumor necrosis factor	Tnf	52.1423			spleen tyrosine kinase	Syk	0.165222
inhibin beta-A	Inhba	49.1728			pleckstrin and Sec7 domain containing 3	Psd3	0.165253
WNT1 inducible signaling pathway protein 1	Wisp1	48.6361			transglutaminase 2, C polypeptide	Tgm2	0.166985
CD24a antigen	Cd24a	47.8189			methyltransferase like 7A1	Mettl7a1	0.167081
insulinoma-associated 1	Insm1	47.572			neuralized E3 ubiquitin protein ligase 1B	Neurl1b	0.16832
neuronal calcium sensor 1	Ncs1	45.8342			ribonuclease P/MRP 25 subunit	Rpp25	0.168901
signaling lymphocytic activation molecule family member 1	Slamf1	45.7173			predicted gene 14085	Gm14085	0.169739
serine (or cysteine) peptidase inhibitor, clade E, member 1	Serpine1	45.4436			RAS guanyl releasing protein 1	Rasgrp1	0.170906
tropomodulin 1	Tmod1	45.0509			NA	Dnahc8	0.172457
deleted in liver cancer 1	Dlc1	43.1949			Rho guanine nucleotide exchange factor (GEF) 11	Arhgef11	0.172546
wingless-type MMTV integration site family, member 3	Wnt3	43.0347			B cell scaffold protein with ankyrin repeats 1	Bank1	0.172985
polo-like kinase 2	Plk2	41.0071			2',3'-cyclic nucleotide 3' phosphodiesterase	Cnp	0.174668
NA	O3far1	40.8385			PML-RAR alpha-regulated adaptor molecule 1	Pram1	0.17556
CD63 antigen	Cd63	40.4491			RAB37, member RAS oncogene family	Rab37	0.175718
stefin A2	Stfa2	39.7932			chemokine (C-C motif) receptor 2	Ccr2	0.176243
CD276 antigen	Cd276	36.766			eyes absent 2 homolog (Drosophila)	Eya2	0.176666
tumor necrosis factor receptor superfamily, member 4	Tnfrsf4	36.363			T cell specific GTPase 2	Tgtp2	0.176759
carbohydrate sulfotransferase 2	Chst2	36.1235			PHD finger protein 19	Phf19	0.176867
early growth response 3	Egr3	35.5442			podocan-like 1	Podnl1	0.177007
delta-like 4 (Drosophila)	Dll4	34.556			membrane bound O-acyltransferase domain containing 2	Mboat2	0.177431
glycine decarboxylase	Gldc	33.8689			chromobox 4	Cbx4	0.178131
gap junction protein, beta 4	Gjb4	33.2476			predicted gene 12185	Gm12185	0.180158
interleukin 1 receptor, type II	Il1r2	32.9672			zinc finger protein 365	Zfp365	0.180192
regulator of G-protein signaling 16	Rgs16	32.8256			pleckstrin homology domain containing, family A member 7	Plekha7	0.180546
protein tyrosine phosphatase, receptor type, N	Ptprn	32.777			DEP domain containing 1B	Depdc1b	0.184959
a disintegrin-like and metallopeptidase (reprolysin type) with thrombospondin type 1 motif, 4	Adamts4	32.3243			ATP-binding cassette, sub-family G (WHITE), member 1	Abcg1	0.186113
nuclear receptor subfamily 4, group A, member 2	Nr4a2	32.1697			DAZ interacting protein 1	Dzip1	0.186279
chemokine (C-C motif) ligand 5	Ccl5	31.9368			PR domain containing 16	Prdm16	0.18697
podoplanin	Pdpn	31.7505			glutaredoxin	Glrx	0.187268
matrix metallopeptidase 13	Mmp13	31.4021			patched homolog 2	Ptch2	0.188555
nuclear receptor subfamily 4, group A, member 3	Nr4a3	30.0406			caspase 7	Casp7	0.18974
chemokine (C-C motif) ligand 22	Ccl22	30.0096			solute carrier family 25, member 35	Slc25a35	0.190123
interleukin 17F	Il17f	29.9917			NA	9930013L23Rik	0.191002
interleukin 10	Il10	29.5252			zinc finger, CCHC domain containing 18	Zcchc18	0.192026
ras homolog gene family, member V	Rhov	29.4763			tetraspanin 32	Tspan32	0.193996
Ras-related GTP binding D	Rragd	28.8595			NA	Fam125b	0.195418
activity regulated cytoskeletal-associated protein	Arc	28.6929			tumor necrosis factor (ligand) superfamily, member 13b	Tnfsf13b	0.195746
isthmin 1 homolog (zebrafish)	Ism1	28.3271			Rho guanine nucleotide exchange factor (GEF) 40	Arhgef40	0.197095
activating transcription factor 3	Atf3	28.2658			zinc finger protein 652	Zfp652	0.197287
growth arrest and DNA-damage-inducible 45 beta	Gadd45b	27.7877			X Kell blood group precursor-related family, member 5	Xkr5	0.197492
neurogranin	Nrgn	27.4337			stonin 2	Ston2	0.197817
B cell CLL/lymphoma 6, member B	Bcl6b	27.1951			transcription factor 19	Tcf19	0.199519
lipoma HMGIC fusion partner-like 2	Lhfpl2	27.0476			immunity-related GTPase family M member 2	Irgm2	0.200701
NA	4933425H06Rik	26.2469			phosphotyrosine interaction domain containing 1	Pid1	0.200899
regulator of G-protein signaling 2	Rgs2	26.0675			fucosyltransferase 7	Fut7	0.203487
spinster homolog 2	Spns2	25.9346			GATA binding protein 1	Gata1	0.204729
NA	A430084P05Rik	25.8888			signal transducer and activator of transcription 1	Stat1	0.204746
predicted gene 2663	Gm2663	25.5459			carbohydrate sulfotransferase 10	Chst10	0.205843
B cell leukemia/lymphoma 2 related protein A1d	Bcl2a1d	25.4298			CD200 receptor 4	Cd200r4	0.206945
CXXC finger 5	Cxxc5	25.429			tetratricopeptide repeat, ankyrin repeat and coiled-coil containing 1	Tanc1	0.206994
reticuloendotheliosis oncogene	Rel	24.984			NA	Bai2	0.207065
tumor necrosis factor, alpha-induced protein 3	Tnfaip3	24.4278			RIKEN cDNA A430078G23 gene	A430078G23Rik	0.209048
occludin	Ocln	24.0581			regulator of chromosome condensation (RCC1) and BTB (POZ) domain containing protein 2	Rcbtb2	0.209216
tribbles homolog 1 (Drosophila)	Trib1	23.824			transforming growth factor, beta 3	Tgfb3	0.209263
solute carrier family 17 (sodium-dependent inorganic phosphate cotransporter), member 6	Slc17a6	23.2066			guanylate binding protein 4	Gbp4	0.210641
epsin 2	Epn2	22.8128			endonuclease, polyU-specific	Endou	0.210685
serine (or cysteine) peptidase inhibitor, clade B, member 6b	Serpinb6b	22.6975			zinc finger protein 395	Zfp395	0.210916
GTP cyclohydrolase 1	Gch1	22.6179			nephroblastoma overexpressed gene	Nov	0.21146
human immunodeficiency virus type I enhancer binding protein 3	Hivep3	22.6109			protein tyrosine phosphatase, non-receptor type 14	Ptpn14	0.212284
junction adhesion molecule 2	Jam2	22.5096			claspin	Clspn	0.213229
predicted gene 13889	Gm13889	22.143			guanylate binding protein 7	Gbp7	0.213627
tumor-associated calcium signal transducer 2	Tacstd2	21.8988			family with sequence similarity 78, member A	Fam78a	0.213841
nuclear factor of kappa light polypeptide gene enhancer in B cells inhibitor, delta	Nfkbid	21.7431			membrane protein, palmitoylated 2 (MAGUK p55 subfamily member 2)	Mpp2	0.214015
cystatin E/M	Cst6	20.8209			sema domain, immunoglobulin domain (Ig), TM domain, and short cytoplasmic domain	Sema4f	0.214425
3-hydroxybutyrate dehydrogenase, type 2	Bdh2	20.6375			RIKEN cDNA A430088P11 gene	A430088P11Rik	0.215928
AE binding protein 1	Aebp1	20.4386			sterile alpha motif domain containing 1	Samd1	0.216494
protein tyrosine phosphatase, receptor type, F	Ptprf	20.3848			G-protein signalling modulator 2 (AGS3-like, C. elegans)	Gpsm2	0.216814
NA	AI836003	20.3616			toll-like receptor 6	Tlr6	0.216875
collagen, type V, alpha 3	Col5a3	19.8513			ATP-binding cassette, sub-family G (WHITE), member 3	Abcg3	0.217084
solute carrier family 15, member 3	Slc15a3	19.6577			suppression inducing transmembrane adaptor 1	Sit1	0.217161
dual specificity phosphatase 18	Dusp18	19.604			NA	Tenc1	0.217322
FBJ osteosarcoma oncogene B	Fosb	19.5673			arsenic (+3 oxidation state) methyltransferase	As3mt	0.217377
FBJ osteosarcoma oncogene	Fos	19.4352			cAMP responsive element binding protein 3-like 1	Creb3l1	0.21754
RIKEN cDNA 4930417O13 gene	4930417O13Rik	19.4118			leucine rich repeat containing 32	Lrrc32	0.218282
tumor necrosis factor (ligand) superfamily, member 9	Tnfsf9	19.2703			CD163 molecule-like 1	Cd163l1	0.218775
twist basic helix-loop-helix transcription factor 1	Twist1	19.257			thiosulfate sulfurtransferase, mitochondrial	Tst	0.219207
interferon regulatory factor 4	Irf4	19.062			low density lipoprotein receptor adaptor protein 1	Ldlrap1	0.220767
RasGEF domain family, member 1A	Rasgef1a	18.9324			cannabinoid receptor 2 (macrophage)	Cnr2	0.221132
POU domain, class 2, transcription factor 2	Pou2f2	18.6097			guanylate-binding protein 10	Gbp10	0.222054
NA	1300014I06Rik	18.5746			chemokine (C-C motif) receptor 4	Ccr4	0.222476
jagged 1	Jag1	17.7307			centrosomal protein 164	Cep164	0.222645
transforming, acidic coiled-coil containing protein 2	Tacc2	17.5625			TBC1 domain family, member 2	Tbc1d2	0.223208
G protein-coupled receptor 162	Gpr162	17.5078			interferon gamma induced GTPase	Igtp	0.223259
pleckstrin homology-like domain, family A, member 1	Phlda1	17.0647			phosphoprotein associated with glycosphingolipid microdomains 1	Pag1	0.223744
FMS-like tyrosine kinase 1	Flt1	16.7103			RAS, guanyl releasing protein 2	Rasgrp2	0.22435
nuclear receptor binding protein 2	Nrbp2	16.4902			pyrin and HIN domain family, member 1	Pyhin1	0.224815
pleckstrin	Plek	16.4107			furry homolog (Drosophila)	Fry	0.225165
spermine oxidase	Smox	16.3211			tight junction protein 3	Tjp3	0.225253
regulator of G-protein signaling 1	Rgs1	16.0936			phospholipase D family, member 4	Pld4	0.225351
protein phosphatase 2, regulatory subunit B'', alpha	Ppp2r3a	16.0359			family with sequence similarity 132, member B	Fam132b	0.225741
src-like adaptor	Sla	16.0159			sex comb on midleg-like 4 (Drosophila)	Scml4	0.227007
S100 calcium binding protein A3	S100a3	15.9303			matrilin 2	Matn2	0.2276
B cell leukemia/lymphoma 2 related protein A1b	Bcl2a1b	15.8172			galanin receptor 3	Galr3	0.227869
collagen, type I, alpha 1	Col1a1	15.686			interferon regulatory factor 1	Irf1	0.228621
pleckstrin homology-like domain, family B, member 1	Phldb1	15.3901			immunoglobulin superfamily, member 5	Igsf5	0.228886
undifferentiated embryonic cell transcription factor 1	Utf1	15.3455			fucosyltransferase 8	Fut8	0.228961
syndecan 1	Sdc1	15.2909			RIKEN cDNA 9030617O03 gene	9030617O03Rik	0.22898
carcinoembryonic antigen-related cell adhesion molecule 1	Ceacam1	14.8404			G protein-coupled receptor 137B, pseudogene	Gpr137b-ps	0.229539
actin-binding LIM protein 2	Ablim2	14.6555			G protein-coupled receptor 34	Gpr34	0.229598
family with sequence similarity 83, member G	Fam83g	14.5461			zinc finger protein 36, C3H type-like 2	Zfp36l2	0.229978
RAB34, member RAS oncogene family	Rab34	14.5065			purine-nucleoside phosphorylase 2	Pnp2	0.231688
platelet derived growth factor, alpha	Pdgfa	14.0927			polycystic kidney and hepatic disease 1-like 1	Pkhd1l1	0.231732
kit oncogene	Kit	13.8508			chromatin assembly factor 1, subunit B (p60)	Chaf1b	0.232794
N-myc downstream regulated gene 1	Ndrg1	13.6845			GATS protein-like 3	Gatsl3	0.233327
caspase recruitment domain family, member 10	Card10	13.6644			selenoprotein M	Selm	0.233502
ring finger protein 152	Rnf152	13.4837			RAS protein-specific guanine nucleotide-releasing factor 2	Rasgrf2	0.233591
tumor necrosis factor (ligand) superfamily, member 11	Tnfsf11	13.4297			serum/glucocorticoid regulated kinase 3	Sgk3	0.23599
TEA domain family member 3	Tead3	13.3851			endoglin	Eng	0.236029
Na+/K+ transporting ATPase interacting 1	Nkain1	13.2382			chromobox 2	Cbx2	0.236445
RIKEN cDNA 1700012B09 gene	1700012B09Rik	12.9882			N-myc downstream regulated gene 2	Ndrg2	0.236638
spindlin family, member 4	Spin4	12.9061			tonsoku-like, DNA repair protein	Tonsl	0.237063
NA	Cd97	12.8189			RAD51 homolog C	Rad51c	0.237181
chemokine (C-X-C motif) ligand 16	Cxcl16	12.7137			regulator of G-protein signaling 12	Rgs12	0.23738
serine (or cysteine) peptidase inhibitor, clade B, member 9b	Serpinb9b	12.6955			B cell CLL/lymphoma 7A	Bcl7a	0.237603
solute carrier family 1 (glial high affinity glutamate transporter), member 2	Slc1a2	12.6446			ceramide kinase	Cerk	0.237839
polymerase I and transcript release factor	Ptrf	12.5197			NA	Gm16197	0.237946
olfactory marker protein	Omp	12.3556			histocompatibility 2, class II, locus DMa	H2-DMa	0.238341
yes-associated protein 1	Yap1	12.222			NLR family, pyrin domain containing 6	Nlrp6	0.238435
potassium channel tetramerisation domain containing 15	Kctd15	12.0456			UDP-N-acetyl-alpha-D-galactosamine:polypeptide N-acetylgalactosaminyltransferase 12	Galnt12	0.239484
cystathionase (cystathionine gamma-lyase)	Cth	11.8759			family with sequence similarity 111, member A	Fam111a	0.239578
programmed cell death 1	Pdcd1	11.8219			ethylmalonic encephalopathy 1	Ethe1	0.239777
NA	2410018M08Rik	11.6558			tumor necrosis factor, alpha-induced protein 8-like 2	Tnfaip8l2	0.240819
stimulated by retinoic acid gene 6	Stra6	11.6377			forkhead box O4	Foxo4	0.241455
T cell acute lymphocytic leukemia 1	Tal1	11.6164			NHS-like 1	Nhsl1	0.241704
family with sequence similarity 46, member C	Fam46c	11.4619			NLR family, pyrin domain containing 1A	Nlrp1a	0.24199
neuron navigator 1	Nav1	11.4474			HAUS augmin-like complex, subunit 4	Haus4	0.242029
hemolytic complement	Hc	11.4051			cyclin-dependent kinase inhibitor 2D (p19, inhibits CDK4)	Cdkn2d	0.242405
predicted gene 1045	Gm1045	11.3529			mitogen-activated protein kinase kinase kinase 12	Map3k12	0.242917
RIKEN cDNA 1700030J22 gene	1700030J22Rik	11.2981			collagen, type VI, alpha 2	Col6a2	0.243054
NA	1190002H23Rik	11.2905			interleukin 10 receptor, beta	Il10rb	0.243575
a disintegrin-like and metallopeptidase (reprolysin type) with thrombospondin type 1 motif, 6	Adamts6	11.2259			lymphocyte antigen 6 complex, locus G5B	Ly6g5b	0.244392
glycerol-3-phosphate dehydrogenase 1 (soluble)	Gpd1	11.1395			RNA binding motif protein 44	Rbm44	0.244628
cornichon homolog 2 (Drosophila)	Cnih2	11.1146			collagen, type XXIII, alpha 1	Col23a1	0.246322
dendrin	Ddn	11.0297			family with sequence similarity 189, member B	Fam189b	0.246981
solute carrier family 1 (glutamate/neutral amino acid transporter), member 4	Slc1a4	10.9391			vaccinia related kinase 3	Vrk3	0.246991
tribbles homolog 2 (Drosophila)	Trib2	10.9058			ArfGAP with FG repeats 2	Agfg2	0.247756
acyl-CoA synthetase long-chain family member 6	Acsl6	10.8725			coagulation factor II (thrombin) receptor	F2r	0.247779
lipin 3	Lpin3	10.7882			expressed sequence AI854703	AI854703	0.250195
integrin alpha 3	Itga3	10.7684			kinesin family member 17	Kif17	0.250391
synaptopodin	Synpo	10.6942			NA	Gm98	0.251
signal transducer and activator of transcription 5A	Stat5a	10.6477			drebrin 1	Dbn1	0.251901
endothelin converting enzyme 1	Ece1	10.5998			NA	Gm14446	0.252803
interleukin 13 receptor, alpha 1	Il13ra1	10.235			ankyrin repeat and LEM domain containing 1	Ankle1	0.252999
CD9 antigen	Cd9	10.0287			SH3-domain binding protein 1	Sh3bp1	0.253492
TNF receptor-associated factor 5	Traf5	9.83393			oxysterol binding protein-like 5	Osbpl5	0.253721
polo-like kinase 3	Plk3	9.76364			NA	Efcab4b	0.254342
elongation factor RNA polymerase II 2	Ell2	9.73666			sphingomyelin synthase 1	Sgms1	0.255221
tripartite motif-containing 66	Trim66	9.72851			deoxycytidine kinase	Dck	0.255702
solute carrier family 41, member 1	Slc41a1	9.6603			ectonucleoside triphosphate diphosphohydrolase 5	Entpd5	0.255819
zinc finger protein 57	Zfp57	9.53469			BAH domain and coiled-coil containing 1	Bahcc1	0.256749
serine protease inhibitor, Kunitz type 1	Spint1	9.51575			ribonucleotide reductase M2	Rrm2	0.256972
RIKEN cDNA 4833419F23 gene	4833419F23Rik	9.47739			interferon gamma receptor 1	Ifngr1	0.2578
transmembrane protein 88	Tmem88	9.45892			RIKEN cDNA 1700025G04 gene	1700025G04Rik	0.258173
immunoresponsive gene 1	Irg1	9.44157			threonine aldolase 1	Tha1	0.259449
dual specificity phosphatase 4	Dusp4	9.39664			phosphoinositide-3-kinase, catalytic, gamma polypeptide	Pik3cg	0.259717
killer cell lectin-like receptor subfamily G, member 2	Klrg2	9.11641			2'-5' oligoadenylate synthetase 3	Oas3	0.259748
Kruppel-like factor 9	Klf9	9.05371			ST8 alpha-N-acetyl-neuraminide alpha-2,8-sialyltransferase 1	St8sia1	0.260434
glucosaminyl (N-acetyl) transferase 4, core 2 (beta-1,6-N-acetylglucosaminyltransferase)	Gcnt4	9.05084			A kinase (PRKA) anchor protein 7	Akap7	0.261199
solute carrier family 2 (facilitated glucose transporter), member 6	Slc2a6	8.89044			plexin domain containing 1	Plxdc1	0.261407
interleukin 24	Il24	8.8713			WD repeat and FYVE domain containing 4	Wdfy4	0.262199
ADP-ribosylation factor-like 5B	Arl5b	8.81517			CD200 receptor 1	Cd200r1	0.263006
NA	Gm16516	8.8008			ST8 alpha-N-acetyl-neuraminide alpha-2,8-sialyltransferase 4	St8sia4	0.263045
lipase, endothelial	Lipg	8.73623			NA	Lrrc33	0.263419
glucose-fructose oxidoreductase domain containing 1	Gfod1	8.47403			NHS-like 2	Nhsl2	0.263562
Eph receptor A2	Epha2	8.46653			amyloid beta (A4) precursor protein-binding, family B, member 2	Apbb2	0.263695
zinc finger and BTB domain containing 10	Zbtb10	8.32842			predicted gene 12216	Gm12216	0.264645
glial cell line derived neurotrophic factor family receptor alpha 1	Gfra1	8.32579			Fanconi anemia, complementation group I	Fanci	0.26541
pore forming protein-like	Pfpl	8.24633			synaptotagmin-like 2	Sytl2	0.265455
neuritin 1	Nrn1	8.24018			pleckstrin homology domain containing, family A (phosphoinositide binding specific) member 8	Plekha8	0.265462
protein disulfide isomerase associated 2	Pdia2	8.21342			ubiquitin-like, containing PHD and RING finger domains, 1	Uhrf1	0.26577
malignant fibrous histiocytoma amplified sequence 1	Mfhas1	8.13834			GTPase, IMAP family member 7	Gimap7	0.266076
RAB20, member RAS oncogene family	Rab20	8.09803			intersectin 1 (SH3 domain protein 1A)	Itsn1	0.267256
interleukin 1 receptor-like 1	Il1rl1	8.06993			solute carrier family 2, (facilitated glucose transporter), member 8	Slc2a8	0.267749
CD160 antigen	Cd160	8.01833			IQ motif containing GTPase activating protein 3	Iqgap3	0.267762
transient receptor potential cation channel, subfamily M, member 6	Trpm6	8.00171			protein phosphatase 2, regulatory subunit B, gamma	Ppp2r2c	0.267903
ChaC, cation transport regulator 1	Chac1	7.95683			NEDD4 binding protein 2-like 1	N4bp2l1	0.267982
tubulin, beta 2B class IIB	Tubb2b	7.95115			interferon gamma inducible protein 47	Ifi47	0.268423
furin (paired basic amino acid cleaving enzyme)	Furin	7.929			SH2 domain containing 5	Sh2d5	0.268672
CD27 antigen	Cd27	7.92478			Rap guanine nucleotide exchange factor (GEF) 4	Rapgef4	0.268804
tumor necrosis factor (ligand) superfamily, member 4	Tnfsf4	7.89093			ADP-ribosyltransferase 4	Art4	0.270082
lymphocyte-activation gene 3	Lag3	7.8881			aryl hydrocarbon receptor-interacting protein-like 1	Aipl1	0.270086
NA	A930038C07Rik	7.88398			defective in sister chromatid cohesion 1 homolog (S. cerevisiae)	Dscc1	0.270441
pituitary tumor-transforming 1 interacting protein	Pttg1ip	7.83424			myosin VIIA	Myo7a	0.271232
NA	Nhedc2	7.80186			neuron specific gene family member 2	Nsg2	0.271485
adenosine A2a receptor	Adora2a	7.77705			translocating chain-associating membrane protein 2	Tram2	0.271986
ral guanine nucleotide dissociation stimulator	Ralgds	7.77468			hexokinase 3	Hk3	0.272124
potassium inwardly-rectifying channel, subfamily J, member 2	Kcnj2	7.6913			apolipoprotein B mRNA editing enzyme, catalytic polypeptide 1	Apobec1	0.273286
predicted gene, 16793	Gm16793	7.63029			lamin B receptor	Lbr	0.273476
DNA methyltransferase 3A	Dnmt3a	7.55659			E2F transcription factor 8	E2f8	0.273882
PERP, TP53 apoptosis effector	Perp	7.45945			transition protein 2	Tnp2	0.274425
NA	8430427H17Rik	7.4514			hyperpolarization-activated, cyclic nucleotide-gated K+ 2	Hcn2	0.27486
versican	Vcan	7.39486			paralemmin	Palm	0.27517
zinc finger CCCH type containing 12C	Zc3h12c	7.39026			vesicle-associated membrane protein 5	Vamp5	0.275594
nuclear factor of kappa light polypeptide gene enhancer in B cells inhibitor, alpha	Nfkbia	7.38563			Src-like-adaptor 2	Sla2	0.275694
phosphate cytidylyltransferase 1, choline, alpha isoform	Pcyt1a	7.32965			N-sulfoglucosamine sulfohydrolase (sulfamidase)	Sgsh	0.275837
heat shock protein 1B	Hspa1b	7.28907			NA	6330512M04Rik	0.276454
potassium channel, subfamily K, member 10	Kcnk10	7.27811			selenocysteine lyase	Scly	0.276802
solute carrier family 6 (neurotransmitter transporter, glycine), member 9	Slc6a9	7.27218			RIKEN cDNA C030034L19 gene	C030034L19Rik	0.276866
nuclear factor of kappa light polypeptide gene enhancer in B cells 2, p49/p100	Nfkb2	7.20105			phosphodiesterase 11A	Pde11a	0.276908
calcium/calmodulin-dependent protein kinase II inhibitor 1	Camk2n1	7.18302			deltex 3-like (Drosophila)	Dtx3l	0.276988
archaelysin family metallopeptidase 1	Amz1	7.17704			NA	A030009H04Rik	0.277484
zinc finger protein 827	Zfp827	7.16801			glycosylphosphatidylinositol specific phospholipase D1	Gpld1	0.277948
sodium channel, voltage-gated, type I, beta	Scn1b	7.1676			cell division cycle 6	Cdc6	0.279681
kinesin family member C3	Kifc3	7.12222			nanos homolog 1 (Drosophila)	Nanos1	0.279803
interleukin 19	Il19	7.11786			RAD54 like (S. cerevisiae)	Rad54l	0.279891
procollagen-proline, 2-oxoglutarate 4-dioxygenase (proline 4-hydroxylase), alpha II polypeptide	P4ha2	7.06254			RIKEN cDNA 9930111J21 gene 1	9930111J21Rik1	0.279918
B cell leukemia/lymphoma 6	Bcl6	7.01745			chemokine (C-C motif) receptor 5	Ccr5	0.279953
nuclear protein transcription regulator 1	Nupr1	7.00423			ligase I, DNA, ATP-dependent	Lig1	0.280001
RIKEN cDNA A930015D03 gene	A930015D03Rik	6.98338			adaptor protein, phosphotyrosine interaction, PH domain and leucine zipper containing 2	Appl2	0.280425
tumor necrosis factor (ligand) superfamily, member 8	Tnfsf8	6.90709			protein kinase, cAMP dependent, catalytic, beta	Prkacb	0.28091
SRY (sex determining region Y)-box 4	Sox4	6.89543			2-hydroxyacyl-CoA lyase 1	Hacl1	0.281423
avian reticuloendotheliosis viral (v-rel) oncogene related B	Relb	6.8239			growth arrest specific 7	Gas7	0.281841
epithelial splicing regulatory protein 2	Esrp2	6.80028			aryl hydrocarbon receptor nuclear translocator 2	Arnt2	0.282793
schlafen 2	Slfn2	6.78722			periaxin	Prx	0.283226
caspase 4, apoptosis-related cysteine peptidase	Casp4	6.7704			Gen homolog 1, endonuclease (Drosophila)	Gen1	0.28499
insulin-like 6	Insl6	6.74912			BCL2/adenovirus E1B interacting protein 3	Bnip3	0.285264
myosin, heavy polypeptide 10, non-muscle	Myh10	6.72061			cyclin-dependent kinase 19	Cdk19	0.285342
solute carrier family 7 (cationic amino acid transporter, y+ system), member 11	Slc7a11	6.70963			NA	Gm962	0.285718
DENN/MADD domain containing 3	Dennd3	6.64451			phospholipase C, eta 1	Plch1	0.286289
serine (or cysteine) peptidase inhibitor, clade A, member 3G	Serpina3g	6.63439			DNA replication helicase 2 homolog (yeast)	Dna2	0.288131
predicted gene 14005	Gm14005	6.62997			calcium/calmodulin-dependent protein kinase kinase 1, alpha	Camkk1	0.290298
tubby candidate gene	Tub	6.60628			LIM and senescent cell antigen like domains 2	Lims2	0.290372
myelin protein zero-like 3	Mpzl3	6.57204			spectrin repeat containing, nuclear envelope 1	Syne1	0.290448
HECT domain containing 2	Hectd2	6.57			NA	9130206I24Rik	0.290479
insulin receptor substrate 2	Irs2	6.56343			NA	B230120H23Rik	0.290712
intercellular adhesion molecule 5, telencephalin	Icam5	6.51504			liver glycogen phosphorylase	Pygl	0.290732
wingless-type MMTV integration site family, member 10B	Wnt10b	6.51354			retinoblastoma-like 1 (p107)	Rbl1	0.291328
tetratricopeptide repeat domain 39C	Ttc39c	6.50885			RIKEN cDNA 1600014C10 gene	1600014C10Rik	0.291465
feline sarcoma oncogene	Fes	6.46829			nuclear factor, interleukin 3, regulated	Nfil3	0.291601
SLIT-ROBO Rho GTPase activating protein 3	Srgap3	6.43935			family with sequence similarity 101, member B	Fam101b	0.291956
solute carrier family 29 (nucleoside transporters), member 3	Slc29a3	6.43908			interferon regulatory factor 7	Irf7	0.292808
cytotoxic T-lymphocyte-associated protein 4	Ctla4	6.43465			kynurenine 3-monooxygenase (kynurenine 3-hydroxylase)	Kmo	0.292877
sprouty homolog 2 (Drosophila)	Spry2	6.42351			Rho GTPase activating protein 4	Arhgap4	0.293158
frizzled homolog 9 (Drosophila)	Fzd9	6.35561			interferon-induced protein with tetratricopeptide repeats 2	Ifit2	0.293684
CD6 antigen	Cd6	6.35219			topoisomerase (DNA) II alpha	Top2a	0.293756
RIKEN cDNA 1110032F04 gene	1110032F04Rik	6.33338			NA	2810030E01Rik	0.294431
laminin, gamma 2	Lamc2	6.33241			solute carrier family 27 (fatty acid transporter), member 1	Slc27a1	0.294498
inositol polyphosphate-4-phosphatase, type I	Inpp4a	6.29178			Jun dimerization protein 2	Jdp2	0.2945
tumor necrosis factor receptor superfamily, member 25	Tnfrsf25	6.1605			family with sequence similarity 109, member B	Fam109b	0.294649
calponin 3, acidic	Cnn3	6.14428			ATP-binding cassette, sub-family C (CFTR/MRP), member 3	Abcc3	0.294767
MARCKS-like 1	Marcksl1	6.13921			CD300 antigen like family member F	Cd300lf	0.295107
T cell immunoreceptor with Ig and ITIM domains	Tigit	6.13066			DNA segment, Chr 3, ERATO Doi 751, expressed	D3Ertd751e	0.295253
1-acylglycerol-3-phosphate O-acyltransferase 4 (lysophosphatidic acid acyltransferase, delta)	Agpat4	6.10756			pyrin domain containing 4	Pydc4	0.295825
DOT1-like, histone H3 methyltransferase (S. cerevisiae)	Dot1l	6.10033			phosphate cytidylyltransferase 1, choline, beta isoform	Pcyt1b	0.296792
CD44 antigen	Cd44	6.08996			granulin	Grn	0.296874
predicted gene 14718	Gm14718	6.08691			sortilin-related receptor, LDLR class A repeats-containing	Sorl1	0.297282
heparan sulfate (glucosamine) 3-O-sulfotransferase 3B1	Hs3st3b1	6.07522			family with sequence similarity 26, member F	Fam26f	0.297624
toll-like receptor adaptor molecule 2	Ticam2	6.05554			RIKEN cDNA 6720489N17 gene	6720489N17Rik	0.298202
muscle and microspikes RAS	Mras	6.00992			cell division cycle associated 3	Cdca3	0.298356
family with sequence similarity 84, member B	Fam84b	5.98287			centromere protein N	Cenpn	0.298385
interaction protein for cytohesin exchange factors 1	Ipcef1	5.95804			anti-silencing function 1B histone chaperone	Asf1b	0.298785
prostaglandin F2 receptor negative regulator	Ptgfrn	5.94657			NA	Anubl1	0.299696
plexin D1	Plxnd1	5.93873			poly (ADP-ribose) polymerase family, member 9	Parp9	0.300053
NA	Gm9766	5.89809			minichromosome maintenance deficient 7 (S. cerevisiae)	Mcm7	0.300517
G-protein coupled receptor 65	Gpr65	5.89627			pleckstrin homology domain containing, family G (with RhoGef domain) member 3	Plekhg3	0.301032
mastermind like 2 (Drosophila)	Maml2	5.8734			transmembrane protein 37	Tmem37	0.30163
serine/threonine kinase 38 like	Stk38l	5.8382			establishment of cohesion 1 homolog 2 (S. cerevisiae)	Esco2	0.301694
NA	Mtap1b	5.83355			mutS homolog 6 (E. coli)	Msh6	0.30206
KDM1 lysine (K)-specific demethylase 6B	Kdm6b	5.82553			zinc finger protein 362	Zfp362	0.302815
zinc finger SWIM-type containing 4	Zswim4	5.80074			family with sequence similarity 49, member A	Fam49a	0.302892
post-GPI attachment to proteins 1	Pgap1	5.78513			RAD54 homolog B (S. cerevisiae)	Rad54b	0.302932
RAS-like, family 11, member B	Rasl11b	5.77905			kelch-like 30	Klhl30	0.303486
solute carrier family 5 (inositol transporters), member 3	Slc5a3	5.72816			poly (ADP-ribose) polymerase family, member 12	Parp12	0.304097
CCAAT/enhancer binding protein (C/EBP), delta	Cebpd	5.7258			immunity-related GTPase family M member 1	Irgm1	0.304141
cyclin-dependent kinase 5, regulatory subunit 1 (p35)	Cdk5r1	5.69966			coiled-coil domain containing 69	Ccdc69	0.304171
solute carrier family 35, member E4	Slc35e4	5.68816			NA	Lrdd	0.304263
cadherin 23 (otocadherin)	Cdh23	5.68393			Notch-regulated ankyrin repeat protein	Nrarp	0.304438
matrix metallopeptidase 19	Mmp19	5.60565			RNA binding motif protein 43	Rbm43	0.304559
NA	Gpr56	5.58273			synaptotagmin XI	Syt11	0.304663
protein tyrosine phosphatase, receptor type, S	Ptprs	5.57177			single-stranded DNA binding protein 2	Ssbp2	0.305273
tripartite motif-containing 9	Trim9	5.55929			N-acylethanolamine acid amidase	Naaa	0.305284
serine (or cysteine) peptidase inhibitor, clade B, member 9	Serpinb9	5.55882			NA	Gpr125	0.305458
phosphatase and actin regulator 2	Phactr2	5.55097			ankyrin repeat domain 44	Ankrd44	0.305584
transmembrane protein 120B	Tmem120b	5.50433			zinc finger protein 385A	Zfp385a	0.305924
Rho family GTPase 2	Rnd2	5.46335			centrobin, centrosomal BRCA2 interacting protein	Cntrob	0.305997
glutamic acid decarboxylase 2	Gad2	5.45085			epithelial stromal interaction 1 (breast)	Epsti1	0.306003
sema domain, immunoglobulin domain (Ig), and GPI membrane anchor, (semaphorin) 7A	Sema7a	5.44986			RAD51 associated protein 1	Rad51ap1	0.306053
NA	0610010O12Rik	5.44076			ATP-binding cassette, sub-family B (MDR/TAP), member 11	Abcb11	0.306094
CD74 antigen (invariant polypeptide of major histocompatibility complex, class II antigen-associated)	Cd74	5.43162			suppressor of cytokine signaling 1	Socs1	0.306646
poliovirus receptor-related 1	Pvrl1	5.38168			zinc finger protein 710	Zfp710	0.306995
adrenergic receptor, beta 2	Adrb2	5.34989			NA	E130306D19Rik	0.307073
glutaminase 2 (liver, mitochondrial)	Gls2	5.34435			heparanase	Hpse	0.307279
zinc finger protein 36, C3H type-like 1	Zfp36l1	5.30308			phosphofructokinase, muscle	Pfkm	0.307324
ring finger protein 19A	Rnf19a	5.28076			SH3-binding kinase 1	Sbk1	0.307345
BCL2-like 11 (apoptosis facilitator)	Bcl2l11	5.19963			schlafen 1	Slfn1	0.307468
cytochrome P450, family 11, subfamily a, polypeptide 1	Cyp11a1	5.19067			zinc finger protein 41	Zfp41	0.308277
branched chain aminotransferase 1, cytosolic	Bcat1	5.18337			STEAP family member 3	Steap3	0.308378
myelin basic protein	Mbp	5.17998			sine oculis-binding protein homolog (Drosophila)	Sobp	0.308769
NA	2010002N04Rik	5.16328			antigen identified by monoclonal antibody Ki 67	Mki67	0.309028
IKAROS family zinc finger 3	Ikzf3	5.11572			cancer susceptibility candidate 5	Casc5	0.309034
ATPase, H+ transporting, lysosomal V0 subunit D2	Atp6v0d2	5.07211			ELOVL family member 5, elongation of long chain fatty acids (yeast)	Elovl5	0.310078
tetratricopeptide repeat domain 26	Ttc26	5.06796			thymidine kinase 1	Tk1	0.310196
UbiA prenyltransferase domain containing 1	Ubiad1	5.05763			leukocyte-associated Ig-like receptor 1	Lair1	0.310285
selectin, platelet	Selp	5.05119			phosphatidylinositol 3 kinase, regulatory subunit, polypeptide 3 (p55)	Pik3r3	0.311007
TGFB-induced factor homeobox 2	Tgif2	5.03647			E2F transcription factor 7	E2f7	0.311265
LanC lantibiotic synthetase component C-like 3 (bacterial)	Lancl3	5.02327			ATP-binding cassette, sub-family D (ALD), member 1	Abcd1	0.311342
purinergic receptor P2Y, G-protein coupled 2	P2ry2	4.98919			cDNA sequence BC064078	BC064078	0.31165
B cell translocation gene 1, anti-proliferative	Btg1	4.98115			yippee-like 3 (Drosophila)	Ypel3	0.312256
NA	Tmem146	4.97901			leucine zipper, putative tumor suppressor 2	Lzts2	0.312457
sphingosine-1-phosphate receptor 3	S1pr3	4.95055			NA	BC068157	0.312731
NA	Gm129	4.92053			predicted gene 16576	Gm16576	0.312801
G protein-coupled receptor 174	Gpr174	4.91824			meteorin, glial cell differentiation regulator-like	Metrnl	0.312881
glutamic pyruvate transaminase (alanine aminotransferase) 2	Gpt2	4.91272			thromboxane A2 receptor	Tbxa2r	0.312974
echinoderm microtubule associated protein like 1	Eml1	4.8904			solute carrier family 4 (anion exchanger), member 8	Slc4a8	0.313389
serine (or cysteine) peptidase inhibitor, clade B, member 1b	Serpinb1b	4.88593			C1q and tumor necrosis factor related protein 6	C1qtnf6	0.314179
ankyrin repeat domain 6	Ankrd6	4.875			cytokine-dependent hematopoietic cell linker	Clnk	0.314585
Dmx-like 2	Dmxl2	4.86776			exocyst complex component 3-like	Exoc3l	0.314706
potassium inwardly-rectifying channel, subfamily J, member 14	Kcnj14	4.85806			kelch-like 23	Klhl23	0.31489
CD82 antigen	Cd82	4.85583			anoctamin 8	Ano8	0.314917
interferon regulatory factor 8	Irf8	4.84551			family with sequence similarity 65, member B	Fam65b	0.315201
interferon induced with helicase C domain 1	Ifih1	4.8389			Rap guanine nucleotide exchange factor (GEF) 3	Rapgef3	0.315254
membrane protein, palmitoylated 7 (MAGUK p55 subfamily member 7)	Mpp7	4.83658			zinc finger protein 3	Zfp3	0.315547
secreted phosphoprotein 1	Spp1	4.8312			ATPase family, AAA domain containing 5	Atad5	0.316748
Fc receptor-like 1	Fcrl1	4.81835			acyl-CoA synthetase family member 2	Acsf2	0.317037
zinc finger protein 703	Zfp703	4.8167			guanylate-binding protein 9	Gbp9	0.317195
Janus kinase 2	Jak2	4.79205			septin 11	Sept10	0.317411
carbonic anhydrase 13	Car13	4.74			RIKEN cDNA 2900011O08 gene	2900011O08Rik	0.317593
nuclear factor of kappa light polypeptide gene enhancer in B cells inhibitor, epsilon	Nfkbie	4.73112			copine II	Cpne2	0.317602
chemokine (C-C motif) ligand 12	Ccl12	4.71954			MICAL-like 2	Micall2	0.317939
nuclear factor of kappa light polypeptide gene enhancer in B cells inhibitor, zeta	Nfkbiz	4.71018			solute carrier family 36 (proton/amino acid symporter), member 1	Slc36a1	0.31795
glutathione S-transferase, theta 1	Gstt1	4.70874			family with sequence similarity 69, member A	Fam69a	0.318143
transmembrane BAX inhibitor motif containing 1	Tmbim1	4.7013			NA	A630055G03Rik	0.318299
ATPase, Na+/K+ transporting, beta 2 polypeptide	Atp1b2	4.6939			ribosomal protein S6 kinase, polypeptide 5	Rps6ka5	0.318519
protein kinase C, delta binding protein	Prkcdbp	4.67865			membrane bound O-acyltransferase domain containing 1	Mboat1	0.318625
Mediterranean fever	Mefv	4.63555			toll-like receptor 1	Tlr1	0.319037
syndecan binding protein (syntenin) 2	Sdcbp2	4.62377			abhydrolase domain containing 8	Abhd8	0.319583
ubiquitin specific peptidase 2	Usp2	4.62376			RNA binding motif protein 47	Rbm47	0.319694
syntaxin 6	Stx6	4.59696			replication protein A1	Rpa1	0.320891
Cnksr family member 3	Cnksr3	4.57502			RIKEN cDNA 1700049G17 gene	1700049G17Rik	0.32149
unc-13 homolog A (C. elegans)	Unc13a	4.57389			low density lipoprotein-related protein 12	Lrp12	0.321794
ankyrin repeat and BTB (POZ) domain containing 2	Abtb2	4.56859			spinster homolog 3	Spns3	0.322016
heme oxygenase 1	Hmox1	4.55571			DIP2 disco-interacting protein 2 homolog A (Drosophila)	Dip2a	0.322028
GRAM domain containing 1B	Gramd1b	4.54054			RAS p21 protein activator 3	Rasa3	0.322055
Ras association (RalGDS/AF-6) domain family member 3	Rassf3	4.53649			Ras association (RalGDS/AF-6) domain family member 2	Rassf2	0.322255
ATPase, class II, type 9A	Atp9a	4.49507			tensin 3	Tns3	0.322589
zinc finger CCCH type containing 12A	Zc3h12a	4.48567			nucleolar and spindle associated protein 1	Nusap1	0.322773
acyl-Coenzyme A oxidase-like	Acoxl	4.48398			hypoxia inducible factor 3, alpha subunit	Hif3a	0.322939
vinculin	Vcl	4.48086			acyl-CoA thioesterase 11	Acot11	0.322944
Rho GTPase activating protein 31	Arhgap31	4.45995			protein kinase, AMP-activated, gamma 2 non-catalytic subunit	Prkag2	0.323701
whirlin	Whrn	4.3972			hect domain and RLD 6	Herc6	0.323782
interleukin 1 receptor accessory protein	Il1rap	4.38639			lipin 1	Lpin1	0.323918
midline 2	Mid2	4.37353			eukaryotic translation initiation factor 4E member 3	Eif4e3	0.32475
protein phosphatase 1, regulatory (inhibitor) subunit 15A	Ppp1r15a	4.36487			polymerase (RNA) III (DNA directed) polypeptide G like	Polr3gl	0.324782
cell adhesion molecule-related/down-regulated by oncogenes	Cdon	4.35858			death-associated protein kinase 2	Dapk2	0.325072
C-type lectin domain family 4, member e	Clec4e	4.31623			activin receptor IIA	Acvr2a	0.325193
spermidine/spermine N1-acetyl transferase 1	Sat1	4.28911			tetraspanin 9	Tspan9	0.325326
mucolipin 3	Mcoln3	4.28502			lamin B1	Lmnb1	0.325496
RIKEN cDNA 4933406I18 gene	4933406I18Rik	4.27504			apoptotic peptidase activating factor 1	Apaf1	0.32594
NA	Gpr77	4.25117			stearoyl-Coenzyme A desaturase 2	Scd2	0.325997
myosin, light polypeptide kinase	Mylk	4.24007			DNA methyltransferase (cytosine-5) 1	Dnmt1	0.326358
S-adenosylhomocysteine hydrolase-like 2	Ahcyl2	4.23516			chromobox 3	Cbx3	0.32673
TGFB-induced factor homeobox 1	Tgif1	4.21705			glucosaminyl (N-acetyl) transferase 2, I-branching enzyme	Gcnt2	0.327105
family with sequence similarity 71, member F2	Fam71f2	4.17801			family with sequence similarity 69, member B	Fam69b	0.327352
solute carrier family 5 (sodium-dependent vitamin transporter), member 6	Slc5a6	4.1773			coiled-coil domain containing 18	Ccdc18	0.327666
RIKEN cDNA A630033H20 gene	A630033H20Rik	4.17441			sema domain, immunoglobulin domain (Ig), transmembrane domain (TM) and short cytoplasmic domain, (semaphorin) 4A	Sema4a	0.327767
RIKEN cDNA 2310010J17 gene	2310010J17Rik	4.16288			fidgetin-like 1	Fignl1	0.328099
RIKEN cDNA 2010005H15 gene	2010005H15Rik	4.16048			Williams Beuren syndrome chromosome region 27 (human)	Wbscr27	0.328423
mitogen-activated protein kinase kinase 3	Map2k3	4.1468			jumonji domain containing 7	Jmjd7	0.328563
anoctamin 1, calcium activated chloride channel	Ano1	4.10563			UDP-N-acetyl-alpha-D-galactosamine:polypeptide N-acetylgalactosaminyltransferase 10	Galnt10	0.328629
G protein-coupled receptor 68	Gpr68	4.09396			predicted gene 13546	Gm13546	0.32871
xylosyltransferase 1	Xylt1	4.08998			lectin, galactoside-binding, soluble, 3 binding protein	Lgals3bp	0.329151
prostaglandin E receptor 2 (subtype EP2)	Ptger2	4.07844			tight junction protein 1	Tjp1	0.329826
fibronectin type III domain containing 3B	Fndc3b	4.07837			RIKEN cDNA D430020J02 gene	D430020J02Rik	0.330276
cAMP responsive element binding protein 3-like 2	Creb3l2	4.05367			transforming growth factor, beta receptor III	Tgfbr3	0.330319
Rho GTPase activating protein 39	Arhgap39	4.04151			NA	Gm6907	0.330637
predicted gene, 19510	Gm19510	4.03947			exoribonuclease 2	Eri2	0.330691
sulfiredoxin 1 homolog (S. cerevisiae)	Srxn1	4.0341			calpain 2	Capn2	0.330695
serine (or cysteine) peptidase inhibitor, clade E, member 2	Serpine2	4.00821			minichromosome maintenance deficient 3 (S. cerevisiae)	Mcm3	0.330876
NA	Phf15	4.00726			leukotriene B4 receptor 1	Ltb4r1	0.331014
transmembrane protein 65	Tmem65	4.00627			RAB31, member RAS oncogene family	Rab31	0.331608
solute carrier family 29 (nucleoside transporters), member 1	Slc29a1	4.00274			aurora kinase B	Aurkb	0.331753
solute carrier family 39 (zinc transporter), member 10	Slc39a10	3.99585			olfactory receptor 56	Olfr56	0.332318
ring finger protein 24	Rnf24	3.992			Ras-related GTP binding B	Rragb	0.332375
early endosome antigen 1	Eea1	3.98245			collagen, type XVIII, alpha 1	Col18a1	0.33245
guanine nucleotide binding protein (G protein), beta 5	Gnb5	3.97857			receptor transporter protein 4	Rtp4	0.332823
predicted gene 11974	Gm11974	3.97775			NIPA-like domain containing 3	Nipal3	0.333071
killer cell lectin-like receptor family E member 1	Klre1	3.97547			BRCA1 associated RING domain 1	Bard1	0.333446
FK506 binding protein 11	Fkbp11	3.97272			ubiquitin-like modifier activating enzyme 7	Uba7	0.33352
nuclear factor of kappa light polypeptide gene enhancer in B cells inhibitor, beta	Nfkbib	3.96777			ATP-binding cassette, sub-family A (ABC1), member 2	Abca2	0.334591
deltex 4 homolog (Drosophila)	Dtx4	3.96178			minichromosome maintenance deficient 2 mitotin (S. cerevisiae)	Mcm2	0.334619
histone cluster 1, H2bc	Hist1h2bc	3.95681			integrin beta 7	Itgb7	0.334778
ribonuclease P RNA component H1	Rpph1	3.9561			SAM domain and HD domain, 1	Samhd1	0.334874
forkhead box P4	Foxp4	3.95492			neural cell adhesion molecule 2	Ncam2	0.334997
ATP-binding cassette, sub-family B (MDR/TAP), member 4	Abcb4	3.94913			NA	Azi1	0.335023
dual specificity phosphatase 2	Dusp2	3.94087			cyclin-dependent kinase 14	Cdk14	0.335549
neuronal PAS domain protein 2	Npas2	3.9405			MX dynamin-like GTPase 1	Mx1	0.335683
activated leukocyte cell adhesion molecule	Alcam	3.93882			NA	D2Ertd750e	0.335863
growth arrest-specific 2 like 1	Gas2l1	3.90252			sema domain, transmembrane domain (TM), and cytoplasmic domain, (semaphorin) 6B	Sema6b	0.335947
T-box 21	Tbx21	3.89964			SH3-domain binding protein 5 (BTK-associated)	Sh3bp5	0.336162
solute carrier organic anion transporter family, member 4a1	Slco4a1	3.88693			glutamate-cysteine ligase, modifier subunit	Gclm	0.336408
sulfotransferase family, cytosolic, 2B, member 1	Sult2b1	3.87124			phospholipase C, beta 2	Plcb2	0.336446
ubiquitin specific peptidase 54	Usp54	3.86086			autophagy related 10	Atg10	0.336458
granzyme D	Gzmd	3.85519			FMS-like tyrosine kinase 3 ligand	Flt3l	0.33665
solute carrier family 4 (anion exchanger), member 4	Slc4a4	3.85184			solute carrier family 9 (sodium/hydrogen exchanger), member 3 regulator 1	Slc9a3r1	0.336654
carbohydrate sulfotransferase 11	Chst11	3.84451			interferon (alpha and beta) receptor 2	Ifnar2	0.336958
DNA segment, Chr 8, ERATO Doi 82, expressed	D8Ertd82e	3.8292			myosin IF	Myo1f	0.336988
B cell translocation gene 2, anti-proliferative	Btg2	3.80245			DEAD (Asp-Glu-Ala-Asp) box polypeptide 58	Ddx58	0.337042
Cbp/p300-interacting transactivator, with Glu/Asp-rich carboxy-terminal domain, 2	Cited2	3.79207			schlafen 9	Slfn9	0.337088
S100 calcium binding protein A5	S100a5	3.76005			RAB19, member RAS oncogene family	Rab19	0.337155
hormonally upregulated Neu-associated kinase	Hunk	3.75768			SET and MYND domain containing 4	Smyd4	0.337527
RIKEN cDNA 1700065D16 gene	1700065D16Rik	3.75725			dual specificity phosphatase 7	Dusp7	0.337931
LON peptidase N-terminal domain and ring finger 1	Lonrf1	3.75222			B cell CLL/lymphoma 9-like	Bcl9l	0.337957
insulin-like growth factor I receptor	Igf1r	3.74182			NA	4930572J05Rik	0.337985
predicted gene 5483	Gm5483	3.73156			RIKEN cDNA A930004D18 gene	A930004D18Rik	0.338082
ataxia, cerebellar, Cayman type homolog (human)	Atcay	3.72616			chemokine (C-X-C motif) receptor 3	Cxcr3	0.338108
RIKEN cDNA A430093F15 gene	A430093F15Rik	3.72428			pyruvate carboxylase	Pcx	0.338187
anthrax toxin receptor 1	Antxr1	3.71754			killer cell lectin-like receptor subfamily B member 1C	Klrb1c	0.338655
Rab interacting lysosomal protein-like 2	Rilpl2	3.71746			sphingomyelin phosphodiesterase 1, acid lysosomal	Smpd1	0.338672
Bardet-Biedl syndrome 5 (human)	Bbs5	3.70401			smoothelin	Smtn	0.338838
synaptotagmin-like 3	Sytl3	3.69943			NA	Ptplad2	0.338982
predicted gene 16157	Gm16157	3.69321			anterior pharynx defective 1b homolog (C. elegans)	Aph1b	0.339118
period circadian clock 1	Per1	3.69248			prosaposin	Psap	0.339933
immunoglobulin superfamily, member 3	Igsf3	3.67985			cyclin-dependent kinase 2	Cdk2	0.340083
cytoskeleton-associated protein 4	Ckap4	3.67344			docking protein 2	Dok2	0.340261
monoglyceride lipase	Mgll	3.67132			TBC1 domain family, member 10c	Tbc1d10c	0.340995
killer cell lectin-like receptor subfamily C, member 1	Klrc1	3.65249			anoctamin 10	Ano10	0.341018
kelch repeat and BTB (POZ) domain containing 7	Kbtbd7	3.64503			actin, beta	Actb	0.341323
lysyl oxidase-like 2	Loxl2	3.63426			zinc finger, DHHC domain containing 8	Zdhhc8	0.341429
solute carrier family 7 (cationic amino acid transporter, y+ system), member 3	Slc7a3	3.62321			CKLF-like MARVEL transmembrane domain containing 7	Cmtm7	0.341575
CD4 antigen	Cd4	3.61401			zinc finger CCCH-type, antiviral 1-like	Zc3hav1l	0.34168
chloride intracellular channel 5	Clic5	3.60426			ATPase family, AAA domain containing 2	Atad2	0.341711
RAS protein activator like 1 (GAP1 like)	Rasal1	3.60341			envoplakin	Evpl	0.342026
exostoses (multiple)-like 3	Extl3	3.59471			NA	2610002D18Rik	0.34244
MALT1 paracaspase	Malt1	3.59422			RAS related protein 2a	Rap2a	0.342588
syntaxin 11	Stx11	3.58932			hect domain and RLD 3	Herc3	0.342934
zinc fingers and homeoboxes 2	Zhx2	3.58282			transmembrane protein 55A	Tmem55a	0.342966
retinoic acid induced 14	Rai14	3.58254			geminin	Gmnn	0.343645
actin filament associated protein 1	Afap1	3.58184			WD repeat domain 44	Wdr44	0.344499
DNA-damage inducible transcript 3	Ddit3	3.57075			RIKEN cDNA 2610020H08 gene	2610020H08Rik	0.344699
SH3 and PX domains 2B	Sh3pxd2b	3.56035			TBC1 domain family, member 9B	Tbc1d9b	0.345212
phospholipid scramblase 1	Plscr1	3.54879			low density lipoprotein receptor	Ldlr	0.345331
tumor necrosis factor receptor superfamily, member 18	Tnfrsf18	3.54408			RCSD domain containing 1	Rcsd1	0.345349
predicted gene 16062	Gm16062	3.541			nurim (nuclear envelope membrane protein)	Nrm	0.345564
RIKEN cDNA 1700101I11 gene	1700101I11Rik	3.53799			7-dehydrocholesterol reductase	Dhcr7	0.345877
granzyme E	Gzme	3.526			RIKEN cDNA 4930579G24 gene	4930579G24Rik	0.346091
SET and MYND domain containing 5	Smyd5	3.50266			zinc finger and BTB domain containing 12	Zbtb12	0.346113
NA	Ccrn4l	3.49564			enoyl-Coenzyme A, hydratase/3-hydroxyacyl Coenzyme A dehydrogenase	Ehhadh	0.346269
vascular endothelial growth factor A	Vegfa	3.48768			mannosidase 2, alpha 2	Man2a2	0.346274
like-glycosyltransferase	Large	3.48374			protease, serine 16 (thymus)	Prss16	0.346565
family with sequence similarity 171, member B	Fam171b	3.48237			piwi-like RNA-mediated gene silencing 4	Piwil4	0.346664
predicted gene, 17745	Gm17745	3.4821			stearoyl-Coenzyme A desaturase 1	Scd1	0.3468
mitogen-activated protein kinase kinase kinase 8	Map3k8	3.4785			arylformamidase	Afmid	0.346845
nuclear factor of activated T cells 5	Nfat5	3.47825			WD repeat domain 76	Wdr76	0.346959
NA	Lilrb4	3.47654			non-SMC condensin I complex, subunit D2	Ncapd2	0.347854
cardiotrophin-like cytokine factor 1	Clcf1	3.4717			ecotropic viral integration site 2b	Evi2b	0.34824
sulfatase 2	Sulf2	3.46043			transmembrane protein 140	Tmem140	0.348328
fatty acid amide hydrolase	Faah	3.45597			potassium inwardly-rectifying channel, subfamily J, member 8	Kcnj8	0.348578
radical S-adenosyl methionine domain containing 2	Rsad2	3.45578			sterile alpha motif domain containing 10	Samd10	0.348755
histone cluster 2, H2bb	Hist2h2bb	3.45557			RIKEN cDNA 4933412E12 gene	4933412E12Rik	0.3489
basic helix-loop-helix family, member a15	Bhlha15	3.45471			transmembrane emp24 domain containing 8	Tmed8	0.349138
zinc finger, GATA-like protein 1	Zglp1	3.4438			NUAK family, SNF1-like kinase, 2	Nuak2	0.349246
tec protein tyrosine kinase	Tec	3.41938			non-SMC condensin II complex, subunit G2	Ncapg2	0.349477
SET and MYND domain containing 1	Smyd1	3.4165			F-box and leucine-rich repeat protein 4	Fbxl4	0.349857
small nucleolar RNA, C/D box 14B	Snord15b	3.40943			SH3 domain protein D19	Sh3d19	0.349965
GRAM domain containing 1A	Gramd1a	3.40431			NA	4930547N16Rik	0.350171
immediate early response 3	Ier3	3.3859			beta-1,4-N-acetyl-galactosaminyl transferase 4	B4galnt4	0.350969
PR domain containing 1, with ZNF domain	Prdm1	3.38568			coiled-coil domain containing 85B	Ccdc85b	0.351411
RIKEN cDNA A230072E10 gene	A230072E10Rik	3.37547			denticleless homolog (Drosophila)	Dtl	0.351516
NA	2610019F03Rik	3.37214			cytochrome P450, family 4, subfamily f, polypeptide 16	Cyp4f16	0.351701
NA	Lass6	3.37179			leucine rich repeat containing 1	Lrrc1	0.351712
NA	Efha2	3.37155			inositol polyphosphate-5-phosphatase D	Inpp5d	0.351727
killer cell lectin-like receptor subfamily C, member 3	Klrc3	3.3684			dipeptidylpeptidase 4	Dpp4	0.351854
tumor necrosis factor (ligand) superfamily, member 10	Tnfsf10	3.36323			coiled-coil alpha-helical rod protein 1	Cchcr1	0.352013
forkhead box N3	Foxn3	3.36151			mediator of DNA damage checkpoint 1	Mdc1	0.352384
oxidative stress induced growth inhibitor family member 2	Osgin2	3.32823			microtubule associated serine/threonine kinase-like	Mastl	0.352444
NA	Gm88	3.32002			adenylate cyclase 6	Adcy6	0.352573
ORAI calcium release-activated calcium modulator 1	Orai1	3.31485			transmembrane protein 108	Tmem108	0.352721
RIKEN cDNA B230217O12 gene	B230217O12Rik	3.30727			polymerase (DNA directed), delta 1, catalytic subunit	Pold1	0.352773
proline-serine-threonine phosphatase-interacting protein 2	Pstpip2	3.30304			Rab interacting lysosomal protein-like 1	Rilpl1	0.352798
F-box protein 11	Fbxo11	3.29463			nuclear factor of activated T cells, cytoplasmic, calcineurin dependent 2	Nfatc2	0.352988
calpain 5	Capn5	3.28877			apolipoprotein L domain containing 1	Apold1	0.35303
mannosidase 1, alpha	Man1a	3.27951			mannosidase, alpha, class 1C, member 1	Man1c1	0.353244
WSC domain containing 2	Wscd2	3.27736			C2 calcium-dependent domain containing 2	C2cd2	0.353318
PH domain and leucine rich repeat protein phosphatase 1	Phlpp1	3.27612			caveolin 2	Cav2	0.353849
NA	5830416P10Rik	3.25838			aryl-hydrocarbon receptor repressor	Ahrr	0.353902
microRNA 1949	Mir1949	3.25799			myeloblastosis oncogene-like 2	Mybl2	0.354271
interleukin-1 receptor-associated kinase 2	Irak2	3.24027			SPC25, NDC80 kinetochore complex component, homolog (S. cerevisiae)	Spc25	0.354857
4-hydroxyphenylpyruvate dioxygenase-like	Hpdl	3.23606			SUMO1/sentrin specific peptidase 7	Senp7	0.355603
Bardet-Biedl syndrome 4 (human)	Bbs4	3.22701			selectin, platelet (p-selectin) ligand	Selplg	0.355614
programmed cell death 1 ligand 2	Pdcd1lg2	3.21906			cyclin B2	Ccnb2	0.355906
tripartite motif-containing 8	Trim8	3.20532			nei like 3 (E. coli)	Neil3	0.356012
RAB11 family interacting protein 5 (class I)	Rab11fip5	3.20402			GRB2-related adaptor protein 2	Grap2	0.356325
PTPRF interacting protein, binding protein 1 (liprin beta 1)	Ppfibp1	3.19747			Rac GTPase-activating protein 1	Racgap1	0.356482
ubiquitin-conjugating enzyme E2L 6	Ube2l6	3.19165			melanoma associated antigen (mutated) 1	Mum1	0.35656
SH2 domain containing 1B1	Sh2d1b1	3.17818			tetratricopeptide repeat domain 7	Ttc7	0.356887
RAB11 family interacting protein 1 (class I)	Rab11fip1	3.17805			cell division cycle 25B	Cdc25b	0.35705
mucolipin 2	Mcoln2	3.17637			myeloid-associated differentiation marker	Myadm	0.357132
ras responsive element binding protein 1	Rreb1	3.17455			cullin 7	Cul7	0.357248
fos-like antigen 1	Fosl1	3.17376			protein inhibitor of activated STAT 3	Pias3	0.357258
adhesion molecule, interacts with CXADR antigen 1	Amica1	3.15783			stem-loop binding protein	Slbp	0.357339
retrotransposon gag domain containing 4	Rgag4	3.15472			chromobox 6	Cbx6	0.357579
RAB39B, member RAS oncogene family	Rab39b	3.14539			apoptosis-inducing, TAF9-like domain 1	Apitd1	0.357901
lymphoid-restricted membrane protein	Lrmp	3.14428			chemokine (C-X-C motif) receptor 4	Cxcr4	0.358004
RIKEN cDNA 9430020K01 gene	9430020K01Rik	3.14404			DnaJ (Hsp40) homolog, subfamily B, member 14	Dnajb14	0.358231
protein tyrosine phosphatase, non-receptor type 5	Ptpn5	3.13918			checkpoint kinase 1	Chek1	0.358661
potassium voltage-gated channel, subfamily Q, member 5	Kcnq5	3.1368			phosphatidylcholine transfer protein	Pctp	0.358845
CDK5 and Abl enzyme substrate 1	Cables1	3.12929			minichromosome maintenance deficient 6 (MIS5 homolog, S. pombe) (S. cerevisiae)	Mcm6	0.359028
coiled-coil domain containing 141	Ccdc141	3.12381			canopy 4 homolog (zebrafish)	Cnpy4	0.359088
solute carrier family 29 (nucleoside transporters), member 2	Slc29a2	3.12224			regulatory factor X, 3 (influences HLA class II expression)	Rfx3	0.359203
sterile alpha motif domain containing 11	Samd11	3.11742			nucleoporin 210	Nup210	0.359465
granzyme C	Gzmc	3.11738			histocompatibility (minor) HA-1	Hmha1	0.359667
ariadne homolog 2 (Drosophila)	Arih2	3.10772			transmembrane protein 63a	Tmem63a	0.35995
grainyhead-like 1 (Drosophila)	Grhl1	3.107			heterochromatin protein 1, binding protein 3	Hp1bp3	0.359983
queuine tRNA-ribosyltransferase domain containing 1	Qtrtd1	3.1067			phosphodiesterase 6D, cGMP-specific, rod, delta	Pde6d	0.360765
cyclin O	Ccno	3.0961			2'-5' oligoadenylate synthetase 1B	Oas1b	0.360953
polymerase (RNA) I polypeptide C	Polr1c	3.09589			Shc SH2-domain binding protein 1	Shcbp1	0.361229
zinc finger protein 318	Zfp318	3.09555			NA	Zfp161	0.361302
ATM interactor	Atmin	3.09045			predicted gene 10785	Gm10785	0.361543
filamin A interacting protein 1	Filip1	3.08844			chromatin assembly factor 1, subunit A (p150)	Chaf1a	0.3618
protein tyrosine phosphatase, receptor type, J	Ptprj	3.08676			perilipin 2	Plin2	0.362001
ubiquitin associated and SH3 domain containing, B	Ubash3b	3.07921			v-myc myelocytomatosis viral related oncogene, neuroblastoma derived (avian)	Mycn	0.362241
calcium/calmodulin-dependent protein kinase II, delta	Camk2d	3.07656			G two S phase expressed protein 1	Gtse1	0.362393
retinoid X receptor alpha	Rxra	3.07312			glial cells missing homolog 2 (Drosophila)	Gcm2	0.362557
receptor accessory protein 2	Reep2	3.07111			BRCA1 interacting protein C-terminal helicase 1	Brip1	0.3626
MyoD family inhibitor domain containing	Mdfic	3.06859			endoplasmic reticulum metallopeptidase 1	Ermp1	0.362778
Rap guanine nucleotide exchange factor (GEF) 1	Rapgef1	3.066			WAP, follistatin/kazal, immunoglobulin, kunitz and netrin domain containing 2	Wfikkn2	0.362823
zinc finger protein 948	Zfp948	3.06248			CD226 antigen	Cd226	0.362887
dual specificity phosphatase 8	Dusp8	3.05194			cullin-associated and neddylation-dissociated 2 (putative)	Cand2	0.363186
abhydrolase domain containing 1	Abhd1	3.04197			baculoviral IAP repeat-containing 5	Birc5	0.363251
angiopoietin-like 2	Angptl2	3.04022			cyclin A2	Ccna2	0.363275
solute carrier family 37 (glycerol-3-phosphate transporter), member 2	Slc37a2	3.03899			zinc finger protein 934	Zfp934	0.363323
RIKEN cDNA A930024E05 gene	A930024E05Rik	3.03796			synaptotagmin-like 1	Sytl1	0.36338
chemokine (C-C motif) receptor 1	Ccr1	3.03538			RAS guanyl releasing protein 4	Rasgrp4	0.363544
lymphotoxin A	Lta	3.03513			TPX2, microtubule-associated protein homolog (Xenopus laevis)	Tpx2	0.363761
mast cell protease 8	Mcpt8	3.03497			sorting nexin 29	Snx29	0.363987
RIKEN cDNA 5430416N02 gene	5430416N02Rik	3.03406			activin A receptor, type II-like 1	Acvrl1	0.364101
tRNA methyltransferase 61A	Trmt61a	3.0334			zinc finger, DHHC domain containing 15	Zdhhc15	0.36421
basic leucine zipper transcription factor, ATF-like 3	Batf3	3.01987			Fanconi anemia, complementation group A	Fanca	0.364325
serglycin	Srgn	3.01302			tumor necrosis factor receptor superfamily, member 8	Tnfrsf8	0.364498
NA	Nelf	3.01214			ubiquitin specific peptidase 18	Usp18	0.364537
CASP8 and FADD-like apoptosis regulator	Cflar	3.00516			HD domain containing 3	Hddc3	0.364986
family with sequence similarity 107, member B	Fam107b	3.00418			tumor necrosis factor receptor superfamily, member 26	Tnfrsf26	0.365121
BCL2-like 1	Bcl2l1	3.00249			centromere protein F	Cenpf	0.365177
phosphatidylinositol-specific phospholipase C, X domain containing 2	Plcxd2	2.99431			NA	A830093I24Rik	0.365181
calcitonin receptor-like	Calcrl	2.99095			FERM domain containing 8	Frmd8	0.365309
cyclin-dependent kinase 17	Cdk17	2.98643			nuclear factor I/C	Nfic	0.365316
TNF receptor associated factor 4	Traf4	2.98585			G protein-coupled receptor kinase 4	Grk4	0.365586
claudin domain containing 2	Cldnd2	2.97559			G protein-coupled receptor 180	Gpr180	0.36569
synaptic vesicle glycoprotein 2c	Sv2c	2.97149			solute carrier family 25 (mitochondrial carrier, phosphate carrier), member 24	Slc25a24	0.366359
myeloid/lymphoid or mixed-lineage leukemia (trithorax homolog, Drosophila); translocated to, 11	Mllt11	2.95953			ubiquitin associated and SH3 domain containing, A	Ubash3a	0.366558
eukaryotic translation initiation factor 4E binding protein 1	Eif4ebp1	2.95266			NA	D630037F22Rik	0.367176
mannose-6-phosphate receptor, cation dependent	M6pr	2.94571			Bardet-Biedl syndrome 9 (human)	Bbs9	0.36745
coenzyme Q10 homolog B (S. cerevisiae)	Coq10b	2.93683			immunoglobulin superfamily, member 8	Igsf8	0.36752
fibronectin type III and SPRY domain containing 1-like	Fsd1l	2.92978			nuclear antigen Sp100	Sp100	0.367608
claudin 12	Cldn12	2.91919			leucine rich repeat containing 8 family, member B	Lrrc8b	0.368115
recombination signal binding protein for immunoglobulin kappa J region	Rbpj	2.91566			fatty acid desaturase 1	Fads1	0.368492
zinc finger CCCH type containing 12D	Zc3h12d	2.91393			RIKEN cDNA 4930432K21 gene	4930432K21Rik	0.368793
Ngfi-A binding protein 2	Nab2	2.91303			B cell leukemia/lymphoma 2	Bcl2	0.368911
myosin IE	Myo1e	2.9115			excision repair cross-complementing rodent repair deficiency complementation group 6 like	Ercc6l	0.36896
nuclear factor of kappa light polypeptide gene enhancer in B cells 1, p105	Nfkb1	2.90831			family with sequence similarity 122, member B	Fam122b	0.369027
discoidin domain receptor family, member 1	Ddr1	2.90533			septin 8	Sept8	0.369376
integral membrane protein 2C	Itm2c	2.90287			proline rich Gla (G-carboxyglutamic acid) 1	Prrg1	0.369534
ST6 (alpha-N-acetyl-neuraminyl-2,3-beta-galactosyl-1,3)-N-acetylgalactosaminide alpha-2,6-sialyltransferase 4	St6galnac4	2.90187			methyl-CpG binding domain protein 4	Mbd4	0.369665
Casitas B-lineage lymphoma b	Cblb	2.90076			solute carrier family 2 (facilitated glucose transporter), member 9	Slc2a9	0.370079
zinc finger and SCAN domain containing 18	Zscan18	2.90023			kinesin family member 24	Kif24	0.370767
SIK family kinase 3	Sik3	2.89369			N-terminal EF-hand calcium binding protein 3	Necab3	0.371457
RAS protein activator like 2	Rasal2	2.88883			cyclin-dependent kinase inhibitor 2C (p18, inhibits CDK4)	Cdkn2c	0.372186
low density lipoprotein receptor class A domain containing 3	Ldlrad3	2.88469			KH domain containing 1A	Khdc1a	0.372503
amine oxidase, copper containing 3	Aoc3	2.87571			meteorin, glial cell differentiation regulator	Metrn	0.372821
G protein-coupled receptor kinase 5	Grk5	2.8753			FCH and double SH3 domains 2	Fchsd2	0.372853
uronyl-2-sulfotransferase	Ust	2.86628			NA	Ccdc111	0.373148
regulator of G-protein signaling 9	Rgs9	2.85777			WD repeat domain 62	Wdr62	0.373243
myosin IC	Myo1c	2.85419			polymerase (DNA directed), alpha 2	Pola2	0.37348
sushi domain containing 2	Susd2	2.85037			poly (ADP-ribose) polymerase family, member 16	Parp16	0.374346
CD5 antigen	Cd5	2.84196			cyclin E2	Ccne2	0.374972
adhesion molecule with Ig like domain 3	Amigo3	2.84091			breast cancer 2	Brca2	0.375028
Rho guanine nucleotide exchange factor (GEF) 3	Arhgef3	2.83558			integrin alpha 1	Itga1	0.375382
phosphoglucomutase 3	Pgm3	2.83425			inositol (myo)-1(or 4)-monophosphatase 2	Impa2	0.375638
hematopoietically expressed homeobox	Hhex	2.83237			RAS p21 protein activator 4	Rasa4	0.375935
RIKEN cDNA 1600020E01 gene	1600020E01Rik	2.83109			DnaJ (Hsp40) homolog, subfamily C, member 9	Dnajc9	0.376082
peter pan homolog (Drosophila)	Ppan	2.82605			SH2 domain containing 3C	Sh2d3c	0.37648
tet methylcytosine dioxygenase 2	Tet2	2.82288			vitamin D receptor	Vdr	0.376629
transcription factor 7, T cell specific	Tcf7	2.81656			CASK-interacting protein 2	Caskin2	0.377093
cysteinyl-tRNA synthetase	Cars	2.8113			polymerase (DNA directed), theta	Polq	0.377384
GTP binding protein (gene overexpressed in skeletal muscle)	Gem	2.81012			solute carrier family 38, member 8	Slc38a8	0.37771
family with sequence similarity 129, member A	Fam129a	2.80167			nuclear prelamin A recognition factor	Narf	0.377727
mitochondrial ribosomal protein S6	Mrps6	2.80032			cold inducible RNA binding protein	Cirbp	0.377984
NA	X99384	2.79998			CTF18, chromosome transmission fidelity factor 18	Chtf18	0.378059
carbonic anhydrase 8	Car8	2.78667			RIKEN cDNA 3010026O09 gene	3010026O09Rik	0.37819
activating transcription factor 4	Atf4	2.78522			related RAS viral (r-ras) oncogene homolog 2	Rras2	0.378221
NA	Gp49a	2.78427			WD repeat domain 41	Wdr41	0.378238
androgen receptor	Ar	2.78255			glycerophosphodiester phosphodiesterase domain containing 5	Gdpd5	0.378501
ankyrin repeat domain 23	Ankrd23	2.78158			NmrA-like family domain containing 1	Nmral1	0.378667
exostoses (multiple) 1	Ext1	2.77907			transcriptional regulating factor 1	Trerf1	0.378774
renin binding protein	Renbp	2.77159			cDNA sequence BC094916	BC094916	0.37927
cysteine rich protein 2	Crip2	2.77			5-oxoprolinase (ATP-hydrolysing)	Oplah	0.379327
EH-domain containing 1	Ehd1	2.76564			B cell leukemia/lymphoma 11B	Bcl11b	0.379977
NIMA (never in mitosis gene a)-related expressed kinase 8	Nek8	2.75867			prospero homeobox 2	Prox2	0.380004
tetratricopeptide repeat domain 39B	Ttc39b	2.75481			T cell-interacting, activating receptor on myeloid cells 1	Tarm1	0.380328
transmembrane protein 171	Tmem171	2.75355			lanosterol synthase	Lss	0.380808
poliovirus receptor	Pvr	2.74921			opioid growth factor receptor-like 1	Ogfrl1	0.381052
mex3 homolog C (C. elegans)	Mex3c	2.74874			transformation related protein 53 inducible nuclear protein 1	Trp53inp1	0.381113
Ets2 repressor factor	Erf	2.74439			ubiquitin-like domain containing CTD phosphatase 1	Ublcp1	0.381189
hepatitis A virus cellular receptor 2	Havcr2	2.74425			adenylate kinase 1	Ak1	0.381319
cyclin-dependent kinase-like 5	Cdkl5	2.74335			Rho GTPase activating protein 33	Arhgap33	0.381683
heparin-binding EGF-like growth factor	Hbegf	2.74156			zinc finger protein 316	Zfp316	0.382507
F-box and WD-40 domain protein 11	Fbxw11	2.73977			RAD51 homolog	Rad51	0.382736
solute carrier family 27 (fatty acid transporter), member 6	Slc27a6	2.73959			kinesin family member 14	Kif14	0.38321
small nucleolar RNA, H/ACA box 68	Snora68	2.73948			F-box protein 48	Fbxo48	0.383313
receptor accessory protein 3	Reep3	2.72427			ring finger protein 13	Rnf13	0.383628
cathepsin L	Ctsl	2.72152			NIMA (never in mitosis gene a)-related expressed kinase 2	Nek2	0.384239
hypoxia inducible lipid droplet associated	Hilpda	2.71723			Wolf-Hirschhorn syndrome candidate 1 (human)	Whsc1	0.384264
NA	Spnb3	2.69939			transcription factor Dp 2	Tfdp2	0.384414
frizzled homolog 6 (Drosophila)	Fzd6	2.69235			tubulin, alpha 1A	Tuba1a	0.384457
NHL repeat containing 1	Nhlrc1	2.68241			G protein-coupled receptor 183	Gpr183	0.384525
NOL1/NOP2/Sun domain family member 6	Nsun6	2.68218			nuclear receptor coactivator 7	Ncoa7	0.384639
inositol 1,4,5-trisphosphate 3-kinase C	Itpkc	2.68207			zinc finger, MYND domain containing 11	Zmynd11	0.384679
signal transducer and activator of transcription 5B	Stat5b	2.67554			maternal embryonic leucine zipper kinase	Melk	0.38468
microtubule-associated protein, RP/EB family, member 2	Mapre2	2.67215			proline rich 12	Prr12	0.384724
mitogen-activated protein kinase 11	Mapk11	2.67106			syntaxin 2	Stx2	0.38496
activating transcription factor 6	Atf6	2.6684			RIKEN cDNA 9230114K14 gene	9230114K14Rik	0.385054
cytochrome b5 reductase 1	Cyb5r1	2.66516			avian musculoaponeurotic fibrosarcoma (v-maf) AS42 oncogene homolog	Maf	0.38512
TNF receptor-associated factor 1	Traf1	2.66493			sorting nexin 32	Snx32	0.385357
runt related transcription factor 2	Runx2	2.65458			centrosomal protein 97	Cep97	0.385365
prostaglandin E receptor 4 (subtype EP4)	Ptger4	2.6532			RELT-like 1	Rell1	0.385515
colony stimulating factor 1 (macrophage)	Csf1	2.65289			F-box protein 5	Fbxo5	0.385924
cysteine-serine-rich nuclear protein 1	Csrnp1	2.65165			transmembrane and coiled-coil domains 6	Tmco6	0.386039
retinoic acid receptor, gamma	Rarg	2.64539			unc-93 homolog B1 (C. elegans)	Unc93b1	0.386058
granzyme G	Gzmg	2.64376			Ral GEF with PH domain and SH3 binding motif 2	Ralgps2	0.386123
granzyme F	Gzmf	2.64088			elaC homolog 1 (E. coli)	Elac1	0.386166
phospholipase A1 member A	Pla1a	2.62505			ciliary rootlet coiled-coil, rootletin	Crocc	0.386237
sphingosine-1-phosphate receptor 2	S1pr2	2.62287			tyrosine kinase, non-receptor, 2	Tnk2	0.386991
chemokine (C-X-C motif) ligand 10	Cxcl10	2.62135			NA	1600016N20Rik	0.38703
phosphoenolpyruvate carboxykinase 2 (mitochondrial)	Pck2	2.61978			caspase recruitment domain family, member 6	Card6	0.387412
dehydrogenase/reductase (SDR family) member 9	Dhrs9	2.61962			acyl-Coenzyme A oxidase 3, pristanoyl	Acox3	0.387472
v-abl Abelson murine leukemia viral oncogene 2 (arg, Abelson-related gene)	Abl2	2.61947			enabled homolog (Drosophila)	Enah	0.387621
human immunodeficiency virus type I enhancer binding protein 2	Hivep2	2.61578			UDP-glucose ceramide glucosyltransferase	Ugcg	0.387635
tensin 1	Tns1	2.594			proline rich 5 (renal)	Prr5	0.387849
zinc finger SWIM-type containing 6	Zswim6	2.59376			meiosis-specific nuclear structural protein 1	Mns1	0.387863
internexin neuronal intermediate filament protein, alpha	Ina	2.5929			minichromosome maintenance deficient 5, cell division cycle 46 (S. cerevisiae)	Mcm5	0.38846
ATPase, H+ transporting, lysosomal V0 subunit B	Atp6v0b	2.59092			IAP promoted placental gene	Ipp	0.388566
small nucleolar RNA host gene 12	Snhg12	2.58323			ALS2 C-terminal like	Als2cl	0.38859
predicted gene 13154	Gm13154	2.58319			predicted gene 20605	Gm20605	0.388816
histone cluster 1, H4c	Hist1h4c	2.58221			muscleblind-like 1 (Drosophila)	Mbnl1	0.388904
solute carrier family 25, member 33	Slc25a33	2.58132			sphingosine-1-phosphate phosphatase 1	Sgpp1	0.388999
asparagine synthetase	Asns	2.57987			tetratricopeptide repeat domain 16	Ttc16	0.389214
alpha-kinase 2	Alpk2	2.57872			TYRO3 protein tyrosine kinase 3	Tyro3	0.389356
NA	Dos	2.57783			dpy-19-like 1 (C. elegans)	Dpy19l1	0.38963
kinesin family member 13B	Kif13b	2.57569			regulatory factor X, 2 (influences HLA class II expression)	Rfx2	0.389943
F-box and WD-40 domain protein 10	Fbxw10	2.57213			intraflagellar transport 172	Ift172	0.390138
UDP-GlcNAc:betaGal beta-1,3-N-acetylglucosaminyltransferase 2	B3gnt2	2.56056			zinc finger protein 80	Zfp808	0.390207
ligand of numb-protein X 2	Lnx2	2.5603			intraflagellar transport 140	Ift140	0.390637
myosin X	Myo10	2.55995			tripartite motif-containing 65	Trim65	0.390695
monocyte to macrophage differentiation-associated	Mmd	2.55463			DEP domain containing 1a	Depdc1a	0.390736
tumor necrosis factor receptor superfamily, member 9	Tnfrsf9	2.5534			suppressor of cytokine signaling 2	Socs2	0.39083
ubiquitin-conjugating enzyme E2Q (putative) 2	Ube2q2	2.54682			ArfGAP with GTPase domain, ankyrin repeat and PH domain 2	Agap2	0.391235
forkhead box P1	Foxp1	2.54525			calcium channel, voltage-dependent, beta 3 subunit	Cacnb3	0.39133
RAB43, member RAS oncogene family	Rab43	2.54468			ectonucleoside triphosphate diphosphohydrolase 1	Entpd1	0.391613
Ras association (RalGDS/AF-6) and pleckstrin homology domains 1	Raph1	2.53343			NA	Plk1s1	0.391673
interferon regulatory factor 5	Irf5	2.53068			purinergic receptor P2Y, G-protein coupled 13	P2ry13	0.391801
dual specificity phosphatase 5	Dusp5	2.52997			RIKEN cDNA 4930427A07 gene	4930427A07Rik	0.391858
solute carrier family 19 (folate transporter), member 1	Slc19a1	2.5285			calponin 2	Cnn2	0.392082
protein tyrosine phosphatase, receptor type, K	Ptprk	2.52615			biphenyl hydrolase-like (serine hydrolase, breast epithelial mucin-associated antigen)	Bphl	0.392283
RIKEN cDNA 2700081O15 gene	2700081O15Rik	2.52549			kinesin family member C1	Kifc1	0.392771
EH-domain containing 4	Ehd4	2.52316			expressed sequence AW112010	AW112010	0.393237
NA	6230427J02Rik	2.51656			janus kinase and microtubule interacting protein 1	Jakmip1	0.393281
ribosomal protein S6 kinase polypeptide 1	Rps6kc1	2.51654			CAAX box 1A	Cxx1a	0.393422
ubiquitin-like 7 (bone marrow stromal cell-derived)	Ubl7	2.51529			uracil DNA glycosylase	Ung	0.393783
TM2 domain containing 3	Tm2d3	2.5124			NA	Spnb2	0.393796
6-phosphofructo-2-kinase/fructose-2,6-biphosphatase 3	Pfkfb3	2.51087			tumor necrosis factor receptor superfamily, member 22	Tnfrsf22	0.393892
trichoplein, keratin filament binding	Tchp	2.50748			acyl-Coenzyme A dehydrogenase family, member 10	Acad10	0.39437
sestrin 2	Sesn2	2.50611			zinc finger, RAN-binding domain containing 3	Zranb3	0.394567
mannoside acetylglucosaminyltransferase 3	Mgat3	2.5058			mitogen-activated protein kinase kinase 6	Map2k6	0.395672
egl-9 family hypoxia-inducible factor 3	Egln3	2.50029			GATS protein-like 2	Gatsl2	0.396062
coiled-coil domain containing 137	Ccdc137	2.49998			GTPase, very large interferon inducible 1 pseudogene	Gm4759	0.396104
zinc finger protein 708	Zfp708	2.49929			ring finger protein 43	Rnf43	0.39649
solute carrier family 3 (activators of dibasic and neutral amino acid transport), member 2	Slc3a2	2.49665			FYVE, RhoGEF and PH domain containing 6	Fgd6	0.396584
histone cluster 1, H1c	Hist1h1c	2.49646			minichromosome maintenance deficient 4 homolog (S. cerevisiae)	Mcm4	0.396735
neuroblastoma, suppression of tumorigenicity 1	Nbl1	2.49094			torsin family 2, member A	Tor2a	0.397248
kelch domain containing 8B	Klhdc8b	2.48823			protein regulator of cytokinesis 1	Prc1	0.397276
ets variant 6	Etv6	2.48485			polymerase (DNA directed), epsilon 2 (p59 subunit)	Pole2	0.397555
solute carrier family 16 (monocarboxylic acid transporters), member 13	Slc16a13	2.48396			chymotrypsin-like elastase family, member 1	Cela1	0.397944
IQ motif and Sec7 domain 2	Iqsec2	2.47187			amidohydrolase domain containing 2	Amdhd2	0.398249
RIKEN cDNA 4930523C07 gene	4930523C07Rik	2.46871			ribonucleotide reductase M1	Rrm1	0.398498
ectodermal-neural cortex 1	Enc1	2.46832			poly(rC) binding protein 4	Pcbp4	0.398773
intermediate filament family orphan 2	Iffo2	2.45402			protein-L-isoaspartate (D-aspartate) O-methyltransferase domain containing 1	Pcmtd1	0.398824
seven in absentia 2	Siah2	2.452			Lix1-like	Lix1l	0.399139
nuclear factor, erythroid derived 2,-like 1	Nfe2l1	2.44804			ADP-ribosylation factor-like 6 interacting protein 1	Arl6ip1	0.399211
human immunodeficiency virus type I enhancer binding protein 1	Hivep1	2.44596			NUF2, NDC80 kinetochore complex component, homolog (S. cerevisiae)	Nuf2	0.39929
kinase suppressor of ras 1	Ksr1	2.442			cDNA sequence BC030867	BC030867	0.39935
nuclear receptor subfamily 1, group D, member 1	Nr1d1	2.44198			helicase, lymphoid specific	Hells	0.399405
sequestosome 1	Sqstm1	2.43729			SEC22 vesicle trafficking protein homolog C (S. cerevisiae)	Sec22c	0.399516
TATA box binding protein (Tbp)-associated factor, RNA polymerase I, A	Taf1a	2.42626			kinesin family member 22	Kif22	0.399612
ubiquitin specific peptidase 27, X chromosome	Usp27x	2.41689			NA	Sgol2	0.399925
tetraspanin 2	Tspan2	2.41447			mutY homolog (E. coli)	Mutyh	0.399974
proviral integration site 3	Pim3	2.41229			2'-5' oligoadenylate synthetase 1C	Oas1c	0.400298
BEN domain containing 4	Bend4	2.40994			carbohydrate sulfotransferase 12	Chst12	0.400652
RAB8B, member RAS oncogene family	Rab8b	2.40584			kinesin family member 11	Kif11	0.400879
growth arrest and DNA-damage-inducible 45 alpha	Gadd45a	2.40517			ceroid-lipofuscinosis, neuronal 6	Cln6	0.400945
glial cell line derived neurotrophic factor family receptor alpha 2	Gfra2	2.40219			Ena-vasodilator stimulated phosphoprotein	Evl	0.401119
nuclear receptor interacting protein 1	Nrip1	2.39526			threonine synthase-like 2 (bacterial)	Thnsl2	0.40115
N-deacetylase/N-sulfotransferase (heparan glucosaminyl) 2	Ndst2	2.39471			phosphofurin acidic cluster sorting protein 1	Pacs1	0.40118
solute carrier family 6 (neurotransmitter transporter, creatine), member 8	Slc6a8	2.39202			chromobox 5	Cbx5	0.401322
NA	BC024659	2.39018			NLR family, CARD domain containing 3	Nlrc3	0.401458
tetratricopeptide repeat domain 27	Ttc27	2.38516			5'-3' exoribonuclease 1	Xrn1	0.401568
TNFAIP3 interacting protein 2	Tnip2	2.38494			E2F transcription factor 1	E2f1	0.401669
pellino 1	Peli1	2.3813			four and a half LIM domains 4	Fhl4	0.401891
intercellular adhesion molecule 1	Icam1	2.37377			structural maintenance of chromosomes 6	Smc6	0.402033
zinc finger protein 36	Zfp36	2.37335			high mobility group box 2	Hmgb2	0.402115
START domain containing 3	Stard3	2.37207			alpha-N-acetylglucosaminidase (Sanfilippo disease IIIB)	Naglu	0.402497
RIKEN cDNA A230072C01 gene	A230072C01Rik	2.37198			NA	Fam33a	0.402634
stanniocalcin 2	Stc2	2.37005			syntrophin, basic 2	Sntb2	0.403455
topoisomerase (DNA) I	Top1	2.36965			NA	2210404O07Rik	0.403567
NIMA (never in mitosis gene a)-related expressed kinase 6	Nek6	2.36965			neurobeachin-like 2	Nbeal2	0.403909
small nucleolar RNA, C/D box 83B	Snord83b	2.36547			CUGBP, Elav-like family member 2	Celf2	0.403985
yrdC domain containing (E.coli)	Yrdc	2.36456			carbohydrate (N-acetylgalactosamine 4-0) sulfotransferase 14	Chst14	0.40404
small nucleolar RNA, H/ACA box 3	Snora3	2.36282			WNK lysine deficient protein kinase 1	Wnk1	0.404128
family with sequence similarity 78, member B	Fam78b	2.36253			myosin, heavy polypeptide 9, non-muscle	Myh9	0.404162
RIKEN cDNA E430018J23 gene	E430018J23Rik	2.35951			centromere protein H	Cenph	0.404386
NA	1810029B16Rik	2.35772			protein kinase N1	Pkn1	0.404391
glutamine repeat protein 1	Glrp1	2.3567			Ttk protein kinase	Ttk	0.404544
tRNA-yW synthesizing protein 3 homolog (S. cerevisiae)	Tyw3	2.3546			mutS homolog 2 (E. coli)	Msh2	0.404696
early growth response 1	Egr1	2.35235			kinesin-associated protein 3	Kifap3	0.405159
thyroglobulin	Tg	2.35087			telomerase associated protein 1	Tep1	0.40537
excision repaiross-complementing rodent repair deficiency, complementation group 8	Ercc8	2.35077			GINS complex subunit 3 (Psf3 homolog)	Gins3	0.405476
Rap guanine nucleotide exchange factor (GEF) 6	Rapgef6	2.34906			AP2 associated kinase 1	Aak1	0.405652
solute carrier family 25 (mitochondrial carnitine/acylcarnitine translocase), member 20	Slc25a20	2.34331			cyclin F	Ccnf	0.405962
rhomboid domain containing 1	Rhbdd1	2.34143			essential meiotic endonuclease 1 homolog 1 (S. pombe)	Eme1	0.40599
small nucleolar RNA, C/D box 55	Snord55	2.34016			cathepsin O	Ctso	0.406537
ubiquitin-conjugating enzyme E2W (putative)	Ube2w	2.33998			epsilon-tubulin 1	Tube1	0.406829
serine (or cysteine) peptidase inhibitor, clade A, member 3F	Serpina3f	2.33995			forkhead box M1	Foxm1	0.407094
zinc finger protein 516	Zfp516	2.33835			protein kinase, DNA activated, catalytic polypeptide	Prkdc	0.407331
potassium channel tetramerisation domain containing 6	Kctd6	2.33828			selenoprotein P, plasma, 1	Sepn1	0.4077
coiled-coil domain containing 50	Ccdc50	2.33501			NA	Phf17	0.408406
carbohydrate (N-acetylgalactosamine 4-sulfate 6-O) sulfotransferase 15	Chst15	2.33431			brain expressed myelocytomatosis oncogene	Bmyc	0.408512
mindbomb homolog 2 (Drosophila)	Mib2	2.33424			RIKEN cDNA 5830418P13 gene	5830418P13Rik	0.408566
myelocytomatosis oncogene	Myc	2.33389			solute carrier family 4, sodium bicarbonate cotransporter-like, member 10	Slc4a10	0.408685
ATPase, class V, type 10A	Atp10a	2.33327			GINS complex subunit 1 (Psf1 homolog)	Gins1	0.408948
nucleolar complex associated 3 homolog (S. cerevisiae)	Noc3l	2.33077			DNA primase, p49 subunit	Prim1	0.408975
NA	Rai12	2.32989			mcf.2 transforming sequence-like	Mcf2l	0.409003
NA	Zfp295	2.32874			NA	A830007P12Rik	0.409123
heat shock protein 5	Hspa5	2.32817			euchromatic histone lysine N-methyltransferase 2	Ehmt2	0.410602
v-rel reticuloendotheliosis viral oncogene homolog A (avian)	Rela	2.32592			MRV integration site 1	Mrvi1	0.410735
NA	Ccdc41	2.32433			ATH1, acid trehalase-like 1 (yeast)	Athl1	0.410979
forkhead box J1	Foxj1	2.32157			PAS domain containing serine/threonine kinase	Pask	0.411035
potassium intermediate/small conductance calcium-activated channel, subfamily N, member 4	Kcnn4	2.30747			potassium channel tetramerisation domain containing 17	Kctd17	0.411048
inositol polyphosphate-5-phosphatase B	Inpp5b	2.30669			3-hydroxyanthranilate 3,4-dioxygenase	Haao	0.411305
MAP kinase-activated protein kinase 2	Mapkapk2	2.30389			acyl-CoA synthetase short-chain family member 2	Acss2	0.411387
zinc finger protein 874b	Zfp874b	2.3011			WD repeat domain 6	Wdr6	0.411736
histone cluster 3, H2a	Hist3h2a	2.30033			NLR family, CARD domain containing 5	Nlrc5	0.412539
syntaxin 1A (brain)	Stx1a	2.29718			cyclin-dependent kinase inhibitor 3	Cdkn3	0.412728
CD320 antigen	Cd320	2.29674			SERTA domain containing 3	Sertad3	0.413083
golgi integral membrane protein 4	Golim4	2.29453			tectonin beta-propeller repeat containing 1	Tecpr1	0.413257
attractin like 1	Atrnl1	2.29452			poly (ADP-ribose) polymerase family, member 3	Parp3	0.413824
RIKEN cDNA 4930481A15 gene	4930481A15Rik	2.2925			transformation related protein 53 inducible protein 13	Trp53i13	0.414342
solute carrier family 4, sodium bicarbonate cotransporter, member 7	Slc4a7	2.29187			predicted gene 5141	Gm5141	0.414571
jun B proto-oncogene	Junb	2.28831			solute carrier family 9 (sodium/hydrogen exchanger), member 9	Slc9a9	0.415628
cysteine rich transmembrane BMP regulator 1 (chordin like)	Crim1	2.28319			ST3 beta-galactoside alpha-2,3-sialyltransferase 5	St3gal5	0.415787
small nucleolar RNA, C/D box 87	Snord87	2.28031			Moloney leukemia virus 10	Mov10	0.415988
homer homolog 1 (Drosophila)	Homer1	2.27868			solute carrier family 41, member 3	Slc41a3	0.416059
mucin 1, transmembrane	Muc1	2.27776			t-complex 11 like 1	Tcp11l1	0.416263
GRB2-related adaptor protein	Grap	2.27722			Werner syndrome homolog (human)	Wrn	0.416359
small nucleolar RNA host gene 1	Snhg1	2.2769			integrin alpha 6	Itga6	0.416394
lysine (K)-specific demethylase 4D	Kdm4d	2.27396			pantothenate kinase 1	Pank1	0.416522
NA	2700023E23Rik	2.27302			arylsulfatase B	Arsb	0.416684
transmembrane and tetratricopeptide repeat containing 4	Tmtc4	2.27035			BMP and activin membrane-bound inhibitor	Bambi	0.416705
apolipoprotein E	Apoe	2.26681			coronin 7	Coro7	0.41695
tetraspanin 5	Tspan5	2.26578			proteasome (prosome, macropain) subunit, beta type 9 (large multifunctional peptidase 2)	Psmb9	0.416973
lymphocyte cytosolic protein 2	Lcp2	2.25906			leucine zipper protein 1	Luzp1	0.417028
solute carrier family 7 (cationic amino acid transporter, y+ system), member 5	Slc7a5	2.25753			polo-like kinase 1	Plk1	0.41712
NA	9430008C03Rik	2.25508			guanylate cyclase 2e	Gucy2e	0.417193
perforin 1 (pore forming protein)	Prf1	2.25274			PX domain containing serine/threonine kinase	Pxk	0.417249
ATPase, class VI, type 11A	Atp11a	2.25223			ubiquitin domain containing 1	Ubtd1	0.417661
midkine	Mdk	2.2514			aldhehyde dehydrogenase family 5, subfamily A1	Aldh5a1	0.418077
F-box and WD-40 domain protein 9	Fbxw9	2.24716			zinc finger protein 287	Zfp287	0.418562
synovial apoptosis inhibitor 1, synoviolin	Syvn1	2.24359			RIKEN cDNA 4931406C07 gene	4931406C07Rik	0.418604
tRNA isopentenyltransferase 1	Trit1	2.24165			NA	Lass4	0.418941
uroplakin 1A	Upk1a	2.24158			retinoblastoma 1	Rb1	0.419137
ubiquitin specific peptidase 40	Usp40	2.24113			SLAIN motif family, member 1	Slain1	0.41932
taspase, threonine aspartase 1	Tasp1	2.24086			NA	Fam55c	0.419335
zinc finger and BTB domain containing 32	Zbtb32	2.24016			sestrin 3	Sesn3	0.419704
doublecortin-like kinase 1	Dclk1	2.23903			E74-like factor 4 (ets domain transcription factor)	Elf4	0.420008
eukaryotic translation elongation factor 1 epsilon 1	Eef1e1	2.23712			hexose-6-phosphate dehydrogenase (glucose 1-dehydrogenase)	H6pd	0.420242
NA	1110049F12Rik	2.23685			cyclin-dependent kinase inhibitor 1B	Cdkn1b	0.420347
RIKEN cDNA F730043M19 gene	F730043M19Rik	2.23645			Eph receptor B6	Ephb6	0.420404
2-aminoethanethiol (cysteamine) dioxygenase	Ado	2.23592			sedoheptulokinase	Shpk	0.420518
tenascin N	Tnn	2.23153			family with sequence similarity 102, member B	Fam102b	0.420571
ferric-chelate reductase 1	Frrs1	2.23133			non-SMC condensin II complex, subunit D3	Ncapd3	0.420628
NA	2700007P21Rik	2.22861			ADP-ribosylation factor-like 4A	Arl4a	0.420639
zinc finger, DHHC domain containing 9	Zdhhc9	2.22553			phosphodiesterase 4C, cAMP specific	Pde4c	0.420755
leucine zipper transcription factor-like 1	Lztfl1	2.22538			breast cancer 1	Brca1	0.421033
CD28 antigen	Cd28	2.22494			ecotropic viral integration site 2a	Evi2a	0.421316
adenosine deaminase, RNA-specific, B1	Adarb1	2.22305			Opa interacting protein 5	Oip5	0.421368
proviral integration site 2	Pim2	2.21876			lysophosphatidylcholine acyltransferase 1	Lpcat1	0.421571
pleckstrin homology domain containing, family G (with RhoGef domain) member 4	Plekhg4	2.21857			syntaxin binding protein 4	Stxbp4	0.421643
predicted gene 13212	Gm13212	2.21843			phosphofurin acidic cluster sorting protein 2	Pacs2	0.422219
Cas scaffolding protein family member 4	Cass4	2.21766			zyg-11 related, cell cycle regulator	Zer1	0.422295
kinesin light chain 2	Klc2	2.21589			BTB (POZ) domain containing 2	Btbd2	0.422565
muscleblind-like 2	Mbnl2	2.21555			growth factor receptor bound protein 2-associated protein 3	Gab3	0.423412
hypoxia up-regulated 1	Hyou1	2.21484			SID1 transmembrane family, member 1	Sidt1	0.423607
thymocyte expressed, positive selection associated 1	Tespa1	2.21417			non-SMC condensin I complex, subunit G	Ncapg	0.423618
methylenetetrahydrofolate dehydrogenase (NAD+ dependent), methenyltetrahydrofolate cyclohydrolase	Mthfd2	2.21107			spindle and centriole associated protein 1	Spice1	0.423902
ataxin 7-like 1	Atxn7l1	2.21042			5' nucleotidase, ecto	Nt5e	0.423913
solute carrier family 1 (neutral amino acid transporter), member 5	Slc1a5	2.20963			acyl-CoA synthetase short-chain family member 1	Acss1	0.423954
DEAD (Asp-Glu-Ala-Asp) box polypeptide 10	Ddx10	2.20818			RecQ protein-like	Recql	0.423995
SMAD family member 7	Smad7	2.20382			mahogunin, ring finger 1	Mgrn1	0.424103
S-adenosylhomocysteine hydrolase-like 1	Ahcyl1	2.20277			synaptic vesicle glycoprotein 2 a	Sv2a	0.424231
zinc finger and SCAN domain containing 12	Zscan12	2.20133			solute carrier protein family 52, member 3	Slc52a3	0.424278
DNA topoisomerase 1, mitochondrial	Top1mt	2.20099			NA	1110054M08Rik	0.424437
integrin alpha V	Itgav	2.20003			peptidyl arginine deiminase, type II	Padi2	0.424627
solute carrier family 25 (mitochondrial carrier, peroxisomal membrane protein), member 17	Slc25a17	2.19864			thioredoxin interacting protein	Txnip	0.424749
Fas (TNF receptor superfamily member 6)	Fas	2.19562			beta-1,4-N-acetyl-galactosaminyl transferase 2	B4galnt2	0.424919
5,10-methylenetetrahydrofolate reductase	Mthfr	2.1939			signal-induced proliferation associated gene 1	Sipa1	0.424993
radial spoke 3A homolog (Chlamydomonas)	Rsph3a	2.19334			Alstrom syndrome 1	Alms1	0.425155
RIKEN cDNA 1500012F01 gene	1500012F01Rik	2.19183			F-box and leucine-rich repeat protein 18	Fbxl18	0.425225
transmembrane protein 38B	Tmem38b	2.19045			crystallin, lambda 1	Cryl1	0.425328
SCO cytochrome oxidase deficient homolog 2 (yeast)	Sco2	2.1902			RIKEN cDNA F830016B08 gene	F830016B08Rik	0.426212
La ribonucleoprotein domain family, member 1B	Larp1b	2.19003			NA	1500010J02Rik	0.426605
polymerase (RNA) III (DNA directed) polypeptide D	Polr3d	2.1895			REV3-like, catalytic subunit of DNA polymerase zeta RAD54 like (S. cerevisiae)	Rev3l	0.426657
aldehyde dehydrogenase 1 family, member L2	Aldh1l2	2.18768			cell division cycle associated 7 like	Cdca7l	0.426745
activating transcription factor 5	Atf5	2.18561			procollagen-lysine, 2-oxoglutarate 5-dioxygenase 1	Plod1	0.427025
NA	Dnalc1	2.18543			low density lipoprotein receptor-related protein 5	Lrp5	0.427251
translocase of inner mitochondrial membrane 10	Timm10	2.1832			abhydrolase domain containing 14b	Abhd14b	0.427383
ENTH domain containing 1	Enthd1	2.18127			platelet endothelial aggregation receptor 1	Pear1	0.4274
immediate early response 2	Ier2	2.18064			NA	Gm10345	0.427403
histone cluster 1, H1d	Hist1h1d	2.17973			poly (ADP-ribose) polymerase family, member 14	Parp14	0.427498
CD274 antigen	Cd274	2.17852			G protein-coupled receptor kinase 6	Grk6	0.427793
small nucleolar RNA, C/D box 100	Snord100	2.17788			WD and tetratricopeptide repeats 1	Wdtc1	0.42817
deltex 2 homolog (Drosophila)	Dtx2	2.17767			a disintegrin and metallopeptidase domain 19 (meltrin beta)	Adam19	0.428566
Rho GTPase activating protein 17	Arhgap17	2.17714			24-dehydrocholesterol reductase	Dhcr24	0.428619
FAST kinase domains 3	Fastkd3	2.17573			tubulin, gamma 1	Tubg1	0.428678
cysteine-rich with EGF-like domains 1	Creld1	2.17367			germ cell-specific gene 2	Gsg2	0.429268
chromodomain protein, Y chromosome-like 2	Cdyl2	2.17231			ATP-binding cassette, sub-family A (ABC1), member 7	Abca7	0.429416
integrator complex subunit 12	Ints12	2.1715			guanylate binding protein 2	Gbp2	0.42943
NCK-associated protein 5-like	Nckap5l	2.17144			galactosamine (N-acetyl)-6-sulfate sulfatase	Galns	0.429879
coiled-coil-helix-coiled-coil-helix domain containing 4	Chchd4	2.16972			Fc receptor, IgG, low affinity III	Fcgr3	0.430055
SH3 domain containing ring finger 1	Sh3rf1	2.16911			zinc finger protein 455	Zfp455	0.430081
hydroxy-delta-5-steroid dehydrogenase, 3 beta- and steroid delta-isomerase 7	Hsd3b7	2.16767			carbonyl reductase 1	Cbr1	0.430093
small nucleolar RNA, C/D box 104	Snord104	2.16466			sema domain, immunoglobulin domain (Ig), short basic domain, secreted, (semaphorin) 3D	Sema3d	0.430223
2'-5' oligoadenylate synthetase-like 1	Oasl1	2.16441			asparagine-linked glycosylation 6 (alpha-1,3,-glucosyltransferase)	Alg6	0.430249
uncharacterized LOC106740	LOC106740	2.16337			apolipoprotein L 7e	Apol7e	0.430491
phosphodiesterase 4D interacting protein (myomegalin)	Pde4dip	2.1626			coiled-coil domain containing 82	Ccdc82	0.430553
protein kinase N3	Pkn3	2.16222			unc-5 homolog A (C. elegans)	Unc5a	0.430804
homocysteine-inducible, endoplasmic reticulum stress-inducible, ubiquitin-like domain member 1	Herpud1	2.16217			NA	6030446N20Rik	0.431041
zinc finger protein 202	Zfp202	2.16131			proline rich 11	Prr11	0.431479
ArfGAP with FG repeats 1	Agfg1	2.16079			synaptotagmin XII	Syt12	0.431845
family with sequence similarity 160, member B1	Fam160b1	2.15621			heat shock protein, alpha-crystallin-related, B6	Hspb6	0.431851
pipecolic acid oxidase	Pipox	2.15363			NA	D330028D13Rik	0.431929
ribosomal protein S15A, pseudogene 6	Rps15a-ps6	2.15201			CAAX box 1B	Cxx1b	0.432113
lysocardiolipin acyltransferase 1	Lclat1	2.15092			interferon activated gene 203	Ifi203	0.432312
tetratricopeptide repeat domain 19	Ttc19	2.14921			Meis homeobox 3	Meis3	0.432536
ankyrin repeat domain 39	Ankrd39	2.14734			inhibitor of DNA binding 1	Id1	0.432997
NA	2210403K04Rik	2.14717			anillin, actin binding protein	Anln	0.433263
SKI-like	Skil	2.14647			zinc finger and BTB domain containing 4	Zbtb4	0.433462
NIPA-like domain containing 1	Nipal1	2.14445			arachidonate 5-lipoxygenase activating protein	Alox5ap	0.433593
ubiquitin domain containing 2	Ubtd2	2.14338			sperm associated antigen 5	Spag5	0.433786
asparaginyl-tRNA synthetase	Nars	2.14332			MMS22-like, DNA repair protein	Mms22l	0.434258
blocked early in transport 1 homolog (S. cerevisiae)-like	Bet1l	2.14256			PC4 and SFRS1 interacting protein 1	Psip1	0.434278
WD repeat domain 70 pseudogene	Gm1943	2.14155			Sp110 nuclear body protein	Sp110	0.434289
neutrophil cytosolic factor 1	Ncf1	2.14104			solute carrier family 25 (mitochondrial carrier, dicarboxylate transporter), member 10	Slc25a10	0.434632
small nucleolar RNA, C/D box 47	Snord47	2.14084			NA	1110057K04Rik	0.434774
aryl-hydrocarbon receptor	Ahr	2.13952			pyroglutamylated RFamide peptide	Qrfp	0.434872
tribbles homolog 3 (Drosophila)	Trib3	2.13476			calcium/calmodulin-dependent protein kinase II gamma	Camk2g	0.434909
interleukin 6 signal transducer	Il6st	2.13284			Fanconi anemia, complementation group D2	Fancd2	0.435482
erythroid differentiation regulator 1	Erdr1	2.13008			F-box and leucine-rich repeat protein 8	Fbxl8	0.435561
SLAM family member 7	Slamf7	2.12988			NA	Fam54a	0.435734
zinc finger, FYVE domain containing 21	Zfyve21	2.12707			cytidine 5'-triphosphate synthase 2	Ctps2	0.435831
beta-carotene oxygenase 2	Bco2	2.12671			Sep (O-phosphoserine) tRNA:Sec (selenocysteine) tRNA synthase	Sepp1	0.435882
TBC1D12: TBC1 domain family, member 12	Tbc1d12	2.12653			RIKEN cDNA 9330175E14 gene	9330175E14Rik	0.436103
pyruvate dehydrogenase kinase, isoenzyme 2	Pdk2	2.12614			icos ligand	Icosl	0.436124
CD69 antigen	Cd69	2.12334			RIKEN cDNA D930048N14 gene	D930048N14Rik	0.436129
coenzyme Q4 homolog (yeast)	Coq4	2.12277			Fanconi anemia, complementation group G	Fancg	0.436324
RING CCCH (C3H) domains 1	Rc3h1	2.11996			citron	Cit	0.436885
zinc finger protein 623	Zfp623	2.11928			contactin 1	Cntn1	0.437208
sema domain, immunoglobulin domain (Ig), short basic domain, secreted, (semaphorin) 3F	Sema3f	2.1171			microtubule associated monooxygenase, calponin and LIM domain containing 3	Mical3	0.437499
capping protein (actin filament), gelsolin-like	Capg	2.11409			D-2-hydroxyglutarate dehydrogenase	D2hgdh	0.437848
tyrosyl-tRNA synthetase	Yars	2.11375			cytoskeleton associated protein 2	Ckap2	0.438622
RIKEN cDNA 5730408K05 gene	5730408K05Rik	2.1133			sialic acid acetylesterase	Siae	0.438646
SH2 domain containing 2A	Sh2d2a	2.11148			tubulin tyrosine ligase-like 1	Ttll1	0.438738
proline rich 22	Prr22	2.11037			teashirt zinc finger family member 1	Tshz1	0.438753
nucleolar complex associated 4 homolog (S. cerevisiae)	Noc4l	2.10967			2'-5' oligoadenylate synthetase-like 2	Oasl2	0.439045
TAF4B RNA polymerase II, TATA box binding protein (TBP)-associated factor	Taf4b	2.10858			centromere protein P	Cenpp	0.439093
ATPase, H+ transporting, lysosomal V1 subunit E1	Atp6v1e1	2.10783			leucine rich repeat protein 1	Lrr1	0.439109
cyclin D1	Ccnd1	2.10734			arylsulfatase A	Arsa	0.439327
PWP2 periodic tryptophan protein homolog (yeast)	Pwp2	2.10608			solute carrier family 20, member 1	Slc20a1	0.439334
RIKEN cDNA D030056L22 gene	D030056L22Rik	2.10443			protein kinase, cAMP dependent regulatory, type II beta	Prkar2b	0.43936
midasin homolog (yeast)	Mdn1	2.10296			spindle and kinetochore associated complex subunit 1	Ska1	0.439615
guanylate cyclase 2c	Gucy2c	2.10009			partner and localizer of BRCA2	Palb2	0.439707
B cell leukemia/lymphoma 10	Bcl10	2.09843			tweety homolog 3 (Drosophila)	Ttyh3	0.439884
GRP1 (general receptor for phosphoinositides 1)-associated scaffold protein	Grasp	2.09793			HAUS augmin-like complex, subunit 5	Haus5	0.439893
family with sequence similarity 132, member A	Fam132a	2.09619			cDNA sequence AB124611	AB124611	0.439895
RIKEN cDNA 1810032O08 gene	1810032O08Rik	2.09608			kinesin family member 2C	Kif2c	0.439943
pogo transposable element with KRAB domain	Pogk	2.09607			NA	AI316807	0.439956
transmembrane protein 198b	Tmem198b	2.095			ect2 oncogene	Ect2	0.440094
nucleoporin 210-like	Nup210l	2.09116			PHD finger protein 21A	Phf21a	0.440384
DPH2 homolog (S. cerevisiae)	Dph2	2.09046			budding uninhibited by benzimidazoles 1 homolog (S. cerevisiae)	Bub1	0.440461
HCLS1 associated X-1	Hax1	2.08835			transforming growth factor, beta receptor II	Tgfbr2	0.440616
cyclin Y-like 1	Ccnyl1	2.08568			coiled-coil domain containing 138	Ccdc138	0.440673
RAB GTPase activating protein 1-like	Rabgap1l	2.08374			proteasome (prosome, macropain) 26S subunit, ATPase 3, interacting protein	Psmc3ip	0.440783
heterogeneous nuclear ribonucleoprotein A1 pseudogene	Gm5643	2.08321			pyruvate dehydrogenase kinase, isoenzyme 1	Pdk1	0.440811
four and a half LIM domains 2	Fhl2	2.08254			solute carrier family 5 (sodium/glucose cotransporter), member 11	Slc5a11	0.44123
androgen-induced 1	Aig1	2.0823			RIKEN cDNA 1810014B01 gene	1810014B01Rik	0.441266
phosphatidylinositol transfer protein, membrane-associated 2	Pitpnm2	2.08227			RAB3A, member RAS oncogene family	Rab3a	0.441271
vacuolar protein sorting 37B (yeast)	Vps37b	2.0814			slingshot homolog 2 (Drosophila)	Ssh2	0.441342
RNA terminal phosphate cyclase-like 1	Rcl1	2.08096			Rho-related BTB domain containing 2	Rhobtb2	0.441565
holocytochrome c synthetase	Hccs	2.07964			integrin alpha 9	Itga9	0.44217
RAB2B, member RAS oncogene family	Rab2b	2.0786			NA	Klraq1	0.442352
zinc finger protein 954	Zfp954	2.07743			NDC80 homolog, kinetochore complex component (S. cerevisiae)	Ndc80	0.442423
Fgfr1 oncogene partner	Fgfr1op	2.07736			kinesin family member 4	Kif4	0.442463
GTP binding protein 4	Gtpbp4	2.07643			myeloblastosis oncogene-like 1	Mybl1	0.442463
DnaJ (Hsp40) homolog, subfamily B, member 9	Dnajb9	2.07509			flap structure specific endonuclease 1	Fen1	0.44253
zinc finger protein 296	Zfp296	2.0747			cytidine monophosphate (UMP-CMP) kinase 2, mitochondrial	Cmpk2	0.442622
DNA cross-link repair 1C, PSO2 homolog (S. cerevisiae)	Dclre1c	2.07408			major histocompatibility complex, class I-related	Mr1	0.442869
ras homolog gene family, member B	Rhob	2.07348			family with sequence similarity 134, member A	Fam134a	0.442986
beta-gamma crystallin domain containing 3	Crybg3	2.0726			calcium activated nucleotidase 1	Cant1	0.443085
exportin, tRNA (nuclear export receptor for tRNAs)	Xpot	2.07068			structural maintenance of chromosomes 2	Smc2	0.443352
histocompatibility 2, T region locus 24	H2-T24	2.07054			glycoprotein (transmembrane) nmb	Gpnmb	0.44339
RIKEN cDNA 2410006H16 gene	2410006H16Rik	2.07036			cytotoxic T lymphocyte-associated protein 2 beta	Ctla2b	0.443674
Rho family GTPase 1	Rnd1	2.06927			angiotensin II, type I receptor-associated protein	Agtrap	0.443692
NA	Ftsjd1	2.069			glycogenin	Gyg	0.443755
RIKEN cDNA 4930429B21 gene	4930429B21Rik	2.0655			cytohesin 1	Cyth1	0.443954
UBX domain protein 2A	Ubxn2a	2.06337			polymerase (DNA directed), gamma	Polg	0.444024
gamma-aminobutyric acid (GABA) A receptor-associated protein-like 1	Gabarapl1	2.0619			diphosphoinositol pentakisphosphate kinase 1	Ppip5k1	0.444222
antagonist of mitotic exit network 1	Amn1	2.06161			deoxynucleotidyltransferase, terminal	Dntt	0.444509
sorting nexin 8	Snx8	2.05998			SHC (Src homology 2 domain containing) family, member 4	Shc4	0.445266
sorting nexin 11	Snx11	2.0548			myosin IIIB	Myo3b	0.44539
TATA box binding protein (Tbp)-associated factor, RNA polymerase I, D	Taf1d	2.05406			TBC1 domain family, member 24	Tbc1d24	0.445483
THAP domain containing 6	Thap6	2.05385			poly (ADP-ribose) polymerase family, member 1	Parp1	0.445871
signal recognition particle receptor, B subunit	Srprb	2.05313			growth factor receptor bound protein 10	Grb10	0.445908
importin 4	Ipo4	2.05304			NA	Gm4902	0.446151
Fyn proto-oncogene	Fyn	2.05225			GTPase, IMAP family member 9	Gimap9	0.446459
DnaJ (Hsp40) homolog, subfamily C, member 27	Dnajc27	2.0515			REST corepressor 2	Rcor2	0.446472
transmembrane protein 198	Tmem198	2.04933			transporter 2, ATP-binding cassette, sub-family B (MDR/TAP)	Tap2	0.446573
protein kinase C, eta	Prkch	2.04658			kinetochore associated 1	Kntc1	0.446644
RRP9, small subunit (SSU) processome component, homolog (yeast)	Rrp9	2.04603			timeless interacting protein	Tipin	0.446665
NA	1300001I01Rik	2.04555			solute carrier family 12, member 6	Slc12a6	0.446714
vacuolar protein sorting 37A (yeast)	Vps37a	2.04487			caspase 9	Casp9	0.447184
transmembrane protein 185B	Tmem185b	2.0445			sarcalumenin	Srl	0.447289
growth factor independent 1	Gfi1	2.03909			Rho GTPase activating protein 9	Arhgap9	0.447415
CDC-like kinase 1	Clk1	2.03902			mannoside acetylglucosaminyltransferase 1	Mgat1	0.44782
TLC domain containing 1	Tlcd1	2.03688			serum amyloid A-like 1	Saal1	0.447932
nucleolar protein 10	Nol10	2.03258			pleckstrin homology-like domain, family A, member 3	Phlda3	0.448206
phosphatidylserine decarboxylase	Pisd	2.03191			RIKEN cDNA 1810006J02 gene	1810006J02Rik	0.448287
amine oxidase, copper containing 2 (retina-specific)	Aoc2	2.03129			RIKEN cDNA 9330179D12 gene	9330179D12Rik	0.448615
alkB, alkylation repair homolog 1 (E. coli)	Alkbh1	2.03116			neural precursor cell expressed, developmentally down-regulated gene 4-like	Nedd4l	0.448665
GTP binding protein 6 (putative)	Gtpbp6	2.03025			ARP3 actin-related protein 3B	Actr3b	0.448907
leucine, glutamate and lysine rich 1	Lekr1	2.0288			glycine amidinotransferase (L-arginine:glycine amidinotransferase)	Gatm	0.44918
zinc finger protein 266	Zfp266	2.02635			protein kinase C, theta	Prkcq	0.449638
chromodomain helicase DNA binding protein 7	Chd7	2.02613			CDP-diacylglycerol synthase (phosphatidate cytidylyltransferase) 2	Cds2	0.450209
mitogen-activated protein kinase binding protein 1	Mapkbp1	2.02588			myosin XVIIIA	Myo18a	0.450441
RIKEN cDNA 1700094D03 gene	1700094D03Rik	2.02555			NA	Fam100a	0.450464
trans-golgi network protein	Tgoln1	2.02412			centromere protein J	Cenpj	0.450478
HEAT repeat containing 1	Heatr1	2.02399			guanylate-binding protein 8	Gbp8	0.450567
transmembrane protein 39a	Tmem39a	2.02217			centrosomal protein 250	Cep250	0.450983
TSPY-like 2	Tspyl2	2.02174			sperm associated antigen 1	Spag1	0.451133
isoleucine-tRNA synthetase	Iars	2.01983			centromere protein E	Cenpe	0.451479
beta-1,4-N-acetyl-galactosaminyl transferase 1	B4galnt1	2.01974			eukaryotic elongation factor-2 kinase	Eef2k	0.451566
BTB and CNC homology 2	Bach2	2.01587			damage specific DNA binding protein 2	Ddb2	0.451717
RIKEN cDNA 3110001I22 gene	3110001I22Rik	2.01436			leucine rich repeat and sterile alpha motif containing 1	Lrsam1	0.451738
1-acylglycerol-3-phosphate O-acyltransferase 9	Agpat9	2.01118			kinesin family member 3C	Kif3c	0.451961
pleiomorphic adenoma gene 1	Plag1	2.01082			solute carrier family 43, member 2	Slc43a2	0.452169
supervillin	Svil	2.0106			DEK oncogene (DNA binding)	Dek	0.452226
sperm associated antigen 9	Spag9	2.00951			chibby homolog 1 (Drosophila)	Cby1	0.452723
ras homolog gene family, member f	Rhof	2.00719			replication factor C (activator 1) 5	Rfc5	0.452742
galactose mutarotase	Galm	2.00506			dihydrofolate reductase	Dhfr	0.453096
CD2 antigen	Cd2	2.00294			flotillin 1	Flot1	0.453331
sulfide quinone reductase-like (yeast)	Sqrdl	2.00277			SWI/SNF related, matrix associated, actin dependent regulator of chromatin, subfamily a, member 2	Smarca2	0.453505
metastasis suppressor 1	Mtss1	2.00221			protein phosphatase 1, regulatory (inhibitor) subunit 3B	Ppp1r3b	0.453515
glutamate-rich WD repeat containing 1	Grwd1	2.00177			kinesin family member 20A	Kif20a	0.453576
adenosine A2b receptor	Adora2b	2.00108			cDNA sequence BC037034	BC037034	0.453675
predicted gene 15706	Gm15706	2.0001			peptidylglycine alpha-amidating monooxygenase	Pam	0.453684
					solute carrier family 25, member 45	Slc25a45	0.453755
					DNA primase, p58 subunit	Prim2	0.453788
					UDP-N-acteylglucosamine pyrophosphorylase 1-like 1	Uap1l1	0.453801
					carbonic anhydrase 5b, mitochondrial	Car5b	0.45386
					DNA-damage-inducible transcript 4	Ddit4	0.453866
					solute carrier family 35, member D2	Slc35d2	0.454099
					Fanconi anemia, complementation group M	Fancm	0.454244
					S phase cyclin A-associated protein in the ER	Scaper	0.454625
					ataxia telangiectasia mutated	Atm	0.454677
					anthrax toxin receptor 2	Antxr2	0.455016
					tumor necrosis factor receptor superfamily, member 11a, NFKB activator	Tnfrsf11a	0.455038
					solute carrier family 35, member F5	Slc35f5	0.455255
					aldo-keto reductase family 1, member B10 (aldose reductase)	Akr1b10	0.455738
					POC1 centriolar protein homolog B (Chlamydomonas)	Poc1b	0.455851
					family with sequence similarity 168, member A	Fam168a	0.456149
					RIKEN cDNA E130317F20 gene	E130317F20Rik	0.456473
					AU RNA binding protein/enoyl-coenzyme A hydratase	Auh	0.456646
					hydroxysteroid 11-beta dehydrogenase 1	Hsd11b1	0.456889
					ferrochelatase	Fech	0.457586
					adenylate cyclase 7	Adcy7	0.45785
					RIKEN cDNA 3110062M04 gene	3110062M04Rik	0.457887
					budding uninhibited by benzimidazoles 1 homolog, beta (S. cerevisiae)	Bub1b	0.457939
					ELMO/CED-12 domain containing 3	Elmod3	0.457957
					transforming, acidic coiled-coil containing protein 3	Tacc3	0.458021
					activating transcription factor 7 interacting protein	Atf7ip	0.458137
					hydroxyacylglutathione hydrolase-like	Haghl	0.458264
					RIKEN cDNA 2810006K23 gene	2810006K23Rik	0.458442
					potassium channel tetramerisation domain containing 2	Kctd2	0.458474
					UEV and lactate/malate dehyrogenase domains	Uevld	0.458553
					retinitis pigmentosa GTPase regulator interacting protein 1	Rpgrip1	0.458949
					PYD and CARD domain containing	Pycard	0.458982
					mixed lineage kinase domain-like	Mlkl	0.458983
					inositol 1,4,5-triphosphate receptor 3	Itpr3	0.459056
					polymerase (DNA directed), epsilon	Pole	0.459151
					sterile alpha motif domain containing 9-like	Samd9l	0.459325
					hedgehog acyltransferase	Hhat	0.459411
					leucine zipper, putative tumor suppressor 1	Lzts1	0.459716
					IZUMO family member 4	Izumo4	0.459937
					netrin G2	Ntng2	0.459995
					lectin, galactose binding, soluble 9	Lgals9	0.46029
					histone deacetylase 5	Hdac5	0.460305
					kinesin family member 23	Kif23	0.46042
					RIKEN cDNA 2810417H13 gene	2810417H13Rik	0.460437
					G-protein signalling modulator 3 (AGS3-like, C. elegans)	Gpsm3	0.460701
					family with sequence similarity 20, member B	Fam20b	0.460823
					PDZ binding kinase	Pbk	0.460887
					ArfGAP with RhoGAP domain, ankyrin repeat and PH domain 3	Arap3	0.461169
					kringle containing transmembrane protein 1	Kremen1	0.461333
					Max dimerization protein 4	Mxd4	0.461373
					thioredoxin domain containing 16	Txndc16	0.461431
					neutral sphingomyelinase (N-SMase) activation associated factor	Nsmaf	0.461605
					interleukin 17 receptor D	Il17rd	0.461738
					5'-nucleotidase, cytosolic II	Nt5c2	0.461798
					TBC1 domain family, member 5	Tbc1d5	0.461852
					transmembrane protein 176A	Tmem176a	0.46203
					DEP domain containing 5	Depdc5	0.462081
					tubulin, delta 1	Tubd1	0.46216
					junction plakoglobin	Jup	0.46228
					spindle assembly 6 homolog (C. elegans)	Sass6	0.462538
					leucine rich repeat containing 56	Lrrc56	0.462899
					ArfGAP with SH3 domain, ankyrin repeat and PH domain 2	Asap2	0.463114
					protocadherin gamma subfamily C, 3	Pcdhgc3	0.463366
					NA	5730494M16Rik	0.463509
					interleukin 16	Il16	0.463608
					thymopoietin	Tmpo	0.463672
					sirtuin 5	Sirt5	0.464275
					CAP-GLY domain containing linker protein 1	Clip1	0.464334
					adenylate cyclase 3	Adcy3	0.464334
					DSN1, MIND kinetochore complex component, homolog (S. cerevisiae)	Dsn1	0.464499
					HCLS1 binding protein 3	Hs1bp3	0.464671
					SET domain containing (lysine methyltransferase) 7	Setd7	0.464739
					pirin	Pir	0.464836
					sema domain, immunoglobulin domain (Ig), transmembrane domain (TM) and short cytoplasmic domain, (semaphorin) 4B	Sema4b	0.464846
					lysine (K)-specific demethylase 3A	Kdm3a	0.465296
					origin recognition complex, subunit 5	Orc5	0.465391
					RIKEN cDNA 3110009E18 gene	3110009E18Rik	0.465517
					kelch repeat and BTB (POZ) domain containing 11	Kbtbd11	0.465569
					twinfilin, actin-binding protein, homolog 2 (Drosophila)	Twf2	0.465713
					Tax1 (human T cell leukemia virus type I) binding protein 3	Tax1bp3	0.465748
					interferon activated gene 204	Ifi204	0.465871
					GTPase, IMAP family member 4	Gimap4	0.465955
					ring finger protein 130	Rnf130	0.466134
					threonyl-tRNA synthetase-like 2	Tarsl2	0.466252
					ras homolog gene family, member T2	Rhot2	0.466437
					downstream neighbor of SON	Donson	0.466556
					zinc finger protein 367	Zfp367	0.466937
					autophagy related 9A	Atg9a	0.466984
					gamma-glutamyl cyclotransferase	Ggct	0.467445
					ankyrin repeat and BTB (POZ) domain containing 1	Abtb1	0.467456
					kelch repeat and BTB (POZ) domain containing 3	Kbtbd3	0.468041
					solute carrier family 25, member 40	Slc25a40	0.468277
					oncostatin M	Osm	0.468279
					tripartite motif-containing 59	Trim59	0.468641
					leucine rich repeat containing 29	Lrrc29	0.468758
					NA	BC031353	0.468821
					tubulin, alpha 4A	Tuba4a	0.468928
					sterile alpha motif domain containing 3	Samd3	0.469037
					eukaryotic elongation factor, selenocysteine-tRNA-specific	Eefsec	0.469098
					mitogen-activated protein kinase 3	Mapk3	0.469114
					pyruvate dehydrogenase phosphatase regulatory subunit	Pdpr	0.469217
					HECT domain containing 3	Hectd3	0.469758
					tubulin, gamma 2	Tubg2	0.46981
					NA	5730590G19Rik	0.469849
					deoxyribonuclease 1-like 1	Dnase1l1	0.470217
					regulator of G-protein signaling 14	Rgs14	0.470242
					rabphilin 3A-like (without C2 domains)	Rph3al	0.470477
					WD repeat domain 90	Wdr90	0.470501
					Wiskott-Aldrich syndrome homolog (human)	Was	0.471008
					SH3 and cysteine rich domain 2	Stac2	0.471048
					isochorismatase domain containing 1	Isoc1	0.471088
					ubiquitin specific peptidase 49	Usp49	0.471511
					minichromosome maintenance deficient 10 (S. cerevisiae)	Mcm10	0.471961
					arginyl aminopeptidase (aminopeptidase B)-like 1	Rnpepl1	0.471967
					RIKEN cDNA 4933439C10 gene	4933439C10Rik	0.47215
					desmocollin 2	Dsc2	0.472181
					lectin, galactose binding, soluble 8	Lgals8	0.472351
					testis expressed gene 9	Tex9	0.472634
					toll-interleukin 1 receptor (TIR) domain-containing adaptor protein	Tirap	0.473041
					SH3 and PX domains 2A	Sh3pxd2a	0.473197
					non-SMC condensin I complex, subunit H	Ncaph	0.473401
					leptin receptor overlapping transcript	Leprot	0.473405
					methionine sulfoxide reductase B2	Msrb2	0.473588
					gamma-glutamyltransferase 1	Ggt1	0.473626
					family with sequence similarity 53, member B	Fam53b	0.473706
					Leber congenital amaurosis 5 (human)	Lca5	0.473969
					ATPase, class I, type 8B, member 2	Atp8b2	0.47407
					coagulation factor II (thrombin) receptor-like 3	F2rl3	0.474424
					sphingomyelin phosphodiesterase, acid-like 3A	Smpdl3a	0.474732
					BEN domain containing 6	Bend6	0.474925
					Rap guanine nucleotide exchange factor (GEF) 5	Rapgef5	0.474988
					timeless circadian clock 1	Timeless	0.475547
					cerebral endothelial cell adhesion molecule	Cercam	0.47591
					cell division cycle 7 (S. cerevisiae)	Cdc7	0.476047
					transmembrane protein 143	Tmem143	0.476526
					ubiquitin protein ligase E3 component n-recognin 7 (putative)	Ubr7	0.47666
					hyaluronan mediated motility receptor (RHAMM)	Hmmr	0.476691
					forkhead box K1	Foxk1	0.476803
					aldehyde dehydrogenase 1 family, member L1	Aldh1l1	0.477155
					predicted gene 5122	Gm5122	0.477251
					CDC42 binding protein kinase gamma (DMPK-like)	Cdc42bpg	0.477324
					microtubule-associated protein, RP/EB family, member 3	Mapre3	0.477614
					protein-L-isoaspartate (D-aspartate) O-methyltransferase domain containing 2	Pcmtd2	0.477618
					EP300 interacting inhibitor of differentiation 1	Eid1	0.477654
					bassoon	Bsn	0.477859
					kelch-like 5	Klhl5	0.478175
					NA	6530418L21Rik	0.478176
					cell division cycle associated 2	Cdca2	0.478799
					tRNA aspartic acid methyltransferase 1	Trdmt1	0.478901
					transferrin	Trf	0.479316
					calcium/calmodulin-dependent protein kinase II, beta	Camk2b	0.47998
					two pore channel 1	Tpcn1	0.479987
					expressed sequence AI467606	AI467606	0.480091
					Rho GTPase activating protein 11A	Arhgap11a	0.480116
					phosphatidylinositol transfer protein, cytoplasmic 1	Pitpnc1	0.480391
					mutS homolog 3 (E. coli)	Msh3	0.480525
					dexamethasone-induced transcript	Dexi	0.480763
					nuclear mitotic apparatus protein 1	Numa1	0.480773
					protein kinase D2	Prkd2	0.480829
					IKAROS family zinc finger 4	Ikzf4	0.480973
					metallophosphoesterase 1	Mppe1	0.481032
					phosphoribosyl pyrophosphate synthetase 2	Prps2	0.481321
					NA	Nt5c3l	0.481377
					PHD finger protein 1	Phf1	0.48151
					PQ loop repeat containing	Pqlc3	0.481958
					ezrin	Ezr	0.482697
					centrosomal protein 72	Cep72	0.482725
					NA	8430419L09Rik	0.482732
					vezatin, adherens junctions transmembrane protein	Vezt	0.483039
					carboxypeptidase M	Cpm	0.483039
					Down syndrome critical region gene 3	Dscr3	0.483118
					expressed sequence AI847159	AI847159	0.483176
					cell division cycle associated 8	Cdca8	0.483212
					SMC hinge domain containing 1	Smchd1	0.483479
					inner centromere protein	Incenp	0.483662
					phospholipase A2, group IVB (cytosolic)	Pla2g4b	0.483901
					transmembrane protein 229B	Tmem229b	0.483975
					ADP-ribosylation factor-like 6 interacting protein 6	Arl6ip6	0.484067
					IQ motif containing GTPase activating protein 2	Iqgap2	0.484409
					smoothened, frizzled class receptor	Smo	0.484788
					espin	Espn	0.485205
					receptor-interacting serine-threonine kinase 3	Ripk3	0.485383
					NA	4930534B04Rik	0.485399
					branched chain ketoacid dehydrogenase kinase	Bckdk	0.485406
					PWWP domain containing 2B	Pwwp2b	0.485549
					carnitine acetyltransferase	Crat	0.485837
					catenin beta interacting protein 1	Ctnnbip1	0.486087
					Kell blood group precursor (McLeod phenotype) homolog	Xk	0.486361
					polyhomeotic-like 3 (Drosophila)	Phc3	0.486639
					endonuclease domain containing 1	Endod1	0.48702
					sorting nexin 14	Snx14	0.487057
					tubulin, beta 5 class I	Tubb5	0.487057
					5'-nucleotidase domain containing 2	Nt5dc2	0.487059
					serine racemase	Srr	0.487193
					NA	AW555464	0.487356
					protein-tyrosine sulfotransferase 1	Tpst1	0.487656
					centrosomal protein 57-like 1	Cep57l1	0.487709
					GINS complex subunit 2 (Psf2 homolog)	Gins2	0.487801
					polymerase (DNA directed), alpha 1	Pola1	0.487943
					acyl-Coenzyme A dehydrogenase, long-chain	Acadl	0.488212
					heat shock transcription factor 4	Hsf4	0.488307
					family with sequence similarity 151, member B	Fam151b	0.488897
					brain glycogen phosphorylase	Pygb	0.489299
					chromatin licensing and DNA replication factor 1	Cdt1	0.489497
					potassium voltage-gated channel, shaker-related subfamily, beta member 2	Kcnab2	0.489726
					stathmin 1	Stmn1	0.489763
					EH-domain containing 3	Ehd3	0.490035
					cDNA sequence BC055324	BC055324	0.490536
					granzyme K	Gzmk	0.490616
					WD repeat domain 19	Wdr19	0.490914
					transporter 1, ATP-binding cassette, sub-family B (MDR/TAP)	Tap1	0.490971
					POC1 centriolar protein homolog A (Chlamydomonas)	Poc1a	0.491054
					flavin containing monooxygenase 5	Fmo5	0.491084
					RIKEN cDNA 2210408F21 gene	2210408F21Rik	0.49128
					glucosidase, alpha; neutral C	Ganc	0.49153
					kinesin light chain 4	Klc4	0.49174
					c-src tyrosine kinase	Csk	0.49219
					coronin, actin binding protein 1A	Coro1a	0.492262
					NA	Pion	0.493231
					NA	Mtap7d1	0.493434
					dickkopf-like 1	Dkkl1	0.493501
					tripartite motif-containing 21	Trim21	0.493894
					dual specificity phosphatase 28	Dusp28	0.493898
					filamin, alpha	Flna	0.493984
					microsomal glutathione S-transferase 2	Mgst2	0.494212
					hydroxyacyl-Coenzyme A dehydrogenase/3-ketoacyl-Coenzyme A thiolase/enoyl-Coenzyme A hydratase (trifunctional protein), beta subunit	Hadhb	0.494266
					tetratricopeptide repeat domain 38	Ttc38	0.494531
					LYR motif containing 7	Lyrm7	0.494653
					cytoskeleton associated protein 2-like	Ckap2l	0.494691
					myosin IB	Myo1b	0.494814
					replication factor C (activator 1) 1	Rfc1	0.494954
					tripartite motif-containing 68	Trim68	0.494955
					family with sequence similarity 46, member A	Fam46a	0.495319
					NA	4632434I11Rik	0.495469
					TRIO and F-actin binding protein	Triobp	0.4957
					NA	6430527G18Rik	0.496003
					metastasis associated 3	Mta3	0.496456
					cathepsin S	Ctss	0.496544
					H2A histone family, member V	H2afv	0.496691
					NA	BC053749	0.49693
					transmembrane protein 176B	Tmem176b	0.497219
					transmembrane protein 8 (five membrane-spanning domains)	Tmem8	0.497318
					leucine rich repeat containing 27	Lrrc27	0.497384
					solute carrier family 39 (metal ion transporter), member 11	Slc39a11	0.497535
					guanine nucleotide binding protein (G protein), beta polypeptide 1-like	Gnb1l	0.497749
					NA	BC046404	0.497956
					prenylcysteine oxidase 1 like	Pcyox1l	0.498366
					consortin, connexin sorting protein	Cnst	0.498654
					progestin and adipoQ receptor family member VII	Paqr7	0.498693
					helicase, POLQ-like	Helq	0.498736
					MAP kinase-interacting serine/threonine kinase 2	Mknk2	0.499166
					transformation related protein 53 inducible nuclear protein 2	Trp53inp2	0.499168
					stromal antigen 3	Stag3	0.499342
					isocitrate dehydrogenase 2 (NADP+), mitochondrial	Idh2	0.499557
					Z-DNA binding protein 1	Zbp1	0.499723
					tetratricopeptide repeat domain 8	Ttc8	0.499949
