# Supplementary material for: Phosphoinositide 3-Kinase p110 Delta Differentially Restrains and Directs Naïve Versus Effector CD8+ T Cell Transcriptional Programs
Source: Front Immunol. 2021 Jun 18;12:691997. doi: 10.3389/fimmu.2021.691997 (PMC8250422; doi:10.3389/fimmu.2021.691997)
Supplement: Supplementary Data Sheet 1 — CD8 naive and TCR activated 24 h ± inhibitor RNAseq data. [file DataSheet_1.zip › Data sheet1/Table 4 .xlsx]

## Sheet: Table S4 +TCR4h+PI3Kdivs+TCR4h
Gene Title	Gene symbol	Fold change +TCR 4 h+PI3Kdi/+TCR 4 h			Gene Title	Gene symbol	Fold change +TCR 4 h+PI3Kdi/+TCR 4 h
phospholipid scramblase 4	Plscr4	4.76318			delta-like 4 (Drosophila)	Dll4	0.0661984
TBC1 domain family, member 4	Tbc1d4	4.52759			interleukin 17F	Il17f	0.0681757
purine-nucleoside phosphorylase 2	Pnp2	3.83956			CD70 antigen	Cd70	0.0740603
receptor accessory protein 1	Reep1	3.41932			wingless-type MMTV integration site family, member 3	Wnt3	0.0884861
5' nucleotidase, ecto	Nt5e	3.35527			interleukin 27	Il27	0.0888268
AF4/FMR2 family, member 3	Aff3	3.3488			chemokine (C-X-C motif) ligand 16	Cxcl16	0.0973594
chondroitin sulfate N-acetylgalactosaminyltransferase 1	Csgalnact1	3.28604			interleukin 2	Il2	0.120729
predicted gene 4841	Gm4841	3.20158			interleukin 1 alpha	Il1a	0.124848
solute carrier family 25, member 35	Slc25a35	3.18506			interleukin 22	Il22	0.126911
thiosulfate sulfurtransferase, mitochondrial	Tst	3.14823			stimulated by retinoic acid gene 6	Stra6	0.13403
transformation related protein 53 inducible nuclear protein 1	Trp53inp1	3.137			ladinin	Lad1	0.134517
interferon inducible GTPase 1	Iigp1	3.0219			interleukin 6	Il6	0.142694
ATPase, H+ transporting, lysosomal V0 subunit D2	Atp6v0d2	3.00841			NA	4933425H06Rik	0.153076
pyrin and HIN domain family, member 1	Pyhin1	2.9277			colony stimulating factor 2 (granulocyte-macrophage)	Csf2	0.1568
acetyl-Coenzyme A acetyltransferase 2	Acat2	2.80995			tumor necrosis factor	Tnf	0.163895
6-phosphofructo-2-kinase/fructose-2,6-biphosphatase 4	Pfkfb4	2.77902			cyclin D1	Ccnd1	0.167572
NA	A930038C07Rik	2.72013			a disintegrin-like and metallopeptidase (reprolysin type) with thrombospondin type 1 motif, 4	Adamts4	0.171984
desmocollin 2	Dsc2	2.70612			interleukin 13	Il13	0.189361
family with sequence similarity 65, member B	Fam65b	2.7041			WNT1 inducible signaling pathway protein 1	Wisp1	0.191233
thymocyte selection-associated high mobility group box	Tox	2.70126			patched homolog 2	Ptch2	0.191387
low density lipoprotein receptor adaptor protein 1	Ldlrap1	2.68696			acyl-CoA synthetase long-chain family member 6	Acsl6	0.194256
ectonucleotide pyrophosphatase/phosphodiesterase 5	Enpp5	2.53639			serine (or cysteine) peptidase inhibitor, clade E, member 1	Serpine1	0.197841
amyloid beta (A4) precursor protein-binding, family B, member 2	Apbb2	2.51612			isopentenyl-diphosphate delta isomerase 2	Idi2	0.198921
phosphoinositide-3-kinase interacting protein 1	Pik3ip1	2.47803			interleukin 19	Il19	0.200773
cDNA sequence BC094916	BC094916	2.45026			interleukin 23, alpha subunit p19	Il23a	0.206866
anterior pharynx defective 1b homolog (C. elegans)	Aph1b	2.44619			PDZK1 interacting protein 1	Pdzk1ip1	0.220452
ATP-binding cassette, sub-family A (ABC1), member 1	Abca1	2.43326			DNA segment, Chr 5, ERATO Doi 605, expressed	D5Ertd605e	0.220888
four and a half LIM domains 4	Fhl4	2.41845			wingless-type MMTV integration site family, member 11	Wnt11	0.222417
intraflagellar transport 172	Ift172	2.36038			interleukin 3	Il3	0.222428
RIKEN cDNA 1700049G17 gene	1700049G17Rik	2.35089			RAR-related orphan receptor gamma	Rorc	0.228146
phosphodiesterase 2A, cGMP-stimulated	Pde2a	2.35049			nuclear factor of kappa light polypeptide gene enhancer in B cells inhibitor, delta	Nfkbid	0.232525
killer cell lectin-like receptor, subfamily A, member 5	Klra5	2.34455			TEA domain family member 3	Tead3	0.234605
tumor necrosis factor receptor superfamily, member 26	Tnfrsf26	2.3304			RIKEN cDNA 1810009J06 gene	1810009J06Rik	0.236052
yippee-like 3 (Drosophila)	Ypel3	2.31331			macrophage stimulating 1 receptor (c-met-related tyrosine kinase)	Mst1r	0.237271
interferon gamma receptor 1	Ifngr1	2.29548			tissue inhibitor of metalloproteinase 1	Timp1	0.239716
NIPA-like domain containing 3	Nipal3	2.28981			platelet derived growth factor, B polypeptide	Pdgfb	0.242028
cell cycle progression 1	Ccpg1	2.27724			predicted gene 13889	Gm13889	0.242549
RIKEN cDNA 0610040F04 gene	0610040F04Rik	2.2754			ras homolog gene family, member V	Rhov	0.249939
CTD (carboxy-terminal domain, RNA polymerase II, polypeptide A) small phosphatase 2	Ctdsp2	2.27264			stefin A2	Stfa2	0.261581
F-box protein 48	Fbxo48	2.26507			wingless-type MMTV integration site family, member 1	Wnt1	0.266706
G protein-coupled receptor kinase 4	Grk4	2.24953			fibroblast growth factor 18	Fgf18	0.268599
protease, serine 16 (thymus)	Prss16	2.24262			carbonic anhydrase 13	Car13	0.268886
sphingomyelin synthase 1	Sgms1	2.23714			chemokine (C-C motif) ligand 22	Ccl22	0.270031
sex comb on midleg-like 4 (Drosophila)	Scml4	2.21254			interleukin 31	Il31	0.270253
phosphodiesterase 4D, cAMP specific	Pde4d	2.2071			CD83 antigen	Cd83	0.271402
ST8 alpha-N-acetyl-neuraminide alpha-2,8-sialyltransferase 1	St8sia1	2.20545			lysyl oxidase-like 2	Loxl2	0.274021
calmodulin regulated spectrin-associated protein family, member 2	Camsap2	2.20458			sphingosine kinase 1	Sphk1	0.274968
cyclin-dependent kinase 19	Cdk19	2.18865			Sp7 transcription factor 7	Sp7	0.283514
insulin receptor substrate 2	Irs2	2.18449			prostaglandin-endoperoxide synthase 2	Ptgs2	0.283599
TBC1 domain family, member 30	Tbc1d30	2.16201			RAB34, member RAS oncogene family	Rab34	0.284041
Kruppel-like factor 4 (gut)	Klf4	2.15542			interleukin 21	Il21	0.285803
phosphate cytidylyltransferase 1, choline, beta isoform	Pcyt1b	2.1539			lymphotoxin A	Lta	0.288806
AT rich interactive domain 5B (MRF1-like)	Arid5b	2.15057			shroom family member 3	Shroom3	0.289203
PTEN induced putative kinase 1	Pink1	2.15046			jagged 1	Jag1	0.289955
guanylate cyclase 2e	Gucy2e	2.14986			CD72 antigen	Cd72	0.292324
programmed cell death 4	Pdcd4	2.14172			glutamic acid decarboxylase 2	Gad2	0.292925
guanylate binding protein 2	Gbp2	2.13967			tumor necrosis factor receptor superfamily, member 25	Tnfrsf25	0.294035
doublecortin-like kinase 1	Dclk1	2.13895			collagen, type I, alpha 1	Col1a1	0.296335
neuralized E3 ubiquitin protein ligase 3	Neurl3	2.12803			apolipoprotein B mRNA editing enzyme, catalytic polypeptide 2	Apobec2	0.297462
kelch-like 24	Klhl24	2.12294			solute carrier family 18 (vesicular monoamine), member 2	Slc18a2	0.304912
glycosylphosphatidylinositol specific phospholipase D1	Gpld1	2.11391			integrin beta 5	Itgb5	0.308189
NA	Jhdm1d	2.10933			insulin-like growth factor 2	Igf2	0.309577
solute carrier family 41, member 2	Slc41a2	2.09806			interleukin 24	Il24	0.310688
DIP2 disco-interacting protein 2 homolog A (Drosophila)	Dip2a	2.09524			plexin D1	Plxnd1	0.312909
tetratricopeptide repeat domain 8	Ttc8	2.09174			retinoid X receptor alpha	Rxra	0.31305
methyltransferase like 7A1	Mettl7a1	2.07992			T cell acute lymphocytic leukemia 1	Tal1	0.313537
killer cell lectin-like receptor, subfamily D, member 1	Klrd1	2.07922			CD74 antigen (invariant polypeptide of major histocompatibility complex, class II antigen-associated)	Cd74	0.31663
chemokine (C-C motif) receptor 2	Ccr2	2.04975			potassium inwardly-rectifying channel, subfamily J, member 2	Kcnj2	0.319922
FAT tumor suppressor homolog 1 (Drosophila)	Fat1	2.04743			inhibin beta-A	Inhba	0.320187
adaptor protein, phosphotyrosine interaction, PH domain and leucine zipper containing 2	Appl2	2.04334			stabilin 1	Stab1	0.321587
diacylglycerol O-acyltransferase 1	Dgat1	2.03361			occludin	Ocln	0.322118
selectin, lymphocyte	Sell	2.03074			cystatin E/M	Cst6	0.329122
protein-L-isoaspartate (D-aspartate) O-methyltransferase domain containing 2	Pcmtd2	2.02675			olfactory marker protein	Omp	0.33382
GATS protein-like 2	Gatsl2	2.02416			isthmin 1 homolog (zebrafish)	Ism1	0.336989
N-acyl phosphatidylethanolamine phospholipase D	Napepld	2.02003			cystathionase (cystathionine gamma-lyase)	Cth	0.340359
FCH domain only 2	Fcho2	2.01668			myosin, light polypeptide kinase	Mylk	0.3439
tumor necrosis factor receptor superfamily, member 22	Tnfrsf22	2.01392			potassium channel tetramerisation domain containing 15	Kctd15	0.346251
solute carrier family 2, (facilitated glucose transporter), member 8	Slc2a8	2.01259			pore forming protein-like	Pfpl	0.347055
					NA	AI836003	0.34743
					chemokine (C-C motif) ligand 9	Ccl9	0.348292
					tumor necrosis factor (ligand) superfamily, member 9	Tnfsf9	0.352657
					complement component 3	C3	0.354731
					RAB20, member RAS oncogene family	Rab20	0.354809
					dendrin	Ddn	0.366422
					interleukin 13 receptor, alpha 1	Il13ra1	0.37229
					undifferentiated embryonic cell transcription factor 1	Utf1	0.372857
					cyclin-dependent kinase 5, regulatory subunit 1 (p35)	Cdk5r1	0.373479
					NA	Gpr56	0.373717
					platelet derived growth factor, alpha	Pdgfa	0.374288
					chemokine (C motif) ligand 1	Xcl1	0.374791
					family with sequence similarity 83, member G	Fam83g	0.375767
					lipin 3	Lpin3	0.376956
					procollagen-proline, 2-oxoglutarate 4-dioxygenase (proline 4-hydroxylase), alpha II polypeptide	P4ha2	0.379578
					zinc finger protein 57	Zfp57	0.380656
					predicted gene 1045	Gm1045	0.380663
					splA/ryanodine receptor domain and SOCS box containing 1	Spsb1	0.385133
					transmembrane protein 158	Tmem158	0.385627
					calpain 5	Capn5	0.390222
					retrotransposon gag domain containing 4	Rgag4	0.393549
					podoplanin	Pdpn	0.395431
					oxidized low density lipoprotein (lectin-like) receptor 1	Olr1	0.397015
					copine V	Cpne5	0.397846
					sphingosine-1-phosphate receptor 3	S1pr3	0.398611
					cellular retinoic acid binding protein II	Crabp2	0.403911
					syndecan 3	Sdc3	0.404171
					beta-carotene oxygenase 2	Bco2	0.404773
					RIKEN cDNA 1700012B09 gene	1700012B09Rik	0.404781
					solute carrier family 15, member 3	Slc15a3	0.404937
					aristaless related homeobox	Arx	0.405801
					trophoblast glycoprotein	Tpbg	0.412521
					NA	2610019F03Rik	0.413748
					CD200 antigen	Cd200	0.414711
					septin 5	Sept5	0.414933
					tumor necrosis factor receptor superfamily, member 12a	Tnfrsf12a	0.416448
					myotubularin related protein 7	Mtmr7	0.417653
					collagen, type V, alpha 3	Col5a3	0.418555
					Eph receptor A2	Epha2	0.420755
					caspase recruitment domain family, member 9	Card9	0.421387
					archaelysin family metallopeptidase 1	Amz1	0.42189
					solute carrier family 35, member D3	Slc35d3	0.422297
					actinin, alpha 1	Actn1	0.422488
					SET and MYND domain containing 1	Smyd1	0.423012
					CD40 ligand	Cd40lg	0.424304
					HECT domain containing 2	Hectd2	0.429576
					coagulation factor III	F3	0.430794
					protein disulfide isomerase associated 2	Pdia2	0.43412
					galactose mutarotase	Galm	0.434389
					polo-like kinase 2	Plk2	0.435834
					solute carrier family 13 (sodium-dependent dicarboxylate transporter), member 3	Slc13a3	0.439483
					solute carrier family 2 (facilitated glucose transporter), member 6	Slc2a6	0.441131
					NA	9930013L23Rik	0.441999
					tensin 1	Tns1	0.442542
					myelin protein zero-like 2	Mpzl2	0.443356
					paired immunoglobin-like type 2 receptor beta 2	Pilrb2	0.443686
					Ras-related GTP binding D	Rragd	0.444704
					monoglyceride lipase	Mgll	0.445639
					NA	8430427H17Rik	0.445714
					insulin-like growth factor 2 mRNA binding protein 2	Igf2bp2	0.447547
					schlafen 5	Slfn5	0.448366
					shisa family member 3	Shisa3	0.450621
					mucolipin 3	Mcoln3	0.45274
					CD63 antigen	Cd63	0.453999
					receptor accessory protein 6	Reep6	0.45504
					AE binding protein 1	Aebp1	0.455802
					inhibitor of DNA binding 1	Id1	0.456106
					interleukin 10	Il10	0.459829
					NA	Epb4.1l1	0.461141
					kinase suppressor of ras 1	Ksr1	0.462275
					feline sarcoma oncogene	Fes	0.46425
					ankyrin repeat domain 6	Ankrd6	0.465201
					small nucleolar RNA, C/D box 87	Snord87	0.467992
					angiopoietin-like 2	Angptl2	0.468317
					retinoic acid receptor, gamma	Rarg	0.468729
					furin (paired basic amino acid cleaving enzyme)	Furin	0.469423
					tripartite motif-containing 66	Trim66	0.469543
					amphiregulin	Areg	0.470786
					polo-like kinase 3	Plk3	0.472936
					chemokine (C-C motif) ligand 12	Ccl12	0.474477
					tumor necrosis factor (ligand) superfamily, member 14	Tnfsf14	0.476366
					lipase, endothelial	Lipg	0.47956
					cytochrome P450, family 11, subfamily a, polypeptide 1	Cyp11a1	0.480844
					cytoskeleton-associated protein 4	Ckap4	0.481281
					RIKEN cDNA C030037D09 gene	C030037D09Rik	0.481838
					zinc finger CCCH type containing 12A	Zc3h12a	0.481924
					interleukin 1 receptor, type II	Il1r2	0.48226
					chemokine (C-C motif) ligand 1	Ccl1	0.48267
					tubby candidate gene	Tub	0.484439
					mex3 homolog A (C. elegans)	Mex3a	0.484574
					anthrax toxin receptor 1	Antxr1	0.484704
					carboxypeptidase D	Cpd	0.484812
					phosphoinositide-3-kinase, regulatory subunit 6	Pik3r6	0.486644
					leucine rich repeat containing 51	Lrrc51	0.488705
					receptor (calcitonin) activity modifying protein 1	Ramp1	0.490439
					RAB11 family interacting protein 5 (class I)	Rab11fip5	0.49081
					transmembrane protein 37	Tmem37	0.490835
					NA	Phf15	0.491815
					dual specificity phosphatase 18	Dusp18	0.492877
					CD5 antigen	Cd5	0.494248
					sema domain, immunoglobulin domain (Ig), transmembrane domain (TM) and short cytoplasmic domain, (semaphorin) 4C	Sema4c	0.495375
					potassium voltage-gated channel, subfamily H (eag-related), member 4	Kcnh4	0.496455
					insulinoma-associated 1	Insm1	0.496699
					HEG homolog 1 (zebrafish)	Heg1	0.497145
					RAS-like, family 11, member B	Rasl11b	0.497271
					mucolipin 2	Mcoln2	0.497402
					epsin 2	Epn2	0.49999
