# Supplementary material for: Phosphoinositide 3-Kinase p110 Delta Differentially Restrains and Directs Naïve Versus Effector CD8+ T Cell Transcriptional Programs
Source: Front Immunol. 2021 Jun 18;12:691997. doi: 10.3389/fimmu.2021.691997 (PMC8250422; doi:10.3389/fimmu.2021.691997)
Supplement: Supplementary Data Sheet 1 — CD8 naive and TCR activated 24 h ± inhibitor RNAseq data. [file DataSheet_1.zip › Data sheet1/Table 5 .xlsx]

## Sheet: Table S5 WT+PI3Kdi24hvsWT 
Gene Title	Gene symbol	Fold change WT+PI3Kdi 24 h/WT			Gene Title	Gene symbol	Fold change WT+PI3Kdi 24 h/WT
nuclear encoded rRNA 5.8S 1	n-R5-8s1	10.6132			protein phosphatase 1, regulatory inhibitor subunit 14C	Ppp1r14c	0.212719
RNA, 7SK, nuclear	Rn7sk	8.40598			aldehyde dehydrogenase 1 family, member L2	Aldh1l2	0.213075
18s RNA, related sequence 5		7.42329			predicted gene, 35028	Gm35028	0.262931
ret proto-oncogene	Ret	6.78743			starch binding domain 1	Stbd1	0.305934
dual-specificity tyrosine-(Y)-phosphorylation regulated kinase 4	Dyrk4	6.59108			Rho GTPase activating protein 6	Arhgap6	0.319536
frequently rearranged in advanced T cell lymphomas 2	Frat2	5.87779			chimerin 2	Chn2	0.330765
predicted gene 12349	Gm12349	5.44915			trefoil factor 1	Tff1	0.334855
cytochrome P450, family 1, subfamily b, polypeptide 1	Cyp1b1	5.43217			thymocyte selection-associated high mobility group box	Tox	0.339771
solute carrier family 4 (anion exchanger), member 4	Slc4a4	5.27805			gastric inhibitory polypeptide receptor	Gipr	0.348366
CD7 antigen	Cd7	4.60068			actin-binding LIM protein 2	Ablim2	0.376396
SLAM family member 6	Slamf6	4.40489			chemokine (C-C motif) ligand 3	Ccl3	0.388523
predicted gene 11346	Gm11346	4.24781			cystatin domain containing 4	Cstdc4	0.406673
aquaporin 3	Aqp3	4.10993			solute carrier family 15, member 3	Slc15a3	0.408665
yippee like 4	Ypel4	3.71658			FBJ osteosarcoma oncogene B	Fosb	0.408842
protease, serine 12 neurotrypsin (motopsin)	Prss12	3.65565			CDC42 effector protein (Rho GTPase binding) 1	Cdc42ep1	0.412857
spermatogenesis and centriole associated 1 like	Spatc1l	3.63726			early growth response 1	Egr1	0.415155
TBC1 domain family, member 4	Tbc1d4	3.62378			predicted gene 42793	Gm42793	0.417454
synaptopodin	Synpo	3.61123			G protein-coupled receptor 87	Gpr87	0.423062
insulin receptor substrate 2	Irs2	3.45365			predicted gene 5122	Gm5122	0.424926
AF4/FMR2 family, member 3	Aff3	3.41066			predicted gene 43692	Gm43692	0.425245
H3 clustered histone 2	H3c2	3.37992			zinc finger protein 683	Zfp683	0.429175
bone morphogenetic protein 7	Bmp7	3.37029			Bardet-Biedl syndrome 5 (human)	Bbs5	0.435662
von Willebrand factor A domain containing 3B	Vwa3b	3.33188			chemokine (C-C motif) ligand 4	Ccl4	0.437017
beta-site APP-cleaving enzyme 2	Bace2	3.24226			predicted gene, 49751	Gm49751	0.446819
kinase insert domain protein receptor	Kdr	3.16226			predicted gene 10654	Gm10654	0.447695
DLG associated protein 3	Dlgap3	3.15288			Eph receptor A2	Epha2	0.458143
transcription factor 7, T cell specific	Tcf7	3.14347			predicted gene 13748	Gm13748	0.465799
sphingosine-1-phosphate receptor 1	S1pr1	3.10898			glycerol-3-phosphate acyltransferase 3	Gpat3	0.469909
guanylate cyclase 2c	Gucy2c	3.09129			Ras and Rab interactor 1	Rin1	0.472139
deltex 4, E3 ubiquitin ligase	Dtx4	3.02919			wingless-type MMTV integration site family, member 10B	Wnt10b	0.474171
H1.4 linker histone, cluster member	H1f4	3.00916			BCL2-like 14 (apoptosis facilitator)	Bcl2l14	0.484133
threonine aldolase 1	Tha1	2.84962			solute carrier family 22 (organic cation transporter), member 21	Slc22a21	0.496199
neuron specific gene family member 2	Nsg2	2.84626			RIKEN cDNA I830077J02 gene	I830077J02Rik	0.503443
collagen, type VI, alpha 1	Col6a1	2.692			actin filament associated protein 1	Afap1	0.503825
predicted gene, 35189	Gm35189	2.66555			annexin A3	Anxa3	0.504902
myosin XVI	Myo16	2.65484			predicted gene, 26614	Gm26614	0.506873
RIKEN cDNA 2610300M13 gene	2610300M13Rik	2.65101			protein tyrosine phosphatase, non-receptor type 5	Ptpn5	0.507781
Kruppel-like factor 3 (basic)	Klf3	2.6423			lipase, endothelial	Lipg	0.513213
forkhead box J1	Foxj1	2.63969			interferon gamma	Ifng	0.514381
unc-5 netrin receptor B	Unc5b	2.63525			N-myc downstream regulated gene 4	Ndrg4	0.525236
myelin protein zero-like 2	Mpzl2	2.6328			secreted phosphoprotein 1	Spp1	0.530418
solute carrier family 9 (sodium/hydrogen exchanger), member 2	Slc9a2	2.60095			granzyme G	Gzmg	0.530842
aryl-hydrocarbon receptor repressor	Ahrr	2.60074			predicted gene 867	Gm867	0.530926
tumor necrosis factor receptor superfamily, member 23	Tnfrsf23	2.59611			SLIT-ROBO Rho GTPase activating protein 3	Srgap3	0.531355
androgen receptor	Ar	2.58505			creatine kinase, brain	Ckb	0.532394
5' nucleotidase, ecto	Nt5e	2.53047			CD38 antigen	Cd38	0.547093
LY6/PLAUR domain containing 6B	Lypd6b	2.52268			spermatogenesis associated glutamate (E)-rich protein 1	Speer1	0.550966
T cell receptor associated transmembrane adaptor 1	Trat1	2.46898			copine V	Cpne5	0.553472
RIKEN cDNA A930024E05 gene	A930024E05Rik	2.44751			prostaglandin D2 receptor 2	Ptgdr2	0.554967
uronyl-2-sulfotransferase	Ust	2.44102			metallothionein 3	Mt3	0.555077
solute carrier family 28 member 2b	Slc28a2b	2.43844			cDNA sequence BC034090	BC034090	0.567275
PDZ domain containing 2	Pdzd2	2.42442			v-myc avian myelocytomatosis viral related oncogene, neuroblastoma derived	Mycn	0.568529
desmocollin 2	Dsc2	2.41999			GTP binding protein (gene overexpressed in skeletal muscle)	Gem	0.571134
glycosylphosphatidylinositol specific phospholipase D1	Gpld1	2.41878			deoxynucleotidyltransferase, terminal	Dntt	0.574747
prion protein	Prnp	2.38648			RIKEN cDNA 5033406O09 gene	5033406O09Rik	0.578363
ring finger protein 43	Rnf43	2.34602			pyrroline-5-carboxylate reductase 1	Pycr1	0.580492
SH3-domain binding protein 5 (BTK-associated)	Sh3bp5	2.33173			solute carrier family 7 (cationic amino acid transporter, y+ system), member 3	Slc7a3	0.584206
integrin alpha 4	Itga4	2.32407			ERO1-like (S. cerevisiae)	Ero1l	0.584657
collagen, type VI, alpha 2	Col6a2	2.31096			unc-13 homolog A	Unc13a	0.585771
interleukin 7 receptor	Il7r	2.29595			egl-9 family hypoxia-inducible factor 3	Egln3	0.589158
carbohydrate sulfotransferase 2	Chst2	2.27706			chemokine (C-X-C motif) ligand 10	Cxcl10	0.590842
insulin-like growth factor I receptor	Igf1r	2.26082			spectrin beta, non-erythrocytic 2	Sptbn2	0.591499
hypermethylated in cancer 1	Hic1	2.25768			arrestin domain containing 4	Arrdc4	0.593866
selectin, lymphocyte	Sell	2.24605			nuclear receptor subfamily 6, group A, member 1	Nr6a1	0.602021
sulfotransferase family, cytosolic, 2B, member 1	Sult2b1	2.21384			crystallin beta-gamma domain containing 2	Crybg2	0.605729
frequently rearranged in advanced T cell lymphomas	Frat1	2.20984			glutamine repeat protein 1	Glrp1	0.606322
estrogen receptor 1 (alpha)	Esr1	2.2061			DnaJ heat shock protein family (Hsp40) member C27	Dnajc27	0.607682
Kruppel-like factor 2 (lung)	Klf2	2.20251			regulator of G-protein signaling 16	Rgs16	0.616107
predicted gene 10392	Gm10392	2.19783			protein phosphatase 2, regulatory subunit B, gamma	Ppp2r2c	0.619834
ARP3 actin-related protein 3B	Actr3b	2.19421			tribbles pseudokinase 1	Trib1	0.620784
solute carrier family 15 (oligopeptide transporter), member 1	Slc15a1	2.18616			coagulation factor II (thrombin) receptor-like 2	F2rl2	0.625014
dynein, axonemal, heavy chain 12	Dnah12	2.1698			sprouty RTK signaling antagonist 4	Spry4	0.625563
podocalyxin-like	Podxl	2.16272			stearoyl-Coenzyme A desaturase 1	Scd1	0.630434
tumor necrosis factor receptor superfamily, member 22	Tnfrsf22	2.15482			predicted gene 6637	Gm6637	0.63307
proviral integration site 2	Pim2	2.14804			tachykinin 4	Tac4	0.633977
phosphoinositide-3-kinase regulatory subunit 5	Pik3r5	2.13249			glucosaminyl (N-acetyl) transferase 4, core 2 (beta-1,6-N-acetylglucosaminyltransferase)	Gcnt4	0.635083
tumor necrosis factor receptor superfamily, member 26	Tnfrsf26	2.12133			growth factor receptor bound protein 14	Grb14	0.635898
RIKEN cDNA E230032D23 gene	E230032D23Rik	2.11307			RIKEN cDNA 6430571L13 gene	6430571L13Rik	0.63628
solute carrier family 49 member 4	Slc49a4	2.1013			laccase domain containing 1	Lacc1	0.636728
lysosomal trafficking regulator	Lyst	2.08211			activating transcription factor 3	Atf3	0.639233
interferon activated gene 209	Ifi209	2.08051			endothelial PAS domain protein 1	Epas1	0.640364
radial spoke head 9 homolog (Chlamydomonas)	Rsph9	2.07524			PR domain containing 1, with ZNF domain	Prdm1	0.640817
RIKEN cDNA A630023P12 gene	A630023P12Rik	2.05383			leucine rich repeat containing 70	Lrrc70	0.640928
chemokine (C-X-C motif) receptor 4	Cxcr4	2.04999			solute carrier family 16 (monocarboxylic acid transporters), member 10	Slc16a10	0.649823
LIM homeobox protein 6	Lhx6	2.04109			B cell leukemia/lymphoma 2 related protein A1d	Bcl2a1d	0.652541
acid phosphatase, prostate	Acpp	2.03943			insulin induced gene 1	Insig1	0.655352
dopa decarboxylase	Ddc	2.03884			serine (or cysteine) peptidase inhibitor, clade F, member 1	Serpinf1	0.658065
programmed cell death 4	Pdcd4	2.02863			phosphomevalonate kinase	Pmvk	0.658209
predicted gene, 33104	Gm33104	2.02618			aldo-keto reductase family 1, member B8	Akr1b8	0.658608
cytotoxic T-lymphocyte-associated protein 4	Ctla4	2.026			plasminogen activator, urokinase	Plau	0.659241
C1q and tumor necrosis factor related protein 1	C1qtnf1	2.00151			aph1 homolog B, gamma secretase subunit	Aph1b	0.660018
chondroitin sulfate N-acetylgalactosaminyltransferase 1	Csgalnact1	1.99174			farnesyl diphosphate synthetase	Fdps	0.662648
immunoglobulin joining chain	Jchain	1.99035			activin A receptor, type II-like 1	Acvrl1	0.663234
GPRIN family member 3	Gprin3	1.98152			3-hydroxy-3-methylglutaryl-Coenzyme A synthase 1	Hmgcs1	0.66479
predicted pseudogene 15429	Gm15429	1.97877			ring finger protein 128	Rnf128	0.666119
killer cell lectin-like receptor, subfamily D, member 1	Klrd1	1.95572			MX dynamin-like GTPase 1	Mx1	0.666667
RIKEN cDNA D630008O14 gene	D630008O14Rik	1.9553
CDK5 and Abl enzyme substrate 1	Cables1	1.94725
PH domain and leucine rich repeat protein phosphatase 1	Phlpp1	1.93803
OTU domain containing 1	Otud1	1.92771
proline rich 5 (renal)	Prr5	1.92648
Hspb associated protein 1	Hspbap1	1.92149
lymphocyte antigen 6 complex, locus G	Ly6g	1.92018
yippee like 3	Ypel3	1.91221
guanylate cyclase 2e	Gucy2e	1.91
sperm flagellar 2	Spef2	1.89705
testis development related protein	Tdrp	1.89104
BCL2-like 11 (apoptosis facilitator)	Bcl2l11	1.89024
calcium channel, voltage-dependent, alpha 2/delta subunit 4	Cacna2d4	1.88618
neurocalcin delta	Ncald	1.88544
phosphodiesterase 4D, cAMP specific	Pde4d	1.8845
diacylglycerol kinase, alpha	Dgka	1.88198
zinc finger protein 316	Zfp316	1.88102
tweety family member 3	Ttyh3	1.87438
RHO family interacting cell polarization regulator 2	Ripor2	1.86999
activin receptor IIA	Acvr2a	1.86982
myoferlin	Myof	1.86395
caspase recruitment domain family, member 6	Card6	1.86317
methyltransferase like 27	Mettl27	1.85342
selenoprotein P	Selenop	1.84611
CD101 antigen	Cd101	1.84532
gap junction protein, alpha 5	Gja5	1.84246
phospholipid scramblase 4	Plscr4	1.84015
matrix metallopeptidase 9	Mmp9	1.83905
S100 calcium binding protein A1	S100a1	1.83888
solute carrier family 24 (sodium/potassium/calcium exchanger), member 3	Slc24a3	1.83818
membrane protein, palmitoylated 2 (MAGUK p55 subfamily member 2)	Mpp2	1.83643
chemokine (C-C motif) ligand 5	Ccl5	1.83443
guanylate binding protein 2	Gbp2	1.83227
fibulin 1	Fbln1	1.8167
neuralized E3 ubiquitin protein ligase 3	Neurl3	1.81384
predicted gene 28935	Gm28935	1.809
predicted gene 8369	Gm8369	1.80369
		1.80245
mitogen-activated protein kinase 12	Mapk12	1.79808
predicted gene, 37261	Gm37261	1.79624
neutrophil cytosolic factor 1	Ncf1	1.79588
CD4 antigen	Cd4	1.79134
RIKEN cDNA C030034L19 gene	C030034L19Rik	1.78442
ArfGAP with RhoGAP domain, ankyrin repeat and PH domain 3	Arap3	1.78013
phosphodiesterase 4B, cAMP specific	Pde4b	1.77931
solute carrier family 25, member 27	Slc25a27	1.77787
T cell receptor gamma, constant 1	Trgc1	1.77014
T cell receptor gamma joining 1	Trgj1	1.76905
abhydrolase domain containing 15	Abhd15	1.76188
pleckstrin homology domain containing, family G (with RhoGef domain) member 2	Plekhg2	1.75309
RIKEN cDNA 4921531C22 gene	4921531C22Rik	1.75305
growth factor receptor bound protein 2-associated protein 2	Gab2	1.7513
calcium homeostasis modulator family member 6	Calhm6	1.74936
creatine kinase, muscle	Ckm	1.7475
cDNA sequence BC043934	BC043934	1.74728
Tctex1 domain containing 1	Tctex1d1	1.74151
proline rich 7 (synaptic)	Prr7	1.73782
interferon induced protein with tetratricpeptide repeats 1B like 1	Ifit1bl1	1.73258
growth factor receptor bound protein 2-associated protein 3	Gab3	1.72501
WD40 repeat domain 95	Wdr95	1.7237
one cut domain, family member 2	Onecut2	1.72312
predicted gene, 17767	Gm17767	1.72073
mono-ADP ribosylhydrolase 1	Macrod1	1.71752
TBC1 domain family, member 30	Tbc1d30	1.71308
serine (or cysteine) peptidase inhibitor, clade B, member 1a	Serpinb1a	1.71109
kelch-like 24	Klhl24	1.7109
transmembrane protein 35B	Tmem35b	1.70945
cyclin-dependent kinase 14	Cdk14	1.70728
TGFB-induced factor homeobox 1	Tgif1	1.70582
BTB and CNC homology, basic leucine zipper transcription factor 2	Bach2	1.70219
leucine-rich repeats and immunoglobulin-like domains 1	Lrig1	1.69229
SRY (sex determining region Y)-box 12	Sox12	1.68915
interferon gamma receptor 2	Ifngr2	1.67685
F-box protein 32	Fbxo32	1.67389
RAB6B, member RAS oncogene family	Rab6b	1.67291
mitogen-activated protein kinase 11	Mapk11	1.66995
RIKEN cDNA 1700025G04 gene	1700025G04Rik	1.66631
killer cell lectin-like receptor, subfamily A, member 5	Klra5	1.65804
POU domain, class 6, transcription factor 1	Pou6f1	1.65729
KIT proto-oncogene receptor tyrosine kinase	Kit	1.65599
interferon activated gene 206	Ifi206	1.64932
interferon activated gene 214	Ifi214	1.64576
numb-like	Numbl	1.64464
guanine nucleotide binding protein, alpha 15	Gna15	1.64038
lymphotoxin B	Ltb	1.63657
potassium inwardly-rectifying channel, subfamily J, member 8	Kcnj8	1.63016
vacuolar protein sorting 37B	Vps37b	1.63013
expressed sequence BE692007	BE692007	1.62889
collagen, type I, alpha 2	Col1a2	1.62191
T cell receptor gamma, constant 4	Trgc4	1.61962
PTEN induced putative kinase 1	Pink1	1.61823
TCDD-inducible poly(ADP-ribose) polymerase	Tiparp	1.61643
huntingtin interacting protein 1 related	Hip1r	1.61401
xanthine dehydrogenase	Xdh	1.6134
acyl-CoA synthetase short-chain family member 1	Acss1	1.61253
schlafen 1	Slfn1	1.61181
chemokine (C-C motif) receptor 7	Ccr7	1.60992
transmembrane protein 71	Tmem71	1.60935
SPO11 meiotic protein covalently bound to DSB	Spo11	1.60853
serine (or cysteine) peptidase inhibitor, clade A, member 3G	Serpina3g	1.60743
CTD (carboxy-terminal domain, RNA polymerase II, polypeptide A) small phosphatase 2	Ctdsp2	1.60618
predicted gene, 30054	Gm30054	1.6053
phosphoinositide-3-kinase interacting protein 1	Pik3ip1	1.60524
lymphocyte-activation gene 3	Lag3	1.60427
cysteine-rich secretory protein 1	Crisp1	1.60281
guanylate binding protein 5	Gbp5	1.6028
cAMP responsive element binding protein-like 2	Crebl2	1.59835
FGGY carbohydrate kinase domain containing	Fggy	1.59793
G protein-coupled receptor 18	Gpr18	1.59608
palmitoyl-protein thioesterase 2	Ppt2	1.58939
single-stranded DNA binding protein 2	Ssbp2	1.58522
eva-1 homolog B (C. elegans)	Eva1b	1.58509
family with sequence similarity 49, member A	Fam49a	1.58485
G protein-coupled receptor 183	Gpr183	1.58388
matrilin 2	Matn2	1.58361
paralemmin	Palm	1.57735
family with sequence similarity 189, member B	Fam189b	1.57559
interleukin 1 receptor-like 2	Il1rl2	1.57253
plexin domain containing 2	Plxdc2	1.57024
membrane-spanning 4-domains, subfamily A, member 4C	Ms4a4c	1.56868
ankyrin repeat and SOCS box-containing 2	Asb2	1.56749
cyclin-dependent kinase inhibitor 1B	Cdkn1b	1.56336
calcium binding and coiled coil domain 1	Calcoco1	1.56245
thromboxane A2 receptor	Tbxa2r	1.55955
solute carrier family 14 (urea transporter), member 1	Slc14a1	1.55811
FK506 binding protein 1a	Fkbp1a	1.55697
interferon regulatory factor 4	Irf4	1.55445
sphingosine-1-phosphate receptor 4	S1pr4	1.55372
interaction protein for cytohesin exchange factors 1	Ipcef1	1.54814
carbohydrate sulfotransferase 12	Chst12	1.54446
slingshot protein phosphatase 2	Ssh2	1.54168
catenin (cadherin associated protein), delta 2	Ctnnd2	1.54121
membrane-spanning 4-domains, subfamily A, member 6B	Ms4a6b	1.53836
microsomal glutathione S-transferase 2	Mgst2	1.53469
SAM domain and HD domain, 1	Samhd1	1.53196
maturin, neural progenitor differentiation regulator homolog (Xenopus)	Mturn	1.53145
pleckstrin homology like domain, family B, member 3	Phldb3	1.52931
small ArfGAP 2	Smap2	1.52811
diacylglycerol O-acyltransferase 1	Dgat1	1.52397
AHNAK nucleoprotein 2	Ahnak2	1.52245
dystonin	Dst	1.52231
syndecan binding protein (syntenin) 2	Sdcbp2	1.51534
interferon gamma receptor 1	Ifngr1	1.51494
histocompatibility 2, O region alpha locus	H2-Oa	1.51338
cytidine monophospho-N-acetylneuraminic acid hydroxylase	Cmah	1.51316
predicted gene 13546	Gm13546	1.5129
RAS, guanyl releasing protein 2	Rasgrp2	1.51086
leucine rich repeat containing 32	Lrrc32	1.51013
family with sequence similarity 160, member A2	Fam160a2	1.50939
solute carrier family 26, member 11	Slc26a11	1.50884
A kinase (PRKA) anchor protein (gravin) 12	Akap12	1.50831
transferrin	Trf	1.50697
ATP-binding cassette, sub-family C (CFTR/MRP), member 3	Abcc3	1.50693
lemur tyrosine kinase 3	Lmtk3	1.5054
Rap guanine nucleotide exchange factor (GEF) 4	Rapgef4	1.50352
GTP cyclohydrolase 1	Gch1	1.50336
predicted gene, 44174	Gm44174	1.50222
RAS p21 protein activator 3	Rasa3	1.50027
