# Supplementary material for: Phosphoinositide 3-Kinase p110 Delta Differentially Restrains and Directs Naïve Versus Effector CD8+ T Cell Transcriptional Programs
Source: Front Immunol. 2021 Jun 18;12:691997. doi: 10.3389/fimmu.2021.691997 (PMC8250422; doi:10.3389/fimmu.2021.691997)
Supplement: Supplementary Data Sheet 1 — CD8 naive and TCR activated 24 h ± inhibitor RNAseq data. [file DataSheet_1.zip › Data sheet1/Table 6.xlsx]

## Sheet: Table S6 FOXO1KO+PI3KdivsWT+PI3
Gene Title	Gene symbol	Fold change FOXO1-GFP KO+PI3Kdi 24 h/WT+PI3Kdi 24 h			Gene Title	Gene symbol	Fold change FOXO1-GFP KO+PI3Kdi 24 h/WT+PI3Kdi 24 h
predicted gene, 38098	Gm38098	89.1436			immunoglobulin kappa constant	Igkc	0.0189935
protein phosphatase 1, regulatory inhibitor subunit 14C	Ppp1r14c	13.1993			integrin alpha 7	Itga7	0.0528293
proline-rich transmembrane protein 1	Prrt1	7.94247			SLAM family member 6	Slamf6	0.0548549
predicted gene, 35028	Gm35028	6.4557			ATPase, Cu++ transporting, beta polypeptide	Atp7b	0.0779658
Fc receptor, IgG, alpha chain transporter	Fcgrt	5.79625			gap junction protein, alpha 1	Gja1	0.0937241
interferon induced transmembrane protein 7	Ifitm7	5.27002			TBC1 domain family, member 4	Tbc1d4	0.105251
Fc receptor-like 6	Fcrl6	4.62895			AF4/FMR2 family, member 3	Aff3	0.116145
predicted gene 6277	Gm6277	4.48854			ATPase, H+ transporting, lysosomal V0 subunit D2	Atp6v0d2	0.118594
synaptotagmin XII	Syt12	3.92			forkhead box O1	Foxo1	0.130062
solute carrier family 16 (monocarboxylic acid transporters), member 5	Slc16a5	3.64733			aquaporin 3	Aqp3	0.142825
protein kinase C and casein kinase substrate in neurons 1	Pacsin1	3.61802			syndecan 4	Sdc4	0.143119
bMERB domain containing 1	Bmerb1	3.59023			tumor necrosis factor receptor superfamily, member 23	Tnfrsf23	0.151065
adhesion G protein-coupled receptor G1	Adgrg1	3.45518			serine (or cysteine) peptidase inhibitor, clade B, member 1a	Serpinb1a	0.156374
G protein-coupled receptor 87	Gpr87	3.42511			sprouty RTK signaling antagonist 1	Spry1	0.165154
junction plakoglobin	Jup	3.26834			RIKEN cDNA A630023P12 gene	A630023P12Rik	0.175328
BMP and activin membrane-bound inhibitor	Bambi	3.12033			immunoglobulin heavy constant mu	Ighm	0.177514
predicted pseudogene 5124	Gm5124	3.06003			coxsackie virus and adenovirus receptor	Cxadr	0.183898
interferon induced transmembrane protein 10	Ifitm10	2.80285			matrix metallopeptidase 9	Mmp9	0.186083
calcium/calmodulin-dependent protein kinase II, beta	Camk2b	2.78497			tumor necrosis factor receptor superfamily, member 22	Tnfrsf22	0.194845
transglutaminase 2, C polypeptide	Tgm2	2.67739			ArfGAP with RhoGAP domain, ankyrin repeat and PH domain 3	Arap3	0.199943
KH domain containing 1C	Khdc1c	2.64571			predicted gene 12349	Gm12349	0.201143
RIKEN cDNA I830077J02 gene	I830077J02Rik	2.56473			immunoglobulin joining chain	Jchain	0.201606
solute carrier family 6 (neurotransmitter transporter, glycine), member 9	Slc6a9	2.5573			SH3 domain binding glutamic acid-rich protein like 2	Sh3bgrl2	0.203058
tumor necrosis factor receptor superfamily, member 11a, NFKB activator	Tnfrsf11a	2.5457			phosphatidylinositol-specific phospholipase C, X domain containing 1	Plcxd1	0.208273
CD38 antigen	Cd38	2.54027			uronyl-2-sulfotransferase	Ust	0.212555
wingless-type MMTV integration site family, member 10B	Wnt10b	2.53472			adenylate kinase 4	Ak4	0.214666
metallothionein 3	Mt3	2.49607			solute carrier family 41, member 2	Slc41a2	0.214842
annexin A3	Anxa3	2.4137			procollagen-proline, 2-oxoglutarate 4-dioxygenase (proline 4-hydroxylase), alpha II polypeptide	P4ha2	0.21507
purinergic receptor P2Y, G-protein coupled 13	P2ry13	2.40343			protease, serine 12 neurotrypsin (motopsin)	Prss12	0.215521
tRNA-yW synthesizing protein 3 homolog (S. cerevisiae)	Tyw3	2.38618			transcription factor 7, T cell specific	Tcf7	0.218518
predicted gene 867	Gm867	2.37191			cytochrome P450, family 2, subfamily s, polypeptide 1	Cyp2s1	0.226207
KH domain containing 1A	Khdc1a	2.34928			dynein, axonemal, heavy chain 12	Dnah12	0.233203
granzyme D	Gzmd	2.30371			egl-9 family hypoxia-inducible factor 3	Egln3	0.250528
dynein light chain Tctex-type 1B	Dynlt1b	2.29155			T cell receptor associated transmembrane adaptor 1	Trat1	0.252377
Rab geranylgeranyl transferase, b subunit	Rabggtb	2.28973			matrilin 2	Matn2	0.252464
crystallin, zeta	Cryz	2.26974			guanylate cyclase 2e	Gucy2e	0.252988
protein phosphatase 2, regulatory subunit B, gamma	Ppp2r2c	2.26814			tribbles pseudokinase 2	Trib2	0.256854
Jun dimerization protein 2	Jdp2	2.21647			transmembrane protein 171	Tmem171	0.265957
adenosine A2b receptor	Adora2b	2.20458			beta galactoside alpha 2,6 sialyltransferase 1	St6gal1	0.267935
transmembrane protein 8B	Tmem8b	2.19874			solute carrier family 28 member 2b	Slc28a2b	0.27088
metallothionein 2	Mt2	2.19679			RHO family interacting cell polarization regulator 2	Ripor2	0.275787
fucose-1-phosphate guanylyltransferase	Fpgt	2.19656			predicted gene 11346	Gm11346	0.280211
ubiquitin specific peptidase 18	Usp18	2.17905			immunoglobulin-like domain containing receptor 1	Ildr1	0.282563
amyloid beta (A4) precursor protein	App	2.1382			ST3 beta-galactoside alpha-2,3-sialyltransferase 6	St3gal6	0.286579
glutathione S-transferase pi 3	Gstp3	2.08244			3-hydroxyacyl-CoA dehydratase 4	Hacd4	0.293057
collagen, type XXVII, alpha 1	Col27a1	2.07553			cytotoxic T-lymphocyte-associated protein 4	Ctla4	0.29488
predicted gene, 47283	Gm47283	2.05361			zinc finger protein 608	Zfp608	0.300441
predicted gene 4841	Gm4841	2.0467			transcriptional regulating factor 1	Trerf1	0.303495
CDK5 and Abl enzyme substrate 1	Cables1	2.03833			lysosomal trafficking regulator	Lyst	0.306868
wntless WNT ligand secretion mediator	Wls	2.0151			ATPase, aminophospholipid transporter-like, class I, type 8A, member 2	Atp8a2	0.307774
FGR proto-oncogene, Src family tyrosine kinase	Fgr	1.97361			LY6/PLAUR domain containing 6B	Lypd6b	0.312307
acyl-Coenzyme A dehydrogenase, medium chain	Acadm	1.96015			chemokine (C-X-C motif) receptor 6	Cxcr6	0.31471
granzyme F	Gzmf	1.9567			phospholipase C-like 1	Plcl1	0.316189
pyrroline-5-carboxylate reductase 1	Pycr1	1.9459			insulin-like growth factor I receptor	Igf1r	0.320557
RIKEN cDNA C130026I21 gene	C130026I21Rik	1.91838			Fc receptor, IgG, low affinity III	Fcgr3	0.322577
histocompatibility 2, Q region locus 10	H2-Q10	1.9081			fibulin 1	Fbln1	0.323577
granzyme M (lymphocyte met-ase 1)	Gzmm	1.89958			ATP-binding cassette, sub-family A (ABC1), member 1	Abca1	0.326732
transmembrane protein 158	Tmem158	1.89271			proviral integration site 2	Pim2	0.32753
granzyme E	Gzme	1.8921			glycosylphosphatidylinositol specific phospholipase D1	Gpld1	0.329966
inositol 1,3,4-triphosphate 5/6 kinase	Itpk1	1.88931			integrin alpha 4	Itga4	0.330857
insulin-like 6	Insl6	1.87681			integrin alpha 2	Itga2	0.332446
solute carrier family 7 (cationic amino acid transporter, y+ system), member 3	Slc7a3	1.85844			ATP-binding cassette, sub-family C (CFTR/MRP), member 3	Abcc3	0.334092
polycystin 2, transient receptor potential cation channel	Pkd2	1.84249			transmembrane protein 71	Tmem71	0.335112
coiled-coil-helix-coiled-coil-helix domain containing 10	Chchd10	1.8264			trans-acting transcription factor 6	Sp6	0.335416
predicted gene 43672	Gm43672	1.82017			arrestin, beta 1	Arrb1	0.33644
predicted gene, 49980	Gm49980	1.79515			solute carrier family 16 (monocarboxylic acid transporters), member 3	Slc16a3	0.341342
interleukin 24	Il24	1.7854			lymphocyte antigen 6 complex, locus G	Ly6g	0.343224
metallothionein 1	Mt1	1.78401			interferon activated gene 204	Ifi204	0.344767
CD200 receptor 4	Cd200r4	1.77986			Rho guanine nucleotide exchange factor (GEF) 11	Arhgef11	0.345306
sterol O-acyltransferase 2	Soat2	1.7788			interleukin 1 receptor-like 2	Il1rl2	0.354804
transmembrane protein 181B, pseudogene	Tmem181b-ps	1.7683			regulator of G-protein signaling 11	Rgs11	0.358207
IKAROS family zinc finger 3	Ikzf3	1.76764			proline rich Gla (G-carboxyglutamic acid) 4 (transmembrane)	Prrg4	0.361923
zinc finger, DHHC domain containing 15	Zdhhc15	1.7662			killer cell lectin-like receptor subfamily B member 1F	Klrb1f	0.363032
myosin, light chain 10, regulatory	Myl10	1.76396			testis expressed gene 15	Tex15	0.367811
BAI1-associated protein 3	Baiap3	1.74292			diacylglycerol kinase, alpha	Dgka	0.380728
brain-specific angiogenesis inhibitor 1-associated protein 2	Baiap2	1.74185			tweety family member 3	Ttyh3	0.384462
ABI gene family, member 3	Abi3	1.72603			Kruppel-like factor 2 (lung)	Klf2	0.387559
potassium channel, subfamily K, member 7	Kcnk7	1.72544			serine (or cysteine) peptidase inhibitor, clade A, member 3G	Serpina3g	0.388239
WD repeat domain 34	Wdr34	1.72266			interferon activated gene 209	Ifi209	0.390636
dual specificity phosphatase 10	Dusp10	1.69596			START domain containing 9	Stard9	0.394414
erythroferrone	Erfe	1.68186			GTP cyclohydrolase 1	Gch1	0.396204
growth arrest and DNA-damage-inducible 45 gamma	Gadd45g	1.67936			sphingosine-1-phosphate receptor 1	S1pr1	0.39846
kelch-like 30	Klhl30	1.67547			potassium voltage-gated channel, shaker-related subfamily, member 3	Kcna3	0.400471
cDNA sequence BC147527	BC147527	1.67232			coiled-coil domain containing 125	Ccdc125	0.401446
nuclear receptor subfamily 4, group A, member 3	Nr4a3	1.66683			integral membrane protein 2A	Itm2a	0.405898
ATPase, H+ transporting, lysosomal V0 subunit A1	Atp6v0a1	1.66327			PDZ domain containing 2	Pdzd2	0.409774
kynurenine 3-monooxygenase (kynurenine 3-hydroxylase)	Kmo	1.66063			xanthine dehydrogenase	Xdh	0.410709
calcium/calmodulin-dependent protein kinase II inhibitor 1	Camk2n1	1.65191			pyroglutamylated RFamide peptide	Qrfp	0.411176
polypeptide N-acetylgalactosaminyltransferase 10	Galnt10	1.64148			poliovirus receptor related immunoglobulin domain containing	Pvrig	0.417527
PWWP domain containing 2B	Pwwp2b	1.63573			nidogen 2	Nid2	0.420319
serine/threonine kinase 32C	Stk32c	1.62679			lemur tyrosine kinase 3	Lmtk3	0.420763
secreted phosphoprotein 1	Spp1	1.62604			ARP3 actin-related protein 3B	Actr3b	0.421606
myeloblastosis oncogene	Myb	1.6241			predicted gene 6093	Gm6093	0.42415
deoxyribonuclease II alpha	Dnase2a	1.6194			death associated protein kinase 1	Dapk1	0.424668
CD6 antigen	Cd6	1.61524			SH3-domain binding protein 5 (BTK-associated)	Sh3bp5	0.424761
leucine-rich repeats and calponin homology (CH) domain containing 1	Lrch1	1.60395			tumor necrosis factor receptor superfamily, member 26	Tnfrsf26	0.428003
activating transcription factor 5	Atf5	1.60304			chondroitin sulfate N-acetylgalactosaminyltransferase 1	Csgalnact1	0.42809
S100 calcium binding protein A1	S100a1	1.60009			procollagen-proline, 2-oxoglutarate 4-dioxygenase (proline 4-hydroxylase), alpha 1 polypeptide	P4ha1	0.430409
adhesion G protein-coupled receptor G3	Adgrg3	1.59932			pleckstrin homology domain containing, family G (with RhoGef domain) member 2	Plekhg2	0.43642
guanine nucleotide binding protein (G protein), gamma transducing activity polypeptide 2	Gngt2	1.58283			POU domain, class 2, transcription factor 2	Pou2f2	0.436487
Ngfi-A binding protein 2	Nab2	1.56585			ArfGAP with RhoGAP domain, ankyrin repeat and PH domain 2	Arap2	0.437156
progestin and adipoQ receptor family member IV	Paqr4	1.55981			mastermind like transcriptional coactivator 3	Maml3	0.442057
cellular communication network factor 3	Ccn3	1.54811			selenoprotein P	Selenop	0.442752
phospholipase A and acyltransferase 3	Plaat3	1.5429			predicted gene 13546	Gm13546	0.443615
CD160 antigen	Cd160	1.5417			solute carrier family 2 (facilitated glucose transporter), member 3	Slc2a3	0.443711
Fas ligand (TNF superfamily, member 6)	Fasl	1.53833			CDC42 binding protein kinase alpha	Cdc42bpa	0.444315
SH2 domain containing 5	Sh2d5	1.51904			phosphoinositide-3-kinase regulatory subunit 5	Pik3r5	0.446381
netrin G2	Ntng2	1.50528			CD28 antigen	Cd28	0.449928
asparagine synthetase	Asns	1.50112			interleukin 1 receptor-like 1	Il1rl1	0.450139
					procollagen lysine, 2-oxoglutarate 5-dioxygenase 2	Plod2	0.451134
					slingshot protein phosphatase 2	Ssh2	0.454271
					carboxypeptidase M	Cpm	0.456086
					myoferlin	Myof	0.459719
					dermatan sulfate epimerase	Dse	0.46315
					abhydrolase domain containing 15	Abhd15	0.4659
					CD55 molecule, decay accelerating factor for complement	Cd55	0.466456
					Rap guanine nucleotide exchange factor (GEF) 5	Rapgef5	0.46749
					acetyl-Coenzyme A acetyltransferase 2	Acat2	0.467576
					chemokine (C-X-C motif) receptor 3	Cxcr3	0.46814
					a disintegrin-like and metallopeptidase (reprolysin type) with thrombospondin type 1 motif, 6	Adamts6	0.469262
					dual specificity phosphatase 4	Dusp4	0.471294
					glucosaminyl (N-acetyl) transferase 4, core 2 (beta-1,6-N-acetylglucosaminyltransferase)	Gcnt4	0.473777
					phosphofructokinase, liver, B-type	Pfkl	0.475835
					heparanase	Hpse	0.476423
					predicted gene 2682	Gm2682	0.477313
					tight junction protein 1	Tjp1	0.481697
					glycoprotein (transmembrane) nmb	Gpnmb	0.482135
					inducible T cell co-stimulator	Icos	0.483633
					low density lipoprotein receptor	Ldlr	0.484333
					zinc finger protein 395	Zfp395	0.48485
					dystonin	Dst	0.486799
					family with sequence similarity 49, member A	Fam49a	0.486826
					thromboxane A2 receptor	Tbxa2r	0.487478
					cathepsin E	Ctse	0.488424
					integrin beta 3	Itgb3	0.490951
					single-stranded DNA binding protein 2	Ssbp2	0.491242
					growth factor receptor bound protein 2-associated protein 3	Gab3	0.495224
					ets variant 5	Etv5	0.495474
					pseudopodium-enriched atypical kinase 1	Peak1	0.496247
					ATP-binding cassette, sub-family A (ABC1), member 3	Abca3	0.500517
					chloride channel, voltage-sensitive 3	Clcn3	0.501808
					RIKEN cDNA C030034L19 gene	C030034L19Rik	0.502052
					serine incorporator 5	Serinc5	0.503636
					src-like adaptor	Sla	0.503676
					histamine receptor H2	Hrh2	0.504372
					phosphodiesterase 4B, cAMP specific	Pde4b	0.507147
					insulin induced gene 1	Insig1	0.507573
					sphingomyelin synthase 1	Sgms1	0.508187
					signal transducer and activator of transcription 4	Stat4	0.50875
					NIMA (never in mitosis gene a)-related expressed kinase 1	Nek1	0.514643
					tetratricopeptide repeat, ankyrin repeat and coiled-coil containing 2	Tanc2	0.51567
					serine (or cysteine) peptidase inhibitor, clade B, member 6b	Serpinb6b	0.517498
					pyruvate dehydrogenase kinase, isoenzyme 1	Pdk1	0.518467
					paralemmin	Palm	0.520236
					tectonin beta-propeller repeat containing 1	Tecpr1	0.520736
					SET binding protein 1	Setbp1	0.522347
					dual specificity phosphatase 7	Dusp7	0.522655
					insulin-like growth factor 2 mRNA binding protein 3	Igf2bp3	0.522971
					epithelial membrane protein 1	Emp1	0.523077
					interferon activated gene 214	Ifi214	0.527491
					AT rich interactive domain 5B (MRF1-like)	Arid5b	0.527566
					solute carrier family 26, member 11	Slc26a11	0.528389
					histocompatibility 2, Q region locus 7	H2-Q7	0.529025
					caspase recruitment domain family, member 6	Card6	0.531106
					UDP-GlcNAc:betaGal beta-1,3-N-acetylglucosaminyltransferase 5	B3gnt5	0.53429
					hypoxia inducible factor 1, alpha subunit	Hif1a	0.535238
					immunoglobulin superfamily, member 5	Igsf5	0.535749
					zinc finger protein 609	Zfp609	0.536245
					chemokine (C-X-C motif) receptor 4	Cxcr4	0.537098
					histocompatibility 2, Q region locus 6	H2-Q6	0.537303
					DENN/MADD domain containing 5A	Dennd5a	0.538007
					inositol polyphosphate-5-phosphatase A	Inpp5a	0.541782
					endoglin	Eng	0.543149
					RIKEN cDNA 1700109H08 gene	1700109H08Rik	0.543597
					olfactory receptor 524	Olfr524	0.543663
					armadillo repeat containing, X-linked 2	Armcx2	0.544279
					transmembrane protein 37	Tmem37	0.546915
					ELOVL family member 6, elongation of long chain fatty acids (yeast)	Elovl6	0.547252
					solute carrier family 37 (glycerol-3-phosphate transporter), member 2	Slc37a2	0.547421
					solute carrier family 4 (anion exchanger), member 8	Slc4a8	0.548508
					regulator of G-protein signalling 10	Rgs10	0.549062
					WD repeat domain 44	Wdr44	0.549551
					T cell immunoreceptor with Ig and ITIM domains	Tigit	0.550029
					chromodomain helicase DNA binding protein 7	Chd7	0.550932
					BTB and CNC homology, basic leucine zipper transcription factor 2	Bach2	0.552641
					cannabinoid receptor interacting protein 1	Cnrip1	0.553029
					leucine rich repeat containing 32	Lrrc32	0.555063
					serine (or cysteine) peptidase inhibitor, clade A, member 3F	Serpina3f	0.556372
					ral guanine nucleotide dissociation stimulator	Ralgds	0.557044
					UTP14B small subunit processome component	Utp14b	0.557795
					spectrin repeat containing, nuclear envelope family member 3	Syne3	0.558635
					BCL2/adenovirus E1B interacting protein 3	Bnip3	0.559079
					abhydrolase domain containing 18	Abhd18	0.560322
					potassium inwardly-rectifying channel, subfamily J, member 8	Kcnj8	0.560354
					interferon activated gene 203	Ifi203	0.560422
					PH domain and leucine rich repeat protein phosphatase 1	Phlpp1	0.561352
					lymphotoxin B	Ltb	0.564518
					RING1 and YY1 binding protein	Rybp	0.569098
					myeloid-associated differentiation marker	Myadm	0.569193
					FK506 binding protein 1a	Fkbp1a	0.569329
					interferon activated gene 206	Ifi206	0.570196
					aryl-hydrocarbon receptor	Ahr	0.571506
					CD93 antigen	Cd93	0.57458
					reversion-inducing-cysteine-rich protein with kazal motifs	Reck	0.575499
					anthrax toxin receptor 2	Antxr2	0.576545
					oxidative stress induced growth inhibitor 1	Osgin1	0.578142
					PEAK1 related kinase activating pseudokinase 1	Prag1	0.578329
					interferon activated gene 208	Ifi208	0.578553
					erb-b2 receptor tyrosine kinase 3	Erbb3	0.579042
					sestrin 1	Sesn1	0.581092
					Scm polycomb group protein like 4	Scml4	0.582979
					phosphoglycerate mutase 1	Pgam1	0.58338
					calcium homeostasis modulator family member 6	Calhm6	0.584058
					malignant fibrous histiocytoma amplified sequence 1	Mfhas1	0.586265
					phosphoglucomutase 1	Pgm1	0.588033
					Rap guanine nucleotide exchange factor (GEF) 6	Rapgef6	0.589393
					guanylate binding protein 2	Gbp2	0.591297
					SMAD family member 3	Smad3	0.591792
					myelin protein zero-like 3	Mpzl3	0.592896
					lysine (K)-specific demethylase 7A	Kdm7a	0.59319
					protein kinase C, beta	Prkcb	0.596122
					beta-gamma crystallin domain containing 3	Crybg3	0.596474
					glycogen synthase 1, muscle	Gys1	0.597002
					filamin, beta	Flnb	0.597347
					ERO1-like (S. cerevisiae)	Ero1l	0.598717
					interferon induced protein with tetratricpeptide repeats 1B like 1	Ifit1bl1	0.599996
					dual-specificity tyrosine-(Y)-phosphorylation regulated kinase 2	Dyrk2	0.600185
					epithelial stromal interaction 1 (breast)	Epsti1	0.603407
					triosephosphate isomerase 1	Tpi1	0.603508
					phosphate cytidylyltransferase 1, choline, alpha isoform	Pcyt1a	0.603959
					insulin degrading enzyme	Ide	0.604852
					activin receptor IIA	Acvr2a	0.605116
					zinc finger SWIM-type containing 4	Zswim4	0.605187
					predicted gene, 47015	Gm47015	0.605483
					RELT-like 1	Rell1	0.606632
					BCL2-like 11 (apoptosis facilitator)	Bcl2l11	0.607041
					thymocyte selection associated	Themis	0.607203
					poly (ADP-ribose) polymerase family, member 8	Parp8	0.608489
					tetraspanin 2	Tspan2	0.608598
					plexin domain containing 2	Plxdc2	0.608921
					inverted formin, FH2 and WH2 domain containing	Inf2	0.611329
					leukocyte immunoglobulin-like receptor, subfamily B, member 4B	Lilr4b	0.611542
					family with sequence similarity 168, member A	Fam168a	0.613579
					cytidine monophospho-N-acetylneuraminic acid hydroxylase	Cmah	0.613621
					3-hydroxy-3-methylglutaryl-Coenzyme A reductase	Hmgcr	0.616181
					inhibitor of DNA binding 3	Id3	0.617811
					FCH domain only 2	Fcho2	0.619715
					TGF-beta activated kinase 1/MAP3K7 binding protein 2	Tab2	0.6204
					ankyrin repeat domain 50	Ankrd50	0.620522
					solute carrier family 39 (zinc transporter), member 10	Slc39a10	0.621821
					ST3 beta-galactoside alpha-2,3-sialyltransferase 2	St3gal2	0.622309
					granzyme K	Gzmk	0.622396
					SMAD family member 7	Smad7	0.623819
					TBC1 domain family, member 1	Tbc1d1	0.624305
					protein kinase, X-linked	Prkx	0.625465
					laminin, gamma 1	Lamc1	0.625865
					solute carrier family 43, member 2	Slc43a2	0.626841
					schlafen 1	Slfn1	0.630399
					leucine rich repeat containing 8 family, member C	Lrrc8c	0.630987
					prion protein	Prnp	0.631082
					glyoxylate reductase/hydroxypyruvate reductase	Grhpr	0.632188
					sorting nexin 9	Snx9	0.632915
					choroidermia (RAB escort protein 1)	Chm	0.634497
					GM2 ganglioside activator protein	Gm2a	0.634629
					armadillo repeat containing, X-linked 4	Armcx4	0.634729
					leukocyte immunoglobulin-like receptor, subfamily B, member 4A	Lilrb4a	0.638614
					zinc finger protein 280B	Zfp280b	0.640069
					lymphocyte cytosolic protein 2	Lcp2	0.640676
					diacylglycerol O-acyltransferase 1	Dgat1	0.640889
					phosphoinositide-3-kinase adaptor protein 1	Pik3ap1	0.641203
					microtubule-associated protein 6	Map6	0.643115
					dipeptidylpeptidase 4	Dpp4	0.643703
					programmed cell death 4	Pdcd4	0.643731
					transmembrane protein 35B	Tmem35b	0.643774
					cell division cycle 25B	Cdc25b	0.644337
					predicted gene 8369	Gm8369	0.645488
					Cobl-like 1	Cobll1	0.645557
					methylsterol monoxygenase 1	Msmo1	0.646416
					RIKEN cDNA 4932438A13 gene	4932438A13Rik	0.647315
					tropomyosin 4	Tpm4	0.647986
					regulator of G-protein signaling 1	Rgs1	0.649313
					phosphatidylinositol-4-phosphate 3-kinase catalytic subunit type 2 alpha	Pik3c2a	0.651003
					tet methylcytosine dioxygenase 2	Tet2	0.652264
					ceramide kinase	Cerk	0.653116
					ATPase, Ca++ transporting, plasma membrane 1	Atp2b1	0.653351
					interleukin 16	Il16	0.653637
					sprouty protein with EVH-1 domain 1, related sequence	Spred1	0.653752
					GTPase, IMAP family member 7	Gimap7	0.654294
					RAS p21 protein activator 3	Rasa3	0.654429
					24-dehydrocholesterol reductase	Dhcr24	0.655924
					GTPase, IMAP family member 6	Gimap6	0.656491
					TCDD-inducible poly(ADP-ribose) polymerase	Tiparp	0.65705
					TSC22 domain family, member 3	Tsc22d3	0.657232
					acyl-CoA synthetase family member 2	Acsf2	0.65729
					endoplasmic reticulum metallopeptidase 1	Ermp1	0.658016
					MAP-kinase activating death domain	Madd	0.65877
					two pore channel 1	Tpcn1	0.659244
					centromere protein F	Cenpf	0.659874
					guanine nucleotide binding protein, alpha q polypeptide	Gnaq	0.662792
					erythrocyte membrane protein band 4.1	Epb41	0.664119
					LIM domain containing 2	Limd2	0.664214
					telomerase associated protein 1	Tep1	0.664545
					T cell receptor beta, variable 12-1	Trbv12-1	0.664962
					neuralized E3 ubiquitin protein ligase 3	Neurl3	0.665992
					solute carrier family 4, sodium bicarbonate cotransporter, member 7	Slc4a7	0.666365
					embigin	Emb	0.666978
