# Supplementary material for: Phosphoinositide 3-Kinase p110 Delta Differentially Restrains and Directs Naïve Versus Effector CD8+ T Cell Transcriptional Programs
Source: Front Immunol. 2021 Jun 18;12:691997. doi: 10.3389/fimmu.2021.691997 (PMC8250422; doi:10.3389/fimmu.2021.691997)
Supplement: Supplementary Data Sheet 1 — CD8 naive and TCR activated 24 h ± inhibitor RNAseq data. [file DataSheet_1.zip › Data sheet1/Table 9 .xlsx]

## Sheet: Table S9 +TCR4h+MEKivs+TCR4h
Gene Title	Gene symbol	Fold change +TCR 4 h+MEKi/+TCR 4 h			Gene Title	Gene symbol	Fold change +TCR 4 h+MEKi/+TCR 4 h
serine (or cysteine) peptidase inhibitor, clade C (antithrombin), member 1	Serpinc1	7.13822			insulin-like growth factor 2	Igf2	0.0124728
ring finger protein 43	Rnf43	6.65669			transmembrane 4 L six family member 19	Tm4sf19	0.0288757
transforming growth factor, beta 3	Tgfb3	6.55479			interleukin 27	Il27	0.0312603
NA	AI836003	6.16607			stefin A2	Stfa2	0.0330631
apolipoprotein L domain containing 1	Apold1	5.28728			interleukin 1 alpha	Il1a	0.0385916
tenascin N	Tnn	4.86206			gap junction protein, beta 4	Gjb4	0.0395724
predicted gene 4980	Gm4980	4.58286			apolipoprotein B mRNA editing enzyme, catalytic polypeptide 2	Apobec2	0.044028
receptor accessory protein 1	Reep1	4.4958			wingless-type MMTV integration site family, member 3	Wnt3	0.0440934
Kruppel-like factor 2 (lung)	Klf2	4.32297			S100 calcium binding protein A3	S100a3	0.0442796
chemokine (C-C motif) receptor 4	Ccr4	4.16528			solute carrier family 45, member 3	Slc45a3	0.0479655
myosin, light polypeptide kinase	Mylk	4.15962			early growth response 1	Egr1	0.0512911
core-binding factor, runt domain, alpha subunit 2, translocated to, 3 (human)	Cbfa2t3	4.03323			CD63 antigen	Cd63	0.0575047
aryl-hydrocarbon receptor repressor	Ahrr	3.99248			tripartite motif-containing 9	Trim9	0.0606645
RIKEN cDNA 1700066B19 gene	1700066B19Rik	3.84941			chemokine (C-C motif) ligand 22	Ccl22	0.0632315
adenylate cyclase 6	Adcy6	3.59497			Eph receptor A2	Epha2	0.0642008
piwi-like RNA-mediated gene silencing 4	Piwil4	3.4374			FMS-like tyrosine kinase 1	Flt1	0.0668147
ankyrin repeat and SOCS box-containing 2	Asb2	3.37851			interleukin 2	Il2	0.0694623
regulatory factor X, 4 (influences HLA class II expression)	Rfx4	3.3573			wingless-type MMTV integration site family, member 1	Wnt1	0.0697522
NA	Phf11	3.33265			protein tyrosine phosphatase, receptor type, N	Ptprn	0.0756241
membrane protein, palmitoylated 2 (MAGUK p55 subfamily member 2)	Mpp2	3.20172			Sp7 transcription factor 7	Sp7	0.0842235
leucine zipper, putative tumor suppressor 2	Lzts2	3.19185			amphiregulin	Areg	0.0864066
guanylate binding protein 5	Gbp5	3.1753			solute carrier family 27 (fatty acid transporter), member 6	Slc27a6	0.0936517
RIKEN cDNA 4933404O12 gene	4933404O12Rik	3.13531			interleukin 17F	Il17f	0.0989246
protease, serine 16 (thymus)	Prss16	3.10732			fibroblast growth factor 18	Fgf18	0.103332
sterile alpha motif domain containing 1	Samd1	3.07693			spinster homolog 2	Spns2	0.105087
shisa family member 2	Shisa2	3.04998			colony stimulating factor 2 (granulocyte-macrophage)	Csf2	0.105833
calcium channel, voltage-dependent, beta 3 subunit	Cacnb3	3.04883			ras homolog gene family, member V	Rhov	0.110104
par-6 family cell polarity regulator gamma	Pard6g	2.95393			lipoma HMGIC fusion partner-like 1	Lhfpl1	0.111247
ectonucleotide pyrophosphatase/phosphodiesterase 5	Enpp5	2.95355			isopentenyl-diphosphate delta isomerase 2	Idi2	0.120769
phospholipid scramblase 4	Plscr4	2.95027			tumor necrosis factor	Tnf	0.121314
frequently rearranged in advanced T cell lymphomas 2	Frat2	2.94789			chemokine (C motif) ligand 1	Xcl1	0.128613
CDC42 binding protein kinase beta	Cdc42bpb	2.89132			tissue inhibitor of metalloproteinase 1	Timp1	0.132178
purinergic receptor P2Y, G-protein coupled, 14	P2ry14	2.89103			nuclear receptor binding protein 2	Nrbp2	0.143958
RIKEN cDNA 0610040F04 gene	0610040F04Rik	2.87235			family with sequence similarity 83, member G	Fam83g	0.145005
thiosulfate sulfurtransferase, mitochondrial	Tst	2.87142			muscle and microspikes RAS	Mras	0.146083
interleukin 12 receptor, beta 2	Il12rb2	2.8412			coagulation factor III	F3	0.148581
sphingomyelin phosphodiesterase, acid-like 3B	Smpdl3b	2.82576			sphingosine kinase 1	Sphk1	0.154155
chromobox 2	Cbx2	2.80329			versican	Vcan	0.158058
KH domain containing 1B	Khdc1b	2.78201			solute carrier family 17 (sodium-dependent inorganic phosphate cotransporter), member 6	Slc17a6	0.158802
matrilin 2	Matn2	2.78133			interleukin 31	Il31	0.159019
family with sequence similarity 109, member B	Fam109b	2.77138			stimulated by retinoic acid gene 6	Stra6	0.159367
family with sequence similarity 102, member B	Fam102b	2.763			cellular retinoic acid binding protein II	Crabp2	0.160715
TSC22 domain family, member 3	Tsc22d3	2.7391			polo-like kinase 2	Plk2	0.164305
IQ motif containing GTPase activating protein 3	Iqgap3	2.71858			WNT1 inducible signaling pathway protein 1	Wisp1	0.165796
stabilin 1	Stab1	2.69566			chemokine (C-C motif) ligand 5	Ccl5	0.166025
neuralized E3 ubiquitin protein ligase 1B	Neurl1b	2.68396			CD4 antigen	Cd4	0.169782
OCIA domain containing 2	Ociad2	2.68103			Fc receptor-like 1	Fcrl1	0.170393
zinc finger protein 365	Zfp365	2.67271			carcinoembryonic antigen-related cell adhesion molecule 1	Ceacam1	0.17076
integrin alpha 4	Itga4	2.66775			syndecan 1	Sdc1	0.172852
DNA-damage-inducible transcript 4	Ddit4	2.64372			platelet derived growth factor, B polypeptide	Pdgfb	0.174029
IKAROS family zinc finger 2	Ikzf2	2.64081			potassium channel tetramerisation domain containing 15	Kctd15	0.174997
jagged 1	Jag1	2.63968			macrophage stimulating 1 receptor (c-met-related tyrosine kinase)	Mst1r	0.176714
Kruppel-like factor 3 (basic)	Klf3	2.62018			early growth response 2	Egr2	0.177609
phospholipase A1 member A	Pla1a	2.60513			NA	A430084P05Rik	0.178213
solute carrier family 30 (zinc transporter), member 2	Slc30a2	2.55492			SH2 domain containing 1B1	Sh2d1b1	0.181088
T cell-interacting, activating receptor on myeloid cells 1	Tarm1	2.54742			TEA domain family member 3	Tead3	0.182383
Eph receptor B2	Ephb2	2.54011			olfactory marker protein	Omp	0.182897
RIKEN cDNA 1810009J06 gene	1810009J06Rik	2.51681			Ras-related GTP binding D	Rragd	0.184911
jagged 2	Jag2	2.51674			oxidized low density lipoprotein (lectin-like) receptor 1	Olr1	0.193759
hypermethylated in cancer 1	Hic1	2.50618			solute carrier family 1 (glial high affinity glutamate transporter), member 2	Slc1a2	0.197412
WAP, FS, Ig, KU, and NTR-containing protein 1	Wfikkn1	2.49378			glucosaminyl (N-acetyl) transferase 4, core 2 (beta-1,6-N-acetylglucosaminyltransferase)	Gcnt4	0.200767
protein tyrosine phosphatase, non-receptor type 14	Ptpn14	2.48043			collagen, type I, alpha 1	Col1a1	0.2026
NLR family, pyrin domain containing 6	Nlrp6	2.46826			interleukin 13	Il13	0.20262
BCL2 modifying factor	Bmf	2.46475			caspase recruitment domain family, member 10	Card10	0.203305
spleen tyrosine kinase	Syk	2.46448			tripartite motif-containing 66	Trim66	0.203777
family with sequence similarity 49, member A	Fam49a	2.45872			protein kinase C, delta binding protein	Prkcdbp	0.206573
predicted gene 16576	Gm16576	2.44996			tumor-associated calcium signal transducer 2	Tacstd2	0.208167
solute carrier family 4 (anion exchanger), member 8	Slc4a8	2.44788			collagen, type V, alpha 3	Col5a3	0.208431
ATP-binding cassette, sub-family B (MDR/TAP), member 1A	Abcb1a	2.43526			solute carrier family 18 (vesicular monoamine), member 2	Slc18a2	0.210391
olfactory receptor 524	Olfr524	2.42293			NA	Gpr77	0.214035
cytohesin 1 interacting protein	Cytip	2.42255			Cas scaffolding protein family member 4	Cass4	0.215089
ADP-ribosylation factor-like 4C	Arl4c	2.39872			NA	2610019F03Rik	0.215458
chondroitin sulfate N-acetylgalactosaminyltransferase 1	Csgalnact1	2.39733			T cell acute lymphocytic leukemia 1	Tal1	0.221438
pleckstrin and Sec7 domain containing 3	Psd3	2.38788			glycerol-3-phosphate dehydrogenase 1 (soluble)	Gpd1	0.221778
phosphoinositide-3-kinase interacting protein 1	Pik3ip1	2.38692			aristaless related homeobox	Arx	0.223659
NA	Prosapip1	2.38507			cyclin D1	Ccnd1	0.226233
zinc finger protein 385A	Zfp385a	2.38237			ATPase, Na+/K+ transporting, beta 2 polypeptide	Atp1b2	0.227476
RAB11 family interacting protein 5 (class I)	Rab11fip5	2.37644			FH2 domain containing 1	Fhdc1	0.227634
CD226 antigen	Cd226	2.37427			actin-binding LIM protein 2	Ablim2	0.227766
RIKEN cDNA D730005E14 gene	D730005E14Rik	2.36263			interaction protein for cytohesin exchange factors 1	Ipcef1	0.230311
RAP1 GTPase activating protein 2	Rap1gap2	2.34945			UDP-Gal:betaGlcNAc beta 1,3-galactosyltransferase, polypeptide 5	B3galt5	0.231142
family with sequence similarity 64, member A	Fam64a	2.33853			neuron navigator 1	Nav1	0.233403
stonin 2	Ston2	2.33469			sodium channel, voltage-gated, type I, beta	Scn1b	0.23361
Kruppel-like factor 4 (gut)	Klf4	2.33414			glucose-fructose oxidoreductase domain containing 1	Gfod1	0.233921
zinc fingers and homeoboxes 2	Zhx2	2.32844			neuronal calcium sensor 1	Ncs1	0.23962
RIKEN cDNA 2510009E07 gene	2510009E07Rik	2.3255			FBJ osteosarcoma oncogene B	Fosb	0.242304
kelch-like 24	Klhl24	2.31396			NA	Siglec5	0.247894
protein phosphatase 1 (formerly 2C)-like	Ppm1l	2.30809			neuritin 1	Nrn1	0.249316
RAS guanyl releasing protein 1	Rasgrp1	2.30097			lymphotoxin A	Lta	0.254178
REST corepressor 3	Rcor3	2.29796			tumor necrosis factor (ligand) superfamily, member 8	Tnfsf8	0.255382
solute carrier family 25, member 42	Slc25a42	2.28737			AE binding protein 1	Aebp1	0.255725
protein tyrosine phosphatase, non-receptor type 6	Ptpn6	2.28216			CD160 antigen	Cd160	0.258068
ribonuclease, RNase A family 4	Rnase4	2.28028			RIKEN cDNA A930015D03 gene	A930015D03Rik	0.258104
ezrin	Ezr	2.27696			epithelial cell adhesion molecule	Epcam	0.258497
absent in melanoma 1	Aim1	2.27507			CD70 antigen	Cd70	0.25859
E2F transcription factor 2	E2f2	2.26475			glial cell line derived neurotrophic factor family receptor alpha 1	Gfra1	0.259984
zinc finger and BTB domain containing 12	Zbtb12	2.26383			integrin alpha 3	Itga3	0.267383
RIKEN cDNA 3110043O21 gene	3110043O21Rik	2.25916			desmoplakin	Dsp	0.269976
interleukin 7 receptor	Il7r	2.241			GTP binding protein (gene overexpressed in skeletal muscle)	Gem	0.272266
protein phosphatase 2, regulatory subunit B', beta	Ppp2r5b	2.24028			polo-like kinase 3	Plk3	0.272598
ST3 beta-galactoside alpha-2,3-sialyltransferase 2	St3gal2	2.2363			pleckstrin homology-like domain, family A, member 1	Phlda1	0.273295
TBC1 domain family, member 16	Tbc1d16	2.23394			zinc finger protein 57	Zfp57	0.274953
ankyrin repeat and LEM domain containing 1	Ankle1	2.23097			carbonic anhydrase 2	Car2	0.275868
cysteinyl leukotriene receptor 2	Cysltr2	2.22572			isthmin 1 homolog (zebrafish)	Ism1	0.278119
Notch-regulated ankyrin repeat protein	Nrarp	2.22326			family with sequence similarity 43, member A	Fam43a	0.281937
apolipoprotein B mRNA editing enzyme, catalytic polypeptide 1	Apobec1	2.22145			pore forming protein-like	Pfpl	0.282187
four and a half LIM domains 4	Fhl4	2.21047			polymerase I and transcript release factor	Ptrf	0.28265
carbohydrate sulfotransferase 12	Chst12	2.20681			retrotransposon gag domain containing 4	Rgag4	0.285179
chromobox 4	Cbx4	2.19223			RIKEN cDNA A330009N23 gene	A330009N23Rik	0.286378
RIKEN cDNA 9030617O03 gene	9030617O03Rik	2.19034			sortilin-related VPS10 domain containing receptor 2	Sorcs2	0.288153
NA	9130206I24Rik	2.18384			NA	C630004H02Rik	0.289862
T cell lymphoma invasion and metastasis 2	Tiam2	2.17484			endothelin converting enzyme 1	Ece1	0.290654
sex comb on midleg-like 4 (Drosophila)	Scml4	2.17421			matrix metallopeptidase 13	Mmp13	0.290892
plexin C1	Plxnc1	2.16454			CXXC finger 5	Cxxc5	0.291254
leucine rich repeat containing 8D	Lrrc8d	2.15411			secreted phosphoprotein 1	Spp1	0.291275
RIKEN cDNA A930024E05 gene	A930024E05Rik	2.15199			cardiotrophin-like cytokine factor 1	Clcf1	0.292606
hedgehog acyltransferase	Hhat	2.14789			T cell activation Rho GTPase activating protein	Tagap	0.293782
Kell blood group precursor (McLeod phenotype) homolog	Xk	2.14647			chemokine (C-C motif) ligand 1	Ccl1	0.294334
zinc finger and BTB domain containing 8a	Zbtb8a	2.13478			lipin 3	Lpin3	0.294579
expressed sequence AA474331	AA474331	2.13426			sulfiredoxin 1 homolog (S. cerevisiae)	Srxn1	0.297176
ARP3 actin-related protein 3B	Actr3b	2.13009			retinoid X receptor alpha	Rxra	0.298021
hormonally upregulated Neu-associated kinase	Hunk	2.12577			interleukin 19	Il19	0.298321
fucosyltransferase 4	Fut4	2.12265			cornichon homolog 2 (Drosophila)	Cnih2	0.298616
NA	Gm98	2.11447			cystatin E/M	Cst6	0.304665
sarcalumenin	Srl	2.11365			solute carrier family 4 (anion exchanger), member 4	Slc4a4	0.305237
transcription factor Dp 2	Tfdp2	2.10549			activity regulated cytoskeletal-associated protein	Arc	0.305879
G protein-coupled receptor 183	Gpr183	2.09969			sprouty homolog 1 (Drosophila)	Spry1	0.306165
DENN/MADD domain containing 4A	Dennd4a	2.09569			interleukin 3	Il3	0.307627
Rho GTPase activating protein 19	Arhgap19	2.09566			signaling lymphocytic activation molecule family member 1	Slamf1	0.308588
amyloid beta (A4) precursor protein-binding, family B, member 2	Apbb2	2.09544			chemokine (C-C motif) ligand 9	Ccl9	0.309715
aarF domain containing kinase 3	Adck3	2.09483			dual specificity phosphatase 2	Dusp2	0.31095
A kinase (PRKA) anchor protein 7	Akap7	2.0863			NA	O3far1	0.311884
spinster homolog 3	Spns3	2.08594			post-GPI attachment to proteins 1	Pgap1	0.313736
tripartite motif-containing 65	Trim65	2.08414			serine (or cysteine) peptidase inhibitor, clade E, member 1	Serpine1	0.314855
zinc finger and BTB domain containing 4	Zbtb4	2.08371			cytotoxic and regulatory T cell molecule	Crtam	0.314935
ATP-binding cassette, sub-family G (WHITE), member 1	Abcg1	2.07669			B cell CLL/lymphoma 6, member B	Bcl6b	0.315453
UEV and lactate/malate dehyrogenase domains	Uevld	2.07585			junction adhesion molecule 2	Jam2	0.316578
transmembrane protein 191C	Tmem191c	2.07487			predicted gene 1045	Gm1045	0.31939
inhibitor of kappaB kinase epsilon	Ikbke	2.07021			sulfatase 2	Sulf2	0.319993
NIPA-like domain containing 3	Nipal3	2.0699			myelin protein zero-like 2	Mpzl2	0.323236
special AT-rich sequence binding protein 1	Satb1	2.06489			dual specificity phosphatase 6	Dusp6	0.323879
SET and MYND domain containing 4	Smyd4	2.06251			prostaglandin F2 receptor negative regulator	Ptgfrn	0.326255
ubiquitin specific peptidase 18	Usp18	2.05248			kinesin family member C3	Kifc3	0.32633
filamin, beta	Flnb	2.05168			tensin 1	Tns1	0.328031
synaptotagmin XI	Syt11	2.05087			interferon induced with helicase C domain 1	Ifih1	0.328249
cytidine monophosphate (UMP-CMP) kinase 2, mitochondrial	Cmpk2	2.04068			epsin 2	Epn2	0.330431
threonine aldolase 1	Tha1	2.03992			NA	Ccdc164	0.330805
signal transducer and activator of transcription 3	Stat3	2.03971			interleukin 1 receptor, type II	Il1r2	0.330904
chemokine (C-X-C motif) ligand 10	Cxcl10	2.03324			epithelial splicing regulatory protein 2	Esrp2	0.332004
cysteine and glycine-rich protein 1	Csrp1	2.03321			RAB34, member RAS oncogene family	Rab34	0.332499
carbohydrate (N-acetylgalactosamine 4-0) sulfotransferase 14	Chst14	2.03027			serine (or cysteine) peptidase inhibitor, clade B, member 6b	Serpinb6b	0.332544
phosphodiesterase 4D, cAMP specific	Pde4d	2.02407			cytoskeleton-associated protein 4	Ckap4	0.333113
potassium inwardly-rectifying channel, subfamily K, member 6	Kcnk6	2.02182			human immunodeficiency virus type I enhancer binding protein 3	Hivep3	0.337056
zinc finger protein 316	Zfp316	2.01996			transmembrane protein 37	Tmem37	0.338825
BMP2 inducible kinase	Bmp2k	2.0174			ectodermal-neural cortex 1	Enc1	0.340219
arrestin, beta 1	Arrb1	2.0144			RAB11 family interacting protein 4 (class II)	Rab11fip4	0.34455
mutY homolog (E. coli)	Mutyh	2.0116			dehydrogenase/reductase (SDR family) member 9	Dhrs9	0.344797
procollagen-lysine, 2-oxoglutarate 5-dioxygenase 1	Plod1	2.00249			cadherin 17	Cdh17	0.348768
					prostaglandin-endoperoxide synthase 2	Ptgs2	0.351018
					CD40 ligand	Cd40lg	0.351817
					cytochrome P450, family 11, subfamily a, polypeptide 1	Cyp11a1	0.354632
					killer cell lectin-like receptor family E member 1	Klre1	0.354847
					neuronal PAS domain protein 2	Npas2	0.354998
					proline-serine-threonine phosphatase-interacting protein 2	Pstpip2	0.35804
					FBJ osteosarcoma oncogene	Fos	0.360246
					Rho guanine nucleotide exchange factor (GEF) 3	Arhgef3	0.362843
					interleukin 13 receptor, alpha 1	Il13ra1	0.363514
					predicted gene 5483	Gm5483	0.36407
					TNF receptor-associated factor 5	Traf5	0.367665
					splA/ryanodine receptor domain and SOCS box containing 1	Spsb1	0.368072
					predicted gene 14718	Gm14718	0.368386
					family with sequence similarity 129, member B	Fam129b	0.368778
					lymphoid-restricted membrane protein	Lrmp	0.36897
					RIKEN cDNA 2010005H15 gene	2010005H15Rik	0.36931
					chemokine (C-C motif) ligand 3	Ccl3	0.369326
					capping protein (actin filament), gelsolin-like	Capg	0.369335
					POU domain, class 2, transcription factor 2	Pou2f2	0.371294
					pyruvate dehydrogenase kinase, isoenzyme 2	Pdk2	0.372357
					exostoses (multiple)-like 3	Extl3	0.375332
					ATPase, class II, type 9A	Atp9a	0.375912
					tribbles homolog 1 (Drosophila)	Trib1	0.376083
					hemolytic complement	Hc	0.376115
					potassium voltage-gated channel, subfamily H (eag-related), member 4	Kcnh4	0.376869
					wingless-type MMTV integration site family, member 11	Wnt11	0.378254
					protein tyrosine phosphatase, receptor type, E	Ptpre	0.378289
					heparan sulfate (glucosamine) 3-O-sulfotransferase 3B1	Hs3st3b1	0.379494
					B cell leukemia/lymphoma 2 related protein A1d	Bcl2a1d	0.380221
					NA	Ccrn4l	0.380246
					POU domain, class 2, associating factor 1	Pou2af1	0.381253
					glutathione S-transferase, theta 1	Gstt1	0.381641
					signal-induced proliferation-associated 1 like 2	Sipa1l2	0.382743
					guanine nucleotide binding protein (G protein), beta 5	Gnb5	0.383084
					EH-domain containing 2	Ehd2	0.384402
					tumor necrosis factor (ligand) superfamily, member 9	Tnfsf9	0.384437
					mastermind like 2 (Drosophila)	Maml2	0.384498
					START domain containing 8	Stard8	0.38469
					WD repeat domain 35	Wdr35	0.386281
					breast cancer anti-estrogen resistance 3	Bcar3	0.386579
					NA	1300014I06Rik	0.387587
					CD276 antigen	Cd276	0.389563
					CD24a antigen	Cd24a	0.390165
					selectin, platelet	Selp	0.390319
					nuclear receptor subfamily 4, group A, member 2	Nr4a2	0.390999
					trans-acting transcription factor 6	Sp6	0.391852
					nuclear receptor subfamily 4, group A, member 1	Nr4a1	0.392901
					NA	1190002H23Rik	0.393868
					RAB20, member RAS oncogene family	Rab20	0.394639
					FK506 binding protein 11	Fkbp11	0.397021
					CD81 antigen	Cd81	0.397613
					v-maf musculoaponeurotic fibrosarcoma oncogene family, protein F (avian)	Maff	0.39851
					chemokine (C-C motif) ligand 4	Ccl4	0.403165
					synaptotagmin XII	Syt12	0.405031
					interleukin 10	Il10	0.405434
					early growth response 3	Egr3	0.410005
					ral guanine nucleotide dissociation stimulator	Ralgds	0.411378
					PDZK1 interacting protein 1	Pdzk1ip1	0.412462
					CD6 antigen	Cd6	0.412748
					potassium inwardly-rectifying channel, subfamily J, member 14	Kcnj14	0.4134
					ENTH domain containing 1	Enthd1	0.414039
					preproenkephalin	Penk	0.41493
					mast cell protease 8	Mcpt8	0.416405
					transmembrane protein 171	Tmem171	0.416487
					disabled 2 interacting protein	Dab2ip	0.421758
					protein kinase D2	Prkd2	0.423968
					interleukin 24	Il24	0.424915
					NA	6330512M04Rik	0.426977
					transmembrane channel-like gene family 8	Tmc8	0.428305
					mitogen-activated protein kinase 11	Mapk11	0.431699
					interleukin 6	Il6	0.433473
					CD83 antigen	Cd83	0.433722
					pituitary tumor-transforming 1 interacting protein	Pttg1ip	0.434076
					heat shock protein 1B	Hspa1b	0.435469
					AXL receptor tyrosine kinase	Axl	0.435742
					solute carrier family 26, member 11	Slc26a11	0.436534
					myoferlin	Myof	0.437016
					heparin-binding EGF-like growth factor	Hbegf	0.437474
					serine protease inhibitor, Kunitz type 1	Spint1	0.438938
					dual specificity phosphatase 4	Dusp4	0.439062
					RasGEF domain family, member 1B	Rasgef1b	0.440052
					hemogen	Hemgn	0.440548
					DNA methyltransferase 3A	Dnmt3a	0.440934
					NA	0610010O12Rik	0.441978
					cytidine monophospho-N-acetylneuraminic acid hydroxylase	Cmah	0.444247
					CD93 antigen	Cd93	0.444486
					tec protein tyrosine kinase	Tec	0.444782
					zinc finger E-box binding homeobox 2	Zeb2	0.445134
					EDAR (ectodysplasin-A receptor)-associated death domain	Edaradd	0.446531
					calcium/calmodulin-dependent protein kinase II inhibitor 1	Camk2n1	0.446919
					fos-like antigen 1	Fosl1	0.447111
					glucosaminyl (N-acetyl) transferase 2, I-branching enzyme	Gcnt2	0.44738
					a disintegrin-like and metallopeptidase (reprolysin type) with thrombospondin type 1 motif, 4	Adamts4	0.448626
					NA	Gm16516	0.449675
					copine V	Cpne5	0.45166
					regulator of G-protein signaling 2	Rgs2	0.45218
					solute carrier family 41, member 1	Slc41a1	0.452563
					epithelial cell transforming sequence 2 oncogene-like	Ect2l	0.455048
					chemokine (C-X-C motif) receptor 3	Cxcr3	0.457045
					toll-like receptor adaptor molecule 2	Ticam2	0.45756
					calcitonin receptor-like	Calcrl	0.457755
					tumor necrosis factor receptor superfamily, member 12a	Tnfrsf12a	0.458319
					T-box 21	Tbx21	0.458447
					B cell leukemia/lymphoma 2 related protein A1b	Bcl2a1b	0.458502
					T cell immunoreceptor with Ig and ITIM domains	Tigit	0.458515
					myeloid/lymphoid or mixed-lineage leukemia (trithorax homolog, Drosophila); translocated to, 11	Mllt11	0.459084
					ADP-ribosylation factor-like 5B	Arl5b	0.459516
					lymphotoxin B	Ltb	0.461996
					Janus kinase 2	Jak2	0.462011
					transient receptor potential cation channel, subfamily M, member 6	Trpm6	0.463882
					ets variant 5	Etv5	0.46445
					dystrophia myotonica-containing WD repeat motif	Dmwd	0.466471
					sprouty homolog 4 (Drosophila)	Spry4	0.468188
					pyruvate dehyrogenase phosphatase catalytic subunit 1	Pdp1	0.469209
					RAS-like, family 11, member B	Rasl11b	0.46933
					transmembrane channel-like gene family 6	Tmc6	0.469958
					sema domain, immunoglobulin domain (Ig), short basic domain, secreted, (semaphorin) 3F	Sema3f	0.471944
					gamma-glutamyltransferase 7	Ggt7	0.472075
					NA	X99384	0.473702
					trichoplein, keratin filament binding	Tchp	0.475001
					ephrin B2	Efnb2	0.475544
					histocompatibility 2, T region locus 24	H2-T24	0.475694
					NA	Mtap7	0.478121
					proviral integration site 3	Pim3	0.47888
					chemokine (C-C motif) receptor 1	Ccr1	0.479162
					phosphatidylinositol-3,4,5-trisphosphate-dependent Rac exchange factor 1	Prex1	0.48051
					N-myc downstream regulated gene 1	Ndrg1	0.480808
					predicted gene 14005	Gm14005	0.481511
					kelch repeat and BTB (POZ) domain containing 7	Kbtbd7	0.481519
					dual specificity phosphatase 9	Dusp9	0.481798
					runt related transcription factor 1	Runx1	0.482087
					RGD motif, leucine rich repeats, tropomodulin domain and proline-rich containing	Rltpr	0.484512
					sal-like 2 (Drosophila)	Sall2	0.485733
					mucolipin 2	Mcoln2	0.487838
					RAR-related orphan receptor gamma	Rorc	0.488999
					solute carrier family 17 (sodium-dependent inorganic phosphate cotransporter), member 8	Slc17a8	0.489209
					killer cell lectin-like receptor, subfamily A, member 2	Klra2	0.489792
					NA	9930013L23Rik	0.490251
					elongation factor RNA polymerase II 2	Ell2	0.490291
					angiopoietin-like 2	Angptl2	0.491173
					predicted gene, 17745	Gm17745	0.491231
					delta-like 4 (Drosophila)	Dll4	0.491234
					Bardet-Biedl syndrome 5 (human)	Bbs5	0.491365
					tubby candidate gene	Tub	0.492049
					basic helix-loop-helix family, member a15	Bhlha15	0.492553
					solute carrier family 13 (sodium-dependent dicarboxylate transporter), member 3	Slc13a3	0.492701
					galactose mutarotase	Galm	0.494502
					G protein-coupled receptor 162	Gpr162	0.495759
					immunoresponsive gene 1	Irg1	0.495862
					HECT domain containing 2	Hectd2	0.496362
					monocyte to macrophage differentiation-associated	Mmd	0.496415
					rhomboid, veinlet-like 3 (Drosophila)	Rhbdl3	0.49998
